# Supplementary material for: Dissection of innate-immune-ligand- and interferon-protein-mediated transcriptional responses in human THP1 cell states
Source: Commun Biol. 2026 Feb 12;9:239. doi: 10.1038/s42003-025-09343-7 (PMC12901304; doi:10.1038/s42003-025-09343-7)
Supplement: Supplementary file 4 — Supplementary Data 1 [file 42003_2025_9343_MOESM4_ESM.csv]

Gene_Name	Gene_Category	InnateGene_Category	pDC_untr_SRR3229088_GSE79272	moTHP1_R2_ThisStudy	moTHP1_R1_GSM3161742_GSE114966	macTHP1_noLPS_R1_ThisStudy	moTHP1_IFNB1_R2_ThisStudy	A549_SRR12243954_GSE154596	FB_GSM1712278_GSE69906	Hela_SRR9336621_GSE133139
EEF1A1	mRNA	None	19713.64514	15900.79512	16886.72158	14336.84233	14710.61908	12250.26825	18443.17703	15932.22604
IFIT3	mRNA	None	30.41916716	26.8068649	4.588293157	17.37143606	1468.932682	2.12425436	47.00675635	18.8445367
IFIT2	mRNA	None	29.04337336	15.41428437	2.1637508	2.316967848	999.1549587	1.394768314	28.90172611	6.966370137
IFIT1	mRNA	None	15.99918749	14.0347013	1.994141111	6.710523733	581.1474143	3.090725085	43.22880917	9.805235213
ISG15	mRNA	None	124.0383255	14.02724	15.96296455	47.54627769	149.1310158	5.465280047	89.77859768	36.91884707
TPT1	mRNA	None	9013.593676	6963.044863	5411.112563	4683.978499	7011.373064	2819.879072	5600.383777	4062.118168
FTL	mRNA	None	5454.135693	4958.5326	9627.472143	12355.04995	4263.808676	11612.2769	10908.75743	6540.184327
TMSB4X	mRNA	None	6775.142912	3656.687039	4695.881299	12075.14157	3232.17784	4281.068882	6210.224367	4085.510051
COL1A2	mRNA	None	0.053968583	0	0	0	0	0	9696.16792	0.00756212
LGALS1	mRNA	None	376.5023775	1004.776211	1300.406346	3169.256573	841.4564899	911.4023956	7291.911676	626.8587769
ACTG1	mRNA	None	3190.929656	2962.901952	4303.523251	5048.408122	2694.215113	8361.189641	5438.465586	3864.923485
RPL41	mRNA	None	7593.244131	3393.60928	4313.682809	3447.737152	3201.073941	6594.711612	5740.491446	12975.41877
RPS27	mRNA	None	9280.52287	5043.674492	4894.07653	4512.286459	4471.211558	2974.385778	5372.622698	9249.889824
RPL3	mRNA	None	8911.044735	3353.39816	4540.777224	4152.20265	3003.022606	4843.463979	7115.259047	6356.314735
RPLP0	mRNA	None	5287.811858	3682.98106	4818.056512	3141.187472	3618.806442	6514.424964	5692.268128	7067.369523
RPS2	mRNA	None	4775.823102	5202.22083	6555.138272	3764.200592	5068.481587	7544.715146	5227.912466	5408.412749
FTH1	mRNA	None	3131.95151	745.4525029	541.347843	5106.927656	756.8981166	5454.553879	6463.11796	8724.765552
B2M	mRNA	None	7242.365594	2680.446071	1393.378605	2648.782699	3024.388218	369.8516624	1885.94438	1706.461899
TMSB10	mRNA	None	4323.379777	1333.272056	915.4304764	3894.074177	1525.435415	4796.888568	3374.389183	3040.370543
GAPDH	mRNA	None	2613.437921	1962.063944	2238.212192	2152.494208	1760.141457	10646.90962	4599.267212	10162.85451
RPS18	mRNA	None	5450.437598	3748.712803	7238.511323	5614.849586	3562.736378	2729.890994	4797.306605	7530.379763
VIM	mRNA	None	2028.222397	111.7823847	133.2010921	2692.863238	119.9344397	2119.89905	6109.454508	327.5516508
S100A6	mRNA	None	1692.373033	455.5161621	394.1044578	1376.505086	394.0245291	1907.865283	3852.061679	4687.575881
CCL2	mRNA	None	4.787278766	4.484117705	3.086970446	4.517828329	305.1185386	61.71738875	139.6972372	3.493735368
WARS	mRNA	None	211.3148516	126.5889181	110.0360062	126.8190395	378.0623678	161.0611768	317.9218968	106.0639266
ANXA2	mRNA	None	1269.846543	105.3949141	210.8278587	1318.552422	80.78961084	5140.32381	3812.255397	2160.418048
RPS8	mRNA	None	3903.196665	3210.917749	4848.338555	3244.607847	2860.271353	2083.685039	3459.25495	4616.824799
ACTB	mRNA	None	7370.369025	8440.776423	12095.46782	12270.31386	7181.847406	7459.314245	4909.853581	3884.083959
RPS12	mRNA	None	4048.998443	2227.596849	2553.473818	2013.696085	2332.831052	2024.54616	3243.028683	3260.90992
SPARC	mRNA	None	1.656985706	0.068222189	0.333029751	0.562609262	0	0.009812488	3046.924842	0.403547675
MT2A	mRNA	None	17.09046338	39.35122672	24.30587556	22.59552817	69.1349096	325.7814952	510.3603099	115.2593433
RPLP1	mRNA	None	3094.374057	1961.951442	1936.326565	1936.942834	2199.693716	4788.419344	4232.003463	2647.110239
COL1A1	mRNA	None	0	0.037533867	0.511498367	0.801139767	0.222484557	10.87807043	6999.946714	20.89727199
RPL13A	mRNA	None	3999.072166	2517.527319	2440.951959	1896.262061	2088.861699	3653.619138	3903.129724	4344.044268
GREM1	mRNA	None	0	0	0	0.058773199	0	0.322383093	1136.635815	0
RPS3A	mRNA	None	4948.445353	3420.932621	3675.831941	2425.249014	3403.594415	2367.742209	3120.180854	4881.794139
HLA-C	mRNA	None	2412.645684	227.1889403	173.659106	245.051338	207.4994752	53.68345974	1484.162914	462.2301576
RPL19	mRNA	None	4014.931125	2272.930278	3016.461235	2141.283301	2063.16752	3685.927168	2803.969314	5924.900037
RPL9	mRNA	None	3419.017047	1829.376532	2778.289117	1913.679795	1908.348486	1316.334663	2894.269781	3865.746522
RPS16	mRNA	None	2729.051682	1382.654257	2416.012742	1354.644867	1286.866271	4523.051622	3064.81101	3452.937713
RPL18A	mRNA	None	3078.537849	1039.786188	2582.174489	1800.386267	1042.478669	1919.048959	3279.073665	5086.324583
THBS1	mRNA	None	256.229937	0.779391341	0.944553401	8.727430685	4.13125262	45.7792038	4276.647832	44.16843612
RPL4	mRNA	None	3242.355046	2932.36251	2756.138857	2327.52239	2736.380897	5630.816443	2804.223809	3746.021218
RPL39	mRNA	None	3526.135239	1417.031085	2378.767218	1681.167918	1569.289979	2564.309474	2535.72033	6221.136664
RPL17	mRNA	None	2456.411501	2163.365788	2199.618943	1666.910324	2214.992199	2524.887583	2709.635339	2221.152595
IFI6	mRNA	None	47.22385808	98.02388761	36.88347393	590.42507	297.4689752	4.534104725	183.7944263	54.20137015
RPS29	mRNA	None	3126.432672	1083.746458	1585.615354	843.7281827	1109.655084	1797.152221	3024.439942	4273.715755
RPL27	mRNA	None	2753.01788	1628.961233	2575.150155	1980.362307	1521.375667	2021.693706	2552.804983	3825.116477
IFITM3	mRNA	None	83.66776868	301.8634271	136.2077085	225.7149776	693.1854376	1.63302234	2452.244892	860.9539427
CD63	mRNA	None	394.4939663	918.4368647	806.3806141	2025.815169	853.4455849	578.9515941	2577.278544	675.6963428
RPL7A	mRNA	None	3534.430379	2544.239307	3245.970448	2028.112138	2279.799693	3562.879651	2899.622112	6069.308954
IGFBP3	mRNA	None	179.3129854	3.523588995	2.354838808	498.0891722	2.478815336	181.9131404	2092.787505	103.0225999
RPS10	mRNA	None	2764.705523	2533.724679	3302.650935	2422.469527	2118.948316	1549.690278	2669.227119	3927.648274
MYL6	mRNA	None	1954.389288	2600.145876	1504.598615	3204.822283	2545.576139	1341.596801	2183.451968	1815.678993
RPS11	mRNA	None	7518.299458	7095.43405	3732.962904	2845.877411	5549.925076	2722.628101	2981.473608	4238.807101
RPL12	mRNA	None	2674.349377	4023.291647	3404.989583	2460.309229	3903.594184	2840.394663	2819.444741	5395.150275
RPL26	mRNA	None	3265.039475	3447.296839	1414.101022	1109.306998	3768.285687	2756.829692	2413.130182	4756.702544
RPL8	mRNA	None	2434.091203	2820.801598	5703.675641	3843.134321	2853.274288	5084.190736	2879.962024	4568.260049
HSPA8	mRNA	None	984.4398341	1639.49561	2237.268414	1579.801433	1906.212907	2233.752224	1109.86473	1468.884072
EEF2	mRNA	None	2001.619656	1352.068107	1756.1824	1621.007466	1337.353082	1423.452535	4271.912913	1323.188695
RPL6	mRNA	None	3090.638188	2689.496316	2741.379154	1759.515454	2597.0918	2936.972804	2119.511046	3136.318917
RPL5	mRNA	None	2312.715598	4560.173211	3923.645912	2383.501893	4490.638064	1697.773923	2106.093099	4054.394237
RPL11	mRNA	None	3922.978625	6002.817971	3143.244138	2233.678934	5646.498927	2026.766131	2192.733715	1638.713628
EEF1G	mRNA	None	3467.281732	2302.834399	2458.308445	1830.896816	2274.499249	2725.752156	2637.217224	4735.4648
FN1	mRNA	None	8.099935898	0.226830158	0.547873832	9.27049692	0.698132382	22.98043473	1349.539311	1.309579917
RPL30	mRNA	None	3612.38534	4344.414475	3707.938351	2793.883464	4003.585524	2249.854336	2128.203225	2899.457854
RPS24	mRNA	None	3276.463882	7181.237331	2640.0362	3269.876403	7058.596531	3677.314941	1974.111808	5976.030378
RPS6	mRNA	None	2566.105674	3724.459771	3590.06691	2560.405283	3299.510723	2636.354515	1987.139949	4103.928991
PMAIP1	mRNA	None	26.08427968	68.17757101	39.83514369	39.10915867	128.011046	36.31601975	19.60425332	52.02001222
USO1	mRNA	None	983.7122617	1551.135072	1196.611463	1372.81675	1741.446265	742.1854139	1200.511544	728.01642
ITGB1	mRNA	None	144.7283804	348.492134	109.1314211	770.0299135	362.3344001	1289.54794	1267.413063	869.9255482
TIMP1	mRNA	None	97.8869702	229.7039178	151.9952264	1245.567746	199.5366065	154.5466491	1473.948253	1164.093699
RPS20	mRNA	None	3209.4651	3945.867094	3435.599063	2242.071341	3442.965388	2322.310841	2246.34265	2781.813095
LUM	mRNA	None	0.291247345	0	0	0	0	0.543291519	1660.715496	0.972633626
HLA-A	mRNA	None	3036.662316	306.3483335	485.9888802	897.3323266	273.8870858	43.09121978	1378.719187	984.8557387
TPM4	mRNA	None	304.4998885	623.9708797	308.7959295	1078.270211	691.2419968	954.596442	1358.266369	312.3352185
CTGF	mRNA	None	0	2.860621411	0.922167781	1.256776528	3.100903665	48.10048276	506.1738148	970.5797247
RPL7	mRNA	None	2408.866495	3413.66454	4015.047426	2544.672163	3217.915067	2474.43703	1906.358349	3415.4233
RPS19	mRNA	None	2282.353307	711.5100616	1653.218557	854.2391573	666.1794522	3157.841064	2645.508506	4191.246907
OASL	mRNA	None	12.48087053	5.272988713	1.172282785	1.665630735	78.55935776	0.194014676	3.448895689	4.570803587
RPL10A	mRNA	None	2577.642053	1902.493403	2058.900718	1618.798745	1758.262492	1688.694918	2122.77908	2335.790768
RPL29	mRNA	None	1833.238464	1686.962303	2401.759513	1762.526534	1619.069445	1323.99325	2134.583462	3007.401453
RPL35	mRNA	None	1933.13473	2766.295044	2464.408996	1710.728929	2541.907391	2579.714449	1890.899046	3279.605602
PKM	mRNA	None	917.7180492	1158.819942	671.9954214	2094.791415	1006.423398	5326.131168	2167.292422	1812.196069
IL6	mRNA	None	0.764961375	0.16535057	0	0	0.075394369	0.45186927	9.352623129	317.6754044
PSAP	mRNA	None	2590.108235	237.4695246	211.4984054	1745.109889	191.8117186	595.9831378	1952.561889	1115.846434
RPL36	mRNA	None	1132.69917	1510.233476	1705.16162	1378.437281	1641.568973	1141.626672	2146.384189	2389.256848
MALAT1	lincRNA	None	37.80983749	205.5944059	1229.681552	210.1009747	329.9951552	10.77261205	3319.514775	318.7467548
COL6A2	mRNA	None	1.940639153	11.85486189	15.87716853	204.5163985	14.30358177	3.913861707	2481.85603	5.793160367
RPSA	mRNA	None	2012.009813	1481.576283	1794.089518	1059.073429	1387.352908	3214.154944	2023.157516	1699.311914
SERPINE2	mRNA	None	2.837808468	6.309337011	12.52410571	140.7906668	8.470719567	40.81981119	1000.655953	22.97767508
RPL21	mRNA	None	3277.465623	2620.569356	2727.703516	1678.635083	2545.261451	1553.873538	1833.24181	2132.156783
RPS7	mRNA	None	2356.997819	1672.025592	2635.750054	1373.808113	1746.242356	2499.152046	1477.675799	5724.67753
UBB	mRNA	None	2480.544813	1399.09764	1573.724697	633.8165181	1186.59513	2192.983777	1377.777598	2275.396397
RPL24	mRNA	None	1631.209529	1561.144001	1945.179223	1224.243651	1491.109769	1551.212844	1463.822911	1406.438289
MMP2	mRNA	None	0.390302065	8.976533697	21.42920557	30.41620643	8.278325878	1.727947478	2288.526469	0.010937885
GNB2L1	mRNA	None	2237.675417	1104.914138	1676.363674	1174.117698	1146.447789	2217.598541	2100.121747	3593.472223
MYL9	mRNA	None	0.487112602	130.3515497	100.0563213	532.0210717	110.6142917	0	2002.65071	113.9339797
RPS5	mRNA	None	2123.882694	657.8396445	1395.841191	1200.336789	599.4393325	1479.92688	2145.630352	1085.256034
RPS13	mRNA	None	2192.892333	1563.212128	2240.66225	1178.949604	1569.543747	1519.594938	1703.0116	3688.18729
RPS28	mRNA	None	2563.663368	794.3478357	1712.856509	1124.912834	705.0026239	834.3127695	2265.971563	2347.383276
GBP1	mRNA	None	7.601283813	0.24957857	0.219976118	12.02637135	30.15687806	1.232471181	25.7377392	4.031192739
IGFBP5	mRNA	None	0	0	0.066105825	18.32815955	0.555722612	0	2342.069074	0
ANXA5	mRNA	None	299.1505837	675.5047494	310.6423679	852.0308567	678.2834706	490.6166482	1419.941782	708.7956435
HLA-B	mRNA	None	3856.654881	191.6935235	393.5851944	517.4070231	179.6490392	2.136236456	729.6111211	215.00663
NPM1	mRNA	None	792.7274725	2648.306239	2271.969896	1243.957582	2813.133578	4006.788392	1035.652921	2499.290225
IGFBP7	mRNA	None	18.00848803	106.693527	120.2744414	46.00635834	104.8811223	0.330839703	1138.92461	436.979125
RSAD2	mRNA	None	14.8543043	8.107816471	3.867385667	2.436440525	91.53904769	0	4.260182762	0
IL11	mRNA	None	0	0.107260119	0.043632934	0.104064015	0.195628209	108.5006656	13.23989478	23.32744249
DCN	mRNA	None	0	0	0	0	0	0.030364565	1325.914619	0.213830626
RPL14	mRNA	None	1273.29297	1705.860039	1832.056402	1103.496155	1606.125445	1012.388691	1534.872335	2280.220492
IFNLR1	mRNA	IFN_receptor	34.28024149	0	0.067737036	0.053850669	0.278390682	1.892041477	0.589734964	3.228110101
RPL15	mRNA	None	1550.444058	1106.566807	1317.194146	1149.183734	1077.642194	1182.154546	1604.426461	1958.638025
UBC	mRNA	None	1717.487906	561.3870526	693.8595624	1046.986546	428.1721093	1089.953457	1494.696533	1241.015729
S100A4	mRNA	None	1133.053138	669.099348	776.2453788	2561.943316	571.2227964	1149.825712	1642.235879	2019.368422
RPS25	mRNA	None	1633.58578	5022.138299	2397.49316	1761.413193	5984.40843	929.9293129	1355.33739	2275.516791
RPS9	mRNA	None	1962.091322	374.3191837	950.9835779	814.5364118	356.7693363	1331.558186	1765.372891	1879.468132
RPS21	mRNA	None	1638.291632	748.841544	1350.076756	796.6068743	771.7894396	1157.699546	1702.308748	3313.994554
RPS15	mRNA	None	1226.940781	940.5383295	1981.411697	1349.392793	974.3533747	1289.594856	1874.059338	2405.18312
IGFBP4	mRNA	None	7.566076486	35.80771811	37.16304222	40.53085261	35.21845744	692.2823801	2203.224746	27.69447183
OAZ1	mRNA	None	1849.867469	1363.670732	1777.148148	1952.761959	1294.644355	788.9735478	1415.222174	698.026027
S100A11	mRNA	None	484.7401829	1318.985628	771.4633951	2290.686008	1136.929566	1832.247131	1697.744321	1854.116749
TUBA1B	mRNA	None	1062.408577	3430.578374	1971.349296	965.4126776	3050.481648	5349.860857	871.279988	1206.910922
RPL36A	mRNA	None	1791.444455	5178.883227	1840.07935	1257.114115	4937.127806	1311.245894	1296.370052	3073.906811
TAGLN	mRNA	None	6.741089675	2.681106814	2.039064084	2.601216023	2.019775459	17.69693391	934.3420226	3.63185889
COL6A3	mRNA	None	0.081502653	0.117448284	0.019110973	7.520607333	0.182078558	0.020271292	2333.729488	0
PTMA	mRNA	None	2148.496741	7823.658389	6008.817148	2981.135493	7417.535383	2051.285805	906.7342799	1045.450705
APP	mRNA	None	1769.916473	611.6718193	419.7205676	339.0460541	593.2686979	347.3432982	1292.467321	377.325935
CALR	mRNA	None	992.0564305	3556.863244	2390.941214	1946.209731	3448.875987	781.2790183	1155.55217	831.7337576
RPLP2	mRNA	None	1803.36975	1350.386769	1459.272123	1086.196739	1343.052407	1662.260018	1788.099131	720.2936062
PCOLCE	mRNA	None	1.372615768	0.519222162	0.724173389	0.863572356	1.014634558	2.368436071	1552.795712	7.12830399
RPL18	mRNA	None	1559.594336	702.5216224	1268.093302	740.7558523	697.1846444	1249.864289	1411.531898	1458.215212
RPS3	mRNA	None	1336.598187	1442.578218	1310.275024	822.1628877	1428.686293	1231.177146	1420.970151	3446.648093
PTGS2	mRNA	None	10.28618005	1.761950616	1.06944185	4.99267515	1.989349067	7.369400552	20.8532037	160.7465754
CTSK	mRNA	None	1.208137135	9.102783404	5.766922545	10.5688939	11.29498546	2.38243392	1124.601901	4.256311253
IFITM1	mRNA	None	110.6617281	53.15585684	26.48886506	27.50503204	196.9954331	0.014158292	816.9928319	149.7278825
RPS27A	mRNA	None	2087.249072	1681.382785	1833.374309	1105.323564	1581.789697	1814.682006	1176.252476	3657.422409
RPS17L	mRNA	None	1303.50242	1810.722388	1462.430443	1123.453662	1912.045003	2141.90903	1285.773494	2678.805069
SERPINE1	mRNA	None	0	1.978764263	0.354179054	7.794394733	1.443601268	393.5791332	152.2161403	4.309924521
RPS17	mRNA	None	1299.384122	1803.290109	1457.559908	1118.818461	1904.532842	2132.879513	1280.881924	2667.946165
RPL34	mRNA	None	1384.460815	420.0278594	757.0338536	396.3118809	400.8532092	363.0324741	1193.443609	1090.891599
FSTL1	mRNA	None	1.867223991	2.464149177	9.669749698	0.638900172	3.002644486	96.59829046	965.9817442	142.8158597
MX1	mRNA	None	219.1442387	39.91093387	7.311194714	12.35422796	626.1327205	0.146519964	15.78061383	0.925680792
GNAS	mRNA	None	1349.056127	652.2239808	617.7038962	470.6789019	563.2592478	602.1792747	1323.266888	1143.356123
IFITM2	mRNA	None	322.3785485	369.5400814	163.107785	154.8234098	417.008542	5.418930615	1211.563212	572.8349293
TIMP2	mRNA	None	81.02446365	74.55068884	67.54624314	174.9857934	73.03056638	49.68461206	1622.213388	156.8323281
RPS4X	mRNA	None	2931.721987	1865.549383	1379.442701	869.3428036	2019.403534	2034.744226	1228.530094	3416.370312
RPL10	mRNA	None	1955.137888	293.5560195	600.3327196	396.1621123	269.3208318	1450.16977	1445.055332	1996.750042
DKK3	mRNA	None	0.330593213	0	0.038759217	0	0.173776907	8.537690681	1066.769495	8.453943086
RPS26	mRNA	None	1692.348637	644.7520671	606.7340185	366.8667834	625.113291	702.8446822	1327.16841	742.770535
PFN1	mRNA	None	1891.709335	2751.479525	1199.28704	1106.145104	2235.215567	3038.759127	1251.509022	974.931493
RPL13	mRNA	None	1070.490528	415.5641223	1055.665833	835.3907077	411.5628213	607.6814937	1568.604435	986.8866265
CD81	mRNA	None	146.206945	211.5322774	493.7783266	1373.890293	226.1042896	375.0877554	1453.754812	238.2731626
EIF4A1	mRNA	None	641.1459369	475.453935	611.6202419	472.9018684	489.765957	1685.666971	660.8184588	792.9101549
CALD1	mRNA	None	0	0.061373437	0	0.089316976	3.10625166	133.461814	865.9007697	75.3722333
CD99	mRNA	None	343.6266401	391.8163038	247.4573665	496.0329554	352.6868636	172.7125726	1072.891613	165.054902
CFL1	mRNA	None	1494.122819	1371.619076	1135.107481	1858.852558	1175.848252	1918.592735	968.9044691	723.1176487
DSTN	mRNA	None	122.5296597	102.8832979	91.40831948	187.9551136	92.27979268	699.9070425	849.1434422	268.955615
NME2	mRNA	None	587.0585662	642.7765814	1084.299092	672.2378476	659.4592901	2309.436782	1146.839842	1278.601684
C12orf75	mRNA	None	451.7179517	12.93874261	14.36162358	4.303953586	13.40060394	205.2147558	630.5314077	31.75237654
CALM2	mRNA	None	1058.643089	817.5877029	781.028741	1157.477025	708.8015702	1703.50583	911.2031858	993.5181314
COL6A1	mRNA	None	0.137812178	18.20098933	24.21170689	283.0295907	17.38589163	9.725975086	1450.509489	19.1896589
TNC	mRNA	None	0	0.033044146	0.01344221	0.128238027	0.060268133	3.925799282	417.7288126	0
LRRC75A-AS1	lincRNA	None	442.7958697	477.173336	412.1146342	277.8807184	430.484442	819.5901726	1323.277464	950.2315015
MYL12B	mRNA	None	945.5876886	544.0864615	361.0262808	685.735943	505.6882043	734.2419172	744.7852455	862.8369391
CLIC4	mRNA	None	31.24509024	176.8477989	107.3913922	217.2909793	200.2143089	75.52328267	437.50717	112.3897078
XBP1	mRNA	None	254.6499998	213.5350618	163.9825973	108.8002822	344.9445696	172.3041523	259.9008905	85.47644116
FBLN1	mRNA	None	1.008370182	0.87185884	2.996946728	0.253763838	1.947939522	154.4684846	1421.780995	249.8918736
EIF4G2	mRNA	None	704.2931879	788.7942312	934.8902482	963.1476973	767.7751431	928.8611728	768.2040897	1011.805155
PPIB	mRNA	None	1076.382652	1158.16212	935.3341323	868.8272855	1090.673142	1082.812017	891.290821	282.3896385
ANXA1	mRNA	None	283.1220139	161.6339623	270.3930583	392.8557943	183.7152421	3068.089979	733.3436349	105.9030511
PEA15	mRNA	None	393.7774115	150.0023431	96.78863581	583.7662337	150.2104802	157.8593153	578.8247409	118.5911611
HSP90AB1	mRNA	None	712.9523385	2373.153471	2307.440004	1865.475232	2261.001432	2507.529985	740.1040318	882.5378882
RPL23A	mRNA	None	1362.71637	1340.445569	1431.555685	985.1989479	1341.357192	1649.449437	1004.271394	1544.652035
BTF3	mRNA	None	947.0432885	2117.174963	1332.850408	999.1200014	1961.269522	1561.79128	791.7575535	740.2987344
DUSP1	mRNA	None	171.5405991	2.501142348	1.551616511	44.22504165	2.394919489	337.9242511	55.65030732	2159.911802
HSP90AA1	mRNA	None	568.8940223	1505.259279	1815.342778	936.1341357	1698.314088	2341.755092	638.4607682	1260.851986
RPL31	mRNA	None	782.1232727	385.2338904	609.5525974	425.637836	350.9990701	387.5785829	885.1951293	825.437344
SOD2	mRNA	None	56.56722327	35.65929267	49.78839415	50.47153601	67.09220786	47.86995418	344.8651403	184.9504721
P4HB	mRNA	None	751.4317263	1635.706595	1543.559397	935.0236513	1441.323562	953.5361836	1036.531099	255.4388229
LDHA	mRNA	None	461.7266962	1089.700566	903.8521926	479.0842789	1153.654611	2926.025002	788.1489106	3680.491766
GPNMB	mRNA	None	15.10117145	18.83531912	33.25038407	380.032184	18.2224396	1.979489546	889.0242038	3.259764965
LOXL2	mRNA	None	1.892519614	0.569152595	0.18811708	0	0.389272024	62.8086022	948.0818488	123.8454352
PTRF	mRNA	None	1.688000027	0.034749562	0.113087724	2.056560444	0.665475151	294.1167765	983.0848956	172.2118998
HLA-E	mRNA	None	1363.826577	69.89351419	90.94408496	314.6140843	198.0754422	46.13153758	357.2328114	103.1349498
CALU	mRNA	None	60.02280705	216.5384663	160.5237171	206.8023843	210.9465041	282.7175633	694.9675153	265.7151162
RPS14	mRNA	None	1338.489012	408.5795516	1242.242609	632.8689199	371.5894216	910.6940337	973.5819603	1478.508535
CAV1	mRNA	None	0.107997043	7.8903225	25.41208518	10.6901145	8.813361923	599.469505	784.7703928	156.1914295
ENO1	mRNA	None	1143.091907	1499.931278	2179.416874	1717.377255	1361.703615	3715.191961	931.1270209	3873.691376
MFGE8	mRNA	None	8.671070095	2.22374464	4.083664889	14.30102477	3.997874625	27.57970498	1060.088744	36.27486882
TNFRSF12A	mRNA	None	0.848085203	13.80997394	2.784059943	106.5948963	13.15102588	447.7100789	329.5138822	244.561097
CD151	mRNA	None	17.16678581	61.24684442	106.9252379	259.0506939	51.31638811	608.4106306	1072.83708	131.7167484
CST3	mRNA	None	2017.407529	367.8896759	390.7876991	605.1210429	294.3458339	226.0079442	1040.65285	163.0651879
EIF1	mRNA	None	764.7770287	290.2013206	291.3183525	387.7412698	355.9061073	658.5512732	668.3394734	618.8810869
IDO1	mRNA	None	32.63697186	0	0	0.143339199	0	0	2.21611897	0.023943024
CXCL10	mRNA	None	19.91638566	0.538129412	0.087563449	1.461864315	122.9790137	0	1.614385047	0.052325612
ELN	mRNA	None	0.849580548	0	0	0	0	0.605106915	282.9116394	0.043288684
CSRP1	mRNA	None	59.25522313	155.4790087	149.3399559	292.9474856	107.9892065	512.1940465	522.1166925	651.6133048
CTSB	mRNA	None	512.6879067	123.4971441	94.24797332	932.4477152	118.4685452	176.0183554	1090.75979	80.20432936
APOL2	mRNA	None	14.57824237	6.302333066	9.2053141	26.91359682	39.14505857	24.66748511	39.23442708	18.02253278
ARF4	mRNA	None	231.1563507	262.2248866	275.0019	245.4094025	237.1204221	214.7895674	462.7237219	272.7004751
GEM	mRNA	None	0.529028994	3.3162225	1.00013877	119.8761369	4.431980117	8.766502956	31.6612859	39.52872956
MRPS24	mRNA	None	104.0877641	114.9955913	174.5521623	75.3610402	122.780636	273.9881886	305.4564361	228.988054
PPIA	mRNA	None	1149.338892	2273.371847	1602.361115	1243.003463	2122.188363	2085.047439	762.2713397	2951.238111
RHOA	mRNA	None	972.1192989	1028.1739	1002.288359	912.6848623	953.3280497	652.9194787	745.5582473	531.3478347
PRNP	mRNA	None	90.56371091	21.04877903	22.7497058	41.81121364	19.67171597	157.7840166	358.3749487	55.92623255
TPM2	mRNA	None	90.17788316	63.79878836	85.82449687	285.1859551	61.61208855	142.8790959	888.2934721	72.51764413
HSPB1	mRNA	None	49.15255525	627.1981766	771.9778621	534.2645392	628.4501343	373.747376	861.9444189	376.7079689
MMP14	mRNA	None	1.721470553	218.6963986	137.0868441	2508.184549	172.4440124	1.634804748	922.9671716	0.208320993
RPL32	mRNA	None	881.7276515	802.6735256	825.6253379	486.3462469	765.0493462	709.4146617	803.715533	1516.927205
LY6E	mRNA	None	92.81383096	39.50165683	32.86202557	138.8835119	91.19307547	99.52995124	838.4076651	265.2790163
BSG	mRNA	None	284.0728561	657.0060616	846.9920312	1119.706972	586.9634965	945.5873533	931.1148075	1682.626677
CDKN1A	mRNA	None	316.2700345	93.93103189	30.46021101	834.5723021	256.6597237	73.83146767	523.3662294	705.6774138
COL3A1	mRNA	None	0	0	0	0.198872472	0	0	1142.905903	0.011073055
YBX1	mRNA	None	743.0899543	13782.75736	10518.43582	9284.221538	12178.70529	1193.472135	638.3175457	643.8374379
SLC25A3	mRNA	None	381.7278996	426.8600229	797.5949763	599.6334931	422.672774	1149.075423	817.122754	884.5662536
RPSAP58	mRNA	None	718.9810768	310.2359587	578.5173856	283.8948273	277.6403298	745.2712743	917.4670404	625.0122814
IGFBP6	mRNA	None	0	0	0.263589202	1.466866417	0.196966982	135.0434028	739.5559699	54.8673656
EEF1B2	mRNA	None	1203.20273	1404.563638	1140.261401	931.118841	1256.857705	948.6485232	805.1993533	1091.070264
MYL12A	mRNA	None	1959.816103	1033.79275	583.2599917	1584.111295	1096.752865	440.1359757	508.2153747	434.1070297
CFLAR	mRNA	None	280.3460581	317.7625854	213.2941925	193.6791606	362.2229665	145.8543549	229.3196786	105.5671059
TAGLN2	mRNA	None	1419.884796	657.2776379	904.3324011	1207.041301	570.6835264	1468.285659	547.2055744	706.5096135
LAPTM4A	mRNA	None	320.6473208	53.0015091	67.47562487	145.8002887	50.55160391	207.8140507	546.1969966	349.3616284
GRN	mRNA	None	997.5692031	293.4036105	260.0104498	659.6565097	246.6369281	134.2038422	948.7880121	452.2706732
PRDX1	mRNA	None	253.9836594	354.6240146	733.0673877	562.0318071	353.8385477	2673.477955	467.7769614	1837.110164
HSP90B1	mRNA	None	1340.163347	2612.674065	1748.654363	1302.746237	2644.864161	920.5056343	563.1713463	411.9924624
MCL1	mRNA	None	262.1680409	388.7207915	249.7137981	701.1953494	558.5953061	177.3961829	200.5687122	758.8730154
C1R	mRNA	None	1.08380043	1.613855654	0.296488033	0.101017192	0.759602152	9.584434078	709.4118008	59.56402436
LAMP1	mRNA	None	192.4826619	153.6084125	191.9331595	300.1499997	146.9908615	160.6031907	839.0796188	215.7513909
CYR61	mRNA	None	0	1.378222271	1.457702003	0.96275119	1.256847174	83.14624085	400.097135	822.7592641
H3F3B	mRNA	None	723.577792	446.8789089	344.8050367	330.6098746	576.2322991	593.4639535	217.1804789	381.0821672
FAU	mRNA	None	1431.848514	520.0346673	848.0100315	447.8523281	517.596673	605.9673047	667.0895847	513.7534312
MX2	mRNA	None	76.70189999	69.97019716	22.16646261	25.56769381	374.4472479	0	10.08984021	0.168140321
IRF1	mRNA	IRF_Transcription_factor	39.57296516	19.89445941	20.74901434	14.3735695	209.2169087	10.90799699	24.89007127	41.45883685
CD59	mRNA	None	37.56581956	13.23268485	10.84755383	104.9116218	17.06491071	305.7735808	646.7629025	353.5486486
DNAJA1	mRNA	None	274.1174509	280.7509963	397.4748777	194.5021128	476.6585254	504.3518795	147.6988573	267.8700817
CTSD	mRNA	None	365.7521567	131.3591891	303.1283894	1819.480582	99.23823745	339.1604916	1041.275218	228.5217713
JAK3	mRNA	JAK_TYK	19.83741858	0.023241009	0.207995431	0.045096961	0.105971282	0.267422826	2.701761941	4.706169595
SOCS1	mRNA	None	5.482899681	0.618343641	1.00615764	2.999592142	4.229162491	0.592914608	30.72388897	0.768268129
TPM1	mRNA	None	2.717007859	12.82654584	26.29914585	18.96281051	12.81095391	570.6359024	456.7979694	26.40599258
FLNA	mRNA	None	326.9331019	9.820072097	7.934379852	7.160205135	10.17767312	965.9662652	1479.663175	217.0635126
RPL35A	mRNA	None	786.0465207	518.597898	707.5829568	459.8452683	502.650007	527.201453	571.4844425	653.2315937
ARPC2	mRNA	None	1081.361979	1484.743742	980.3017285	1421.376501	1360.030903	283.9647312	527.9952223	289.733798
RPL38	mRNA	None	629.2950748	660.6270017	696.0392763	445.1082044	720.4204992	1203.019936	619.4490953	1123.103558
ZFP36L2	mRNA	None	230.3955622	471.4040728	369.7184686	99.25260299	352.2655622	27.16823447	102.5569113	49.44887846
APLP2	mRNA	None	76.03554232	1339.42451	861.0446316	1006.742011	1181.841453	268.937511	574.4922407	530.2330676
ZC3HAV1	mRNA	None	38.12764118	96.65756194	45.800839	61.43143583	313.6486552	25.11431788	37.38449643	60.25556226
FGF2	mRNA	None	0	0.391313411	2.402928447	4.121948759	0.611746014	35.28684251	87.73089594	43.91429503
MMP3	mRNA	None	0	0	0	1.15435693	0	0	112.8360855	0
TAP1	mRNA	None	247.3173896	25.25756496	63.67861702	88.04395962	183.5654394	36.26692746	46.61120814	49.96594624
CAPNS1	mRNA	None	561.3108662	463.2693075	257.4056826	368.3622356	415.5335879	923.1448622	831.9278917	399.0189629
ATF3	mRNA	None	13.2150558	15.40029497	4.622794494	163.1504675	62.40539876	10.93231878	5.705239138	605.1045997
ITM2B	mRNA	None	436.4793759	276.1781112	262.8844944	768.9812616	275.0533665	159.1245641	443.4722608	158.7123674
DYNLL1	mRNA	None	446.9589628	689.6141865	668.1981391	454.889537	769.7532588	628.2671417	481.8566599	713.0923511
ARF1	mRNA	None	792.8800298	746.3533491	1006.822073	1035.227939	713.9718735	478.1577157	503.8913244	347.8083434
CLIC1	mRNA	None	632.9515509	1195.302061	1604.239057	1369.195807	1236.378005	526.5243661	478.0116558	371.8896416
TUBB	mRNA	None	366.0439782	706.1351581	842.875778	563.3666854	678.6819574	2316.02894	899.2271077	810.6608636
BGN	mRNA	None	0	0	0	0	0	0	885.5407737	0.025552849
TUBA1C	mRNA	None	207.7960834	982.7936731	470.3955973	428.6206643	928.0961958	2051.037093	338.9994393	491.0294773
RPL23	mRNA	None	789.1239855	583.5050391	528.2800767	427.0899037	586.8971043	907.4841152	629.6979443	944.3978438
GSTP1	mRNA	None	804.6547446	217.16784	554.6976176	298.5293568	188.7370282	1640.50563	632.6963204	0
ATP5B	mRNA	None	824.3271235	606.8800313	940.8561672	664.8606881	571.7748364	1543.542487	560.4808289	1109.102974
COL12A1	mRNA	None	0	0.559988767	0.981296228	0.929882946	0.638340704	5.489378742	739.7019708	131.8956478
PRDX6	mRNA	None	274.8461221	273.2548009	360.5182728	387.4558837	286.272892	403.209446	594.2288824	578.4576093
LGALS3	mRNA	None	54.27671292	16.63439717	45.03729728	148.7755823	14.56670521	131.447513	642.0341361	558.0429729
RPS4Y	mRNA	None	0.294082583	908.1260603	795.7329756	700.8563654	822.8174689	0	725.6221829	0
EMP3	mRNA	None	354.0218634	157.7683785	173.9536113	474.7153077	124.7095617	352.5588986	568.787384	127.0254412
FKBP10	mRNA	None	0	0	0.270497923	0	4.37466039	20.9452439	698.4910524	100.1259446
TGFBI	mRNA	None	990.0072001	159.0671007	249.7467581	499.6307094	138.2019112	1911.227676	781.0953616	54.75274416
TSPO	mRNA	None	121.980515	72.65186847	222.1538871	182.9603667	60.50385259	158.248808	711.1127913	111.3302529
IFI44	mRNA	None	24.75366489	13.91914627	3.379082323	9.293342183	131.8469192	0.301377757	10.9444684	0.145531578
GPX4	mRNA	None	274.8086158	455.226816	499.7114597	381.0890126	381.9558562	219.1648004	830.4634168	840.7527397
COX4I1	mRNA	None	881.8465002	720.9169236	940.7280826	657.5694878	651.0866009	537.405281	730.4106148	865.8508967
GAS6	mRNA	None	248.6308795	25.35043373	136.4954869	20.26632067	38.69938448	3.296152797	810.0081341	21.3138399
H3F3A	mRNA	None	1554.061569	2643.142003	2025.539594	1517.757783	2761.783042	623.9479386	524.5458633	768.465385
TXN	mRNA	None	975.2055946	520.8157636	661.008567	401.1364812	536.1562521	1699.038089	444.6355923	1000.95253
HERC5	mRNA	None	21.61293516	5.067055952	5.701345152	1.534092575	20.87561262	3.959304174	2.268491314	19.39936692
HSPA5	mRNA	None	501.402526	1020.686304	665.8271676	654.3205758	1054.527455	622.8085874	389.0640079	299.6232029
CD164	mRNA	None	628.1491956	388.5212726	340.6858145	1751.966093	454.0850684	100.9155818	226.0851056	118.2989955
SERF2	mRNA	None	455.200546	437.0527678	355.2364558	464.1173699	395.5224508	206.6026074	606.0131635	175.4669624
RPL37A	mRNA	None	598.6867449	395.286902	519.3520268	557.7085508	370.8338896	296.5847178	601.9908648	1005.458276
EEF1D	mRNA	None	699.5482964	430.2847447	469.3170218	433.7420644	415.4349845	638.3652631	664.264029	353.6070602
SRP14	mRNA	None	649.6652881	1015.353367	390.9633608	380.1873955	942.7175366	336.0496312	481.4772243	448.7181648
TMBIM6	mRNA	None	1017.290823	329.9842604	300.2864543	393.5204425	282.311566	578.1464196	505.2525865	1215.317935
GJA1	mRNA	None	0	0	0	1.653545333	2.312400155	56.99115908	879.2093393	0.067366856
CKAP4	mRNA	None	3.115678033	178.4085336	52.61786173	34.45215352	150.6368519	142.4226704	408.0867757	21.83517509
CEBPB	mRNA	None	11.92259137	14.70683954	29.94133709	70.74296674	33.71716615	113.4158984	169.7897836	86.3812966
MORF4L1	mRNA	None	349.3414823	660.5039328	457.5051416	498.3378255	679.5566762	657.8608344	524.1598036	706.8910749
TLR8	mRNA	PRR	7.411425167	0.089832894	0.341073757	2.207954051	3.850316737	0	0	0
HNRNPK	mRNA	None	683.6832488	834.8651069	827.7641092	661.1507105	847.8835265	709.1174171	422.9452427	675.5277084
DDX5	mRNA	None	895.8044157	668.6392366	378.5094311	647.7703949	774.1913782	336.8047567	389.3726877	420.9208651
JUNB	mRNA	None	128.2331305	40.69058876	52.88390887	145.900272	61.08401912	94.80181905	63.16592809	655.0136839
HIF1A	mRNA	None	70.56563727	116.3877936	47.09704786	155.7685623	135.5146157	160.7671923	139.2833459	204.744539
ITM2C	mRNA	None	1329.144868	149.5136375	238.0217894	501.7219632	133.7979744	43.02696854	596.6332655	135.4075793
MXRA8	mRNA	None	0	0	0.045187825	0	0.354549234	0	740.0503878	1.971222981
CD274	mRNA	None	1.763042839	0.623603974	0.295959171	0.201674005	22.33669902	0.936801827	3.745947027	4.10421481
ALDOA	mRNA	None	618.8809381	874.4333876	987.6792206	991.6748014	766.1038018	1299.558679	700.8771401	1003.617957
SEC61B	mRNA	None	1130.052525	186.2405663	280.2433644	211.4804191	210.1863581	309.7190088	293.4615068	282.5262377
FBLN2	mRNA	None	2.299401612	0.058473905	0.047573842	0	0.106648635	0	714.001511	0
TUBB4B	mRNA	None	133.9260975	1021.683494	948.6265152	629.2516421	920.033015	1144.01452	228.3224427	438.7141886
AP2M1	mRNA	None	338.148977	289.2982046	262.4446616	511.880166	256.1297028	447.9790732	700.2800618	390.1467277
YWHAE	mRNA	None	209.7395384	446.625799	380.1177442	296.042967	475.4008804	1013.349995	430.1305711	453.79703
PTMS	mRNA	None	167.4202591	140.9866932	29.39779437	79.79160894	136.1513081	651.9666127	478.2675939	128.7194437
CD44	mRNA	None	242.0700183	57.30413342	47.80838383	155.3128327	50.02476337	255.7078296	417.9850973	38.51112597
RCN1	mRNA	None	16.57679032	72.49770658	72.84080581	84.10015112	86.61397132	318.1322865	393.963147	173.2996196
PLAUR	mRNA	None	107.9055108	70.78862977	35.96244428	847.3347223	67.52939189	64.53835293	47.70883252	56.65961271
ACTN1	mRNA	None	21.48258092	269.0936131	310.772204	710.7534507	238.144835	360.5078499	577.3140678	124.3151033
PFDN5	mRNA	None	649.8999397	427.921906	288.0663277	446.4062438	431.5571	305.6205298	581.0135093	666.9446607
CCL5	mRNA	None	256.7089716	165.7434608	75.47655194	700.9272533	137.437354	0.053721923	2.976373171	0.864907809
ATP5A1	mRNA	None	577.3418215	397.2505583	830.9963032	433.4222779	407.2714872	867.7747036	544.785335	712.3600087
IFNB1	mRNA	None	2.433533373	0.300583714	0	0.291627014	0.274112384	0	0.657525576	0
CHCHD2	mRNA	None	645.9532091	440.2467178	670.0784678	461.7934802	428.5645202	866.6670995	493.4725802	623.6117082
MORF4L2	mRNA	None	121.1497224	312.2579597	260.823591	201.8684671	342.2088066	307.774693	275.0346648	333.9036618
PGAM1	mRNA	None	312.9284553	420.2653086	333.5611884	496.7603238	412.6964151	966.1648839	370.240795	459.3842761
CTSA	mRNA	None	78.67933864	139.2280266	147.6633293	356.2789179	118.5022657	103.1347922	604.4584586	260.3254959
MRC2	mRNA	None	0.683325433	98.98312645	121.8706269	213.5628052	87.14877052	33.63313813	730.357826	0.06839149
CTNNA1	mRNA	None	118.9554652	121.4723132	95.69765286	264.8588218	131.9548991	385.1857281	324.3932891	410.7931814
CTSZ	mRNA	None	1244.862195	708.2395698	368.9728409	802.7370048	645.4053999	190.5194267	612.2244831	291.261262
CANX	mRNA	None	712.4426012	1285.626181	872.5691532	703.2729198	1259.561846	679.817135	466.8616811	544.6355919
COX7C	mRNA	None	459.0827822	336.4642027	554.5827102	324.9670751	318.4148717	595.8335553	511.4482726	562.4468256
RPS23	mRNA	None	684.9861874	470.4165738	712.7078025	390.8277141	394.8223218	576.7664399	465.9344462	441.9795254
SQSTM1	mRNA	None	88.3602439	79.10405035	78.7538359	219.2066309	57.71782322	675.4889132	707.2473698	915.6605178
MRFAP1	mRNA	None	170.9004119	296.9630468	364.4846809	299.0171075	305.2615182	363.3436117	403.4317911	116.0652768
GPX1	mRNA	None	1484.327947	618.8877041	1244.956374	1617.079426	527.7165686	137.5952511	731.1271304	218.2326861
SERPINH1	mRNA	None	7.578328639	58.89703424	75.82993397	82.7873278	56.93551057	96.18229825	721.6222011	114.1582678
TPI1	mRNA	None	620.1576141	300.1813447	342.5964148	212.3832037	286.1528051	1558.004625	459.7233842	1360.921559
KLF4	mRNA	None	207.9360403	9.200233843	14.45926861	74.76143076	15.79776027	18.31938572	37.55819751	12.76434292
EMP1	mRNA	None	29.8805404	2.107139826	1.956595102	878.8935582	2.882357358	16.08920904	306.1645216	34.31908929
THY1	mRNA	None	0	0.142087968	1.098214175	0	0.064787395	0	560.6025322	0
PICALM	mRNA	None	123.9042553	132.0959	92.95517977	279.1308718	179.9815283	76.02947946	158.487512	103.1917402
TUBA1A	mRNA	None	312.6232611	239.2395225	179.9201853	249.6357695	231.0359447	249.1645591	458.008625	119.2997041
ACTA2	mRNA	None	2.814167577	0.93584255	0.723323421	0.181591321	2.133565626	9.26071964	519.7425297	21.85461225
RABAC1	mRNA	None	145.283763	8.500297556	25.5499117	71.16862736	11.77111034	109.265032	516.7068818	60.71467341
RPL22	mRNA	None	595.5715746	1072.658588	688.7086705	453.565614	1068.16768	407.7076154	443.4975206	1183.302546
AES	mRNA	None	624.994096	111.7827073	117.9103491	223.9194341	109.9753276	310.5496391	543.282469	108.5832941
PCBP2	mRNA	None	624.776826	484.6589274	755.7310214	397.9695921	503.0309792	692.3466985	614.8697826	426.51016
RTN4	mRNA	None	96.99586462	109.0874149	114.0445464	248.3420155	113.0842341	207.1832718	357.254648	125.0281939
RPS15A	mRNA	None	712.8938254	807.4991146	599.8600257	339.8176167	816.2900054	515.6611048	481.7994037	983.3844187
EIF5A	mRNA	None	419.8690604	128.1668269	372.8830368	252.5053754	146.5186021	1538.095196	386.0558506	617.1735183
SSR2	mRNA	None	649.9889138	481.1117074	543.9774526	487.1895806	415.2213124	369.7335272	406.8881389	469.0976118
RPN1	mRNA	None	383.4237257	395.6774712	466.6945336	410.8759509	384.554755	293.4994687	350.6233788	247.1591452
SLC25A6	mRNA	None	424.0154559	479.0826271	513.7588759	456.1940329	460.0621423	344.720395	692.3725186	566.1534796
LDHB	mRNA	None	621.4754913	1030.113999	1462.91579	726.5339829	949.1146545	2585.516657	448.4092303	1544.105119
BRI3	mRNA	None	190.1899928	63.76999108	223.0033926	369.0203367	72.17589918	131.7154101	732.4834921	211.6227537
EIF3E	mRNA	None	558.3090175	1232.178943	792.6391807	537.9582855	1289.529111	581.5505716	447.1855734	754.8598601
RAB7A	mRNA	None	271.8530062	584.9246562	279.8945748	375.5282616	486.5201642	188.5552344	308.0524906	176.7214302
TMEM59	mRNA	None	266.3685939	252.639194	351.6187741	420.2420927	272.6804051	81.30420223	367.2993697	393.9383068
TMED9	mRNA	None	406.2166909	198.8382697	314.0976711	335.0206383	201.7266165	316.2920688	413.4777942	159.7437705
PLS3	mRNA	None	29.59461831	44.20122055	1.285466714	66.62555623	72.53435384	335.8344989	136.4425784	328.9290677
EDF1	mRNA	None	496.8970955	1001.479183	670.6767776	699.8774931	984.8772286	409.4063789	456.8980849	725.3146602
NCL	mRNA	None	445.5975331	2179.962012	1538.862136	651.9490999	2096.767797	1038.582539	344.1002557	706.1074949
EFEMP2	mRNA	None	1.004999033	15.82719558	22.67337987	9.092913085	13.6409319	0.19639932	605.3890351	3.057832622
IFI16	mRNA	None	213.1866906	44.47422797	14.25857916	113.8108243	368.953165	1.81136757	129.1841669	0.085633684
ASS1	mRNA	None	19.41847602	98.80056	193.8983125	75.25990749	94.36897179	527.3021052	643.1810925	582.6849345
NPC2	mRNA	None	785.7843992	150.518384	81.12753555	808.6267651	130.2550266	168.9133518	442.5433009	179.7652216
SEPT11	mRNA	None	155.0228751	116.4385817	135.493334	107.4784778	112.5468248	101.4997629	927.8196641	92.54746019
MYOF	mRNA	None	13.82104978	17.71828931	9.676536537	101.3190112	23.50863521	254.1418736	364.5582496	193.131786
IL8	mRNA	None	175.2144028	10.95852415	4.638603098	87.3546912	6.414712088	3.152358313	1.573433637	78.84935741
PABPC1	mRNA	None	1499.000695	2432.999622	2222.232195	1777.607651	2399.435868	1276.010507	672.3854657	617.2108411
OSTC	mRNA	None	374.4523218	167.6235643	251.5822285	202.7741927	173.4925232	153.1207481	296.6374439	168.6136248
PRSS23	mRNA	None	2.111367773	0.598019955	0.973087304	10.22984813	1.090708961	342.3448075	127.5904529	71.41632006
SUMO2	mRNA	None	432.5571327	694.2299511	572.6238036	362.2795397	686.4432369	591.7194625	313.0216505	235.3972703
CSDE1	mRNA	None	397.3596729	869.1251292	884.6917119	870.7752592	902.6535849	249.8879392	432.3714863	708.3820528
HDLBP	mRNA	None	108.8903068	246.4475118	246.1411027	227.4745628	251.267104	205.0213714	647.8546258	157.9207337
TUBB6	mRNA	None	91.45806742	237.2929756	235.1805532	290.362617	244.688432	238.5392906	262.7606204	134.5542268
CLTA	mRNA	None	134.1731914	426.1509502	357.5293967	496.8965557	396.7757594	435.3860932	437.6068635	272.587472
HEXB	mRNA	None	128.883819	225.2622739	250.0800359	341.0333242	216.8703353	162.7439097	351.9716078	119.4733552
PERP	mRNA	None	4.942168323	46.43861286	63.01266724	70.90499311	51.46054088	299.2049571	291.9295735	95.42248639
DDX3X	mRNA	None	269.2489792	281.483631	170.5029521	229.5816444	376.3973118	233.2286413	160.0545947	332.5194745
ATF4	mRNA	None	311.8999841	473.981174	375.2211842	320.1240116	483.7150729	612.1245758	656.5478943	242.4160955
LAP3	mRNA	None	184.2139677	123.0505242	117.8193509	144.7329188	492.0348254	52.20120146	47.63420714	33.06957402
LIMA1	mRNA	None	34.59215814	26.57075683	27.618034	64.38142407	40.94378066	14.79686719	211.7991722	343.8666406
CAP1	mRNA	None	692.7693458	10332.5463	6184.928446	18438.73361	9342.136707	219.2645482	320.6183651	161.4144357
LOX	mRNA	None	0	1.187723967	2.325211177	0.240069278	1.308776493	0.697563688	342.3514782	49.23548828
COL4A2	mRNA	None	0.046493234	0.180895787	2.714564508	42.43333235	1.191413481	193.1785601	416.9639662	16.92510702
EPAS1	mRNA	None	3.169252765	14.97326316	32.07757138	13.76750786	14.10085099	172.4940558	427.1163814	135.0552644
SEC61A1	mRNA	None	391.5612102	252.7334331	270.3146183	305.5176056	222.3047661	199.1836274	505.9998474	224.6472111
CDK2AP1	mRNA	None	65.41337706	50.26499601	51.92482892	47.71197409	53.06478379	183.1668295	387.0863184	82.03870283
GSN	mRNA	None	516.0740603	187.6797162	164.2810519	1756.471152	161.5683433	31.10456833	643.7658321	64.69150422
CNP	mRNA	None	246.0247348	61.22415654	81.14628269	72.84535829	128.9338091	85.13785683	139.2075577	79.89131497
COX8A	mRNA	None	431.4121884	175.2989993	557.3185557	414.5590166	153.5029349	672.2403261	435.9122223	565.1936022
GABARAPL1	mRNA	None	23.60091701	7.619912471	4.754695284	12.34231157	7.537740024	60.14898821	311.4148755	451.7060787
PSMB4	mRNA	None	452.5766214	286.4088848	584.2539884	400.2308499	277.4278924	500.1363882	397.9530314	572.0118667
CRABP2	mRNA	None	0	2.672528589	0.517701239	1.111240032	5.222504085	2.050097889	496.0871395	77.27928503
CAPZB	mRNA	None	454.4303372	478.6980219	490.3142982	652.6714894	434.8576563	254.6793619	420.0319524	159.9056935
CCL3L3	mRNA	None	2.183940206	5.502994154	1.646024451	16.9592325	11.95551704	0	1.315051153	0.590172528
YWHAQ	mRNA	None	206.1890504	280.9069162	387.3793304	372.8308728	316.1305347	758.4094143	289.0968431	437.6606853
PDIA3	mRNA	None	458.9564281	814.7504249	466.0756877	581.5576301	812.2846476	381.1964069	349.1466103	279.0525313
WDR1	mRNA	None	569.896224	343.0197569	390.8703343	704.9409853	311.6803206	359.0933741	353.8495204	201.1095664
CACNA1C	mRNA	None	1.518322382	0	0.35602054	0	0	0.125878751	405.0448715	0
TLR3	mRNA	PRR	0.670878908	0.165730436	0.033709198	0.160792052	0.453405453	3.349130801	2.408265649	20.10344177
RCAN1	mRNA	None	42.56662195	26.58068776	25.12347353	468.5191438	27.9212149	12.14052986	67.27076453	68.45543831
CCL3L1	mRNA	None	2.206571711	4.08825	1.130895555	13.16854625	10.73725192	0	1.328678626	0.490281496
OS9	mRNA	None	370.7001115	272.5694462	241.3978351	235.9090231	249.3780957	137.8956112	397.7113453	134.388272
NDUFS5	mRNA	None	231.3646067	521.4574899	443.4172015	379.1580043	558.705535	388.1274611	390.4541584	614.9829186
SEPT2	mRNA	None	231.5645943	347.3562044	191.7111578	207.3175432	365.2334103	188.5123955	358.8406017	192.8414263
MIF	mRNA	None	204.0125102	199.2495496	353.0380621	306.4040248	258.3312171	603.0238338	565.7660966	397.8998914
RPL27A	mRNA	None	382.375614	669.3869692	452.9061054	320.3103933	699.0534895	361.3355317	442.4735172	950.879511
TIMP3	mRNA	None	0.95163156	683.3914081	59.89111638	345.5238421	431.9208422	0.047337849	492.2228179	27.51762219
RAP1B	mRNA	None	265.8255149	548.1494876	278.9721515	425.4412129	563.8474995	190.8595326	340.3690874	155.1217716
SELM	mRNA	None	1.662375738	0.359331575	2.826039703	1.859329728	1.966119185	8.47603497	316.5854644	83.04074635
LMNA	mRNA	None	61.79191323	154.5810643	288.0280664	829.7382767	132.3060562	300.8651316	777.1581295	143.8886259
SURF4	mRNA	None	254.738098	238.9096577	229.1398424	200.8414916	221.9207979	312.3129017	331.3717368	160.4931734
ARPC3	mRNA	None	1078.242479	975.5986921	839.2192355	901.5933856	964.956689	543.6658578	320.358911	380.5755292
PRDX5	mRNA	None	256.3794174	202.8687621	149.7546778	180.0902946	184.358228	486.3418591	486.7603673	705.1246548
FKBP9	mRNA	None	0.25305373	28.33405237	48.49296436	26.53452032	22.64633853	93.34958398	538.1453695	71.7317034
NACA	mRNA	None	724.8491746	499.6304734	489.7907909	407.7921357	490.2107665	578.6397481	341.2191091	583.0942609
TMED2	mRNA	None	354.7313537	350.439151	302.9840819	227.2565213	378.1784198	300.5463703	249.3547229	134.4526491
C19orf10	mRNA	None	233.7313051	112.3121529	238.6425837	220.517041	112.2545455	144.4276256	317.3538991	320.9873997
TXNDC5	mRNA	None	512.2242917	46.42618907	91.15510144	51.57193507	53.60173333	286.9994759	396.8313266	178.0112203
ATP1B3	mRNA	None	102.7163396	103.5893472	184.8077361	211.4883613	120.0221733	348.2608034	221.7651143	267.8238346
HIAT1	mRNA	None	43.53544759	116.6528918	82.20282858	120.6308789	142.1159689	37.64991749	54.26894566	81.02684151
OST4	mRNA	None	585.3493642	272.0684464	245.6114944	357.8435005	249.3396603	352.1877102	444.1638011	557.6895446
DDOST	mRNA	None	488.8136299	504.3734002	608.2433255	429.4281422	472.0824386	281.7941465	431.8605214	192.4002185
SERINC1	mRNA	None	249.8541373	214.0976255	133.2766636	344.4526862	221.4831555	73.41925319	242.3433444	143.0651957
PDLIM7	mRNA	None	15.90657693	107.3345469	99.79293673	324.2291528	89.02079615	92.80043886	400.0745319	34.83776671
S100A16	mRNA	None	0.485492942	0	0.085379822	30.84992001	0	702.6229091	303.4783882	46.20777805
PDIA6	mRNA	None	292.9607798	868.0569684	661.6967603	578.6788014	841.1474979	452.6221803	302.5855082	531.2027317
COL4A1	mRNA	None	0	5.515001625	10.86315585	27.12882199	5.417543034	88.76383368	214.6976217	3.24890399
ERGIC3	mRNA	None	319.099078	239.5778275	257.9135001	295.798632	194.7589665	273.7730849	482.127363	510.2634286
PARK7	mRNA	None	779.1409694	300.2479727	517.9971302	329.2465913	297.7051124	384.7431639	388.7784525	501.2639802
ARPC5	mRNA	None	452.3353327	819.7693061	856.8734023	1214.237782	865.9594972	246.0123841	207.0454312	274.4865243
WBP5	mRNA	None	12.25648195	72.56792956	33.50320571	65.04133874	81.19829059	49.1724209	200.4973062	310.4364937
ITGA5	mRNA	None	21.42210296	127.4667041	152.8429264	544.2846789	96.9151349	34.59991621	188.2203952	68.96501541
COL5A2	mRNA	None	0.294167223	0.599523713	0.391691759	0.581659291	0.6461305	19.42010784	412.1036109	0.073605247
CTSL	mRNA	None	3.62179519	55.09090583	103.9386185	1342.872071	65.99850576	271.2107713	299.3387452	87.77675504
SBDS	mRNA	None	81.10783209	158.2902221	95.91064556	91.2429584	166.2321022	178.5964405	170.67445	201.7958243
SULF1	mRNA	None	0	0	0	0	0.435537961	0	371.3888292	0.298541607
RNF149	mRNA	None	68.43198809	22.95833463	27.47481333	101.6043703	31.1471069	30.76076205	44.04190842	59.11393421
MAT2A	mRNA	None	98.41177882	301.6627874	343.5329521	288.676605	377.318273	360.3646756	242.2231857	984.84854
BZW1	mRNA	None	199.1425891	309.5488035	274.8143647	286.2410085	326.1540337	242.3393869	166.2958567	245.6206301
C1S	mRNA	None	0.29477524	13.16823674	2.626549918	0.164849725	11.46623538	23.0335455	346.6478378	53.85370656
FAM46A	mRNA	None	8.043034029	223.8488951	404.9178301	111.6492787	413.5351178	1.724754469	58.34146427	73.51843649
CCND1	mRNA	None	0.067802184	6.096817571	6.534262283	252.6450068	4.704524589	174.6195986	384.0914205	330.961592
LRRC59	mRNA	None	95.33429708	220.5602727	292.8878212	175.6436433	222.2231921	337.4207505	176.7862581	115.3560824
COX6A1	mRNA	None	393.1092371	281.4031101	335.6992049	252.0330385	265.4768852	608.3250756	301.4042065	577.2602688
ID1	mRNA	None	0.881360175	43.5634707	38.38780726	28.95733024	82.92864791	205.8760275	168.3635912	170.1992657
PSMA3	mRNA	None	198.0946341	259.90885	340.8024052	197.3623397	280.1032935	342.4937615	123.0725192	276.2640195
COL5A1	mRNA	None	1.586337295	0	0	0	0.095168919	1.98991889	492.8926019	10.22724108
RNF114	mRNA	None	104.602041	50.7567631	79.4754573	60.63929579	48.92906049	54.0424048	73.30871221	125.5313093
POLR2L	mRNA	None	88.06553506	74.86960722	115.3781946	88.84161965	73.05156486	435.6700979	410.8797716	199.1801407
SH3GLB1	mRNA	None	199.7799357	193.6327792	163.2344653	521.312844	275.1773473	74.43148192	213.6513849	114.8532454
HES4	mRNA	None	0	0	0.399879577	1.498683875	1.280614028	23.83365034	53.09939582	9.171416763
GANAB	mRNA	None	313.4809657	319.394437	380.1603457	290.0904844	286.3148059	423.5939221	450.2686666	78.09214469
HTRA1	mRNA	None	0.826483032	0	0.048449022	0	0.108610567	7.074771772	452.7249685	50.64645356
EIF4H	mRNA	None	304.2743126	354.8280865	488.2201904	367.8904489	353.6608269	460.0222622	345.0551319	401.4047173
USP18	mRNA	None	25.51266551	8.894680131	4.583200068	30.26126815	80.35651522	18.35417438	5.299736444	17.03821714
RPL36AL	mRNA	None	652.5523001	1000.99212	336.2232207	283.3864006	981.8220559	491.5319724	262.9397184	338.949954
COX6B1	mRNA	None	489.0164689	458.1201484	446.274613	395.6834866	406.847821	738.8155679	362.5529161	562.6658205
UQCRH	mRNA	None	252.3783617	1557.371999	1292.486741	862.4530955	1526.960279	484.4340581	343.698634	1017.10568
NNMT	mRNA	None	0	0.135238522	0	0	0.678307023	182.3970633	261.4747129	336.6855774
KDELR2	mRNA	None	82.32160744	138.3268743	200.0816917	119.8077387	128.5001597	210.6681728	370.248001	161.4505218
TPM3	mRNA	None	563.0625732	1267.53205	736.8621131	991.4070369	1225.878556	492.8006168	186.7868249	239.3171279
GNB1	mRNA	None	617.3342705	386.4343387	385.3172961	385.5175041	394.2702297	249.5392915	331.6095464	243.1405294
HIP1R	mRNA	None	1.865762533	2.475395294	3.779002335	19.1860892	2.942224132	14.45760028	21.53798253	9.249286843
MSN	mRNA	None	392.1803859	965.6697893	619.684863	1225.858813	841.754488	464.599998	301.9613651	161.2040342
PPDPF	mRNA	None	159.805763	230.0919852	361.7400426	265.2865093	255.852962	144.7201755	591.1367036	98.12456855
PPA1	mRNA	None	156.3930721	157.0747354	205.8604169	135.0724378	210.3251186	370.0080405	126.2205202	405.7395085
OAS1	mRNA	None	146.655227	11.33147637	4.15711814	31.96977198	102.8283702	172.581085	2.737276078	13.29404785
RPN2	mRNA	None	488.4511429	458.3740039	526.4241849	436.4719149	394.3484895	316.0404873	347.6637026	763.8469927
C12orf57	mRNA	None	213.2818177	63.57345557	74.92468155	94.92459299	50.16256622	195.3283062	439.7437122	243.063961
CYBRD1	mRNA	None	5.619705933	8.879098309	10.02411921	4.686075315	8.202648238	19.23542673	316.461863	123.9182937
ATP6V1G1	mRNA	None	352.3215539	286.9739517	175.7039656	231.2440204	303.0616971	119.338476	158.2444887	127.7759954
SLC7A5	mRNA	None	424.1653496	59.60263009	98.59167657	118.811815	47.17246351	1833.514752	264.0826769	919.7582381
ATP6AP2	mRNA	None	214.16954	134.4483811	170.2623155	496.8387988	158.1417598	117.5542445	249.9790978	234.329041
PSG5	mRNA	None	0	0	0	0	0	0.067003726	268.7848094	2.115555174
SSR3	mRNA	None	153.7133889	120.9453094	169.2977786	128.6470664	132.786648	168.7873996	235.6263075	83.52751817
CDC42	mRNA	None	362.7627388	354.2033682	369.4029397	436.7884355	335.3705425	196.8540946	300.6998066	262.0498688
MXRA7	mRNA	None	46.25965453	31.81900331	25.13283104	52.14043354	36.9760744	37.12655693	326.5221185	84.84434212
SERPINF1	mRNA	None	1001.144311	234.7116088	190.8265494	78.88623757	217.4624911	1.618737314	381.0080375	0.343631894
AEBP1	mRNA	None	67.76445295	0.773371478	1.724030118	0	1.156632014	0	509.0321012	0.005013309
TMA7	mRNA	None	452.8714512	844.1097953	685.5700641	618.9666405	896.5966878	346.976588	289.8738423	485.8448936
HERC6	mRNA	None	6.877516915	7.950872739	4.416694346	10.4041159	37.56333396	5.641043555	7.30777301	12.12453941
UBL5	mRNA	None	340.9760055	251.7605792	377.599912	224.6708	251.105957	184.099129	325.646193	497.3308467
SPHK1	mRNA	None	17.78351311	3.063641703	3.221504997	50.52998835	3.795402236	14.25037954	76.66314687	24.23454494
TXNRD1	mRNA	None	77.89266357	112.6803177	146.8180911	157.6194843	112.346071	1265.74214	217.0926417	653.7301792
VAT1	mRNA	None	29.01181193	77.17525009	102.7491672	279.1181394	68.20806624	135.4016066	667.4719023	86.5626319
FBLN5	mRNA	None	0.602608347	0.208411325	0.190756775	0.404402297	0.665200502	3.956842432	364.5888412	18.69456125
SAR1A	mRNA	None	49.4179474	148.3254216	65.87482153	110.5048343	157.7811375	92.36584462	175.504023	115.6538542
SDCBP	mRNA	None	158.3425037	335.7410508	254.3862046	560.359894	383.2614809	225.7559308	243.7001578	221.5780562
MAP4K4	mRNA	None	117.4131273	113.0513845	71.67883686	504.4599425	117.5335706	53.51026489	179.8945504	31.84695521
TMBIM1	mRNA	None	75.86958537	57.93114048	39.65953944	117.1108161	53.60625478	70.68681195	233.0818627	79.60235115
MAGED1	mRNA	None	135.8597299	18.1531992	18.84485278	11.90500667	22.17047303	85.54822126	360.8802916	5.630593966
SNRPD2	mRNA	None	388.7181233	364.9693854	459.9500132	280.7995853	403.4044881	526.0027754	376.1535943	380.4561854
RBM3	mRNA	None	516.2422507	478.1199677	536.2683709	370.5659412	507.2625894	435.3555041	199.775856	221.6078736
UCHL1	mRNA	None	0.747501719	0	0	0	12.67185064	1028.561399	329.2116111	0
UBA52	mRNA	None	489.4649118	260.9579832	393.5141445	312.2710265	232.2778	213.9753431	399.3265086	541.7462052
PGRMC1	mRNA	None	36.67491425	77.16083039	92.8223421	56.01802419	76.39000056	178.9955992	264.4140528	237.9104567
NRBP1	mRNA	None	90.32817327	67.82343026	40.78947796	87.43961749	75.7279373	118.7472208	153.1599583	149.8767019
YBX3	mRNA	None	13.00775077	99.53404597	166.935474	134.0087831	137.4346989	184.5120714	172.347851	225.3600307
SEC13	mRNA	None	225.6269679	121.8155053	170.0693255	143.7137924	121.5904826	268.4072421	246.2329464	114.5578028
SDF4	mRNA	None	117.1977729	182.0098933	249.0606666	288.4871033	174.8685658	130.0024388	335.176688	98.78208815
MYH9	mRNA	None	300.0438614	568.0611439	354.1035062	991.868534	459.0814176	241.6387876	630.3830328	25.39617059
THBS2	mRNA	None	0	0.086900816	0.053026291	8.136047406	0.039623886	0	411.8683182	0
SAMD9	mRNA	None	23.44033897	36.77544357	12.42676393	21.03953561	239.7475238	5.331861627	9.960763985	25.15910427
PARP14	mRNA	None	17.04549465	39.90718766	19.81568043	29.37124325	253.1343881	17.91253836	36.14687666	32.07834374
PSMA7	mRNA	None	293.4899887	173.2702146	543.7750848	338.0589534	175.1181825	562.0232213	325.99009	447.1880248
ANXA6	mRNA	None	247.2011918	263.2501273	209.5632253	228.3395656	251.6548307	57.45017856	514.0719053	96.39469457
LGMN	mRNA	None	439.3859964	0.491465343	0.399851779	2.145693649	2.296941726	75.93670894	84.47043901	58.52060806
RIPK1	mRNA	None	26.27863782	17.11695535	10.84112606	20.09376964	32.19117639	16.57657645	37.29098009	24.3685488
NONO	mRNA	None	320.6559197	559.2386041	506.574612	350.2490957	512.0677981	603.5982169	343.5322716	750.2527842
SLC25A5	mRNA	None	597.1134477	366.9433497	539.882583	415.7127058	385.6851605	994.3292001	258.4478082	917.184316
RAC1	mRNA	None	343.3136276	423.4620261	474.5397086	262.9991084	413.6253211	382.9831476	352.7371387	167.8315513
GAS5	lincRNA	None	371.399657	400.553016	505.5460305	364.7784208	299.7943225	272.492014	763.6122532	1210.806937
DAD1	mRNA	None	387.5010733	201.5432308	229.6616178	447.7093023	188.5188232	294.6515912	256.785775	247.3030114
ATP6V0E1	mRNA	None	276.3325544	212.5816965	156.0748209	235.7355671	180.3632705	242.8332877	313.7952485	371.2087734
SKP1	mRNA	None	202.8828814	295.6564054	231.0000372	265.4210462	296.3755253	279.5685663	248.2436006	413.6573258
MTCH1	mRNA	None	96.96275898	105.0099508	192.1666729	210.4307944	103.1499425	150.8253557	263.2915249	201.4700393
GDI2	mRNA	None	501.235232	479.4908419	295.2754947	577.8349883	559.2165376	404.5953908	317.0516361	224.0091342
CMPK2	mRNA	None	22.47896292	46.53210994	22.13434877	5.011454509	481.3466683	1.045155908	2.216070944	0
ARPC1B	mRNA	None	715.6565068	307.4326043	426.6750081	834.5609274	297.8758596	223.7497645	395.0240697	228.4029835
XRCC6	mRNA	None	358.0346574	687.6952161	613.3861367	306.0483253	702.3962691	593.441091	322.3479045	458.6147779
NGFRAP1	mRNA	None	6.975600547	271.8177549	186.3535591	178.7379118	300.5057455	141.8335755	366.7579143	531.4090305
CAPN2	mRNA	None	45.36057168	155.2536337	261.4224049	188.7127956	160.6560943	493.7169492	297.0182704	173.7409782
PLD3	mRNA	None	96.32350726	158.2864696	180.9907152	382.469383	135.4823907	109.1034034	410.6784745	213.4614391
REXO2	mRNA	None	53.3239354	26.64088217	41.97830212	30.91095635	29.05449607	104.5688665	321.1851032	169.5074457
CRTAP	mRNA	None	125.8324246	161.1907027	124.4331729	115.4787383	152.3903739	278.1247517	485.2006048	221.7536165
COTL1	mRNA	None	829.0122587	528.5445765	648.4282453	727.9219135	464.3193088	387.3380359	219.0705398	183.079225
H2AFZ	mRNA	None	219.5400076	586.3500945	1135.234313	397.8519302	575.8711992	1123.162866	253.7148741	782.4904045
CDH2	mRNA	None	0.20223269	11.51127382	7.883590792	4.834868913	11.08218903	40.51600264	269.9133384	4.670882239
HMGA1	mRNA	None	200.8398024	877.9488963	969.4469236	1453.505929	750.4074196	973.2401598	319.2167843	403.7325233
PLSCR1	mRNA	None	97.5592958	54.61389367	39.85664293	29.89405439	206.0740811	30.96538361	30.88279554	25.83755771
CNN3	mRNA	None	1.348840668	20.58408382	24.21914	2.036674572	30.736038	103.8319456	258.6854434	53.96911966
RNASEK	mRNA	None	431.9071082	163.6511333	98.46396338	207.1631898	161.8887433	180.4592339	342.2055333	308.127377
PTTG1IP	mRNA	None	158.4970866	170.15652	122.2681275	256.6381119	159.2175822	132.2376806	350.3181919	423.448504
PSMB1	mRNA	None	308.7020998	509.0618413	514.3343954	408.2338239	540.2790528	285.4799182	316.3775004	256.5792026
ATP5H	mRNA	None	275.1222938	291.8658201	458.1579389	262.8862808	288.9285547	603.0677942	276.4144497	393.1674984
SGK1	mRNA	None	25.54145814	5.04770319	4.577332801	573.1363557	7.671950098	21.61415753	48.01223825	1497.483765
GABARAP	mRNA	None	633.016539	93.87262509	60.12482067	98.79623609	81.65999152	164.7333772	430.6832765	189.1797919
KIAA1199	mRNA	None	0	0	0	73.97139788	0.031864711	0.402059449	678.8983424	0.26614663
CDC37	mRNA	None	213.9062728	394.6766702	346.3377293	508.4781387	364.3283302	256.7983778	250.2610811	147.8310958
ATP5J2	mRNA	None	372.2990017	1131.287797	611.1581902	394.7569305	1096.449535	532.0847136	290.1651829	1266.218992
GBP4	mRNA	None	7.339921124	4.100340597	3.025869528	2.678760949	44.32594541	0	2.27939338	0.105184985
SNHG6	lincRNA	None	365.6504535	919.4796214	701.6708468	528.7949547	824.8064921	310.0750241	374.1748946	428.4284743
ZNFX1	mRNA	None	20.00707128	33.1584086	19.41786305	47.95644227	150.3635281	14.43575334	60.75889575	16.16538415
ANGPTL2	mRNA	None	0	0.136223534	0.180099141	0.066082194	0	0	152.9531845	4.928558858
ALDH1A1	mRNA	None	2.633344134	1.198340389	4.874794767	0	0.437122738	6300.131373	260.3014873	0.097101634
PSME1	mRNA	None	579.4034925	317.2442987	202.5650703	171.3062302	352.1335964	183.5294676	245.5720771	336.0737267
FKBP1A	mRNA	None	327.5817982	177.6149538	221.3498992	227.2209541	193.6294727	396.834238	283.1170546	198.9989965
FERMT2	mRNA	None	0.087484723	0.945514979	1.184664212	63.92030808	2.89714946	74.35101227	173.3125534	51.1973195
SNRPB	mRNA	None	346.177503	137.731938	261.141066	155.2800129	148.2487183	885.9031819	201.1549649	362.7007386
OLFML3	mRNA	None	0.16405843	30.07188081	16.47430045	7.706817264	23.15479664	44.68094565	318.0059653	0.03448199
FKBP8	mRNA	None	223.4000172	168.4221953	226.9142572	308.1503428	160.7608596	136.277612	447.0578199	127.1118894
GSTO1	mRNA	None	145.1106937	60.00541556	78.51333418	481.7426245	68.34197023	250.2891114	303.3547011	206.824303
ILF2	mRNA	None	216.5096599	532.2234171	475.0813515	235.2950109	497.5660231	488.4822066	156.474441	445.1719881
DBI	mRNA	None	396.8173079	1641.992472	526.0095591	1320.749443	1619.676302	448.1292581	260.4933862	928.1088949
MAGED2	mRNA	None	79.24269475	38.92895523	61.18609007	58.30408695	38.39326489	90.48313007	314.4948737	122.5222254
TSPAN4	mRNA	None	8.413903158	2.57281071	10.069089	11.53392012	4.287942137	148.6328173	428.0061777	43.66474883
CHMP1B	mRNA	None	96.24179824	44.79396375	33.6287717	55.09715954	40.390141	34.32527448	43.77678588	187.9707999
GPC1	mRNA	None	0.550840214	4.660627033	6.130609418	5.28087721	3.753810655	63.540802	350.8220537	81.12606041
CD55	mRNA	None	58.29899515	32.750556	20.50517068	110.8563036	34.5798731	112.0270261	37.79342661	1846.979426
OAS2	mRNA	None	89.56883288	23.54762913	7.767399539	19.87055547	194.8456138	0	3.233459108	0.017287127
CTNNB1	mRNA	None	83.4018678	218.804631	340.5689477	401.8728173	219.4486848	129.0197451	287.1953225	142.3373535
HM13	mRNA	None	236.2012342	161.0687004	172.1671881	626.3734241	163.0849207	290.0759037	296.2549857	201.9815869
LAMC1	mRNA	None	6.257392773	76.67228558	66.85977263	100.4776528	73.42333229	115.8732898	457.8118741	113.8375237
ADAM9	mRNA	None	22.74425043	36.6995568	27.67790758	416.5837578	40.93478238	263.454324	187.8957693	187.3207708
HINT1	mRNA	None	522.7256699	226.3303609	260.9605033	250.7452768	207.2502622	513.4299073	290.1384828	1215.389258
SEP15	mRNA	None	424.4783366	169.2978145	219.5272335	305.2778495	162.6811492	157.2399865	173.8354056	265.6256841
PNP	mRNA	None	123.4667429	269.891906	269.2359326	491.23208	261.382234	213.3957237	16.15708971	180.5815821
AKR1B1	mRNA	None	51.69500084	46.06488858	130.7647494	63.27716203	44.00454437	3010.136215	239.502741	695.8384279
MME	mRNA	None	5.817625139	0	0	0.174291492	0.040955959	0.038757759	341.3799812	0.007278305
RAB5C	mRNA	None	319.810849	245.9174122	210.6793091	421.8382137	293.0197406	236.1301942	238.6924085	192.1902195
RPS27L	mRNA	None	44.32507215	65.56482268	83.83555248	56.68500081	50.88211122	190.5780411	278.6851706	147.2339941
OAT	mRNA	None	36.36041075	64.41708603	57.37423977	78.64531237	59.25003419	97.52837335	145.6701682	39.3602043
PAM	mRNA	None	5.48351408	15.38554785	14.69204092	36.95695946	19.85901831	33.12031698	283.568799	82.14987198
RAN	mRNA	None	177.7823704	446.2465145	627.889852	303.2394897	414.8213471	889.7629551	190.9863467	391.4641069
SCARB2	mRNA	None	163.2710318	52.37464543	70.90422252	388.0482234	72.99688169	47.88255386	172.2681117	84.49185652
SEC61G	mRNA	None	301.9975022	228.690003	154.6993144	123.9892886	241.5783893	190.3614314	202.1082714	132.035247
PRDX4	mRNA	None	45.03852809	146.469509	214.5197335	121.0208581	140.9019477	362.8711148	270.8612822	96.23002863
VKORC1	mRNA	None	68.96614341	78.09236182	86.6758741	105.4179784	67.34713743	132.4171076	328.9447122	258.6728525
GNS	mRNA	None	112.1458839	47.71781135	58.22414611	211.2730106	54.23700437	83.22480278	262.7740246	193.2770093
PPP1R15A	mRNA	None	407.0191838	99.48033809	35.53090966	250.1087296	129.2885235	29.50104879	114.9096335	70.81739989
UBE2Z	mRNA	None	80.34869317	59.56410015	66.44033762	80.74014275	59.22302532	110.564948	121.9939509	146.07898
PEBP1	mRNA	None	262.253732	225.560003	279.6584873	113.1725906	238.3275531	301.6348252	333.9315514	325.6129411
C6orf48	mRNA	None	161.6809067	358.4739111	365.2467293	172.2676497	361.5628245	77.08101058	437.675999	204.2628409
ANGPTL4	mRNA	None	0	0	0.24288159	0.321816463	0	22.00334775	0.746324354	30.87711546
COL16A1	mRNA	None	0	0	0.017906542	0	0	1.785411013	335.8332515	3.513323675
PSMB7	mRNA	None	209.4825258	179.1908342	236.4994494	154.8539443	163.5276163	433.1241213	237.1117742	293.3197614
RHOC	mRNA	None	90.17021337	77.44643967	41.80408074	425.2104874	62.09225128	161.7953822	330.6465586	183.5197703
IL6ST	mRNA	None	28.78744629	12.09475722	11.91540435	21.27957773	32.56484331	44.4072999	223.6667264	43.85533972
FHL1	mRNA	None	36.70523328	4.589938296	11.36304026	18.27919738	10.92273307	9.217327727	363.4240395	26.0417034
KDELR1	mRNA	None	158.484447	191.7596682	240.089951	215.8601804	201.8607959	484.5867863	368.8731152	212.4247111
NPTN	mRNA	None	57.74134563	58.97714965	64.40916465	181.0944747	61.95698862	147.3654319	128.227991	62.36568408
FXYD5	mRNA	None	373.7371437	277.1023351	138.0485974	411.9766665	238.3080253	264.873722	341.2195801	254.8733159
CYB5R3	mRNA	None	164.7937304	181.3753643	101.7854907	167.4661675	158.7407392	74.99233357	332.9344276	80.63617867
SH3BGRL3	mRNA	None	724.0607271	599.2640344	239.9611244	1061.127621	455.0133068	64.10710072	378.067274	70.68662191
C19orf43	mRNA	None	204.3204258	375.1245073	326.9493478	272.319958	435.9382028	199.7580844	283.1483076	156.9897881
VCL	mRNA	None	113.3623265	102.6965925	49.07282793	304.7717456	98.531112	276.512895	304.9843945	117.6623449
ATP6V1F	mRNA	None	259.2542656	187.3951594	191.9283215	452.8752118	169.9107415	192.7740992	266.4099366	356.294309
GNAI2	mRNA	None	881.6422773	311.8214463	303.4670533	346.2242303	278.4732625	51.99793737	469.575733	59.65916127
HSPA9	mRNA	None	152.65091	550.4076096	450.9149417	254.1870579	528.5589991	640.0083372	226.0890112	483.2981657
ALCAM	mRNA	None	119.7043729	96.59728579	143.4055998	563.1472104	95.73116982	110.0527584	145.301823	34.62546367
ILK	mRNA	None	128.8341197	116.0166398	82.02134359	200.7856845	104.0105902	145.264079	353.1372102	136.2894612
ATP1A1	mRNA	None	260.456002	383.4688098	426.2095167	384.7800565	368.8229383	257.094362	262.254454	750.5276051
CTTN	mRNA	None	0	0.231500905	0.643519095	15.57245472	4.363011291	198.0954525	359.1391837	108.5244069
TMEM14C	mRNA	None	119.643258	24.16012496	38.43622378	31.47370791	24.92871112	195.5126598	272.8642527	337.6338326
BRK1	mRNA	None	315.2343474	187.5759393	197.5101184	270.5958102	158.2648872	204.435923	266.7858032	187.7013492
HNRNPAB	mRNA	None	159.9953344	341.0587507	491.0556517	224.0981483	362.8814508	449.8859262	151.5676997	385.6968063
ARHGDIA	mRNA	None	480.4216435	268.7265742	470.6147212	575.6395774	253.0985399	661.370957	415.72184	196.7638308
PSMA6	mRNA	None	322.6737545	304.3870184	376.9597547	338.1683046	308.7959914	390.6883757	158.3428939	404.9711506
SLC39A7	mRNA	None	108.6149889	187.7169627	183.0608772	156.5488675	171.9978402	140.6510852	260.2589405	90.93311681
SNX3	mRNA	None	334.9540294	686.3276761	390.4223685	472.6949864	685.5808429	154.1620212	195.6616279	148.472836
MFAP4	mRNA	None	0	1.752468852	5.758009719	0	1.721068677	0	346.4910538	0
SET	mRNA	None	306.8506094	620.7017609	670.1292486	325.5577919	650.3205812	601.475512	293.9308501	468.4235463
S100A13	mRNA	None	3.273811712	13.30386215	16.46614953	24.99099656	13.55196875	81.87389654	264.4845031	135.0039508
DAP	mRNA	None	166.6746671	192.4172704	152.7065933	186.5789487	178.7695573	92.75412654	279.9557807	109.3204405
SLC39A14	mRNA	None	2.831519115	47.6309578	80.4255846	117.9703848	43.51068968	150.6398828	89.47788257	77.75509285
PCBP1	mRNA	None	543.4519951	289.7571979	466.7575413	498.3418509	309.7501299	446.0139085	285.9559171	346.5442668
YWHAB	mRNA	None	334.1658749	408.0091199	533.5529144	358.4515889	424.4489564	290.8854819	300.2146623	308.7484324
NEDD8	mRNA	None	335.3326495	356.268121	254.3135676	280.085504	336.7633243	459.3360973	279.8384275	453.370314
BTG1	mRNA	None	391.6318658	21.50499662	45.35604237	248.9694153	22.43287375	70.98535723	90.66761991	49.71078495
SEC11A	mRNA	None	111.2724318	238.539315	161.8829264	217.6002436	240.7521121	402.3929024	182.6301112	243.8686022
DEGS1	mRNA	None	78.53096748	215.0554153	254.6776664	427.7297992	206.9111431	115.6201124	154.6890728	136.7151563
HNRNPC	mRNA	None	340.5877708	875.476712	500.8132947	334.7442554	924.5577616	609.2020859	198.5079412	392.9286103
SOD1	mRNA	None	203.449436	761.7836829	366.0308534	295.4308444	814.9480347	466.0179926	241.528339	306.0213588
MFAP2	mRNA	None	0	0	0.081517401	0	2.284269864	0	320.7472383	16.64348982
CD9	mRNA	None	184.5351175	9.342466795	3.238664325	159.4490403	6.074923098	140.005968	222.2385674	141.5300057
POMP	mRNA	None	140.0836955	103.6539208	206.0416676	204.7221637	121.6193366	183.9283527	145.4664102	128.6321702
ATP6V0C	mRNA	None	234.8618591	389.6946343	291.6581619	538.5097569	348.8109243	195.9828776	313.1948209	125.4895985
EIF3I	mRNA	None	275.1995765	217.5953958	348.1849746	261.348209	201.8279329	388.91518	274.3748701	295.958435
COPE	mRNA	None	444.9889596	177.0104095	247.6770379	234.5977311	178.8837111	148.9789452	284.9277498	112.3097281
PLOD1	mRNA	None	31.28828622	65.69901184	67.49640835	124.6080569	59.44322835	106.9840296	356.4057002	66.89639066
SAT1	mRNA	None	233.0708019	31.29457487	27.38984686	84.53075978	127.1263742	146.0142691	40.6739765	340.988572
GRINA	mRNA	None	284.4577819	117.337012	158.54101	415.1874825	125.59908	126.9258904	357.9780922	165.4903633
EIF3L	mRNA	None	468.3266958	249.9418929	249.7462803	231.3109397	216.3461783	206.595295	344.0369848	352.7325572
HMGN2	mRNA	None	748.3268366	2060.838288	3120.467645	589.0718764	1951.555889	809.4416963	332.4396314	287.4181507
GNG5	mRNA	None	290.1757515	415.4904	333.6837436	433.8081032	421.307264	232.3995416	175.184789	397.5840423
EIF4A3	mRNA	None	254.1316166	101.8552358	184.5142149	83.42147139	113.2681691	169.6423068	111.4380717	171.8275631
SAMD9L	mRNA	None	38.10966476	30.82689497	10.74775057	15.41772421	281.6372182	0.447968845	10.46289647	7.465039973
COLEC12	mRNA	None	1.211331226	0	0.245800716	0	1.322456682	0	282.9332135	0
GYPC	mRNA	None	37.03033126	83.38665063	112.851225	268.3623869	74.56472819	0	386.7896841	0
PSMD8	mRNA	None	174.3118174	180.6289411	177.8444097	201.5888164	189.8523903	320.2497685	216.589687	178.3240686
TLR5	mRNA	PRR	1.357254425	0.247055108	0.376878397	0.239693436	0.281622312	0.168787763	0.154409137	0.185174812
HNRNPA2B1	mRNA	None	414.2851464	1725.051905	1204.356198	626.5571371	1821.265819	1084.217545	248.0364494	740.5389531
RPL28	mRNA	None	377.8167117	355.1237393	235.8455134	188.2964363	356.3998239	276.2849484	441.0247237	144.294476
SDC4	mRNA	None	6.593729919	12.22350765	14.28847494	44.48400121	21.19256937	40.29090748	151.8272605	72.48062481
RAB1A	mRNA	None	71.36508166	174.4835027	142.147093	191.158111	211.9526118	155.445031	176.9273153	125.1095013
FAP	mRNA	None	0	0.22705964	0.110840208	4.317758233	0.248475974	0	218.2322657	2.14896395
GUK1	mRNA	None	329.7392821	181.3318396	198.7911626	373.6645983	170.7790954	102.7167127	252.5771679	155.3888697
TOMM7	mRNA	None	354.3324685	130.4641499	233.940273	156.6464384	147.6824508	255.4724628	315.3080232	652.6205699
SMOX	mRNA	None	11.24678209	1.696083654	3.242808224	33.02058852	2.52630222	153.0542149	30.17609542	44.03379517
ACTR2	mRNA	None	696.3649344	795.040421	822.5200808	867.2493415	868.2696116	214.0961517	235.2173857	153.1083729
TM9SF2	mRNA	None	503.2356828	195.4445497	211.5902158	250.3185394	220.9706102	122.8939269	174.4836965	137.9604634
FBN1	mRNA	None	1.018457315	0.977229462	1.079016913	0.614708864	0.979305896	1.170786959	419.5970717	25.1094749
PHLDA2	mRNA	None	0.305784298	13.48377625	8.765468008	66.56424761	10.12637162	56.96481422	125.4187005	27.82895214
NAMPT	mRNA	None	61.50221837	43.56036621	19.61434636	31.32921896	119.649876	48.57327085	21.42195941	95.3666598
DKK1	mRNA	None	0.163141902	0	0	0	0	82.39070179	499.337412	456.8256283
SECTM1	mRNA	None	41.33380961	4.038517388	2.520538055	4.025526264	16.64854355	0.031828238	117.4901968	29.06621254
SLC3A2	mRNA	None	281.4248857	56.72341982	126.7080369	136.8931512	69.40292268	1041.119835	244.0827108	570.5818535
ZYX	mRNA	None	298.466572	319.6894084	265.9056433	916.2913755	267.8912531	240.22763	367.7079252	203.263657
CLEC11A	mRNA	None	3.949079068	530.4093804	705.824657	551.3058212	514.0982634	2.765703995	291.070895	0.757213057
NUCB1	mRNA	None	242.4242906	116.4091522	104.0923548	199.017544	131.9903985	112.7112308	292.3132792	103.5717918
SEC31A	mRNA	None	162.296506	138.3390847	95.94726381	99.4188604	125.399175	73.92812661	276.4849505	113.6383046
NBL1	mRNA	None	0.806696146	6.277383646	13.80841727	29.32382128	6.254608534	58.88813147	294.4334142	37.05660337
C1orf43	mRNA	None	253.9264221	312.1102303	524.1400485	466.5791207	324.4493851	267.6752199	217.193041	334.9337099
UBE2L6	mRNA	None	183.3237844	42.70331114	18.58524506	67.93574054	143.6114053	10.8357991	94.05432321	57.91768964
CCT3	mRNA	None	220.3083422	422.7744893	602.8473446	414.6773368	441.0175017	782.1963919	219.4973287	699.3659751
CNBP	mRNA	None	465.7642479	425.4704671	503.9921116	302.3807599	414.3610623	402.9899668	263.2157073	369.9029274
TUBB2A	mRNA	None	2.608991892	19.23358864	15.42288791	19.96593725	16.24051427	89.42468846	119.4676564	39.43623693
CLTB	mRNA	None	83.25576707	90.90521426	89.3531826	126.1757809	93.90651119	118.113084	161.5440098	29.27038853
EIF4A2	mRNA	None	369.3289523	329.0005446	323.7379275	246.1155713	356.3603829	109.1373037	359.1138124	199.4756492
PSMA4	mRNA	None	231.4767629	354.8757488	332.2984711	224.845823	463.9056997	691.3075817	157.7432172	316.6788604
TMEM258	mRNA	None	340.271449	164.6676	260.6203472	160.1869149	155.171445	186.0643377	256.3320577	166.022888
LRP1	mRNA	None	20.09294521	2.499988065	1.103168968	72.21395087	2.596679841	2.096514532	514.5516119	12.42363948
S100A10	mRNA	None	547.1198491	75.51603165	49.68967123	544.3477814	81.02962743	996.0922256	300.9738537	385.2036126
TMEM165	mRNA	None	43.62184303	85.7131299	111.7951121	150.8171488	91.30160299	72.68854783	138.7760931	113.5131148
ATP6V1E1	mRNA	None	186.0038775	176.5811403	150.148425	281.0477343	154.2967268	113.584698	200.2967355	211.9917683
UBE2D3	mRNA	None	206.1001497	211.9273388	165.240063	184.3389703	243.72919	126.0775703	137.2201496	170.7686151
COPB2	mRNA	None	121.224453	237.6589988	191.2221081	166.7702374	245.1937431	110.3892619	233.6524902	133.7491427
DYNLRB1	mRNA	None	250.4917018	317.015624	179.0230824	219.7441952	276.987518	202.2936804	281.7131803	292.6742801
TRIM26	mRNA	None	55.09554761	11.33847429	7.862817703	9.85625477	15.99567201	33.92997626	34.62413162	17.66604446
CCT7	mRNA	None	254.6827306	399.0295871	481.4755538	294.3819454	410.6964613	763.2618994	220.0720259	474.4510719
PLEKHA4	mRNA	None	1.610774848	5.611806269	2.966048472	3.258804139	25.13971654	0.11783264	22.14508593	3.106735594
DYNLT1	mRNA	None	48.26843053	86.59791967	74.13367643	146.6088533	164.4447763	128.1065104	188.6718017	180.7239431
ACTN4	mRNA	None	291.4061824	204.5665075	215.2024904	420.5105237	188.9867636	743.9661902	315.5963784	270.4747736
SHC1	mRNA	None	74.49506354	64.9177927	88.22426256	118.9999068	63.63250072	163.9176393	270.0520442	238.4706174
ECM1	mRNA	None	0.987520789	132.770876	84.57607605	375.3197403	113.236223	0.859654574	270.0238367	4.200583857
HMGB1	mRNA	None	309.7526959	1223.158536	1025.999482	318.9594097	1225.152272	534.9897788	204.5947475	223.4867383
TMEM66	mRNA	None	635.7012805	256.8274332	259.1401859	291.4807941	248.1595148	151.5359264	175.1325783	168.3191778
CRIM1	mRNA	None	34.72477593	0.576559425	1.198769093	2.36182365	1.635772141	82.94573997	229.5823064	67.38561712
CCT2	mRNA	None	156.2421427	244.5110816	363.6183339	214.8409495	247.0637634	605.6465851	142.9224139	365.3506266
HNRNPA1	mRNA	None	716.8441718	1051.195443	919.4474498	354.1346919	1023.182175	865.1161511	276.3043414	511.6913731
ELOVL5	mRNA	None	100.6124445	281.428015	156.3023362	155.9312209	322.4946254	122.6034993	153.4800061	184.1917257
TBCA	mRNA	None	182.5684481	675.0326857	346.8595267	275.9910237	738.4659857	385.2794716	173.7484861	230.2646401
MSX1	mRNA	None	0	0.846409015	1.933463275	1.200197819	1.662486659	7.360596061	23.3168946	4.294451226
AP2S1	mRNA	None	240.181541	164.5442535	325.100556	454.0141099	144.7498181	340.1872547	335.8256472	220.1790028
LAMB2	mRNA	None	1.759492497	0.469811866	0.336730573	0.08682144	1.407722289	33.55515275	320.9535796	79.57125134
SEPTIN7	mRNA	None	203.7102936	268.6782075	179.704454	211.6788791	271.4773679	187.5839569	192.5807571	165.7369454
TNFRSF11B	mRNA	None	2.431507117	0	0	0.815875742	0.095859451	0.755953783	257.9952977	0
PXDN	mRNA	None	1.587086982	0	0	0	0.811707646	1.568288749	324.4320821	156.7956411
SARS	mRNA	None	124.094434	149.2174164	111.3082262	165.0086111	139.7440325	148.2250504	465.2383992	207.7526269
SNX9	mRNA	None	81.52742581	46.40216338	32.55317227	125.5760649	42.12372105	29.44729186	168.2751735	38.99356214
ANTXR1	mRNA	None	0.398735627	6.248693702	8.835434472	34.8070952	8.292145227	111.811688	302.6435694	111.9133921
SAMD4A	mRNA	None	0.463530166	0.400778286	0.489104408	12.31314058	0.852794083	7.340063251	59.36516632	5.293441641
EIF4B	mRNA	None	395.3729051	402.2618804	328.8490188	267.2605503	362.2843193	367.4326704	513.3835423	555.3806153
PTK7	mRNA	None	35.95613916	0.650138933	1.767164453	0.401396732	1.590005821	1.130625147	388.1063184	29.93707252
CCDC80	mRNA	None	0	0	0.066066848	0.052522876	0.246842198	26.59073916	286.1928004	1.092274714
PMP22	mRNA	None	38.41152291	0.06948	0.706603782	0.876325534	1.837473216	58.80117232	195.0647147	212.7453411
RND3	mRNA	None	0	2.374955057	2.519492092	147.6938611	6.667270594	17.16002261	759.1400785	120.2277154
JTB	mRNA	None	231.2140333	116.2397161	366.3950669	220.7935993	117.9897267	280.2569605	243.575675	308.9960544
EID1	mRNA	None	194.0472825	184.0937908	166.4040468	264.7409828	176.1476237	113.3571844	233.8250222	121.6608051
AIDA	mRNA	None	81.25800929	81.29550363	82.78758775	95.89370989	108.0465721	109.925984	105.7112263	67.68305744
PRKAR1A	mRNA	None	313.1769738	278.8422956	171.2622682	285.4671289	306.7406241	183.0259121	211.6443398	140.9186889
NDUFB2	mRNA	None	234.0827339	71.63911857	173.4282714	176.1913208	70.81236579	241.3862424	216.2006717	523.417458
CD276	mRNA	None	0.2525431	96.36701749	62.1630695	336.3084084	90.86718846	53.27536019	175.0242483	22.19915223
ATP5I	mRNA	None	286.0235115	287.7697894	318.2662685	272.1479272	283.2444565	236.651104	242.3297001	446.7977929
ARCN1	mRNA	None	169.822022	264.3432466	261.3744701	250.5732115	264.8674178	102.3365602	186.1045343	121.2819639
EIF3K	mRNA	None	437.2054496	311.3760033	518.9931948	238.4175252	303.9934401	724.7504192	248.3786034	351.0203859
SERPING1	mRNA	None	65.78562744	5.864535405	0.461741924	2.691941666	83.21131872	0.03627974	194.5382365	6.601756768
ERH	mRNA	None	189.9726052	233.5987952	373.2510886	136.641367	213.4392287	310.6711833	185.4504932	228.150687
BOLA2	mRNA	None	435.5801477	309.8218376	444.6531189	295.2522854	317.1279096	422.2709055	209.5636562	331.2594485
SEC24D	mRNA	None	56.30338751	109.2976087	96.87544162	86.58934297	118.2981985	20.81637857	116.6708162	20.4288538
IRF2	mRNA	IRF_Transcription_factor	58.7091247	33.16470769	21.71980366	50.36549217	67.9365464	17.51936515	23.26321492	29.90275814
NEK7	mRNA	None	49.19854888	58.33019323	61.12213658	75.6627658	63.87631165	20.70074396	93.39430529	35.13932847
GHITM	mRNA	None	239.3279437	224.7258769	157.8568389	180.156425	237.7744591	390.0729621	165.2218403	235.8205177
PIGT	mRNA	None	113.5431141	118.6196134	68.98013447	89.10868916	93.08047091	95.21784149	283.3802846	198.2310745
PTBP1	mRNA	None	192.694901	290.1214588	430.1316244	235.3725984	293.2041734	348.5939427	174.0148151	252.1278439
ANPEP	mRNA	None	43.27163746	209.0699482	227.2899303	810.9609671	181.4239418	13.95174984	262.0663113	0.066751433
NOP10	mRNA	None	186.55617	336.1191465	248.3913631	445.6971113	301.5037228	581.517681	212.5084476	343.2412006
ATP5O	mRNA	None	272.2841847	284.5934347	405.2272006	296.2204522	304.9882614	210.4147067	216.9834402	401.5469716
RNH1	mRNA	None	135.2822226	167.6791475	260.8342325	255.6094848	145.423833	166.1448888	293.5946377	55.98375432
PRMT1	mRNA	None	211.1042159	179.3533178	284.2827205	146.2238364	147.5248055	466.9202539	198.5887728	167.9044374
PANX1	mRNA	None	12.97181386	41.71698137	23.68420534	68.60659781	56.17076517	15.18741454	31.88607237	15.16900408
TAF13	mRNA	None	16.1636903	69.10097934	92.66813965	158.038167	61.74103284	31.22373654	53.76666705	97.84232972
TCEB2	mRNA	None	160.5984688	80.25676165	157.4881646	160.3036322	67.14785294	185.4279111	281.2165896	313.1451862
COPB1	mRNA	None	149.8975968	162.7151545	153.4908553	189.9542131	156.4531687	170.9709244	148.7539825	139.7609517
GLTSCR2	mRNA	None	490.4161341	199.8190476	226.9515153	183.6445434	198.5603831	246.1233533	390.5753765	124.1270095
TMEM123	mRNA	None	259.304914	371.1515992	244.1668243	195.2067629	471.381393	171.3012141	146.1878322	81.52856686
DRAP1	mRNA	None	210.8242056	100.7152995	85.93945253	138.8309713	97.08400987	179.597222	186.1282713	113.3019864
GTF2B	mRNA	None	49.71541161	134.9356114	87.69667383	64.64146969	281.9806874	27.95607738	26.51516906	85.19918753
COX5B	mRNA	None	177.183104	195.7509222	278.3464336	300.3594407	237.6923956	199.2280522	261.3110071	257.0919736
LITAF	mRNA	None	231.3147292	100.4283729	71.44514309	147.6347838	120.7443535	216.2474914	294.7232163	388.319001
EVA1B	mRNA	None	1.662375738	0.958217533	2.241341833	6.85627837	0.873830749	3.066532977	394.8896488	0
SLFN5	mRNA	None	11.04955694	3.111772592	1.909886619	51.29734937	14.21354202	7.388837748	78.63010719	2.84882128
TFPI2	mRNA	None	0.358458271	0	0	4.059390757	0.094212112	562.5268247	1.42051352	0.016742483
APOL6	mRNA	None	5.043099463	20.11530897	25.21780256	22.86834707	221.1762717	4.413774965	19.53937197	9.75967291
PPP2CB	mRNA	None	63.32524529	61.17163286	100.5614268	193.4333198	63.9340489	100.6746689	113.1625773	99.51222821
ATP5G2	mRNA	None	553.4486832	391.3887534	470.3340518	336.6199469	293.9808485	527.4508928	360.18622	407.4852272
SRP9	mRNA	None	362.1660403	792.2253055	973.5365735	610.3936042	753.5166435	383.8300862	195.4928073	397.6682415
FAM129B	mRNA	None	12.69348719	13.33598102	29.3054749	338.8489225	14.43090517	215.555814	407.0975638	182.6137282
PDGFRB	mRNA	None	0.255399689	0.441648277	0.610845806	0.342790543	0.443029286	0.088932006	461.7837661	0.751522828
OPTN	mRNA	None	29.43220145	22.27631001	6.341777497	37.21951549	43.3469244	44.08703245	146.6297956	30.7694712
NDUFB9	mRNA	None	138.0029052	344.99908	626.7449927	470.6392415	379.709264	340.7372261	195.3156142	298.0268894
ICAM1	mRNA	None	76.91944672	7.311796081	0.395532678	175.9896256	42.98649655	0.402765469	47.13279455	41.78843313
PRKCSH	mRNA	None	213.1439575	377.2285749	327.2750684	314.493047	355.5608432	236.1504573	339.2971502	193.8298434
SLC16A3	mRNA	None	82.31835382	183.8360631	184.5464274	379.8534142	163.8348632	7.991646021	282.1149659	255.1139037
FNDC3A	mRNA	None	22.84622144	27.19158048	24.52349339	121.529085	27.46907737	21.90396517	47.11644075	46.10236336
DAZAP2	mRNA	None	721.9548558	740.1573381	396.8034192	342.7034022	685.3122864	178.0670797	161.5741624	260.2842318
ISG20	mRNA	None	47.20215594	1.224360388	1.023798829	7.721202294	6.265003942	8.237631635	3.145919783	3.141651175
IER2	mRNA	None	81.86387217	33.78478597	42.91388678	138.0634191	38.86387906	76.87838427	89.86611791	170.8913275
VDAC1	mRNA	None	98.53754179	462.3171451	514.664058	377.6099463	471.2964533	593.8124806	194.7326131	649.3239525
TKT	mRNA	None	179.7742461	136.4789869	191.006646	129.0347806	134.8250445	1043.970949	483.5630953	1158.812844
PSMB6	mRNA	None	276.1080045	100.2183142	122.1225326	104.1979174	90.57400659	437.94366	222.5926631	295.4964947
RAI14	mRNA	None	0.172048707	17.60291901	13.77695312	55.70923583	20.6876255	92.5659113	196.3124476	64.0217428
YWHAG	mRNA	None	95.20996256	238.6690875	314.7592566	343.7056024	225.3357502	310.3783295	153.8662521	210.1600434
CSRP2	mRNA	None	0	1.07100878	2.77746989	1.688529688	8.05768322	58.69100116	71.03786396	54.63049146
SPATS2L	mRNA	None	17.53442875	35.46843265	52.38384352	49.98301102	40.96446001	66.42681893	120.5479804	29.9534068
SF3B5	mRNA	None	336.7983772	130.1849682	239.5682501	169.0170457	119.9697293	175.8641445	212.0854546	158.7331876
IL1R1	mRNA	None	5.337401603	1.32553736	2.416516239	14.09880239	3.245857314	9.765711708	89.15141647	2.442546955
STT3A	mRNA	None	219.9473586	382.5299774	278.3355173	237.4305876	356.6174972	129.6358626	238.2437438	135.5682783
COPA	mRNA	None	189.5198594	174.3812348	184.5232936	216.8331187	173.2317	113.861983	237.7307131	194.3485335
CAST	mRNA	None	47.19304327	80.9006817	68.09882232	107.6377464	82.46032834	161.8530876	204.351947	121.238877
HSPD1	mRNA	None	130.0131312	784.879787	1156.983949	367.0509063	779.4885285	1048.075892	168.6693715	200.0512587
VCP	mRNA	None	178.7561127	145.2252676	210.1011222	263.4372923	132.9363517	287.2289681	200.0924056	212.0465135
METRNL	mRNA	None	77.32722867	20.92287387	6.591481839	105.8469786	38.5191944	4.457480306	62.68000821	29.52259935
PSMB3	mRNA	None	320.9182004	182.7057263	424.2625851	212.4875986	178.7661158	611.5751875	217.7641434	564.5745087
EWSR1	mRNA	None	224.6846336	431.4882616	368.0252667	261.6731615	420.2533251	309.6440132	154.3277438	212.086155
ROMO1	mRNA	None	142.5520023	88.85026663	164.7771889	107.3906112	64.65674567	172.8883499	250.3583166	276.6370794
CAPZA2	mRNA	None	158.5761095	126.8252338	149.1553926	196.0552135	133.8341691	117.9284618	103.4572824	233.9061959
RAB13	mRNA	None	25.82525212	233.1670812	193.3709214	494.3077884	259.9172781	132.0161432	278.106481	191.4755216
HELZ2	mRNA	None	2.498717302	5.588978437	5.419633483	19.48736764	40.34591648	1.657278679	13.69844951	7.134373991
HMGN1	mRNA	None	420.61592	1670.671669	890.6527617	378.6090407	1835.542144	360.0353917	207.4985268	342.9413048
MGAT1	mRNA	None	233.6192038	67.63559596	82.54156804	179.5393674	56.53017531	60.40469301	193.9400163	64.96718329
LAMB1	mRNA	None	0.10201712	0.882062253	3.085843009	0.128366825	2.171831917	222.3745656	303.6217666	202.566867
TFG	mRNA	None	54.62531939	177.5601795	153.1072361	95.98037714	204.9939345	219.4934358	153.3384216	167.253343
NDUFA13	mRNA	None	200.0623265	250.647325	259.0825322	202.1805385	259.7865102	101.4500698	270.5248086	484.1219918
FRMD6	mRNA	None	0.181456507	0	0.010637109	0	0.238457335	24.76981214	330.6313157	4.102033194
NQO1	mRNA	None	1.50424453	15.04363685	52.18485376	87.90872003	15.18160894	1163.970835	213.2442151	488.4555905
HERPUD1	mRNA	None	880.8300428	86.19896108	59.74968185	77.33164399	72.27690378	128.6593001	177.3712069	98.17137379
C6orf62	mRNA	None	189.490661	99.43256917	114.7993355	112.350471	130.7782624	81.10489897	96.34801479	54.58291669
VDAC2	mRNA	None	145.9182246	207.8950483	161.4892705	227.4241186	213.9132903	376.1285385	187.7051819	340.7126274
ATP5J	mRNA	None	218.3045899	1004.821005	386.0897795	348.6985154	990.9564464	212.6912166	186.5916228	327.0491368
PHB2	mRNA	None	308.2154347	118.3287968	143.0509329	90.71043828	116.4190575	576.3100639	272.2806901	315.9647373
MGST1	mRNA	None	20.76757145	184.2571591	249.981049	93.93963392	189.0655678	1122.220637	182.7547018	335.2507117
MLF2	mRNA	None	208.0559176	89.23559828	67.06700565	80.7589374	85.55162292	267.8631038	174.1670403	166.9659773
UQCRQ	mRNA	None	121.1255705	112.100887	203.6487348	127.8848759	101.9541245	239.4952768	255.3299556	469.0279518
CCNL1	mRNA	None	98.44192789	107.7947576	72.00157609	70.37150353	222.4924763	25.32084292	55.57577987	217.9156866
TRIM25	mRNA	None	48.48392963	81.48471175	65.99966697	31.14417827	262.3791881	83.48757801	38.72222473	56.35766823
FUS	mRNA	None	393.5357571	879.7824831	801.7180864	430.4210273	885.9301565	365.5294023	231.1007128	539.8111393
STOM	mRNA	None	46.85966588	68.15560963	93.12320444	87.9357177	95.31461305	46.39039732	203.5751612	71.59400588
BCAP31	mRNA	None	252.69541	196.6373638	190.2336044	408.6889235	196.9986532	269.2047808	224.6428476	261.6577631
PDCD5	mRNA	None	69.60428787	184.6165781	178.8255123	112.6056566	202.6073683	777.540301	117.5061836	214.7861349
KRTCAP2	mRNA	None	359.210687	295.715565	363.1201505	279.3596601	284.8981101	234.9357002	254.1479293	502.7728238
EIF3G	mRNA	None	271.6833797	230.8706963	256.4608332	234.207285	250.2765242	184.866908	291.3882643	202.3602278
PSAT1	mRNA	None	0.934263269	75.2970447	107.4297267	17.18573453	81.97814415	536.5077799	274.7182728	76.32969962
ID3	mRNA	None	5.602378988	7.467739281	11.08402076	19.48376164	6.994138519	266.5787445	184.4855934	74.2161218
SF3B1	mRNA	None	180.2924955	373.9896403	278.146548	266.3786787	389.3508482	150.2893585	208.3579663	169.7990971
NCEH1	mRNA	None	4.984408018	7.13782108	9.740868571	11.39379961	10.39018692	49.44929337	7.45766154	115.0951015
FAM127A	mRNA	None	38.98378704	36.77043495	32.28445239	61.83625225	31.38985986	84.09097777	281.6507614	119.4508349
YWHAZ	mRNA	None	543.4272923	504.5716904	429.2156798	760.5263541	487.1626822	573.4097455	219.4341262	406.5470036
GNG12	mRNA	None	0	1.175306894	0.466448346	12.54314009	3.11083945	107.3235688	215.3709797	123.4991852
PSMB5	mRNA	None	55.51615546	94.04971734	149.7022349	158.5468348	91.01632672	436.6341849	217.6236892	383.8097798
ST13	mRNA	None	147.7584603	301.6539428	204.5238722	166.4342543	312.8769834	149.6482661	174.8597363	123.3136085
DYNC1H1	mRNA	None	53.86949477	77.94205127	52.31263922	209.9128519	82.37944429	95.58007486	169.7189439	170.6774725
ATP5C1	mRNA	None	288.7597639	414.1232033	231.4771774	305.4184891	434.1770458	437.790711	223.615233	367.0714123
PRELID1	mRNA	None	176.8123137	174.100185	271.8893007	182.219474	187.7093779	503.1251903	138.9720195	221.2477714
CCT8	mRNA	None	241.3385416	1190.986135	558.0766679	614.4326644	1214.204387	386.0909112	163.1188138	397.4617217
SNRPG	mRNA	None	144.3766679	799.8893338	517.5859362	280.0459218	884.9137189	379.2554574	128.8960538	318.936159
SND1	mRNA	None	302.3574203	137.3588018	180.3220733	165.3313747	133.6416158	179.5010171	254.0742385	165.399077
TRIM21	mRNA	None	24.43652015	88.31911921	55.49326757	56.27613185	317.6170394	21.06480148	27.14856122	20.19347084
TWIST2	mRNA	None	0	0.214702653	0.567710474	0.312457515	0.685280959	2.99545401	299.6437984	4.471125663
ASPH	mRNA	None	34.25742497	23.56837646	26.98854016	134.1540857	30.295456	334.2370566	169.8720453	129.5273512
SSR4	mRNA	None	375.7340576	114.8370097	175.8580608	196.5157691	112.9224911	82.32500467	265.0878697	318.166213
MEGF6	mRNA	None	1.338331827	0.81000561	1.864066113	2.469874984	0.801986003	10.44543263	317.6662154	26.59898389
PHGDH	mRNA	None	11.44892857	92.12663009	119.0341554	21.57704523	86.17990175	158.9703865	341.1846253	259.4151218
CNIH1	mRNA	None	84.7013874	99.60627303	116.484167	126.1137625	93.5154612	207.7471109	165.9358829	201.0412791
COPG1	mRNA	None	162.6258518	132.7708363	172.9674172	146.1756705	127.1788783	79.32618228	226.0896137	103.8795744
NME4	mRNA	None	85.11252399	316.0569785	210.1723425	95.03230448	296.322374	391.337049	273.6628057	138.8765919
UXT	mRNA	None	268.1126315	139.6614575	152.3679526	117.5754765	133.1785045	182.2760503	206.6050748	291.7769112
SHISA5	mRNA	None	141.6451399	108.1905232	89.22365491	200.0761124	194.4453979	137.1872698	235.9369099	160.8820796
ITGAV	mRNA	None	4.693984713	19.3587884	17.84674499	87.20186995	23.25471204	59.93951311	156.7735519	48.19725525
XRCC5	mRNA	None	301.3414417	421.4325934	435.5220515	316.1249236	419.3066741	305.3983176	208.3032634	327.1042354
EFEMP1	mRNA	None	0	0.083495476	0.16982792	0.081007504	0.228426986	5.70440125	170.1216967	830.5372047
AFF4	mRNA	None	30.29687905	44.92329343	22.41446914	69.06357836	57.7323381	23.26019774	58.3264836	35.27475372
DDX21	mRNA	None	108.8503826	238.6625759	136.5386192	138.1090072	300.7090236	276.7834195	57.33075902	156.7606473
ATP6V1B2	mRNA	None	110.7151879	324.9001526	244.8830939	417.210228	384.064343	73.33941241	194.0878279	54.61035759
ARF5	mRNA	None	287.5231814	106.2153295	70.53878853	139.917512	98.94885466	153.2647978	242.7181448	224.4959938
MYLK	mRNA	None	5.889685058	0.854096691	0.891551053	67.76140167	0.822966973	14.94547456	456.7494618	26.10299293
DNAJB6	mRNA	None	95.46589589	156.1391351	92.65777515	159.3273106	185.8205975	112.7850533	112.4944939	234.6018329
ETV3	mRNA	None	16.61880042	26.69554107	23.73282791	42.68500308	24.89236782	10.10199141	22.82692522	29.56748641
BATF2	mRNA	None	0.272664804	2.239643361	1.582396615	5.375086137	70.67799697	1.322432092	4.051978342	0.238787515
CYBA	mRNA	None	1162.966363	403.7627514	814.4140712	1062.085825	442.4524682	227.8750499	247.3022168	265.9967565
SLC25A28	mRNA	None	73.61102329	38.53616072	27.69959047	21.48533828	72.43154713	38.92435266	32.85811513	45.65196447
DNAJC8	mRNA	None	175.0170893	397.2457501	252.5811174	186.3733073	395.8664369	152.9444264	155.8335616	196.3126504
MTPN	mRNA	None	329.2105821	151.9467562	220.9625337	240.3137662	150.4846187	152.6963302	165.8273171	130.6101171
MGST3	mRNA	None	67.3237607	214.8033412	163.8331111	127.4309489	194.9789742	292.0666692	196.6746453	536.4774882
PRDX3	mRNA	None	183.0680787	227.5441489	270.785986	283.0880865	251.5500273	494.920403	146.4488784	335.2150155
ELF1	mRNA	None	138.9693595	343.687048	160.4477797	109.2251934	333.5008379	33.25064624	42.90326728	12.8516164
TMEM219	mRNA	None	135.8408876	62.14545028	77.94817584	113.098012	57.29627735	64.14331042	142.4774461	47.12609861
SEC23A	mRNA	None	52.96686906	15.75393049	11.72431172	12.94443098	17.20643538	99.44529423	108.556121	87.17102772
FGFR1	mRNA	None	0.563357428	14.70129538	26.69573377	56.40849984	13.08355425	114.1961126	208.03731	26.8245938
TMEM47	mRNA	None	0	0.62281776	1.342805147	0.181277769	1.221132129	3.081576417	62.45682016	3.623529275
VIMP	mRNA	None	337.7449348	82.67570242	54.16584299	87.84159143	91.38463863	142.8796939	99.69150405	85.76379234
TNFAIP3	mRNA	None	126.574484	14.64124825	11.62229936	42.83600767	12.00107557	3.39233578	7.584094644	200.4154177
APH1A	mRNA	None	296.4298068	131.5031395	248.7261168	169.175892	129.4630575	149.7553505	146.8408584	119.7343765
DRAM1	mRNA	None	3.734322311	9.399327059	4.670050616	9.467311753	7.753664869	19.68020735	267.6964316	33.12792639
OAF	mRNA	None	5.170646361	93.83292174	73.15899741	97.74023128	68.61303216	5.304915561	281.8284273	23.85959472
NDUFB4	mRNA	None	185.3982504	159.3586446	349.1593184	277.4585479	156.3053357	267.4720858	156.9830065	310.5181177
RAB1B	mRNA	None	275.1456866	274.3174603	171.5447808	312.5247702	249.7004019	176.9478611	263.1674863	142.8074411
GNB2	mRNA	None	292.4904967	75.76054064	212.9987193	209.4217377	79.01968173	264.325705	262.0859134	204.3098939
CKS2	mRNA	None	59.54812494	167.2284991	262.9793923	66.53662994	151.1866182	662.5155773	52.00137021	293.1389195
STRAP	mRNA	None	136.3091683	109.5342519	110.7208138	93.66759617	119.8778949	337.4120227	142.3299736	128.4463383
SQRDL	mRNA	None	60.65001796	50.80059858	101.7376239	222.4023608	69.83502217	94.13518449	48.88602538	49.47824191
COL18A1	mRNA	None	2.900900709	5.364722583	18.69636691	17.89031946	6.353598298	48.99589567	210.2340055	12.75884392
RHEB	mRNA	None	66.28593071	227.1196059	175.7982671	147.7473805	225.6493143	129.9150914	88.21933516	358.9697621
AHNAK	mRNA	None	163.5844268	111.3742099	72.05470939	317.6404477	74.71287787	68.11839144	641.2580569	114.2223687
COX7A2	mRNA	None	269.9784289	537.1634871	623.9131419	414.7548745	519.0800831	179.5139795	182.5820473	374.9158156
TMED3	mRNA	None	84.93443934	67.1881021	116.7434193	102.8860105	62.83213351	340.5580916	219.109811	167.0589706
CD248	mRNA	None	0.456644261	0	0.020076608	0	0	0	439.3957077	0
CALM1	mRNA	None	193.0304831	118.9537729	114.7821509	226.4296081	120.7180082	159.0901921	147.575896	61.9229459
WNT5A	mRNA	None	0	0	0	0	0.819342875	0.504890046	407.5875027	43.21446033
ERP29	mRNA	None	542.4745633	862.6146235	431.0940883	168.6528606	824.8681484	199.0578374	253.3538895	361.7112434
SF3B14	mRNA	None	150.9422778	449.7278882	395.7743944	218.4021218	521.3617538	198.841999	147.866401	283.1622243
NCOA4	mRNA	None	362.6681096	93.38683068	80.67870588	114.2368716	88.51808704	115.013078	157.1162252	153.0244605
SLIRP	mRNA	None	96.6255898	223.0950009	243.0597164	132.6902913	224.8930866	366.6315817	168.2491916	189.4492389
CBX3	mRNA	None	173.1386264	425.5760375	535.6838992	242.4603011	425.2328878	415.0430195	174.5470157	336.350246
CRISPLD2	mRNA	None	1.21039618	0	0.459335619	0.267197526	0.050230018	0.364427772	83.44722498	0.88817704
PSMA2	mRNA	None	226.8453496	104.8779751	216.332232	160.9710323	116.7574582	268.9540424	124.3401704	259.3490559
PRDX2	mRNA	None	83.1395596	143.5127351	257.404203	106.1025944	134.6066769	0	250.619171	1257.511959
PSMB8	mRNA	None	388.1529031	206.2154037	354.1916585	256.9534959	344.6646191	10.72679587	79.81564914	56.20850766
ASAH1	mRNA	None	87.52885079	88.16354217	102.4363476	479.7929452	81.01707218	97.46445776	150.1547483	203.895221
NAPA	mRNA	None	313.7434883	82.45001492	94.73809003	123.4142724	112.8146569	87.73414109	148.6821678	70.68570918
CORO1C	mRNA	None	245.0540595	149.307932	126.6613277	352.4700599	125.4507863	214.844901	244.8387375	83.40377209
IARS	mRNA	None	63.66073127	127.7364581	164.5574764	89.81059763	117.2536916	296.0738388	260.2479453	131.6804708
TFRC	mRNA	None	86.21878754	183.3531252	201.5553237	130.84701	190.429536	123.0310863	132.5806218	1461.129693
COMT	mRNA	None	85.91760829	151.9397022	187.9750467	188.8766572	138.5116757	55.76304715	204.9148645	36.51110298
CHMP4B	mRNA	None	303.0236939	196.9608572	133.4443823	234.5489101	199.4092652	151.1770154	166.530536	135.6952214
U2AF1	mRNA	None	192.7601279	441.4643641	419.8163119	243.1841897	441.0018048	182.788116	140.9100549	115.205931
CCT4	mRNA	None	122.7196115	239.3648311	372.8402146	205.0137907	263.5133715	441.2540511	158.3697317	310.5512825
VAMP5	mRNA	None	37.72153327	1.832295501	3.354163032	4.266473584	4.010236325	0.105416603	133.4137526	5.879454622
BLZF1	mRNA	None	9.879313365	33.6623144	26.50931659	38.13959404	136.318312	20.26510524	16.47521342	21.99990292
RRBP1	mRNA	None	163.4778301	52.09084166	43.29752871	39.43472927	75.52581913	79.56961677	204.9194567	13.33244347
MMADHC	mRNA	None	145.808643	117.1899709	199.0937641	203.9398884	113.8444468	116.3073641	167.2569238	201.5726873
PTGS1	mRNA	None	12.23629996	19.83707188	11.78373121	504.8120007	17.6030511	0.614533775	170.4903948	1.471389043
IPO7	mRNA	None	34.43345557	156.0986432	149.9036674	140.1109764	158.6230053	221.6737823	138.1154192	279.8507696
TLR7	mRNA	PRR	104.1985473	1.184099485	0.133232392	5.719637381	9.189958184	0	0.157459727	0.00204144
GARS	mRNA	None	88.58283211	194.4002919	164.0700181	163.3111277	174.7013755	413.8840535	338.7080497	111.1358653
P4HA1	mRNA	None	87.89470747	160.60302	36.16947737	55.77212827	161.8014849	39.67435772	144.1284966	25.81873386
LY96	mRNA	Accessory_components	52.43923643	1.24789285	1.522911584	44.59443068	2.655322597	0.119657396	50.30558116	0.202233749
FCGRT	mRNA	None	328.4305896	90.43234916	199.3739943	461.6580414	78.02863131	7.654565177	222.7459068	41.88052984
SRM	mRNA	None	90.4213348	80.27437109	293.085965	110.2930602	85.8452432	261.6990902	178.5602632	146.6735677
SLC38A2	mRNA	None	170.5663939	117.0763728	107.1456852	133.0327502	117.1763146	159.7072751	301.3909992	793.6397396
IQGAP1	mRNA	None	210.3880947	229.3287926	137.4107493	366.0953205	252.4107778	171.1818578	225.2986434	541.5707504
PHLDB2	mRNA	None	1.715825717	0.12362836	0.05867337	0.139935273	0.300642275	35.4565742	54.56378391	49.2699825
MAPRE1	mRNA	None	205.4076587	213.0236669	176.8971119	199.9985399	217.6575641	241.7099019	101.1631802	199.6791638
SEMA3D	mRNA	None	0	1.168750085	0.860714462	9.501501366	1.396594938	0.226069397	26.92653821	0.153485678
TMEM98	mRNA	None	6.606877935	0	0	0	2.018633052	42.93013647	212.7883675	0
ACADVL	mRNA	None	134.7074399	120.0748732	163.4638974	114.0069897	123.4928455	155.3719331	192.5480606	213.2166734
RARRES3	mRNA	None	39.76828903	3.876687156	1.508452848	2.289408333	0.922247272	0.484860077	15.48564909	24.74784883
NAMPTL	mRNA	None	27.18123194	21.84432959	11.78694931	18.46507083	60.90659409	15.99840568	12.99358418	56.28345975
DHX15	mRNA	None	87.97783977	281.4162317	245.4417077	176.2385617	302.5453636	199.0831103	107.9712339	310.354268
OAS3	mRNA	None	16.25494534	25.87283604	9.149142366	43.75056257	162.4014902	77.66407022	6.329625581	23.94583238
CD14	mRNA	Accessory_components	54.19321403	1.405699024	3.567142702	54.2927238	2.441722188	0.519900601	0.794887759	0.325439782
C1orf198	mRNA	None	1.816634555	11.6820949	21.44490829	35.49413701	9.787900979	25.93329041	263.4806221	14.14333626
SUMF2	mRNA	None	177.8898664	80.28749211	126.0873981	156.6855666	75.29274071	125.4778655	246.5528652	99.42508888
TMED10	mRNA	None	393.0684144	300.1190368	307.5260263	268.7688829	276.2271737	135.2325155	184.6106217	141.8221623
HADHA	mRNA	None	180.6760306	355.124268	341.7192287	190.440026	353.3423253	186.3393269	200.9079466	262.0031783
EIF3B	mRNA	None	99.50801601	214.1828688	316.0030737	146.980015	208.2464529	343.2250207	156.1273496	209.8101009
PTGES3	mRNA	None	316.6635301	665.5487029	629.2175368	358.7741337	763.1974043	902.5287491	172.2306057	292.9304951
C5orf15	mRNA	None	93.82047812	109.6452645	81.31725015	86.72863294	114.7842691	63.52985412	73.63167263	103.6024853
C14orf2	mRNA	None	211.6379257	246.4038504	221.8769282	173.1529725	280.0294597	294.4816905	194.7421007	442.6593791
ARL6IP1	mRNA	None	310.1011035	369.2421796	412.2345487	205.682461	379.9628109	496.0523878	75.16607295	212.8465683
CUTA	mRNA	None	88.89804981	110.8725217	159.6360914	119.9294812	108.0217692	104.8590996	275.5355718	201.692323
PARVA	mRNA	None	0	13.50806221	15.9436188	37.91543679	16.29548316	36.9514279	228.9392552	54.5948863
GNG11	mRNA	None	14.84354381	0.523838838	0.319642922	10.92693749	1.194265572	523.7568699	190.6278507	131.2452279
CCT6A	mRNA	None	154.9800069	303.749848	441.5215109	246.8136269	340.1312272	506.5944513	128.7579691	279.0111713
TOP1	mRNA	None	66.3264794	199.8375098	216.9919951	136.5731903	312.3341217	103.5463185	50.53342632	65.97554167
STAT4	mRNA	STAT_Transcription_factor	16.76844231	1.914877833	1.18699228	0.796208098	3.450905632	24.98447729	0.740873889	0.339880267
ARL2	mRNA	None	48.62095278	103.2914945	77.84703667	73.69018455	82.67050297	162.8100211	237.6763544	102.7145351
MFSD12	mRNA	None	86.65808902	16.41246545	43.25221932	152.5993639	24.13170255	134.1280786	53.6303009	192.0650656
TMEM230	mRNA	None	233.5001723	87.39389812	101.6652689	77.96664063	89.47385742	133.0024881	182.4097448	54.5813365
SFPQ	mRNA	None	122.9041514	792.2414444	468.5769038	255.0673999	843.8974398	271.5414799	95.79131615	152.4101523
PDLIM1	mRNA	None	69.18475043	113.8988702	52.20482176	11.89404391	118.2194607	144.4637259	305.9395863	75.17248064
OCIAD1	mRNA	None	208.7950981	313.1129958	238.0025634	196.7183015	330.4004118	169.2778544	150.3845625	222.9689064
NDUFA1	mRNA	None	169.8390262	260.4012439	207.4351816	191.4002153	274.5919014	177.716188	136.4837685	397.7547112
USMG5	mRNA	None	185.1973321	255.7170334	164.4867501	193.1167129	253.6108792	253.6900229	155.7894465	149.2288006
CLMP	mRNA	None	0	0.048369793	0.137736299	27.45316371	0	21.77569767	155.3574224	57.43501763
FSTL3	mRNA	None	3.605234626	1.70941276	4.519979209	2.341378175	1.467172615	188.9271868	62.34316576	1527.954717
CLTC	mRNA	None	128.1744536	208.3533201	195.2188393	466.0365036	206.7987187	262.7903939	247.0906551	147.9767365
B4GALT1	mRNA	None	312.808384	59.89207424	33.94799069	105.0190458	56.15225783	262.8308175	117.1243845	185.1955119
HNRNPF	mRNA	None	206.4837609	387.7169868	187.5657707	224.2490004	438.360922	314.4005035	164.049648	284.5441334
IMPDH2	mRNA	None	105.9320188	231.59033	296.508012	84.61265824	252.0465871	332.2816341	262.6420482	244.6774601
ETF1	mRNA	None	73.27913962	237.6458864	225.04946	189.7149846	249.1448624	207.9096983	107.706274	203.0513135
CSRNP1	mRNA	None	94.34193545	6.737352884	7.912211561	41.515162	27.61151108	19.17319721	19.57538025	141.700899
C1QBP	mRNA	None	183.3581005	216.0962918	227.3896183	92.51736043	281.2688507	757.3552143	131.5501127	292.3284235
CHMP5	mRNA	None	108.0389151	120.2991422	96.96286232	156.8455677	215.7161551	109.419052	90.26726547	282.7295688
RER1	mRNA	None	130.9893019	100.4541429	174.2529488	165.5474385	115.1272012	116.6628614	188.75997	142.4125772
HEXA	mRNA	None	92.71788824	73.52385277	68.16814509	141.7710046	64.73539005	146.6042025	209.8123995	108.2093657
PPP1CA	mRNA	None	367.7998813	228.3703098	257.2669305	306.623281	206.7765652	340.1797351	190.3082156	184.1546208
IFI35	mRNA	None	117.6567304	31.23067214	24.99516646	36.81409185	77.18439271	22.73774967	38.02097934	52.01380876
PSMD2	mRNA	None	122.177628	128.660985	184.8606202	175.5393384	119.2329262	365.2029078	193.3342527	158.5018494
CCL8	mRNA	None	1.621069019	0	0	0.194263832	19.26394881	0	0.813433703	0
PCGF5	mRNA	None	24.13421527	14.1391701	9.176457316	17.03387653	21.7852555	13.54735533	24.18359957	18.10378198
AFAP1	mRNA	None	0.624733798	3.207190854	6.571420841	19.09554502	3.263399739	35.31573895	56.03077956	126.5747391
FAM96B	mRNA	None	185.5974786	39.65033173	88.71267068	127.2012228	53.21435075	242.5910119	133.7260905	109.116343
C11orf58	mRNA	None	223.7568021	264.7513189	253.2458023	176.462097	282.7892647	208.0062507	117.141599	190.2746187
SSBP1	mRNA	None	151.7504653	279.6872395	322.1895196	191.6588017	324.0989913	418.7178929	143.4496847	487.6285482
B4GALT5	mRNA	None	21.52146414	55.1019218	55.80420277	65.15844232	112.5915745	69.29422659	31.88205336	47.38311338
YKT6	mRNA	None	102.4683637	50.90077482	66.42368046	86.5470229	44.24027463	141.8964956	150.4309256	93.43289239
EIF3D	mRNA	None	318.3129407	337.4934417	348.9822368	338.7474436	285.1201265	205.6278761	279.5841467	280.6391328
LAMTOR1	mRNA	None	289.0517502	119.8204699	95.78605798	183.3614125	104.0929571	135.74614	230.1506827	160.0303619
UBA1	mRNA	None	217.9308111	173.8841737	215.0052955	214.5781571	169.1810233	280.7221184	230.2133943	418.2690952
PPP1R14B	mRNA	None	1237.38481	209.29442	302.8537485	272.7811377	162.4911413	500.4732131	225.0585506	31.14732679
RRAGA	mRNA	None	61.4880641	44.35433716	75.53813956	114.0105901	49.32026943	102.6456432	155.1728441	130.3660556
HSBP1	mRNA	None	71.68511021	71.30227863	97.78978945	102.3589428	75.55046648	114.9504136	158.3077226	128.7386096
HDGF	mRNA	None	186.748124	708.9355308	691.0182164	457.6657118	668.9954588	667.8485514	269.9612152	461.1254364
LMAN2	mRNA	None	220.315888	314.210176	275.1538366	283.7530844	296.5165025	208.4136022	183.5811409	142.4195602
TMEM147	mRNA	None	93.22832076	45.34157155	111.9945763	155.404339	47.29403803	405.5715116	237.9131276	275.0961324
RPL37	mRNA	None	280.3217677	323.5299137	195.1005412	199.1350363	317.8055981	164.6080531	228.0140605	776.7858088
ITPRIP	mRNA	None	33.64562285	16.67621977	7.638068842	49.2570011	14.70068469	69.6116269	29.10612238	64.50089113
TOMM20	mRNA	None	163.7300221	448.9213779	444.7665955	291.544356	415.2329168	152.458661	155.9890614	180.0262606
PFDN2	mRNA	None	110.8569708	212.9571237	230.0018898	202.0884745	219.3708855	163.7707656	86.24559997	112.2391335
MZT2B	mRNA	None	78.50949036	43.02889698	161.3887279	68.00254354	45.90280689	161.5342786	205.5031705	85.81362989
NDUFB7	mRNA	None	178.129245	114.1106899	153.5932494	127.0113808	115.9784189	164.1269284	213.2278875	228.9098513
ATP6V0B	mRNA	None	327.3458605	123.7163663	377.6522848	650.1619819	107.4993589	105.7025598	135.5576612	296.7703929
MT1X	mRNA	None	14.27672912	49.09534	56.14918607	12.52051979	36.84070437	44.54765089	36.12007166	17.93599888
EIF6	mRNA	None	225.1915133	54.65073645	131.7166899	149.1845251	43.13920726	394.2358917	157.0103742	274.6849446
YME1L1	mRNA	None	143.5128343	181.5756373	110.0770314	129.3126817	221.7452601	157.3286073	108.5735698	114.4044957
PSMA1	mRNA	None	190.7372735	209.2062651	250.7740672	216.0752712	222.6812509	349.3818272	134.7905587	211.9884036
MAP2K2	mRNA	None	118.3926617	63.26819149	140.3255779	162.4634921	58.75869263	130.7292937	232.9779205	125.6112227
ADAR	mRNA	None	157.4812231	179.470272	184.7495855	152.5121177	366.6853529	116.0302317	118.5333871	148.9574066
EMC10	mRNA	None	125.7533998	104.7718054	159.8738043	230.4273016	88.32729256	152.3649246	189.5944252	118.1141658
LIPA	mRNA	None	129.5318554	115.1726154	43.8980876	785.4431664	116.4514536	58.28577577	74.62040797	131.0734576
FAM32A	mRNA	None	146.7183493	167.1635982	116.056668	106.4851755	164.4560641	106.789678	131.032533	64.13507239
SAMHD1	mRNA	None	891.0577778	233.8332698	244.7459443	112.882331	307.455084	12.89355342	21.90285866	79.97479251
EMC4	mRNA	None	105.7036697	97.24289351	128.1420502	86.77874114	101.0141176	296.3471341	149.047593	137.4684237
PLIN3	mRNA	None	108.8226206	89.072974	118.4040255	176.7633584	91.80656297	111.7415992	216.6799669	70.0512933
MASP1	mRNA	None	0	0	0	0	0	0.018090172	234.9208689	0
RRAS	mRNA	None	19.90397591	16.56726922	14.99406037	62.92379413	15.2253674	76.28950232	269.5386635	55.57107755
C14orf166	mRNA	None	241.4605891	302.0532347	187.5443681	107.8533906	336.9602619	332.2579548	173.732869	281.6565604
RAB32	mRNA	None	35.03328241	52.17856654	118.6630794	81.82330332	54.01613135	49.26684355	236.255369	39.17025666
SRSF9	mRNA	None	213.7294756	268.5731755	423.4621984	260.4683307	235.6225316	306.4334256	165.4270842	187.5068049
TWSG1	mRNA	None	21.69187895	32.30074514	36.3566308	38.96900911	31.14196921	24.23968624	96.44408693	25.51967188
ARPC4	mRNA	None	404.2817843	182.1546806	345.5371973	514.7654465	168.9017285	127.6415344	179.4951336	102.2642504
SDC2	mRNA	None	6.461741507	135.8035779	96.46870552	1083.704953	96.40483573	7.454901415	135.3405351	1.974479281
NUPR1	mRNA	None	0	16.57485689	16.74406667	14.47286799	15.87092707	37.42854552	275.2111428	1.029681027
DPP9	mRNA	None	281.8031646	188.7365142	354.6985169	424.813071	175.1852244	329.9310394	252.095306	368.0630646
NAP1L1	mRNA	None	199.7911251	391.8405139	257.984241	288.0077443	406.5304802	373.3876041	191.7669172	212.8759798
ADH5	mRNA	None	76.13642696	60.1259491	126.7186756	88.86138602	58.00436321	115.1768406	245.560126	115.6045253
EMC7	mRNA	None	128.4399952	136.8475674	151.4445104	117.7112674	155.0977706	244.7479634	116.7492166	133.7915161
CCL3	mRNA	None	12.8870919	10.38520596	0.924143291	87.69051878	18.05336573	0	0.202835653	0.131486596
LAMP2	mRNA	None	137.9686613	231.720955	244.7755173	220.5308082	241.79569	49.53577185	132.8821664	81.47680781
HADHB	mRNA	None	109.2946984	147.8007181	178.7659862	140.8198937	143.7400281	106.4251264	128.9702319	220.5482053
CAMK2N1	mRNA	None	0.750061656	0	0	1.992451687	0.443555141	30.15970818	180.4029505	42.33746807
FADS2	mRNA	None	79.88425253	259.5850893	23.62657245	19.70530963	221.9449459	364.5508109	360.8239526	24.99643499
TAX1BP1	mRNA	None	118.3252974	197.4491776	121.9926246	109.3449938	198.3056081	114.5148401	154.8575115	157.3880539
TMEM119	mRNA	None	0.32363207	0.279819342	19.65451701	0.361975163	0.255176656	0.053662386	309.6952752	0
EIF2S2	mRNA	None	102.4722788	327.8761723	268.7100211	200.9261813	348.8059442	284.8401067	179.7302592	183.7794883
ADRM1	mRNA	None	125.2444309	131.033452	143.0924713	131.685231	114.7913085	212.3599784	144.0513363	182.2236959
CASP7	mRNA	None	12.53111001	29.79534487	19.89854514	30.29878306	56.2316704	30.6325703	29.01189838	21.87950231
EXT1	mRNA	None	10.94648627	1.251765794	1.14883351	3.791503812	1.058000881	19.00992134	114.9962143	6.585573726
TRNP1	mRNA	None	0	1.544958252	2.244578797	4.35401171	1.475989758	126.3230314	167.5080891	7.773585626
SNRPC	mRNA	None	152.6016177	528.2205447	369.6165499	219.9463407	452.304966	256.9293701	140.5636624	245.7304581
RAB2A	mRNA	None	38.93147464	109.2834272	93.08935578	90.46197213	102.0527243	69.29111668	121.4303471	32.32656732
MATR3	mRNA	None	173.0557286	330.5365742	251.7216285	181.1327117	345.7619535	187.4065591	136.7729229	158.5163847
PDIA4	mRNA	None	305.2018017	258.752567	282.3428066	197.2053594	254.9216841	320.3765986	171.9124741	102.8110497
GABARAPL2	mRNA	None	267.5429504	96.25878467	104.6595571	138.3743986	99.38625648	150.9180701	143.1594608	114.2617993
LMAN1	mRNA	None	100.7271205	148.1224269	120.6705637	92.68667265	160.1769755	140.4670561	129.4467743	59.95892219
NARS	mRNA	None	108.6292578	201.3837393	205.3162246	179.0404478	187.5491674	338.7423358	149.8965397	143.4938985
SOCS3	mRNA	None	52.00574067	6.291440733	1.053841671	1.929931795	23.54011662	19.45548585	24.98067122	72.17362365
PGD	mRNA	None	423.8608366	335.2696398	337.4781496	341.1989649	368.7734963	1370.240993	231.3931917	310.7862102
CAPZA1	mRNA	None	234.0543389	511.7945344	574.6086044	477.1578024	486.6602152	142.6005034	150.9347783	332.1488384
EGR1	mRNA	None	64.58402144	71.49064669	20.71913607	93.05299439	86.25368066	0.532357205	123.509202	823.0733903
SH3BGRL	mRNA	None	320.5734134	413.0704871	283.0586846	597.4486654	406.5672507	62.13193186	127.1558041	90.68912909
PGK1	mRNA	None	324.3516058	316.6332978	283.6820581	280.2304664	303.7313289	468.8831386	144.8413001	612.3476543
TRIM22	mRNA	None	331.2992305	9.545468772	1.666620408	3.155308674	104.4580025	0.121498895	50.49902018	15.03133297
ARID5A	mRNA	None	81.94823533	44.19734578	17.06388711	35.88291803	89.23936616	7.651592827	45.69021418	3.431704001
SLC2A1	mRNA	None	245.2141239	104.458903	146.9346156	185.6368072	90.85801564	403.5905892	175.9613166	71.14473593
C19orf66	mRNA	None	20.83920712	15.99620727	8.152124111	30.2890987	82.8069883	4.524534726	45.60248039	24.74777163
ACKR4	mRNA	None	0	0.131917618	0	0	0	0.037947774	190.6618051	0.149650157
NDUFC2	mRNA	None	66.68538631	48.98392427	82.15322416	52.33998415	58.88952942	61.97376365	86.26693781	217.7560062
UBE2S	mRNA	None	59.92755017	131.2355069	293.8822299	124.5436207	167.1232542	567.281274	75.12049982	101.3329706
GNB4	mRNA	None	48.09910587	45.73108325	40.09816673	37.54533153	99.42331012	42.46163947	37.13504881	45.66228176
GPATCH8	mRNA	None	262.8216043	507.1170966	271.8705665	301.8743384	464.7596551	229.18202	252.9753787	319.8262966
EIF4G1	mRNA	None	131.823744	389.2864261	424.5339367	358.8566627	386.5610755	285.9326936	198.1159369	225.249039
ATP2A2	mRNA	None	59.19261634	148.4289614	147.5774036	195.5804063	147.6549375	279.6232018	152.1585617	191.6124554
CHPF	mRNA	None	25.5872344	11.85774321	13.51652126	18.65909583	8.673705497	18.22430198	226.1032523	34.75638909
KARS	mRNA	None	204.591668	167.6484552	287.0114682	134.5567848	233.3831471	421.9583594	127.1680511	108.1582452
HNRNPH1	mRNA	None	286.1297071	1560.144224	1044.989059	405.3397955	1420.020019	310.3354474	191.527766	614.7310255
PRKCDBP	mRNA	None	0.497485528	0.430136831	4.111976584	3.755877725	0.294192166	0	287.7206466	20.98212473
TWF1	mRNA	None	34.14139431	41.66712177	33.4614878	42.63788064	51.83559697	142.3659533	90.90048165	133.3786038
TLR9	mRNA	PRR	174.7797257	3.894979226	5.309330938	11.66823754	2.586077861	5.444945857	10.03638498	4.147233132
CNN1	mRNA	None	0	0	0	0	0	0.320570162	69.69936942	0.025799892
EIF3A	mRNA	None	107.2142225	472.3811497	227.5636023	286.1749956	518.7246243	227.7317072	188.8223119	126.1321214
MRPS6	mRNA	None	179.1965484	87.86153055	76.30769837	129.1642556	84.65919438	85.89288913	155.0166359	73.79819336
NCKAP1	mRNA	None	0.063691168	0.413015791	0.795261366	17.65790438	3.364677198	120.227015	127.6560452	75.69723186
SERPINB2	mRNA	None	1.221219047	65.069382	79.43664095	2.304966257	36.46998636	0	26.60349169	0.128338616
YIF1A	mRNA	None	88.59447119	20.10487868	57.11294803	61.89549859	12.59843927	104.4893308	203.4351374	54.33367726
AXL	mRNA	None	120.9778499	20.4988446	8.68583747	17.56042901	30.84806129	161.6354266	292.6377555	40.46503319
CTSF	mRNA	None	7.892540668	2.233329612	3.104070483	7.282793534	3.394413793	6.245998483	194.6792679	74.35729174
UBE2A	mRNA	None	109.915494	169.8264513	104.6563609	119.4826402	177.8189621	139.5618977	103.9886218	117.6866237
HIGD1A	mRNA	None	420.2763535	86.61539747	100.5424823	165.125035	102.6334262	185.6798679	123.3255546	189.1853274
SSU72	mRNA	None	81.94782148	84.84849126	112.5451993	108.3360446	79.96431956	155.539542	179.7644343	89.27556612
P4HA2	mRNA	None	0.959171111	8.368595258	5.903865544	15.5435718	8.559771002	28.48676736	166.7118893	36.58118069
NME1	mRNA	None	65.86073298	242.6861746	467.3938961	196.6248604	254.7495515	955.1885875	141.2700696	494.4406844
LRP10	mRNA	None	82.01777885	19.08527615	16.87751147	185.343663	17.220595	86.10155946	217.7683458	40.3659954
ARFGAP3	mRNA	None	108.7551771	57.04672788	50.13362984	57.91914602	55.77040476	11.88501171	65.42575108	28.37234978
MOB1A	mRNA	None	256.6122517	146.7633207	129.6765092	168.6402277	202.5269248	85.52231514	96.37802258	77.71093661
ATRAID	mRNA	None	146.7185121	115.8604775	164.5875778	115.3714096	110.1135972	166.057929	200.0574592	228.3440972
UFM1	mRNA	None	109.8853214	74.33547288	46.30589198	56.57934094	67.8803125	36.92080676	73.52189236	41.67307599
PTX3	mRNA	None	1.053694862	4.555237732	7.279840098	4.293230678	4.806857368	1.048297477	68.65380451	1.086241946
MYO1C	mRNA	None	8.740854563	19.48273217	16.87909295	30.23398429	16.80476736	181.6506838	292.3630924	78.15497835
ACTR3	mRNA	None	159.0961383	215.9773182	236.6823409	385.4269024	231.1455328	87.54658229	122.0777763	73.5231864
SRSF2	mRNA	None	150.5780483	244.945439	389.16685	181.8098865	224.014012	240.8239183	98.3409691	180.7144646
TMEM30A	mRNA	None	140.8631246	457.0547456	441.0419685	311.0874355	505.9682611	70.33956111	125.2762269	45.30531227
COQ10B	mRNA	None	25.69393878	25.31669354	25.73532396	56.8926662	32.08547276	15.94401403	36.8613713	24.69920795
MDH1	mRNA	None	157.3389941	279.3461086	485.609535	413.2513855	257.4662862	293.2133425	133.9439374	325.650286
COX6C	mRNA	None	241.2372213	583.50269	558.4650842	326.1784752	486.2316696	200.5275873	159.3308353	301.1818626
LAMTOR4	mRNA	None	217.6906217	76.99911412	120.1984189	145.9677559	71.93071411	123.7145731	184.9331439	104.0550581
RAB34	mRNA	None	55.17504237	0	0	0	1.127397707	197.3951396	282.8875014	63.29895
MVP	mRNA	None	179.3934549	25.46935514	31.99664702	127.2287739	49.58707373	83.11488359	208.5079011	65.61976938
GBP3	mRNA	None	2.380371737	11.64896651	8.288621331	14.09736585	54.05385382	1.29065737	22.45920423	32.11318524
CMPK1	mRNA	None	162.0583726	223.708147	218.604631	205.379071	229.8614767	115.8270323	111.4876131	127.3644687
AHCY	mRNA	None	146.2164055	162.5929266	198.5699992	131.6853144	169.8703733	499.6121765	220.1406675	274.706631
CERS2	mRNA	None	136.3322929	219.3156733	204.398373	306.7953454	210.6220881	219.6800124	168.3937706	241.1731552
RALY	mRNA	None	252.6848291	194.5544472	172.6410065	184.443898	190.8061215	183.914555	174.521769	119.7367361
TALDO1	mRNA	None	388.7867879	340.0928307	475.6340514	379.097785	322.287737	551.0537796	193.388726	205.6723492
COL15A1	mRNA	None	0	3.034849958	3.694337158	1.672965022	3.291744779	0.595236164	201.3314336	18.14921144
SUMO1	mRNA	None	140.8787679	277.9694864	193.1198187	166.6602817	310.6035948	154.4140137	118.4573421	144.5471868
ETHE1	mRNA	None	49.02481992	22.44066773	37.31581918	158.5153488	18.31025133	34.42849274	215.9581924	48.43668228
CDH13	mRNA	None	0	0	0	0	0	0	150.1544535	0
H3F3C	mRNA	None	14.28227563	17.62396821	31.60366946	36.52399865	26.7864808	0.051732222	48.85546163	33.94342081
UAP1	mRNA	None	29.40173426	73.51733933	93.00599931	38.5111885	69.64606281	38.56253121	47.56400884	139.5841956
LEPRE1	mRNA	None	18.24540223	230.556647	325.0542468	238.2961987	198.4819104	27.19151362	183.0350849	13.58941425
SDHC	mRNA	None	151.5645715	104.9079499	204.7728604	219.5212078	91.20993049	165.5959351	150.4714868	244.7625575
TPD52L2	mRNA	None	84.03477019	85.79394635	116.4396407	289.971456	75.68222627	148.3944978	175.5996907	188.5516869
LASP1	mRNA	None	263.9631861	132.9315367	140.312521	651.5866867	106.7939082	602.049082	369.1230845	175.991383
RBM39	mRNA	None	136.7798765	317.8202951	210.630196	123.8678273	314.9223051	168.7392878	147.1036379	348.8996032
KTN1	mRNA	None	100.7982381	140.9254655	134.7732599	95.56247183	144.4699287	179.5275909	148.3234178	90.70679977
GLUL	mRNA	None	147.4841674	298.5449247	238.986456	123.521816	399.4628964	0.507625391	103.7636833	56.93821549
TLR1	mRNA	PRR	12.50480625	5.996531529	3.659043055	40.76901578	6.711265414	1.006237323	0.283926121	1.557087074
SYPL1	mRNA	None	67.33793879	166.2726817	156.5031783	96.91615739	170.2555216	113.7429219	117.9694423	325.1613758
TM9SF3	mRNA	None	122.7822798	125.5050809	68.60842198	119.0926653	139.1237518	112.5081055	114.0696056	57.75983265
AHSA1	mRNA	None	137.8886527	231.4194445	230.6622669	137.8592865	245.1995882	394.3215183	110.5318316	73.46090462
ANKRD1	mRNA	None	0	0	0	0.247566136	0	1.413003295	1.754287541	3.949195588
TAX1BP3	mRNA	None	103.1733321	9.076449412	16.55922114	65.64466899	10.28369335	143.6025618	222.8424372	61.34822717
CDV3	mRNA	None	194.1181385	207.514828	182.1214911	274.9025549	205.2322793	141.0417525	145.5599287	137.3785607
GSTK1	mRNA	None	194.9623863	114.9991831	137.3919581	138.9083155	124.3903093	141.2637512	157.3526724	360.7423927
SLC1A5	mRNA	None	255.5210041	109.5001422	189.1076341	113.4672106	103.2147338	614.0938062	279.968911	49.58542151
MDK	mRNA	None	1.252247019	9.31139259	33.0334238	13.86603915	14.61305812	2.834269123	172.2198208	212.5592913
ARMCX1	mRNA	None	5.592239231	24.05792867	22.42775585	38.95897174	32.69375913	0.033924353	50.96821329	0.019111924
FIS1	mRNA	None	154.7647654	89.09399575	100.0531702	160.3630726	84.85533491	110.9766108	199.4076203	138.1143085
HNRNPL	mRNA	None	389.6876619	275.9597372	535.1563416	294.4467187	261.2418089	504.3872544	255.0353224	333.0880893
FBL	mRNA	None	305.5715101	132.3188103	286.7815796	122.6937983	136.1942921	659.3978328	161.7377346	315.2913919
TCEAL4	mRNA	None	13.14800021	211.7049563	69.89441076	107.8743527	221.3425021	101.5471642	167.404142	141.5344983
GLS	mRNA	None	35.95647522	52.98065039	46.97205721	120.4579229	60.53504007	56.10114962	114.0788508	98.37386953
YWHAH	mRNA	None	69.62573396	375.9136084	212.1474102	183.0405721	386.8004369	208.9475729	164.8608034	68.60784434
DDB1	mRNA	None	173.4257072	104.4758548	131.1822309	137.0530469	95.17284161	221.9258588	204.8748134	211.8487988
RNF11	mRNA	None	156.0491439	94.5201279	76.60098223	189.2852225	104.7493276	29.76877365	84.40376951	34.47036225
CPQ	mRNA	None	27.29757004	46.42605781	31.54685752	113.5503026	43.10617855	1.995795641	163.1149735	0.472865508
GPR176	mRNA	None	0.075968784	0.394105598	1.135602717	0.892178377	0.359398131	4.024616132	182.8482154	7.871832954
OXTR	mRNA	None	0	0.202501402	0.470723766	0.70166903	0.052762237	1.797493186	190.6040685	0.698542125
DDR2	mRNA	None	0.188645998	0.733983488	0.680101575	0.395618042	1.896475213	0.070379883	279.3209425	0.45597309
FADS3	mRNA	None	3.775464929	8.018944958	11.28734204	52.60105463	8.218749042	23.02668369	160.7334023	50.14199574
SEPW1	mRNA	None	79.22104101	29.94919233	100.6133847	105.3829468	30.05590949	72.96181039	193.0035347	82.55716504
NDUFS4	mRNA	None	96.32886932	122.4934465	108.6640284	83.53618978	115.9825295	134.9574523	134.5924568	74.20681463
ERGIC1	mRNA	None	116.464971	32.16381376	45.77650561	84.73075605	31.68895193	371.3536764	217.0998366	492.6142713
EMILIN1	mRNA	None	17.20405513	0.705280223	0.730303179	0.404338115	1.052457908	0.184438902	221.8021777	0.426019242
MCFD2	mRNA	None	56.98029361	123.256573	102.1961557	168.612296	121.7066849	177.1773675	122.7506858	247.8013364
TLR6	mRNA	PRR	7.301841928	6.055644688	4.359010967	16.56306513	4.699868732	11.44643385	1.060272574	3.104219828
AUP1	mRNA	None	144.8921463	174.1363918	260.6277243	206.1622334	155.6764278	218.9031114	108.8815804	140.221743
CXCL11	mRNA	None	1.636498159	0.393042217	0.127910244	0.533862653	20.86053271	0	0.29478108	0.127392991
PSME2	mRNA	None	203.8344193	178.84731	243.1726789	108.8740852	187.1227016	154.9638706	75.08155299	214.8373725
MYADM	mRNA	None	47.20545103	581.3639191	139.0442529	103.8463184	414.171613	94.91362884	165.6293157	111.4751449
NGRN	mRNA	None	42.10162031	78.903225	102.5937755	75.51887272	79.81210877	364.8868794	154.4781714	189.3898644
PSG4	mRNA	None	0	0	0	0	0	0.10050559	129.1637419	5.119547056
UQCRFS1	mRNA	None	126.6868844	156.3624694	177.6060383	113.7774217	155.9484473	433.8340202	130.0224596	173.4361482
UQCR11	mRNA	None	135.0194638	56.54631121	118.4506733	157.2257701	57.87002278	89.80965492	193.0275084	142.8884735
HLA-F	mRNA	None	219.396273	7.931205	6.486018627	20.22879092	8.276631689	1.246599124	49.56993335	16.88158448
KLF6	mRNA	None	319.2444553	24.43017379	14.78028141	166.3889953	24.94917224	26.05144028	68.26064488	137.915816
PPP2R1A	mRNA	None	126.0304757	66.75871765	157.7775391	148.4657928	58.45837157	199.5444084	195.0091398	131.9098857
SAP18	mRNA	None	169.9798761	141.0649766	155.093507	122.8413098	154.5497157	82.02502853	106.382706	68.87205126
MAP1LC3B	mRNA	None	152.7476751	57.20483812	33.0336532	107.7652949	57.73492082	47.73908325	134.323082	80.2921528
EIF3CL	mRNA	None	142.3202889	166.8809603	211.8162955	186.3652594	162.1856779	185.5707408	239.7527943	173.8212733
DPP7	mRNA	None	164.7456178	315.1365032	372.2176831	436.7802331	283.4011732	54.9308349	205.5449764	183.6577316
PSMC1	mRNA	None	127.2377595	304.4193163	300.6561458	222.6494945	343.4172149	316.3764889	136.1690992	112.9688282
FAM195B	mRNA	None	72.46253219	12.63495811	30.7965865	72.84162583	13.52197069	125.5290707	164.8545514	12.03190445
LAMTOR5	mRNA	None	171.2444913	128.5722597	155.3695374	183.1605793	128.3907036	115.9769663	129.17196	279.8306216
EXT2	mRNA	None	25.84207752	21.79056354	49.31612322	39.45652173	22.56143457	75.4745317	131.3284437	51.75178776
FLOT1	mRNA	None	169.8382287	24.43028724	18.77500944	57.46211359	48.11016408	83.38249304	191.0263113	136.9768214
UQCRC1	mRNA	None	110.042295	89.54820417	189.1503499	211.8313986	89.83981591	202.583016	182.6099243	189.5759034
UBXN6	mRNA	None	135.4734792	28.59003885	45.33936471	81.93315862	24.68731824	47.06647329	178.3159842	43.87196062
UBXN1	mRNA	None	184.636166	230.8107522	119.7266506	96.66942296	222.8654926	112.9166789	211.3890552	76.99303107
MMP1	mRNA	None	0	0.25633535	0.052138033	2252.823123	0.350641222	0.018434528	119.5962256	0.020770877
EIF3C	mRNA	None	142.5764258	165.3831667	212.5761287	185.1075811	160.5557724	190.7485947	237.0855337	173.8423709
NFKBIB	mRNA	NFkB_inhibitor	24.82733892	6.151915521	19.0088945	24.50936831	9.131395426	59.05824466	22.37427622	6.734922028
BANF1	mRNA	None	148.666766	311.404728	228.0560464	127.0433318	282.2859166	412.713485	148.3787586	202.8394877
NDUFA11	mRNA	None	132.3062449	83.42608821	105.2186624	82.77973308	60.22924916	88.04778841	160.0774407	95.68591704
UBE2E1	mRNA	None	107.455557	173.7019773	184.9290496	198.3565501	158.7094375	144.9997003	119.216219	124.5973596
SMARCA5	mRNA	None	51.96943666	85.96398311	61.10471564	39.54466724	102.4273181	40.92714128	41.75698208	50.60730052
TCEA1	mRNA	None	147.8512018	197.7605253	222.0992656	102.3408782	195.8934847	202.1778132	142.8427151	73.21112929
RAB10	mRNA	None	117.7183046	122.1738875	132.2470523	130.5218568	133.2349024	196.6407168	88.9473071	114.4332568
HNRNPU	mRNA	None	185.7842953	906.265971	784.3888437	376.7290787	890.4333123	386.9795936	163.7570769	239.4428641
SNX17	mRNA	None	230.0189078	32.61127421	84.01875726	85.87017345	38.01901212	159.1402098	233.5052179	60.36698858
CCT5	mRNA	None	78.03199256	456.3032545	315.2208039	202.2058392	448.6984768	454.3603461	96.20806882	397.1890558
JUND	mRNA	None	148.9790912	120.709276	49.02160092	204.0297445	122.4534776	33.22818705	253.5446752	103.7626401
TLN1	mRNA	None	298.047848	158.8831754	129.9120181	678.3159064	140.8067129	106.4496093	313.42127	45.79751306
CDH11	mRNA	None	0	0	0	0	0	4.777169289	183.3285253	0
TRIP12	mRNA	None	67.90524333	133.5502047	108.14943	141.6908757	162.8222497	58.8556485	108.1061903	76.21708552
DENND5A	mRNA	None	67.09993033	23.38709782	18.17006836	35.44737656	26.97971977	33.34201853	81.74176038	16.07546601
ESD	mRNA	None	164.6309825	179.8358068	188.8796487	118.4759209	177.2302132	151.4487703	145.7588576	110.4150747
PPIC	mRNA	None	0	221.294958	142.0476161	102.335723	206.1444305	18.84222474	146.7139677	190.9239491
STIP1	mRNA	None	114.4957505	311.6461805	315.1048469	386.2464343	306.0622042	484.7758665	118.6061163	180.4071778
IFI27L2	mRNA	None	84.00690547	43.72875405	53.06447827	79.09883388	45.05956992	22.95513577	176.7984622	28.9473273
ATP5L	mRNA	None	262.0966561	209.8996549	234.2237263	179.8657408	219.7016862	143.7846231	136.7117468	341.4205053
ACSL4	mRNA	None	55.5544231	108.7762125	42.2445796	129.9847182	118.7187292	32.58363648	33.11663745	35.4367071
C11orf31	mRNA	None	208.1295779	122.6954795	237.8823268	254.8492109	123.8532237	119.0703728	168.7059511	99.54531905
FST	mRNA	None	0	0.15035152	0.795110183	0.38899038	0.594145937	19.82315489	73.60945317	33.21085202
VEGFC	mRNA	None	0	1.404759884	2.211263036	19.2583877	1.670931802	20.48595986	69.81795525	5.958639196
RAB5A	mRNA	None	65.75146163	75.96613334	57.30969043	82.92740723	95.01625868	56.0635715	52.17683241	37.76421543
SPON2	mRNA	None	25.62436425	0.675469021	0.412166636	0.393204962	0.739179462	0.408045166	203.3579905	37.97397612
HK2	mRNA	None	14.06491222	18.45996449	18.3909867	22.91788175	20.02559078	0.503340537	19.95815679	10.4316982
MAF1	mRNA	None	185.6276619	91.16451327	97.53651863	137.1638184	85.5387553	208.9957702	186.2714674	43.77341668
COX6A1P2	mRNA	None	125.2992665	176.6547861	119.6207191	84.51565367	170.7753754	168.8917521	122.292848	221.6127129
MAPKAPK2	mRNA	None	846.2877354	137.2026089	162.4451024	204.4698339	121.3093102	70.76779262	139.6592318	62.40747278
TRIM38	mRNA	None	37.32165468	30.17472641	15.06757129	22.95386818	36.78411343	8.222705547	24.14361195	12.52700874
MT1E	mRNA	None	0.414806825	97.19442716	95.34409584	9.22104734	83.40180765	0	99.74961868	18.01814613
PEPD	mRNA	None	39.51767626	8.604769612	23.09740818	38.69498735	10.08078975	93.31952339	148.4241316	55.69819301
DHX9	mRNA	None	165.2966065	298.5817133	306.3795002	203.9174382	279.6450577	230.6495509	112.3624367	196.7713157
EIF1B	mRNA	None	83.27021125	97.8712478	73.72885759	55.66322349	143.1680838	81.65710975	87.96520384	44.94972126
ACLY	mRNA	None	141.6037119	221.6491424	214.9399137	172.1090019	213.5650708	479.2726985	136.5665014	249.5857169
SHFM1	mRNA	None	110.7302918	310.8415526	216.30597	142.2142441	298.5888873	246.7869297	118.1101704	235.1680293
ASNA1	mRNA	None	128.2167896	70.42112831	88.22793934	116.6462489	55.13513618	97.91139387	163.1690813	172.6414484
UBE2V1	mRNA	None	139.235074	282.7938933	226.2262668	212.6375197	296.2649822	168.9299334	173.8974815	275.2079917
LMO7	mRNA	None	1.45345834	14.73122011	10.93435405	4.622971575	16.06018885	23.75377982	167.089494	42.87036745
SRSF3	mRNA	None	382.3040646	544.6857877	601.8198765	265.4799686	509.2164666	431.2306337	146.2434198	293.0741992
M6PR	mRNA	None	287.6266912	164.8149803	130.5514789	173.7699137	152.6396201	133.0159874	99.34457547	112.7971885
NDUFB8	mRNA	None	210.8578693	146.5647983	171.1355186	157.5307413	153.7317023	252.6155323	163.0977003	267.0230181
STAT5A	mRNA	STAT_Transcription_factor	74.72039461	7.543595936	7.749365241	21.30145144	6.397442705	3.183245628	19.48269227	41.59172628
NDUFV2	mRNA	None	235.8172339	199.2773063	293.2259816	196.6318659	227.7785485	241.0915118	119.6272339	262.8911893
PKIG	mRNA	None	22.31249742	2.755981662	4.09640342	7.198853238	3.383251083	35.21830631	181.5234337	20.69981004
ISCU	mRNA	None	174.5093147	83.31672531	93.05039148	77.50706691	82.69700364	91.81303585	170.3480749	140.292441
DDX60L	mRNA	None	3.272942687	103.941414	67.6390067	91.74058595	292.6312401	12.20531028	13.40456211	17.84344269
PRSS12	mRNA	None	0	132.4405973	61.77879917	5.959888317	118.9575925	1.955884615	189.0785962	10.62744171
MAP2K3	mRNA	None	91.93113479	13.32070077	21.94279959	47.12125244	8.648287364	144.9802369	64.4449297	56.91829215
SLC39A6	mRNA	None	97.2337457	59.23301511	45.59455891	33.87837224	64.03731857	120.0867113	101.0543591	50.76668764
ATP6AP1	mRNA	None	229.0002438	110.6073603	146.6054929	378.070318	96.53352741	132.1667817	182.6536508	202.6144672
TRAPPC1	mRNA	None	322.9907919	121.2638467	91.50353434	96.80866172	104.6223764	168.3254232	226.3963526	138.5481556
HNRNPA3	mRNA	None	293.0558917	746.7241025	680.3469029	325.4681132	776.3781991	300.887498	152.0525255	275.3693577
PSMC5	mRNA	None	164.7201361	198.2211724	241.3224093	178.1069426	224.8428129	452.4496987	154.2169161	188.4459512
SCD	mRNA	None	55.44208072	676.0072797	63.60592119	188.5905451	723.8928733	510.5374056	416.1614508	446.7853321
CAV2	mRNA	None	0.265395945	3.480251306	5.118482819	3.079708483	4.533940064	81.88431839	79.16599972	98.21834413
PSMC3	mRNA	None	133.9073804	236.055555	312.9919758	218.9469135	205.946457	313.8136888	148.658697	78.77631063
CHMP2A	mRNA	None	165.4910016	284.5039769	129.0410578	155.4336615	264.3990739	79.39875101	163.5477068	77.34838897
DTX3L	mRNA	None	15.5268387	34.70235908	32.77574658	33.48045103	230.3524998	15.96716615	20.62667145	25.60377892
ANXA7	mRNA	None	147.9514407	76.47773687	60.9547529	98.31205934	82.35854807	196.5337539	130.9686143	79.15852352
ANP32B	mRNA	None	201.8019609	659.9610278	672.1558285	169.2832025	645.6723756	634.6243068	210.6598689	222.1017293
GOLPH3	mRNA	None	94.33631024	200.1085539	121.6424773	167.7675229	226.1079614	83.44276203	119.9929806	153.4862121
ARL6IP5	mRNA	None	250.0481602	87.36814024	72.45077294	100.9132183	86.13991443	109.1727657	185.6343983	141.7350404
ASNS	mRNA	None	10.54449766	18.23400506	25.31740798	16.83071051	21.53583051	258.4374725	178.7387981	29.12938483
EIF3H	mRNA	None	151.5810381	310.5905174	254.4318908	194.9709637	280.475336	138.0173865	127.0939308	166.5839851
NR4A1	mRNA	None	8.40057661	5.968868288	0.87762967	0.139542405	2.754396154	58.9269053	12.85461565	1529.990763
RHOQ	mRNA	None	27.38645288	51.89843048	42.5175585	74.97215889	46.28306977	63.61101812	153.0056491	31.9474772
NDUFA4	mRNA	None	152.8670259	66.97513183	137.9136656	109.2574446	59.72561374	145.2811288	110.7976901	178.3130099
VAMP3	mRNA	None	54.29924804	59.08617012	42.0862698	63.88020302	58.68615605	74.13079587	146.0690831	223.3637522
TCF25	mRNA	None	153.6624297	91.70158957	84.17502199	92.91840026	91.72023773	34.65715991	183.848038	87.34377223
MZT2A	mRNA	None	25.42730383	40.86782423	130.7766426	87.15161143	46.12467995	120.0640204	180.9459807	57.70029376
CD46	mRNA	None	86.74675787	124.0436509	118.5695848	164.7964439	145.4493383	146.9237408	115.8162308	1250.355678
TMEM259	mRNA	None	65.24169973	75.29022651	140.9823589	153.9635558	63.77060625	87.7324229	131.1166216	87.08807834
SCYL1	mRNA	None	56.5920857	52.13227463	70.07503639	66.06312179	48.54341487	59.69737841	117.5781163	87.05662814
NFE2L1	mRNA	None	60.68824184	100.3784954	81.09796938	161.8429324	92.86237551	132.4931099	202.049925	47.14667832
EHD4	mRNA	None	43.52397739	39.10341342	44.62823196	156.4441736	47.70605366	38.04967376	39.8347718	15.19542745
SERINC3	mRNA	None	146.1762453	132.2094983	81.29146339	101.2106477	128.0773925	62.19884327	160.4155312	91.07962018
ARF6	mRNA	None	244.4294417	186.2973429	185.6990091	220.9033179	179.7089792	115.7845557	120.0243781	66.75449049
NDUFB10	mRNA	None	138.7631796	269.8602214	262.097524	179.6422405	278.9180987	252.6152636	179.9661492	117.3000688
TCP1	mRNA	None	124.6857195	545.3447388	575.7868618	338.6794396	601.2044718	351.1783815	112.3397839	222.7478168
LOXL1	mRNA	None	0	0	0.131065835	0	0	0.030894104	232.312652	0.748405373
MPRIP	mRNA	None	44.19084003	24.61879095	32.76846929	69.61741912	24.60596967	195.4984069	180.3117719	83.81616131
AKT1	mRNA	None	94.1820327	123.7931712	165.6436513	115.5656818	127.9550723	113.0316393	139.8195455	39.96180407
PLOD3	mRNA	None	69.20568879	89.27953952	157.0402029	191.0236838	73.13731443	67.32144346	161.3729894	103.6278283
STOML2	mRNA	None	100.9973475	86.73180789	233.7540188	91.14371037	76.48121579	391.3491581	144.6556268	137.8842521
CALM3	mRNA	None	128.258347	913.3075653	507.1965228	471.5297367	838.9435712	366.4677592	227.0788745	190.3766155
FAM101B	mRNA	None	135.971409	36.29417607	51.32759725	60.10850745	33.38402685	27.84127888	109.4750123	29.0080419
DYNC1I2	mRNA	None	68.83022607	80.25412091	80.11924496	103.6759223	71.94897638	68.85405817	134.8470111	98.17329327
KPNB1	mRNA	None	78.87084562	387.6734568	438.3803753	232.937338	399.0893347	389.1224724	182.9159351	251.4179052
BRD2	mRNA	None	223.6424131	260.9513769	175.2021161	172.1624307	291.8406329	69.32990857	89.80181758	96.12616948
GNL3	mRNA	None	79.44770717	238.4424517	256.6539419	114.3177894	232.173189	138.3391125	65.32709991	164.2762591
KRT17	mRNA	None	0.191616801	0.165676063	0.842453459	1.285914392	0	1.715717468	30.75355845	36.40791367
FUCA2	mRNA	None	26.43767617	170.841823	213.5374859	203.0034625	162.2680433	163.5725103	126.104846	123.470146
BTG3	mRNA	None	9.827730928	74.39446929	42.00889545	62.3352742	89.42916518	49.33591145	41.56500965	112.3295046
MSRB3	mRNA	None	16.92509513	24.12291488	3.813619158	3.771278023	22.98894983	32.65728559	94.71226459	5.400851368
GRAMD3	mRNA	None	14.62419425	18.52921088	10.91819683	6.40385367	15.08438289	2.093175312	70.82637704	96.85149423
ANXA4	mRNA	None	61.29398897	362.509796	124.6029095	146.3231463	367.7896255	131.3454565	104.6204357	95.77002194
TRMT112	mRNA	None	181.9209216	87.77805429	116.7814165	72.64834977	90.04071338	268.0030318	127.7002656	317.0638765
NID1	mRNA	None	1.145387467	233.9324537	165.7070555	58.52631905	215.7064391	0.483057561	163.5247271	0
AHCYL1	mRNA	None	65.53265959	110.7121316	82.38698801	106.4369598	110.6540148	79.25304235	130.0181085	140.2393
CCNI	mRNA	None	407.2744597	192.5557491	229.7679118	140.8204989	208.8653299	136.2243771	262.3840157	124.7781991
BIRC2	mRNA	None	50.71215685	40.54145934	36.85335727	46.13986577	59.73203971	36.70411507	38.32374559	44.96894974
NREP	mRNA	None	104.54482	289.1263622	90.37535194	176.2981905	266.9202525	5.135740879	171.5935402	32.85697708
TBX3	mRNA	None	0	3.715451459	4.131963983	2.230270535	4.948300198	5.367050981	166.9945118	13.6106639
TUFM	mRNA	None	166.2464035	163.4908349	254.1760596	123.0747671	163.7685826	440.5443574	166.0355265	238.6952934
SZRD1	mRNA	None	97.34133491	86.62862327	103.5028867	138.3495878	86.0287694	97.45198149	117.1176744	84.61130621
NINJ1	mRNA	None	46.04906242	30.74823569	34.95893804	120.8578838	26.87200089	57.72007511	78.65668955	93.52829402
MOXD1	mRNA	None	9.164532348	7.882584361	6.665026891	0.480483867	9.032536213	1.946985041	146.66324	6.99589499
NFKBIZ	mRNA	None	35.43306844	3.466991455	6.048259689	7.859374975	7.417754709	1.927520457	18.23083853	67.69077865
SSB	mRNA	None	128.4119599	496.0422758	337.8855743	177.7406071	664.4907619	218.8417375	101.3874429	222.4785824
AP3S1	mRNA	None	134.2804022	166.3809045	109.98488	79.79117382	179.4121008	68.50712743	98.92529307	58.12573981
SRPR	mRNA	None	285.2260689	205.3036045	228.5087777	223.1606402	181.4480183	97.32693293	143.1379284	146.7368855
GINM1	mRNA	None	47.46832883	58.19502682	66.22483354	65.11466407	67.17649435	36.56721751	81.8268489	69.94982958
DDX60	mRNA	None	9.860800687	12.33130948	10.39638912	14.38488314	50.04458637	2.590155914	6.953243617	6.042423089
CSF1	mRNA	None	6.797708424	2.938723439	1.085672374	34.44662267	34.86631389	12.18872587	63.62848451	16.23138
KPNA2	mRNA	None	57.84406764	376.8855004	435.4227898	166.9214672	356.6092689	1035.492856	116.0620689	349.4934714
CCNL2	mRNA	None	19.39910795	75.25377566	91.30962493	70.22668566	71.16210657	33.61973267	145.6973902	172.9411667
PHPT1	mRNA	None	88.91966886	75.03785353	142.8157394	69.36135537	71.79280521	177.4180381	195.8391908	249.5116827
ENPP2	mRNA	None	160.1480236	0.585733808	0.095309551	0	11.96496739	0	89.37304029	0
TRIM28	mRNA	None	169.6482812	132.8582049	355.5693178	151.127643	124.5428087	367.3698612	229.0562231	176.5004787
LAYN	mRNA	None	0.424042601	0.244424318	0.323149815	0.177855778	1.448841834	0	142.3005013	0
EZR	mRNA	None	201.8512177	322.5449663	272.2396843	162.4803298	332.9243643	370.3975955	94.34727456	346.5395487
GBA	mRNA	None	43.49566679	103.9470254	91.83601445	133.5154573	85.68782019	68.24411971	201.8337736	85.17223337
ITGA2	mRNA	None	0.074221376	1.20325162	1.272641093	6.879862606	1.360634097	10.57775032	7.470172389	8.995962325
TOMM5	mRNA	None	81.26899732	259.2144297	371.6639923	193.2659984	252.3293916	408.8090958	102.1222147	383.6598183
IGFBP2	mRNA	None	11.16144563	24.74019119	75.16029035	12.0866123	17.84111595	40.73249192	153.090597	0.014217731
CTDSP2	mRNA	None	156.2739512	72.29806243	75.45417277	96.86274187	52.38947923	48.49457236	196.3279496	71.49879667
NDRG1	mRNA	None	339.3059272	101.364727	45.54561671	73.43311409	101.1087264	48.58201448	160.3454873	106.9871443
STAU1	mRNA	None	44.85010312	70.73463174	72.09699452	68.66173907	96.9871359	88.25949623	93.06343226	118.5604463
RNF187	mRNA	None	61.5602476	78.41678152	87.51110544	69.5439083	62.77237186	70.52554183	207.4180449	66.01638213
CTNNBL1	mRNA	None	114.8374917	53.51483146	60.6133754	47.08450696	60.28478897	60.35062191	42.79210608	48.60282825
GLG1	mRNA	None	109.047717	73.06691232	68.1753652	89.77296617	62.75256878	107.6324831	181.48703	39.42770135
IER3IP1	mRNA	None	82.81572045	86.86280759	135.9667322	82.95124634	91.80636365	121.9443391	64.3584791	56.5704876
TIPARP	mRNA	None	27.93025891	17.08257702	24.48438337	24.3535881	24.43195897	18.42757391	40.32524829	272.8223922
KRT34	mRNA	None	0	0	0	0	0	0.04148032	22.75616786	0
HSPE1	mRNA	None	106.6656101	501.1268404	470.5827966	167.608789	560.6088763	491.9100444	96.67702369	219.065416
ECE1	mRNA	None	73.82211063	4.976520329	10.0012691	3.026652593	4.74146151	51.72842743	156.3206128	18.97070761
ADAM33	mRNA	None	1.985477323	0.068667479	0.041900432	0.033310673	0	0	317.0929162	7.539399211
CREB3	mRNA	None	46.38590905	19.08837845	18.83799511	48.33813265	18.91554997	72.42389637	93.33130506	21.6654311
SEMA5A	mRNA	None	14.77251172	0	0	0	0	0.20377974	210.0638248	0
ARL5B	mRNA	None	4.74802787	10.64908451	6.273192241	12.49343744	33.19746281	17.28997827	13.19071598	51.95574067
TGFB1	mRNA	None	145.8128045	137.32534	101.3106716	711.3391583	139.8908056	99.12176013	157.6984943	21.47344131
TRAPPC5	mRNA	None	41.82253334	34.2574806	62.45297997	70.4740859	35.86877624	42.52076684	182.7855019	9.561388098
SERP1	mRNA	None	195.2270291	95.85518376	137.9848824	106.6981256	93.76399402	86.70057384	96.39251408	71.57379596
STMN1	mRNA	None	389.1064531	1155.09285	1089.914215	201.722904	1022.366289	367.9411629	144.5332151	544.9060862
CAPRIN1	mRNA	None	178.2853466	428.4898408	406.3096761	304.8070214	421.1335082	256.0686047	179.7215234	149.7195489
DDX58	mRNA	PRR	6.976911668	9.512614859	4.601154496	6.584218451	186.7213508	8.634753145	14.01150298	4.342845493
PDXDC1	mRNA	None	51.57787519	71.96364167	88.45813378	89.68656938	74.5777647	79.3828547	102.1229991	76.14299394
TPP1	mRNA	None	532.7576744	628.2574294	200.3609974	625.810092	503.5918167	49.53587396	226.4272211	157.7743497
SNX6	mRNA	None	63.5955749	47.88993856	47.41131711	80.52613141	67.05024458	102.0118919	102.1931746	96.12505976
QARS	mRNA	None	179.3574868	125.3770246	131.6519309	115.0802626	115.2522035	122.1048945	231.2833721	201.6164351
UBAP2L	mRNA	None	81.75987233	380.1419051	199.160562	174.1913546	360.1986194	122.597176	118.6206211	162.4149261
TVP23B	mRNA	None	31.90475439	22.08066994	15.40181251	23.02497004	25.26774328	67.50310551	43.96246586	41.57780712
NEDD1	mRNA	None	18.06999366	17.64642292	18.10226758	10.11671834	21.65790718	34.8513405	24.62996358	11.50695137
PSMD3	mRNA	None	135.1862747	114.2524548	189.3840373	144.8459214	120.9955942	250.6613133	133.7110862	155.70126
SHMT2	mRNA	None	57.20769821	136.9439024	141.5173577	91.77802143	131.7813923	225.654606	251.0778389	138.497542
ACSL3	mRNA	None	42.42292726	166.0594022	52.00706858	51.82734283	177.5055068	65.16931806	67.9408361	92.47941513
KRT18	mRNA	None	2.80432783	6.708289552	0.164391687	7.763028959	4.569709649	5983.70362	142.6013856	3267.059098
GLB1	mRNA	None	61.2308397	86.05420853	76.00840281	93.93212042	84.3558755	88.68416651	134.9593971	122.0487667
UGDH	mRNA	None	26.15140341	25.24118093	30.66027634	35.76239481	24.27121965	288.6649294	57.55802247	72.67637026
TMEM43	mRNA	None	72.63452497	40.69620991	67.43448342	73.94459996	35.94063777	78.77347953	133.0087056	59.96948971
NDUFAB1	mRNA	None	103.0433378	133.640274	237.942132	176.4648483	125.4035483	246.7159445	102.2328469	133.5134333
PCNP	mRNA	None	123.8171805	173.0884751	164.0013861	129.6482554	176.2301521	122.6092093	96.18627774	119.0431581
ATP13A3	mRNA	None	29.20240047	92.034684	143.0050692	193.1809868	88.79110825	23.28082665	150.6925974	48.18804563
HAX1	mRNA	None	106.3852731	163.5939726	196.0902087	112.2015327	147.8732429	183.5631251	147.1313955	179.098203
HNRNPM	mRNA	None	194.1528181	467.5783025	456.9722264	247.2049176	493.8115409	293.2391517	104.1815019	72.45874577
KLHL5	mRNA	None	25.93400529	23.72856109	17.75904191	113.6547105	28.43165673	76.37630066	156.2223176	49.47445503
RAD23B	mRNA	None	65.50866239	117.9698036	126.8126969	115.762968	116.8042179	201.9378772	148.2473543	94.44861902
PPP4C	mRNA	None	126.3984498	95.11007079	156.549911	221.5494777	97.69856302	139.6114789	150.1233235	116.0960665
RP2	mRNA	None	41.46541219	43.81898796	33.97622997	46.95785385	45.40909854	10.55198575	14.54405771	29.76633871
LTBR	mRNA	None	51.42723623	40.1638363	54.83271611	85.73834206	44.26793708	172.0511608	170.828636	75.76283253
EI24	mRNA	None	58.97384684	221.5160868	304.5194805	166.4211271	227.9600161	156.5223668	142.6055913	135.9393679
CDK4	mRNA	None	64.63289022	100.7032913	285.8660846	114.985976	78.03725233	309.0020611	205.1886515	154.7037907
RBFOX2	mRNA	None	0.175363462	10.68942655	11.96583912	15.28053751	14.38009779	34.80580545	114.3567377	41.07220403
SPTLC1	mRNA	None	63.21533365	109.3147109	73.29206317	83.1645104	112.0271551	91.53784492	74.77877991	63.01987314
COPS6	mRNA	None	85.44557122	114.7843564	140.3681834	93.31657142	115.3683894	243.7129538	167.062923	284.8588051
NENF	mRNA	None	82.1511266	81.61709389	135.4772481	85.03620823	69.66295611	132.9274269	139.0436251	98.60433864
GPR124	mRNA	None	0.209586606	54.54515765	84.22541726	18.42133893	44.58195285	0.306977519	260.4682178	2.158506606
TIMM17A	mRNA	None	58.26398165	141.7689771	178.554065	144.6322329	139.3462447	141.8929717	63.06538258	150.9722278
AP1S2	mRNA	None	166.9641046	314.8510271	158.7971369	584.6020041	317.4875744	29.1242465	65.746679	12.57557317
STT3B	mRNA	None	160.7988985	232.2423327	177.9436942	140.8587323	238.1717699	139.4737009	94.54988599	131.0051431
SDHB	mRNA	None	116.2524008	102.0472586	149.8810191	120.4649732	99.45073057	199.2184084	103.1282959	103.1305592
RTFDC1	mRNA	None	224.416023	132.7486985	136.295613	127.1599826	127.1283397	105.3824864	144.6078068	131.8199821
ATP6V0D1	mRNA	None	167.9648559	79.16071804	109.3858067	219.2708848	69.50569953	127.91027	169.8990912	112.037399
RBCK1	mRNA	None	55.89933184	32.90383947	56.22496728	60.75597831	58.80866764	75.0801634	111.1867691	15.53993341
PSMC4	mRNA	None	127.9770237	78.05527687	111.6714447	162.3994117	69.97612854	368.2794131	107.8103346	115.6743647
TMCO3	mRNA	None	22.30871905	28.5189886	21.85575076	53.8123552	26.00742347	48.30625971	128.3403692	8.740487395
UFC1	mRNA	None	215.216973	294.6475907	262.2657745	243.3174544	248.3399142	145.6226752	124.091721	267.6056274
SPCS1	mRNA	None	412.5927853	148.0457371	216.8318087	123.8293166	161.8467953	144.2093751	120.6461371	164.1402289
EHD2	mRNA	None	0.163005305	6.201269372	11.07958674	14.49426141	5.269567678	88.80853057	397.4662281	55.62215483
GDF15	mRNA	None	0.243353337	1.4728602	1.412288979	655.0817611	1.055332677	36.8910234	184.5674293	249.7570795
WSB2	mRNA	None	96.23769166	44.13332313	51.55005192	120.0762657	49.29671916	84.80600379	99.83653649	90.03335446
APMAP	mRNA	None	117.2902998	40.88680696	53.95546223	63.71150168	42.35543944	201.5165474	111.2760568	57.54708369
KHDRBS1	mRNA	None	172.6511163	256.3825357	253.8739274	224.175177	305.7948836	186.0323348	122.0321679	149.5451948
NCOA7	mRNA	None	26.81691186	18.7961459	15.81328326	27.77561111	157.7499143	24.69962944	24.29545691	312.8374053
NDUFB1	mRNA	None	108.955926	178.130008	184.6091241	122.7153218	162.2246925	151.935772	153.7713223	183.1263626
ELOVL1	mRNA	None	169.045717	149.4086254	204.4502787	556.606782	126.3515187	181.8505633	169.6122171	116.3147341
NTN4	mRNA	None	0.161562382	0	0.028412704	0	0	39.22933807	110.4206437	11.34176097
RNF181	mRNA	None	199.6438275	121.1421043	142.966336	118.1781315	109.4618907	138.1157588	150.8726525	107.6541073
NT5E	mRNA	None	0.82306653	4.625668207	2.721229149	59.23940851	6.165210885	69.43852254	59.37745058	2.22584423
PTPRK	mRNA	None	0.335825207	13.60552406	14.73942289	27.60754895	13.12605185	30.39162224	114.0704795	28.9126042
ZNF622	mRNA	None	40.39178406	72.22501208	47.57756654	81.10286287	64.84798794	50.4448538	53.59278506	37.40237214
PET100	mRNA	None	219.4499917	281.2503121	197.8268156	191.6973075	246.9444403	74.13625333	115.5533113	179.6545707
UBA2	mRNA	None	127.472537	224.8415866	292.45118	138.7715142	221.1722414	310.4187503	74.16058567	133.8079122
NHP2L1	mRNA	None	186.3280243	100.2905662	153.8628748	104.4734859	95.67124035	144.2975848	147.9891896	255.1492931
NANS	mRNA	None	121.3022789	109.5203738	112.5002845	72.65251452	127.4271158	108.7307839	77.89149135	100.8626709
PTP4A2	mRNA	None	230.0097514	151.2565994	136.8534535	245.0289924	141.5373577	158.1667951	179.0168566	240.7611731
SMPD1	mRNA	None	22.39009498	9.627995481	15.22666599	52.64985582	10.61123469	7.968196829	147.0905094	45.98339364
ADIPOR1	mRNA	None	107.4465906	230.8019002	157.8895083	179.7022538	224.5429932	95.08558226	85.28200355	216.0774253
DDAH1	mRNA	None	0	13.46185635	18.31521329	1.812253586	12.24694971	11.80270642	107.6865867	71.63891539
PYURF	mRNA	None	131.7433791	74.76384935	136.4083804	83.06548727	81.96786034	83.35874041	90.67185905	85.8960485
SF3B2	mRNA	None	210.0400006	343.5103406	310.7009218	207.5423968	337.6879496	255.2129242	168.6780734	62.90023434
HMOX1	mRNA	None	18.43181149	9.354059605	5.778250488	229.0344452	11.12095906	279.3463319	72.75365323	49.26180676
MARCKSL1	mRNA	None	108.1124773	62.11945483	55.1343592	135.4598039	50.34697496	71.47779284	83.36139443	121.1181774
CEBPD	mRNA	None	7.508422527	16.57764727	49.39887154	15.18388584	28.49107503	19.79206402	92.05358069	14.64466071
SDHD	mRNA	None	150.9839191	93.87235664	176.3019156	124.6112705	85.52534957	100.8974614	93.10452497	157.7457209
INSIG1	mRNA	None	76.54715606	300.9751721	67.46228478	113.612459	434.8059876	47.25908617	54.65544824	56.74910805
L1CAM	mRNA	None	0.408833607	0.277739352	0.944949717	2.694633608	0.276305283	4.031078192	200.4137957	108.9458487
CPXM2	mRNA	None	0	0	0	0	0	0	160.7144957	0.057567007
GLO1	mRNA	None	170.3229275	2701.165249	1813.169401	645.3410386	2497.23255	185.805433	117.4444881	298.096519
GLRX3	mRNA	None	68.0309488	86.53095357	76.26075628	139.176797	94.32767511	272.4564778	80.21603624	160.2376091
PPM1K	mRNA	None	71.61433604	8.650492674	6.376500284	4.417225248	15.18421612	0.654848373	7.642337456	3.467859047
AVPI1	mRNA	None	1.202569683	2.599419904	1.374662012	8.238413101	1.659348816	130.5831348	56.37480782	414.7188669
PLEKHM2	mRNA	None	56.39279664	41.53043109	64.05167519	88.8167687	36.50442792	27.46167723	127.5235921	12.78086714
GNPTG	mRNA	None	95.90632752	41.04777111	61.99728851	100.0130186	35.64134483	26.11422223	120.90716	34.81937359
C20orf24	mRNA	None	114.5551975	171.3489066	365.8075093	221.7674223	187.9859775	331.978624	98.73507936	546.6438609
ERLEC1	mRNA	None	65.17428466	82.86622298	60.17914104	55.88019475	87.16165414	72.67681881	75.95190628	64.58180598
MRPL33	mRNA	None	78.92540668	169.870418	116.7902013	198.3851875	183.1367061	223.2944458	93.67835431	596.3613646
ANKRD10	mRNA	None	59.22410677	24.33824527	34.31278161	70.24996707	23.11772656	28.7471499	80.13642375	46.36351228
ITGB5	mRNA	None	2.13741266	5.948422452	5.485643793	349.4641481	7.504861008	149.3674902	163.9963837	42.05577717
TGM2	mRNA	None	0.876948963	2.211501802	0.925332664	27.03461236	2.708197425	1794.025917	101.8671006	3.727322528
HSPH1	mRNA	None	49.4791503	136.9053964	220.8078913	138.0141798	137.5024213	180.1121755	61.47099574	40.74870077
HDAC1	mRNA	None	128.4135689	250.6477588	292.2502463	160.0818116	232.3683198	81.35198774	117.3144503	65.58732165
EDN1	mRNA	None	2.585554395	0	0	0	0	32.4575543	14.08844767	9.0975013
LSM7	mRNA	None	137.5557088	72.14009143	231.2009757	108.7689943	77.78864943	102.4280016	114.394218	47.90955264
TMCO1	mRNA	None	107.2768039	197.541887	157.7625622	134.4893572	204.5785517	118.9741546	76.20674126	182.3859558
SP110	mRNA	None	113.0189057	31.80406915	22.29540119	32.68185429	227.3762223	9.131383812	15.9323505	11.14442458
COPZ1	mRNA	None	236.7595779	163.8458534	184.3616801	173.1037692	142.6193583	305.8624394	155.51849	176.9078191
PTPN11	mRNA	None	51.45481152	110.9119911	122.1229814	90.26145267	122.637548	127.8531041	102.1303946	23.16553734
SIVA1	mRNA	None	153.6585162	27.70467352	143.5021357	48.41299329	29.42777586	208.8397545	130.357315	47.85744845
SRSF11	mRNA	None	55.71916792	193.171109	142.273932	85.71244706	176.1287969	60.08842486	100.2344222	155.8454746
NSA2	mRNA	None	192.9706363	355.4440183	274.9921946	143.1463654	349.8445387	205.1346744	108.6404068	175.7988246
C6orf106	mRNA	None	50.43329914	76.43861544	98.30633273	115.7742083	77.34213061	39.65334524	72.58082233	75.59017374
SPSB1	mRNA	None	1.029571812	4.248635192	8.197201766	35.80282416	11.03302344	19.90397236	15.12308826	19.27241179
PLOD2	mRNA	None	1.0172326	15.29014264	9.866619876	2.395842509	17.1210066	106.2623086	40.04351902	0.021928526
NDFIP1	mRNA	None	55.12891494	46.5182763	53.10294577	54.96006792	46.39766715	60.08033285	75.54287614	88.924436
TNIP1	mRNA	None	178.270468	67.87415732	70.66945074	52.39648636	55.34419615	90.86783767	96.43171917	36.81800107
UBXN4	mRNA	None	105.9188415	104.2168607	84.20019075	92.73389611	111.965945	46.98600358	92.493463	94.77882054
DDX39B	mRNA	None	176.4739532	207.39008	298.0716457	155.7887094	189.1259788	264.9554146	164.4276336	188.3734055
PSMD1	mRNA	None	64.53326623	105.9001793	122.9702009	106.5745047	105.7121083	145.4169426	117.3582331	130.1682352
TMED7	mRNA	None	59.96713326	81.68804471	71.76438783	67.77824752	88.37552519	42.50723898	84.6785134	45.2560904
PDCD6	mRNA	None	128.644936	212.1141146	172.4383916	179.5702973	223.9655155	196.3624786	142.5816695	355.5594493
GRAMD1A	mRNA	None	208.1755281	60.77891985	82.81784607	102.1705137	58.41850554	401.7684413	169.4267636	108.5508422
MAFF	mRNA	None	6.802165572	3.954667663	1.299367735	28.28430676	30.42317203	5.119246157	37.89882358	97.90069482
TNFRSF10B	mRNA	None	9.086130393	23.9640475	13.63794383	30.07429957	19.13233034	104.2092829	97.26811058	238.9634095
SNRNP70	mRNA	None	58.42343681	128.541259	162.9822612	104.4274091	141.906949	155.8552858	133.7626058	108.6876592
LRRFIP2	mRNA	None	19.80020016	29.83430427	30.34115174	33.99617052	34.37382334	80.78226439	94.92145592	27.78475477
NRP1	mRNA	None	73.77072885	4.209641334	7.091928532	189.1563682	7.396440298	67.30002612	146.0560828	17.60543999
SGCE	mRNA	None	0.344774504	0	0.121265556	0.723042183	1.087387968	71.47438598	91.61885303	53.3826265
ARL8B	mRNA	None	81.04759399	333.7409488	173.7728554	192.6718055	367.8323655	80.53575894	83.26177448	81.38109286
GPAA1	mRNA	None	123.948591	124.2403042	236.3165144	206.3590922	118.7283889	131.7198464	177.1711842	38.76242563
SFRP1	mRNA	None	0	9.95784016	15.80271496	0.764156346	9.927412399	7.6548473	117.3173308	0
SPCS3	mRNA	None	224.7517936	84.56851453	101.1390019	118.3568012	81.83073213	35.24346174	87.1886682	67.49201501
NRD1	mRNA	None	169.5495644	355.4086853	331.3718807	183.9739011	372.0501911	133.6146161	132.0039155	110.2729881
ADI1	mRNA	None	134.2033814	89.9582998	147.6413774	76.36803145	84.17497002	86.1463616	115.0346385	191.3560786
SLC39A1	mRNA	None	63.1664116	145.7174212	102.9571066	204.6187073	162.9453666	174.4716013	127.1779547	244.8580956
AP1S1	mRNA	None	33.54027619	52.48937357	63.42815322	108.6969355	52.27444892	124.0472926	140.6480437	165.8990342
PDLIM5	mRNA	None	13.29782169	21.00281143	31.0263297	108.3684641	22.8816022	223.3647153	42.94724018	63.26478749
CASP4	mRNA	None	46.27998592	84.12443933	46.95334326	81.10690507	107.124847	3.180596725	64.6069153	65.27450374
TMX2	mRNA	None	93.28295921	152.4075537	165.1199689	125.5623263	155.0087883	216.2261605	91.96488932	164.5024206
FAM50A	mRNA	None	65.66220225	105.3288021	79.38902544	121.1244329	103.1205922	127.4015397	168.7195066	119.5780338
NDUFS8	mRNA	None	105.9556123	74.69372298	133.3566975	146.1748147	84.70800388	257.7932375	212.6692079	216.3876404
C19orf53	mRNA	None	148.4320908	73.23614254	109.5783031	99.88144663	60.42587906	170.3040749	146.5591815	366.8434182
GORASP2	mRNA	None	125.9025649	161.655873	81.10454773	49.98926341	141.5415101	72.33446102	104.1182321	100.4073251
MPG	mRNA	None	83.12384533	61.70821514	100.666211	145.2520341	64.96804712	70.5223952	193.1651901	37.38706235
FAM20C	mRNA	None	21.86730097	18.90694508	18.23874072	207.5671967	13.60099614	11.85452044	206.8516666	16.19044975
WFDC1	mRNA	None	0	0	1.849756358	0	0.150788738	0	97.45329957	7.570080281
YIPF5	mRNA	None	38.23129646	43.00438879	43.24540884	49.77953584	38.04648529	44.29008065	80.58292478	40.19764422
CRYAB	mRNA	None	0	0	0.100995011	0	0	0.142835869	80.3771678	0.482815677
SLC2A3	mRNA	None	38.45169207	5.320677241	1.888954956	24.4653835	20.84934499	0.681795007	37.46636158	98.5626814
IPO5	mRNA	None	57.40268625	63.89018759	76.96122639	35.42080432	67.16232858	139.5169161	131.6365547	127.8920156
RCN3	mRNA	None	2.206333549	8.311877777	13.4695078	18.37580687	5.218934105	0.842735483	121.6972324	127.0288242
LIMS1	mRNA	None	29.77643066	59.41455959	64.07802289	558.0075742	58.55969203	29.73139838	50.46418973	32.01581453
DCTD	mRNA	None	93.00609162	63.35140344	94.41412128	119.5655654	56.6394827	85.92847967	158.8276695	43.36611782
APRT	mRNA	None	256.2533769	95.98364857	221.042138	175.1240235	111.723229	193.0079487	166.2213548	120.6170558
RIPK2	mRNA	None	17.51691979	21.00828901	18.24488155	31.28444591	28.64813868	47.39071927	18.7486395	11.8290308
VASP	mRNA	None	147.2894477	138.8917661	216.4094446	717.2723317	143.4305638	131.5701118	107.6892283	41.16027408
MRPL20	mRNA	None	120.2928286	196.2840837	268.0339643	143.3785629	193.3689883	180.8749333	129.7906242	276.0730499
CIRBP	mRNA	None	380.0283755	164.5615149	174.9484805	172.1956272	167.4577471	82.79636571	248.1747215	132.3338326
APEX1	mRNA	None	434.2971553	422.3768325	480.4412618	221.6090185	395.3424643	419.2738318	186.5706669	243.6643674
PFKP	mRNA	None	89.98093151	142.8073795	76.46116514	335.3589377	147.7284388	555.1202248	80.27529645	191.2965226
RBM4	mRNA	None	129.6501215	179.2958058	119.2884546	99.28461222	183.488359	111.9854527	110.0414302	97.07583304
SLC20A2	mRNA	None	9.981679133	43.73875245	49.29161326	100.0096447	46.05717673	9.781591319	59.20427175	7.619793847
GALNT2	mRNA	None	85.23376878	37.47106006	63.53196125	129.9082455	37.73814856	195.2291821	105.4225785	299.948982
AKAP2	mRNA	None	4.997497896	31.49693549	28.6100434	12.80848271	32.84797365	12.16264017	70.18075202	0.791137191
CHMP3	mRNA	None	49.31531206	133.1327074	78.82354819	104.6380901	129.2503425	83.31726385	125.3839689	25.60478993
HNRNPA1L2	mRNA	None	168.1761922	411.511179	350.2194373	136.3112753	411.1477129	162.2780959	128.7471222	190.0769785
AGRN	mRNA	None	3.668743471	17.86016465	18.71761094	159.3303772	17.26200558	113.7882115	169.3027346	65.36475731
RNPS1	mRNA	None	134.6099049	168.1578771	212.9633927	105.3761226	170.4560702	222.9845746	92.77536245	83.20668929
MBTPS1	mRNA	None	50.95946786	64.14115552	84.45676328	51.55707456	61.09331882	41.27200954	153.6409002	71.93302489
PFKL	mRNA	None	211.296215	118.5716046	134.1039635	217.6266591	111.6876179	39.15944437	181.9756224	27.14793631
DPM1	mRNA	None	66.01100758	170.2841693	132.5222707	82.14929518	197.3762156	66.61878228	61.65449125	125.5726101
OAZ2	mRNA	None	103.0875766	46.5780549	58.02556844	94.64622175	60.68984099	114.7148888	133.1663959	49.4815884
WSB1	mRNA	None	72.28723605	185.94971	133.2835309	136.3940774	258.3075494	42.73900074	99.12822297	42.6379592
TRAFD1	mRNA	None	78.14114604	32.41874224	28.55445051	37.51536792	112.4707492	23.90883474	36.1480008	89.71793844
NEDD9	mRNA	None	19.63565288	8.739193175	3.611673756	28.75766386	8.020325301	33.55388862	17.46443594	111.8496641
ARL6IP4	mRNA	None	126.8169238	146.3847129	165.8638299	141.0277224	147.0125043	154.8258671	140.4404702	109.5268389
UBBP4	mRNA	None	26.31976008	41.04322262	59.89692236	19.05588534	30.51117885	0.863739383	96.34301792	77.09927229
PNRC2	mRNA	None	115.1899323	335.5215945	267.8757633	195.790845	363.6323146	53.79761369	49.70632089	200.0372197
PGAM4	mRNA	None	25.23449385	46.94694865	50.68264274	73.21263161	43.01832844	75.85676354	89.38899552	78.00875626
CLPTM1	mRNA	None	141.3400914	66.98305371	95.24461482	111.420654	59.82511101	211.6448798	125.0177426	104.7079367
RARRES2	mRNA	None	7.892540668	0	0	0	0	0	143.9447883	3.649499311
PLEKHB2	mRNA	None	122.0439305	79.46380979	108.0180329	185.7583503	92.3530253	55.64184219	74.23153848	60.30913735
SNRPN	mRNA	None	313.7727195	218.6241202	139.1029913	90.5119157	196.1241402	168.004262	137.4955869	115.8917342
CCDC47	mRNA	None	80.56718445	82.99381934	71.66996574	55.07808733	91.38095282	154.6777693	65.69869363	107.905225
HSPA1A	mRNA	None	23.16218414	14.46071466	45.62153109	15.54382798	38.99240187	307.2945775	75.32691028	61.00983827
GOLT1B	mRNA	None	26.49411333	42.80287851	51.61481349	48.56530512	43.44349694	50.78873461	42.55357057	22.65236582
SERTAD1	mRNA	None	16.02402297	4.777489499	4.518547348	28.79575348	10.23836983	16.90395621	24.48458532	37.10549248
SH3GL1	mRNA	None	45.25483562	60.74107901	52.02265286	62.40936403	50.95487889	88.91163456	157.4540354	64.99671011
SUPT4H1	mRNA	None	171.4096576	67.4890177	71.53275151	83.98622973	53.96829174	138.0691657	103.8616626	102.6675598
VOPP1	mRNA	None	150.547149	35.5037874	58.96746446	112.2281568	33.19332538	121.4171315	160.549898	21.24674235
UGP2	mRNA	None	108.2785636	182.9845578	125.3604824	107.0582428	223.0859015	124.7428075	104.7608165	265.0898797
CTDNEP1	mRNA	None	185.8490007	63.6399782	102.9524689	69.70363707	56.68733968	243.5809849	180.9042265	95.58859968
WDR45B	mRNA	None	57.2308351	59.5357925	59.63405971	81.62400006	57.05182523	128.2361192	92.26199622	81.06222333
KIAA1033	mRNA	None	44.11511978	48.37370463	31.86331764	70.95688667	69.80527475	37.45323854	41.44719032	32.32233724
PSMD4	mRNA	None	192.7358431	262.4964179	344.4653658	291.7825482	239.7204166	287.7304794	170.4306294	268.0170176
FLNC	mRNA	None	0	0.06870111	0.195631117	0.053323181	0.363374927	2.217379961	132.0518605	58.47649687
GLT8D2	mRNA	None	0	0	0.109268006	0	0.367427238	0	92.54322739	0.250300122
RNF19B	mRNA	None	44.14581634	35.85165286	15.96849471	24.68804939	64.30933502	21.03775675	11.03410108	44.17133993
CTPS1	mRNA	None	35.14512092	404.2291885	518.8734217	214.6808752	351.7155789	112.8191948	25.20754507	158.7435576
SPOCK1	mRNA	None	1.084695024	2.136216079	1.949958145	21.63552291	2.542016204	16.1196365	108.6993169	38.68524496
NCSTN	mRNA	None	132.982321	299.832255	218.2978258	249.8476696	265.8199239	78.80427855	114.296578	85.69079978
SRSF6	mRNA	None	210.3556026	198.7769978	203.1788583	113.6038852	192.3371351	103.2783032	121.7930894	228.5077096
MTHFD2	mRNA	None	66.02652261	65.81407241	71.55950931	78.64112485	89.57495655	250.6547005	102.6660671	77.89782915
TFDP1	mRNA	None	80.31585428	150.7261606	297.7647801	90.86639426	139.4950625	181.0891344	91.10354373	100.3517698
LEPROT	mRNA	None	48.27051917	43.70234877	37.64474301	45.47412838	39.97818214	29.47631936	99.3202199	49.62556746
MPZL1	mRNA	None	52.3428256	4.661747425	5.340610111	8.776750727	5.377198617	99.3580205	73.76885748	76.54887163
SLC35B2	mRNA	None	43.73927824	58.08636828	74.45734803	43.70551106	51.44940512	67.92144467	132.6637506	83.38948131
NR4A2	mRNA	None	7.233313481	4.217868249	1.212900045	0.634994304	3.813256951	2.635840143	1.272630148	573.9096943
PRCP	mRNA	None	102.1611486	49.64008718	33.65560674	33.0982504	54.06134915	63.33560855	98.46285912	92.4708038
DYNLL2	mRNA	None	135.6510981	95.22302476	120.9665748	94.23652952	73.29714712	131.8543529	176.6765175	73.12658994
CNN2	mRNA	None	273.742698	231.8732552	340.9286702	350.7811008	207.6927298	158.3512892	354.011484	172.9630655
HNRNPR	mRNA	None	156.8517947	494.108748	211.8099864	124.3928857	544.1832886	275.8615546	104.2961504	250.3949712
DDX24	mRNA	None	116.8683789	194.8097068	150.4845138	96.88551808	178.5804019	127.5994602	151.4536604	64.85760493
RAB6A	mRNA	None	104.5937924	116.2953979	56.45223104	110.4460546	112.5924925	82.18614233	102.0906016	142.3730651
ANO6	mRNA	None	49.55855076	178.0320867	102.479857	96.28523435	182.8932876	63.91011676	107.110091	41.16859181
MFSD1	mRNA	None	161.1374719	266.2454674	325.0283494	290.108098	272.2570626	43.75008735	82.12692547	56.25255963
ARPC1A	mRNA	None	58.21820414	138.1033316	176.8088996	137.5100566	139.4767881	178.8418941	130.4799636	331.5324033
TGOLN2	mRNA	None	100.5815458	208.813269	141.3654198	230.4891563	187.0351294	111.7743175	122.9812978	64.04531541
PODN	mRNA	None	0	0	0	0	0.140100032	0	172.7369899	0
GDI1	mRNA	None	118.0371887	72.15467108	62.02571425	119.215803	67.89433568	77.79907222	104.6087578	73.56752634
ATP6V1D	mRNA	None	65.84389483	37.77090966	39.33115205	85.97069529	38.81253069	76.0471232	67.91223514	112.193557
PLP2	mRNA	None	1007.604606	299.7591287	79.72311196	435.8999517	223.852519	561.5520218	108.5922685	614.812824
SCAMP3	mRNA	None	113.4975731	106.3392841	131.6573682	134.1726278	89.56991791	145.7663753	108.3689456	186.9211628
HSPA1B	mRNA	None	15.81796692	17.03307714	49.92940835	18.9071514	61.30980315	279.6693799	72.7035423	72.66574718
TAP2	mRNA	None	113.6248669	44.15080272	63.54469787	78.10860314	64.60742749	33.99340555	31.32787293	38.53990244
DBN1	mRNA	None	15.99062998	31.86689181	30.36774966	79.09275151	25.90842523	68.10920966	220.1909356	40.45410998
PIK3R3	mRNA	None	1.457777167	6.122068732	6.903618471	4.432896986	7.430209809	2.020074552	12.99811658	48.32687741
DCTN3	mRNA	None	133.0010319	90.77776975	154.1950073	112.7816946	86.2029167	99.91399988	132.2212322	77.4060939
PSMD13	mRNA	None	141.2451615	105.8278112	141.996271	120.1456426	93.09633041	165.6382598	102.2846919	74.58247279
TMEM87A	mRNA	None	52.50608512	68.21867765	50.69522356	59.09457018	60.02611549	39.84366142	42.12901087	46.31478101
ACTR1A	mRNA	None	90.11557304	45.8748761	39.04795904	79.70726038	44.56142993	132.157449	139.1471941	105.9270332
MDH2	mRNA	None	149.7796276	189.3963152	276.6572921	186.746903	169.9546414	344.1390862	140.5181865	306.139509
ATOX1	mRNA	None	102.5398041	43.31776518	71.44581217	66.06578331	36.58247513	65.11670831	135.0517152	127.0171049
DCTN1	mRNA	None	94.79908699	83.06439852	66.45096868	91.75728311	83.97823791	101.0275894	165.9585517	43.15438876
CD99L2	mRNA	None	30.14232235	41.71975182	46.43981215	61.37761446	40.40951983	36.49739832	146.6843961	19.80080143
CTNNAL1	mRNA	None	0.234557434	37.41724019	34.36105789	7.083374215	38.88432778	114.8111275	84.48015357	57.16283121
PAPOLA	mRNA	None	156.1898693	234.1918956	227.0276765	160.2122277	234.6872709	155.5023196	102.5443074	128.6641411
CLPTM1L	mRNA	None	93.79811032	164.6741867	192.3383521	165.4015102	155.3756707	223.7793137	106.6769495	193.8888299
TUBB2B	mRNA	None	1.936595627	14.72228342	11.54095462	11.09583863	13.65622957	41.54227911	71.5577384	16.2961135
SERBP1	mRNA	None	93.04000271	355.3056188	385.5235823	185.8715962	373.0424828	139.2748732	84.44613978	227.4336569
TNFRSF1A	mRNA	None	62.66102126	82.9140502	79.35570511	91.68344013	131.5443504	293.6811008	187.798533	109.7053651
OTUD4	mRNA	None	32.34613039	57.16660874	42.24571002	41.91359648	67.78319581	23.82195269	24.25468514	25.72391932
TOR1A	mRNA	None	65.6913344	71.87946971	78.19662747	78.94157836	64.44017714	66.73680893	76.16654653	59.62372429
BCAR1	mRNA	None	0	4.860105508	7.637226394	16.08520809	4.038923853	74.37962815	148.5954727	31.54329553
PABPC4	mRNA	None	85.92061163	756.2786701	925.8250771	1032.365985	735.7602532	165.7503771	172.6810722	154.9274702
PSMD6	mRNA	None	86.79035106	109.4713276	142.5397319	102.012353	111.3433001	139.4230409	77.79952973	57.72960369
HMGN4	mRNA	None	262.2256369	44.41768487	42.67785323	57.29220991	47.46060129	134.4137417	102.4773739	99.47402128
TTYH3	mRNA	None	42.11420564	92.36241974	119.6997143	288.1395403	73.76228322	82.85154754	191.4540587	53.87055819
SCP2	mRNA	None	91.7314821	155.9763218	160.4622632	155.2065734	158.8681655	42.4397456	84.01169904	80.48349261
PKD2	mRNA	None	7.970591901	24.02053875	17.3996765	29.11886504	31.05884145	19.12049932	83.63163521	14.04554589
CLK1	mRNA	None	93.26825999	73.21951811	68.0031288	66.30189587	72.13743589	25.40967272	74.30596238	59.53573774
ABHD12	mRNA	None	66.35028166	39.53733636	74.3776014	113.5733622	40.94982639	100.3879771	103.6883979	65.53359017
DCTN2	mRNA	None	122.4205435	58.4978786	57.28644281	95.97797354	57.64739039	144.2244647	198.3487634	86.52274798
GIPC1	mRNA	None	18.32723266	27.04318002	39.20953182	89.00371756	25.55728324	124.7703915	145.0785167	110.2659414
DDX3Y	mRNA	None	0.065697189	199.436111	91.80528256	80.62683235	232.2746322	0	45.06971712	0.009205541
ARL2BP	mRNA	None	90.15319441	58.88233046	75.26009614	74.34196405	47.33433759	153.3612192	103.2994922	55.17874147
TMEM50A	mRNA	None	147.3181105	96.78952446	83.51325606	107.4183051	108.9481788	64.5512852	84.46128015	100.0775405
KIAA1191	mRNA	None	72.24933584	30.1789667	36.95019462	54.99670124	32.29412296	70.94433413	94.30908467	95.65236767
GADD45GIP1	mRNA	None	56.98987979	160.2277064	129.8068617	80.61151561	152.3149916	147.9523443	167.5761011	118.9559056
ATP2B4	mRNA	None	110.323074	132.1576229	42.31369421	32.27343289	135.7314783	5.981128587	219.490953	35.10341987
PDP1	mRNA	None	15.72226617	19.03133966	18.74156042	33.80333911	18.00209981	5.848647375	25.17436406	34.70708119
CREM	mRNA	None	36.25580194	2.992266772	3.28461764	8.663231381	8.056305273	23.19962435	9.083649046	76.41838696
SNRPB2	mRNA	None	96.81516553	66.64834573	80.62731949	46.27148619	77.71950396	130.4323112	63.12245533	45.37912779
ENG	mRNA	None	26.05988494	56.99256567	95.58476948	288.9288899	37.16704919	0	187.9901864	0.302056806
CYC1	mRNA	None	148.3670347	169.2092386	357.0067742	216.7165006	143.0734008	399.2419203	110.9733489	188.0936961
UROD	mRNA	None	85.81013062	59.3352252	77.15245807	96.47918931	50.47884974	43.1043219	143.1787232	110.9996491
IDI1	mRNA	None	85.28471585	290.4022737	66.51054731	79.84572738	316.4622109	67.96035682	36.58825502	159.3265768
SUMO3	mRNA	None	236.1079529	615.7857445	354.6318233	241.3742083	589.5888874	81.1332439	136.6285022	137.293661
TMEM109	mRNA	None	354.5919328	60.89903284	58.46449648	79.9974111	52.7209106	108.7223069	113.4006812	63.46372469
DDX1	mRNA	None	66.26978661	105.6915305	138.2970158	77.01571262	119.6387765	191.0634057	95.57193985	275.47552
DDX17	mRNA	None	174.6902103	342.2400622	339.6825522	257.8260368	337.211441	109.5999436	281.6696289	235.7539899
CBR1	mRNA	None	21.00404674	33.00144167	53.50075946	49.826945	48.08096568	211.1272393	122.4736735	155.7313005
DEK	mRNA	None	99.18761059	160.8364075	174.9579418	56.9706604	191.75549	161.837833	66.95364025	160.1641332
RBX1	mRNA	None	129.0510122	47.39506848	101.2421423	60.51996968	47.09749138	63.61417264	93.38191519	106.7741993
EBNA1BP2	mRNA	None	59.31047297	195.2884661	253.4389575	106.5475398	204.7383131	265.2827555	70.18911447	180.6981497
UQCC2	mRNA	None	57.02243879	115.2889725	327.3816016	120.7922542	95.14457058	94.4073255	130.5713511	87.80960149
EMD	mRNA	None	84.91778528	0	0	0	6.428422399	156.8778315	132.4015243	107.9937266
GLRX	mRNA	None	91.39314434	12.0928477	26.8017907	23.36387521	12.26375636	37.57553489	63.39610759	26.49067287
HEBP2	mRNA	None	89.67201761	243.5638945	263.7310255	198.9426465	293.2836377	108.9847421	139.3954222	40.77396682
CCDC6	mRNA	None	23.36795082	39.69194757	22.37709482	35.15784216	40.89185049	40.87192723	32.90004071	20.84660129
CDC42EP5	mRNA	None	0	0	0	0	0	0	157.8061383	0.307836905
MBD3	mRNA	None	63.01242917	47.21407476	110.6397972	65.44632507	51.00945075	92.28450392	121.2651007	38.60659525
MAT2B	mRNA	None	193.9883664	61.5917899	100.1477906	62.66860679	60.76614041	83.37315423	63.97039131	82.13884488
KIF5B	mRNA	None	122.036916	198.4435576	110.6901449	215.5598512	226.1602071	139.344265	117.2335545	94.68655609
CAPN1	mRNA	None	184.4208796	93.91766642	96.80265965	133.2367889	81.62660221	129.3463823	188.716619	63.18097531
POLD4	mRNA	None	173.0512621	40.70650039	85.81704471	110.4751746	37.24703567	170.6615569	145.7729905	17.82946781
FAM3C	mRNA	None	35.04753805	60.90775263	72.46760471	123.6554352	74.96121191	45.74254641	63.07841055	33.49519322
NDEL1	mRNA	None	38.94472423	30.96378977	12.59593031	18.8594466	34.43644931	37.38548604	58.55490703	72.53287411
MYEOV2	mRNA	None	44.97549747	19.30647241	57.42732941	57.1234693	19.97869	47.77801731	121.6065741	130.8330989
VASN	mRNA	None	9.782700087	0.764849508	1.39096692	1.440467003	0.410289384	3.973277998	266.7688586	1.152021262
IGF2R	mRNA	None	152.2597935	125.5647054	91.59449807	298.4950529	137.3902767	26.22535141	149.5695293	51.65352351
SUB1	mRNA	None	185.273285	365.8841763	157.4066852	144.3117151	388.7799952	90.13248814	74.08833953	161.0026109
EIF2A	mRNA	None	114.1258508	176.0999366	117.4084229	125.8825651	181.1236859	132.0131928	74.77483761	107.2950483
KDELR3	mRNA	None	1.013972239	9.351493333	9.361764065	3.969367688	8.594565364	13.21919932	127.8521954	110.0990531
SPG21	mRNA	None	94.08237694	90.07612953	164.8915383	208.2620227	81.51157491	200.5353868	151.3102764	114.8955566
TCEAL8	mRNA	None	82.6843745	134.0967411	77.83244127	79.88480082	126.2442304	2.169451262	125.5863089	74.85564183
IFIT5	mRNA	None	3.92759558	2.043819527	1.586087023	4.026849725	58.86827994	10.90837355	18.09955833	9.024519466
MANF	mRNA	None	214.5224042	262.0161907	163.644239	179.5289284	281.5773697	97.70363683	58.85224586	56.85311628
BNIP3L	mRNA	None	78.30449767	56.05844639	20.28631664	30.46815638	61.74134666	28.71078126	122.6385377	65.44713622
RHEBL1	mRNA	None	1.448052916	0.417339372	0.339543556	0.202451811	0.190292894	5.072237469	2.02148359	16.41817703
TRIO	mRNA	None	11.23371622	1.569534422	1.138159177	3.288291626	1.835812126	38.98900967	68.17651679	24.68204307
SRPRB	mRNA	None	64.89422327	70.1362	95.01872099	39.79493626	78.40756309	75.82049957	94.83240902	74.31724144
PALM2-AKAP2	mRNA	None	4.298475093	28.18527883	25.60615013	11.22532861	28.78563428	10.59680848	65.55460801	0.704506827
TOB1	mRNA	None	44.67482531	63.43408668	31.91027751	37.80553697	58.93231786	43.12629173	46.76130748	292.5250549
MRPL32	mRNA	None	40.34727795	58.914408	61.77601331	38.93431958	77.08516947	92.63216632	50.31500062	130.5837975
DUSP5	mRNA	None	280.1466107	6.171546734	4.57925676	43.63798515	11.43617876	88.86559858	19.62547985	664.6436693
AAMP	mRNA	None	100.3929496	51.65184548	95.37146134	79.3343244	51.14045705	102.6188061	85.65301291	128.4197025
HSD17B12	mRNA	None	115.361549	249.6211118	181.0403799	126.0262525	249.8069972	116.4213559	62.73120044	28.52468037
BASP1	mRNA	None	66.39736423	128.1274095	125.4365291	67.241922	146.7595951	360.742997	87.05386544	621.241959
XRN2	mRNA	None	95.38600678	243.5961923	167.8076644	190.8386803	282.3716651	150.8674241	91.58268901	95.35172137
PAIP2	mRNA	None	191.5469311	275.8530295	193.2800494	176.9670274	266.1576761	116.9380814	97.6689122	248.0499047
PUF60	mRNA	None	99.15740459	157.2307051	169.4831942	153.4088672	147.9661375	220.7869459	115.9011501	102.7546159
HNRNPDL	mRNA	None	162.1926501	424.5790676	230.2257526	185.3609375	398.1799549	127.0244277	111.645443	84.80253213
C12orf23	mRNA	None	32.52462041	22.76861052	23.1554207	14.66581716	23.30732827	34.03881338	98.71718716	34.12532988
GNAI3	mRNA	None	85.8947712	130.5373379	138.6739147	132.7221283	134.769927	75.11276574	90.34721363	108.0208401
CCRN4L	mRNA	None	0.165265424	24.00587083	44.87470666	13.72478917	22.80391647	11.36545496	9.377274773	20.32809065
UBQLN1	mRNA	None	92.75556051	127.5940641	115.7566895	110.4967532	119.684203	163.704292	90.09281962	105.8091348
COX5A	mRNA	None	149.0059393	146.0580834	272.8589289	199.3735219	146.6328311	401.1946409	104.2914384	206.4325452
OGFR	mRNA	None	28.32101422	22.3296477	33.64465211	35.03795667	34.5432703	18.64157871	32.60486347	4.231709042
MRPL14	mRNA	None	53.15081258	37.63584791	76.0132714	72.38816985	34.20096771	80.53343292	68.83384904	112.0982096
VMP1	mRNA	None	65.88018523	77.88605635	59.32417626	107.7086512	107.8654946	169.1905174	94.66915204	173.9889479
MARS	mRNA	None	148.3743308	73.05270704	108.7226064	89.04813299	72.68271494	281.5147844	216.4198468	94.50724228
SH3PXD2A	mRNA	None	10.38941349	2.653041817	4.809583548	16.14883317	3.363063515	1.23819007	128.4686177	1.106101751
C1orf85	mRNA	None	21.66512255	57.7705408	43.6717789	115.7635612	48.51994263	36.22545611	150.4274224	156.5061014
CASC4	mRNA	None	64.93517117	177.7692447	103.4896536	87.67359129	172.3711654	55.92227069	103.1794047	54.81980838
TOR1AIP1	mRNA	None	80.20107357	128.9409338	73.57534628	89.20682577	152.0405219	41.31484113	38.64798821	48.68272782
FDPS	mRNA	None	144.2659695	660.0036578	324.9089878	216.9548053	613.2373413	211.4363183	128.3796574	262.6376552
HK1	mRNA	None	57.51374296	38.34631073	32.10994183	126.4245575	91.78240669	9.368626454	99.43318813	64.07936698
BNIP3	mRNA	None	17.62213822	173.3694309	36.30335306	37.58971647	190.3568723	64.77400419	83.4604016	199.4959519
ATP5D	mRNA	None	81.00364352	56.46140322	112.518592	100.0793569	68.84490923	89.2388626	185.9574846	40.40457551
RBMX	mRNA	None	211.7609458	458.1720469	355.8161642	215.0763721	446.3753957	322.5904623	124.1586068	212.5145179
MGAT2	mRNA	None	87.49944348	164.3050477	95.85183033	67.16245456	163.8969528	47.54584431	39.07303277	27.80503861
TSPAN3	mRNA	None	116.1579656	57.35736252	66.38697639	40.17097797	56.93628578	234.9139523	102.5903683	38.22717239
MYO1D	mRNA	None	4.677343187	0	0.039641808	0.09454523	0.977537023	15.49492853	92.91133308	1.539778577
ATP5E	mRNA	None	191.2299076	86.3565119	82.91220527	94.71154215	81.89266396	87.25258169	123.9843862	213.7426155
SP100	mRNA	None	40.77202745	32.03283941	29.67321605	46.50707154	55.81385692	13.37761675	41.24016675	12.81737569
PGLS	mRNA	None	148.2757543	71.44105953	134.759639	106.3421297	60.91032154	63.79936415	184.1836178	68.5545629
B3GNT2	mRNA	None	39.63409402	112.21792	76.16964743	82.54216065	110.4604453	28.25893683	10.53754344	26.52380162
LGALS3BP	mRNA	None	2.587718252	16.33300253	9.784255221	38.6389642	24.12723356	208.8372266	115.8200568	212.0444309
FYTTD1	mRNA	None	124.920475	42.73888016	46.51538411	52.36111799	57.72412372	36.07296775	57.07600708	34.98508516
OLFM2	mRNA	None	1.099015072	0.135747484	0.138053664	0	0.557067102	6.579837987	102.4891479	19.13935855
PSMD7	mRNA	None	131.1485051	228.6776102	183.2208544	141.1125493	207.5736543	350.8736399	111.2202544	130.3025551
METAP2	mRNA	None	56.92886735	159.6207202	125.4734133	69.76210559	172.5469327	119.3255056	75.72591142	104.5976053
TSC22D1	mRNA	None	15.44940274	7.41231956	17.82542031	101.3155809	11.01112857	45.29707692	51.53254393	106.316275
LIF	mRNA	None	1.030067036	0.286270204	0.258785401	0.771500037	0.696158435	77.52724498	1.630146554	20.4386952
AMD1	mRNA	None	66.08338443	188.8536527	170.6935974	263.7061447	227.4415213	121.0005835	57.51340643	97.24422782
FAM107B	mRNA	None	130.2483423	274.5718015	173.3960676	124.1824513	226.3659082	87.29643951	28.83911937	61.91472231
PA2G4	mRNA	None	140.7426519	348.5091456	360.2490263	145.1073553	354.2272324	472.1082567	85.08794303	230.6098964
RALB	mRNA	None	77.78151131	69.78836763	66.48390576	138.4025152	74.32324658	59.37257782	86.25701062	64.57935768
GRHPR	mRNA	None	129.3575083	81.46757981	119.9643195	87.365074	70.69529696	171.1392431	133.6420734	120.8857767
INHBA	mRNA	None	0.385255943	0	0.050813947	1.131112692	0.417677841	0.011977579	18.82795862	0.377876518
ADD1	mRNA	None	251.9161127	95.98990967	87.73147351	92.72539659	83.70761719	74.42986226	167.2408541	80.99062913
UQCRC2	mRNA	None	142.2709683	127.2589835	146.6247108	100.8438407	138.1966671	187.2323435	97.45962271	75.98503275
ALDH18A1	mRNA	None	20.75297496	47.64821805	56.98380353	22.09015851	52.14928759	84.6795456	90.54180197	52.07381166
REEP5	mRNA	None	110.1910952	28.68862286	32.81333372	54.22785864	30.36054883	108.8714432	82.7316991	65.33045063
ATP5EP2	mRNA	None	0.379251954	20.3303894	7.736742459	13.04368098	13.45642611	0	109.4395816	22.21296983
CSTB	mRNA	None	43.3378204	175.8560643	81.31954361	489.5936236	163.9351732	131.614091	130.0094954	185.2215871
RANBP1	mRNA	None	75.58571854	418.7725935	497.5449159	151.8057722	453.7964413	332.4904847	86.15211438	164.8131513
AMOTL2	mRNA	None	0.065067737	1.237697647	1.190066876	0.518534664	12.23611296	76.72649271	139.6450709	178.5676919
POLR2C	mRNA	None	75.80982913	49.65111057	75.94790426	59.06829316	47.40531812	143.9752752	70.00393837	45.98123971
GYG1	mRNA	None	78.02757798	37.67315886	61.54563804	65.4540631	41.96965164	59.29695077	104.9953539	33.23285447
SRF	mRNA	None	48.25349031	96.21684694	93.83468073	138.1728791	92.37587331	32.86599787	38.75643611	48.64932669
DLST	mRNA	None	118.9498765	57.82900211	92.92208222	80.53344724	49.65316921	113.3372047	124.8047489	147.8794625
CERCAM	mRNA	None	2.584780492	15.03670464	10.10913027	5.821317378	13.15866028	15.42924218	126.5607051	33.23802016
ATXN10	mRNA	None	59.5627213	63.5966156	129.1689628	95.4406125	65.67334184	79.06834219	109.4783047	275.6015294
CDIPT	mRNA	None	64.03926326	21.99766919	49.74085822	57.25953267	24.56177432	71.11951509	131.2480292	69.68165956
LHFP	mRNA	None	4.567200074	0	0.048678638	0	1.254941055	8.416366662	87.91522066	6.671093957
C12orf44	mRNA	None	106.7440073	32.19734101	31.5844525	27.15231919	27.84174149	115.4087271	90.14360368	116.6564795
ENC1	mRNA	None	3.175899997	5.034246003	8.675685589	12.61021215	3.505776653	20.93914425	33.90958437	7.413117513
SAE1	mRNA	None	57.64390145	110.6950258	132.5969195	88.82822986	95.53785109	217.5233524	124.6001882	117.2553754
MAP7D1	mRNA	None	93.97437089	47.72207407	69.5478373	119.0411023	40.53273913	81.21195152	124.8120816	22.10212523
ANAPC5	mRNA	None	142.1191237	123.7333184	199.0477829	106.3991818	120.8995956	169.6867107	111.4627519	167.541675
PKN1	mRNA	None	116.5622046	66.10491108	121.8553671	123.4411823	67.67333688	91.67162105	163.745079	44.89182881
NPC1	mRNA	None	177.0869044	18.63986754	18.58823714	73.16448751	65.37068667	131.8207939	58.86525113	49.8234578
FMOD	mRNA	None	0.088224775	0	0	0	0	0	124.2425367	0.160707605
WIPI1	mRNA	None	11.2375332	5.580259282	5.207702943	14.39481859	3.412506742	3.72980442	84.31919247	15.52801313
LMF2	mRNA	None	45.35306967	24.93610829	48.65092377	53.17731628	25.72749615	55.90866712	115.1459197	35.87115256
MED13L	mRNA	None	67.01537233	94.53152799	50.38596567	51.13968866	106.4896409	19.09163263	41.07430494	24.56620501
BOD1	mRNA	None	17.76074293	18.75088164	33.6674174	20.54458169	16.21509875	97.90445529	132.2965033	33.09903155
SRP54	mRNA	None	54.58979031	128.089739	63.36182613	87.27004183	157.8237094	82.08949888	51.7769603	115.4584081
DPP4	mRNA	None	63.95505227	3.298413504	0.80243692	0.847092812	3.597725036	0.530228772	100.7307625	0
RAD23A	mRNA	None	137.673131	173.5340805	207.1778905	146.4176614	163.2150467	123.8526743	118.0453532	43.79392981
MGAT4B	mRNA	None	26.240677	27.94326303	53.12042278	83.0717902	23.65679522	141.4249226	160.360648	91.04969381
SCPEP1	mRNA	None	61.05136247	76.96924276	59.63321126	175.4627539	75.34844113	59.7288193	77.15598782	46.41799119
CITED2	mRNA	None	42.30898966	601.8017312	427.9663573	388.2175548	833.8714549	5.318724152	629.2778634	389.9190896
NUTF2	mRNA	None	45.92363711	113.5172981	107.7346761	93.24776908	102.0817665	188.5585325	117.9636579	73.97439283
CGGBP1	mRNA	None	79.84371564	92.76702191	88.69329027	51.77271569	103.2943275	49.33161659	50.94031295	44.05010989
CD109	mRNA	None	3.913947941	15.40295697	13.26372491	234.6609447	17.89180309	43.87590175	121.464229	29.22976817
NEU1	mRNA	None	54.12083022	74.75935881	87.81995216	133.9830047	58.21101515	24.66647992	95.41676774	70.52210593
PVRL2	mRNA	None	3.885473452	45.61799899	29.61599119	96.15114191	51.83948903	40.29603172	60.77967512	42.61640787
MAP4	mRNA	None	34.27680863	39.44453598	36.61703182	57.32824761	39.02966999	79.83417391	170.3492495	54.42819829
PNPT1	mRNA	None	19.66246416	64.08136777	57.82930573	25.10200512	175.1572539	42.66370763	13.61261293	58.62050419
GMPR	mRNA	None	20.81755281	0.333320554	0.644068181	4.12320174	3.19164518	0.095883881	20.78041227	14.09869581
PCMT1	mRNA	None	73.44756974	68.27674228	104.083834	89.51655817	73.52125195	75.94514412	63.39288924	122.9105682
CREB3L1	mRNA	None	0	1.550461585	1.357005346	2.324767635	2.056607985	0.229762685	170.3742491	0.022842554
STX12	mRNA	None	31.29844805	28.57839445	28.12151783	95.63168668	40.27021619	13.10396166	53.81501956	12.29286505
MMP11	mRNA	None	19.88465506	0.055104828	0.425911521	0.213851324	0	0.079258009	178.1260034	2.732671402
COL7A1	mRNA	None	0	0.65327379	1.766122483	11.98952975	0.707443992	108.5878745	84.84886965	84.15977322
BAX	mRNA	None	124.077946	65.07482474	92.16088477	66.02195075	61.20901269	135.9845069	145.77894	78.43239347
POLR2K	mRNA	None	85.73450239	132.0640752	160.809002	122.974261	134.6226891	103.8536276	65.06736064	141.5136741
FLII	mRNA	None	134.5807073	54.96697288	71.3236151	80.53780038	50.01563566	205.8518286	157.427161	77.72967159
BAG6	mRNA	None	178.8186156	222.6612008	250.4942997	204.9173832	218.0030408	96.42319647	136.0930546	112.5367721
STMN2	mRNA	None	2.114200939	0	0	0	3.281906639	0	147.7022611	0
TRIP6	mRNA	None	22.25517647	43.10017563	85.73431083	89.62349865	39.77876003	62.98267483	190.7569051	114.2329275
CYB5A	mRNA	None	23.10981332	42.68721237	65.70361197	24.67290419	46.79630838	260.8744296	84.95798094	122.1425971
PRELP	mRNA	None	0	0	0	0.021312571	0.020032574	0	182.0660519	0.021359994
TRPC4AP	mRNA	None	77.30579666	57.01773035	74.56643834	79.0864257	68.94784644	96.98155925	124.2490984	84.39942806
BCL7B	mRNA	None	66.98069577	120.8757456	66.87976532	80.87001667	126.3193139	77.76225191	50.69771887	47.57955983
QSOX1	mRNA	None	11.94943033	83.80639394	128.3540556	138.624154	72.03641649	29.03019386	99.03771553	18.49929838
HSPB8	mRNA	None	0	0	0	0	0.107095071	24.1712671	14.89983539	28.89045501
MRPL3	mRNA	None	86.19362595	208.6696859	350.0936595	130.1475929	220.2640253	204.6902931	78.06466583	132.586985
CTBP1	mRNA	None	133.4053722	68.31669582	159.1056442	110.2697653	58.28693727	79.21220197	185.8875711	67.14171411
TMEM214	mRNA	None	89.75587303	47.66915908	55.10031067	44.81497669	46.58993759	84.63211559	130.7838163	68.67213327
HNRNPA0	mRNA	None	214.0196163	92.13980649	167.7685856	103.8526581	89.69437931	172.1612053	149.7428567	122.3280689
NUCB2	mRNA	None	179.5292694	849.5732997	368.1865711	84.83345191	927.6498271	33.68095235	77.68864198	113.3269671
RPL26L1	mRNA	None	50.15370718	57.35237186	85.78295183	48.51833365	74.94429992	151.7526753	68.19323429	71.40924111
PTPRM	mRNA	None	8.487055891	0	0.040613652	0	0.068284224	57.03725996	94.70552251	39.57570804
ANAPC16	mRNA	None	280.4835372	83.18731763	75.13677386	77.2360617	72.30067358	134.0323203	107.983324	163.0065988
RBMS2	mRNA	None	3.526187537	7.180770143	4.275583817	5.643497026	11.23102979	32.15012107	46.10827588	15.94747316
AURKAIP1	mRNA	None	97.62024991	56.06876734	173.8352745	89.25959202	48.27205473	157.0572468	116.2821736	161.2905257
HSPA4	mRNA	None	50.47627356	166.7221056	166.1378704	148.5538942	173.3469671	177.6210881	118.0030149	170.2087743
C4orf3	mRNA	None	170.0440595	103.025165	53.23187901	69.90025063	117.0567073	23.08181917	75.30885974	72.19227755
HIST1H2BK	mRNA	None	119.3024897	15.0878362	20.16660981	80.80913424	11.51272012	93.46946303	79.28796218	89.75543963
NDUFB3	mRNA	None	121.8378298	159.6875865	168.080244	137.8951575	161.6355407	119.3378079	72.5281192	119.4769759
IKBKG	mRNA	NFkB_inhibitor_kinase	16.99243065	9.563677263	12.254012	18.55740354	7.689190928	19.54353414	13.88925023	6.881854445
CCDC85B	mRNA	None	18.26632686	15.89601933	57.23832742	26.06875435	27.68290133	51.15514074	213.4420961	7.362693942
MSANTD3	mRNA	None	8.36192084	39.20829859	38.27188129	66.27769886	38.37573372	110.6812026	85.50729081	25.10096492
LRRN3	mRNA	None	0.705561354	0	0	0	0	14.12668795	3.770401694	0.098863801
IFIH1	mRNA	PRR	18.11442366	12.15043821	10.68546877	21.60067906	107.3132826	3.535634746	8.164656948	12.97558738
VEGFB	mRNA	None	256.5305486	25.54305275	27.88322293	38.33176033	15.92006421	43.39949376	207.4794679	58.99549005
TM4SF1	mRNA	None	1.154245078	0	0	0.069160557	0	718.3435843	3.341462556	1625.100318
TMX1	mRNA	None	136.8642625	73.61765957	121.8930685	64.24226892	86.83087701	110.6398899	36.91649621	75.28041678
NAA50	mRNA	None	70.22848878	160.6023543	160.941972	140.1024441	165.3534808	170.1033894	71.34362488	162.6688776
MAN2B1	mRNA	None	438.2194393	153.4053153	120.9703899	455.8503919	132.6276928	17.02883715	137.7086543	41.84392426
NFIL3	mRNA	None	22.26945648	30.03242176	18.79357298	55.74901447	58.80598044	15.93724608	34.21025157	149.4364018
PPP1CC	mRNA	None	101.1071779	267.3397898	339.904628	156.4666109	252.2990794	268.375244	112.7891469	170.6461918
LTBP3	mRNA	None	13.27680598	3.011925942	4.14962653	2.756771231	2.591204167	76.07319284	165.9219841	29.78872481
SLC52A2	mRNA	None	41.75657636	22.34427611	64.22485343	71.93828554	19.0895592	123.1564694	71.14873866	32.4375901
PPM1G	mRNA	None	192.4502636	335.5247827	214.9794828	114.1623223	297.3579678	314.3355011	97.06682199	197.8914119
CHCHD3	mRNA	None	80.22436676	234.0828592	193.7257473	108.6867236	256.3345317	172.71699	64.0408515	152.9327344
F2R	mRNA	None	9.400406329	2.973583983	2.889696943	9.167819131	4.067566646	11.01551083	156.1335006	5.884529295
GDE1	mRNA	None	40.03714351	71.37082505	79.0332455	73.63927628	69.25559799	105.0140287	119.1559213	97.06746451
PHB	mRNA	None	280.5470788	108.1215371	184.3712706	93.46709467	112.7391915	409.5265568	110.7313269	267.9477775
WAC	mRNA	None	153.3298435	297.1117397	92.60513693	101.3034652	278.9213981	88.83178591	80.82854422	97.53472121
RRAS2	mRNA	None	1.362283313	10.54719954	12.78454207	7.739617695	12.25484626	40.67455817	61.1013589	36.47623299
GAA	mRNA	None	35.21732151	45.46106353	67.60638448	110.7492411	44.76628278	15.2467933	140.7982916	18.51080819
GOLIM4	mRNA	None	14.75813058	82.27731672	50.76876915	96.40696918	76.08452123	26.6494643	69.66493255	72.43804335
PPP2R4	mRNA	None	111.8162795	25.09220571	60.90663335	70.57224564	27.42525946	171.9073262	173.8635039	100.1586966
PFN2	mRNA	None	0.645785061	1.172555666	2.339524182	0	8.758017956	278.224721	129.7835092	133.9311416
SUN1	mRNA	None	7.957233625	13.34048323	11.92313892	46.34504976	14.0019569	50.88587171	109.2826735	92.14396546
PSMB9	mRNA	None	225.5530676	104.1280412	104.8134485	81.13346947	233.3460535	11.84218035	27.54544486	53.63375237
UBE2E3	mRNA	None	116.2515942	50.81970772	94.76320028	56.09269148	55.36371775	81.42190415	133.1300829	44.60651778
PXDC1	mRNA	None	5.067083187	1.441154795	1.453913104	9.843410439	1.314237456	5.007962541	93.53076144	33.20201054
U2AF2	mRNA	None	128.7790271	144.2628304	203.1344099	127.1972655	149.3552048	239.0707573	115.7228144	201.1285768
CENPB	mRNA	None	61.1810855	42.62996776	78.35400955	54.81561004	40.57828463	84.97181382	163.057082	19.01851753
FSCN1	mRNA	None	38.80333372	85.42119396	182.048289	586.39398	75.16226708	286.6833939	282.7383656	129.8875446
C21orf91	mRNA	None	13.49126177	22.26078838	11.16351779	9.040276397	44.16070075	1.757981446	8.641142306	3.076616933
PTN	mRNA	None	0	0	0	0	0	0.292508214	57.4907121	0.74789315
ATP2B1	mRNA	None	11.793916	40.91477811	19.09781611	59.72630727	26.65345328	51.6645992	86.71258795	54.42433641
PSMD14	mRNA	None	59.03248816	79.21011574	140.9266494	123.9250638	79.59920612	158.7943054	53.50387238	154.6070805
ARL1	mRNA	None	43.97029136	57.18231869	50.89643713	36.73366619	66.60398092	44.96642618	80.4855127	69.69802202
CD68	mRNA	None	841.5189154	774.5115186	359.9342096	504.3556037	669.0735332	24.82255227	44.14221101	8.237782502
EPSTI1	mRNA	None	20.63111145	7.621737341	1.533752263	9.479282703	90.9852415	0.069973063	3.75004953	0
EIF4EBP1	mRNA	None	71.86080901	95.92156765	138.1576099	92.3428362	76.97720705	345.6074546	179.5431603	117.9619877
STK24	mRNA	None	66.94037024	41.81053745	40.32831883	55.11045824	42.79181355	69.55625233	69.64171927	40.2217406
MYO1E	mRNA	None	47.57826914	17.75545525	9.237936806	222.6178815	18.19950427	95.45489577	47.05135385	202.6340969
PYCR1	mRNA	None	10.21162134	41.38683001	67.09448282	21.35576549	30.5850311	154.5062326	161.3316761	76.12375279
ARMCX6	mRNA	None	48.24881985	26.67151268	33.49543841	37.68718332	25.38286613	18.57113903	74.28685493	14.81804076
DNAJB1	mRNA	None	77.41970927	61.51130053	113.935262	94.72849897	70.16933308	208.8862327	102.5068534	171.4349441
PTPLA	mRNA	None	1.337514525	13.49184916	10.66322283	4.113944439	9.930819641	25.17171445	74.98803138	29.70505025
PPIAL4G	mRNA	None	1.978482417	55.42470439	82.67057438	56.2626751	48.82766119	0	95.26102252	123.5676974
PINK1	mRNA	None	26.45781396	31.08668414	28.80567542	34.53477795	22.80903572	18.84064182	140.9873262	82.19875643
SRP72	mRNA	None	135.784197	164.5022296	136.725742	109.4139454	159.2067848	95.55407657	76.26834453	93.92381679
RSL24D1	mRNA	None	139.9976122	110.331378	142.3439467	118.836199	108.5566661	287.2840471	96.95483833	69.03368637
NT5DC2	mRNA	None	40.75321069	54.1553054	76.01826928	267.9621721	48.55225141	146.6196073	254.555807	72.91836398
METTL9	mRNA	None	44.3058533	15.23782183	50.04682745	87.68694074	21.0736523	76.29041004	85.05828402	55.32057839
PTS	mRNA	None	8.120453607	16.60765206	24.71677357	24.75866562	14.52942218	44.04531165	56.37139059	79.75850341
RAB11B	mRNA	None	112.0264501	69.73023924	65.96584886	79.49350152	63.23489127	88.64328959	128.5090012	52.50888059
RPS6KC1	mRNA	None	10.4788213	6.599701443	7.829679585	11.48978563	7.276710164	14.17581609	17.67773681	13.41967047
XPOT	mRNA	None	33.05416705	145.5933035	103.1202753	55.14996923	146.9873168	141.9291654	157.3509756	60.96008044
ARFGAP1	mRNA	None	27.97301327	19.64155937	38.63447359	39.1588	18.96543277	60.26819629	92.57510799	65.45357817
USF1	mRNA	None	70.29908249	124.7780054	114.5064607	70.08731575	127.5509998	35.79348709	46.63446478	67.19758189
FIBP	mRNA	None	94.0654246	54.7264676	69.95603917	66.83586417	41.78896003	85.61036066	135.9307682	73.42729874
MRAS	mRNA	None	1.029613062	37.47294635	44.32818567	39.59521117	35.6189049	3.105027691	47.13667265	2.718591127
PATL1	mRNA	None	56.51152154	78.25215713	55.07649555	48.12705139	115.4664758	66.95097256	45.6521687	41.00906765
AMFR	mRNA	None	67.16552109	17.3587095	32.2258667	34.97579986	15.31831371	90.74969824	117.3902329	43.84544721
PJA2	mRNA	None	89.17812212	120.1511003	69.28695666	149.3399927	129.986122	30.03184043	83.06690468	67.04411427
USF2	mRNA	None	344.6532578	75.49593535	81.76686657	302.3740409	73.36075018	120.8267339	128.8580843	54.82952579
RSU1	mRNA	None	86.9826326	80.96944404	50.49869067	82.10281656	79.51403982	87.53164802	76.82450631	34.18957403
BTBD1	mRNA	None	73.60386652	50.23768575	67.44656331	67.98438666	54.40345144	80.82710128	57.79524174	61.7750907
CXCL1	mRNA	None	1.064809498	0.230164376	2.106671221	1.563142061	0	32.07859903	6.832991404	13.22302083
MRPL54	mRNA	None	130.0492754	37.7517681	80.99710543	71.67835671	37.94385247	65.85927697	84.23092914	80.78468804
ATF5	mRNA	None	190.1581722	122.6684932	87.41198638	138.5325137	143.4630683	63.16318796	24.31010896	30.30405742
PRRX1	mRNA	None	0	0	0	0.114363535	0	0	154.4908833	0
NUP93	mRNA	None	66.26739545	54.67092482	105.6160389	41.28953357	47.08412714	158.3410259	41.13552931	76.58247534
HP1BP3	mRNA	None	144.7513604	243.0331534	200.6116752	118.750994	229.903583	79.07817911	129.2142948	123.1550625
IFI30	mRNA	None	2127.077949	10.52043	40.10940511	1720.701112	31.12450496	47.04895194	10.24516596	926.2994207
MRPS15	mRNA	None	73.44142465	98.76236672	104.7028627	58.19785218	98.87664194	163.4581883	88.00123618	228.2250748
RCN2	mRNA	None	39.28810538	72.04238476	73.799562	47.44501612	81.39467133	114.7684597	69.71255366	65.45133239
G6PD	mRNA	None	56.38471851	39.44261555	68.84548881	59.12346985	36.66917315	1045.683279	147.0698028	322.5355302
ARMCX3	mRNA	None	34.76103434	42.7135099	29.80848783	58.97589519	52.34738154	8.382866757	86.96260518	35.61456511
MARCH6	mRNA	None	38.3601708	102.7956752	73.92555708	97.50318975	103.2105259	51.99721336	95.77379119	150.7752758
TRAPPC3	mRNA	None	109.6532824	76.74508145	83.91523736	74.94237917	58.70122114	84.54599064	109.7781832	87.75671106
CAMTA1	mRNA	None	46.35301662	82.60485778	73.45623614	67.83028321	71.87835839	39.26229296	69.99690262	116.6217
OTUB1	mRNA	None	117.5527515	59.21620865	85.27644269	126.5920989	54.33417938	149.5489072	103.5003822	132.9204614
TNS3	mRNA	None	17.71004072	32.54732138	48.32907559	300.5970902	31.1771352	94.82781109	291.1894049	65.95429785
VDAC3	mRNA	None	190.7315455	309.1375947	435.1801961	183.5894283	300.4352644	383.3953229	92.47090319	190.2187762
HIGD2A	mRNA	None	198.6899853	63.68954928	137.7692896	106.8978901	54.80606282	207.8385382	106.3065303	261.3003594
IRF2BP1	mRNA	None	16.63059844	14.32890108	27.14032765	8.438717174	14.94682102	33.79949747	29.38047378	10.2337311
TIMM23	mRNA	None	44.37376642	90.45069188	63.56281313	55.41903507	102.6176241	168.0463698	75.28612032	128.0791286
EFR3A	mRNA	None	34.58320321	70.85329686	45.48185311	60.85877167	96.34863782	42.36646364	56.16656505	38.54086353
HYOU1	mRNA	None	328.7042826	362.3208223	300.1092824	250.1310004	332.2423622	68.51943064	72.92873081	62.64705274
RPL7L1	mRNA	None	68.63477502	176.3088684	316.7295253	142.1310317	173.6939208	107.771602	86.71228713	91.29214817
SPPL2A	mRNA	None	55.04445602	56.97022892	77.53008392	129.0571621	62.77867989	92.29477067	59.21965002	64.67655718
TP53BP2	mRNA	None	27.31250098	101.1915623	83.64253252	69.83999851	102.8743599	25.3376659	33.18305811	35.97865659
RBBP7	mRNA	None	136.9371029	191.8298724	224.2668451	95.23565764	203.8536082	281.7721524	91.28134748	522.2913041
ALG5	mRNA	None	72.87947432	88.39349158	84.1543551	69.62658132	99.36455143	53.62434805	66.11721653	34.21705081
ZNHIT1	mRNA	None	100.8376767	30.2988384	65.77755571	63.19140779	30.07404438	76.01165277	110.5931182	103.3654664
UBE2J1	mRNA	None	326.3997908	234.9219376	153.7925536	207.907628	314.0369482	27.29203908	54.77234032	46.67966633
ISOC2	mRNA	None	45.54741607	25.42906075	71.22092534	49.34266694	24.62613928	65.12284468	83.47410258	40.88215927
MAFK	mRNA	None	22.2833044	22.11539323	25.03755672	53.13187892	23.65440119	141.1666658	38.98298904	159.3190132
MXD1	mRNA	None	12.43989854	10.37167146	6.158671044	22.05445604	11.78678344	1.118016001	6.228074727	5.053490918
PSENEN	mRNA	None	215.1755824	65.30576698	111.052443	101.4862008	57.82328599	251.0993366	86.496748	109.741916
COPRS	mRNA	None	12.78446104	50.46897525	80.76139323	124.4588836	53.3192798	293.9589341	119.1727231	76.65171677
ADAM10	mRNA	None	86.49340307	114.2074809	93.92815855	209.0294843	110.2559072	109.3304091	88.22911726	55.33850293
HNRNPH2	mRNA	None	119.8015498	189.4746368	106.8430151	139.1809061	247.5088601	58.68681092	91.53023264	132.7343491
THOC7	mRNA	None	108.8453109	257.5911345	223.6837494	85.61462151	265.6065934	133.3421533	77.78726818	42.98522604
DYNC1LI2	mRNA	None	10.99536673	70.15484085	62.05938725	55.80248999	67.64838641	101.3792055	119.0274206	96.636841
HCFC1R1	mRNA	None	20.57785733	18.96948	20.06341762	13.70798067	15.27075829	125.4313926	151.1014216	48.95394483
POLR2E	mRNA	None	104.9493108	52.81505472	97.5512428	93.97797537	48.20399211	102.637739	105.1398538	89.07939767
PTOV1	mRNA	None	63.54442343	27.94226208	59.54552708	38.9986973	30.45498228	112.4150286	156.9224239	77.73084556
BUD31	mRNA	None	74.3520293	156.7257737	80.93411181	84.20057925	157.2764925	140.6408807	80.98128872	112.5262287
PAIP1	mRNA	None	74.10817661	95.70490382	67.49007917	59.1283729	100.850104	97.94360035	56.04330146	122.5573232
BAMBI	mRNA	None	0.311160367	0.403554054	1.203869135	1.370351764	0.797364739	45.81584164	13.70399603	38.46612692
DUSP14	mRNA	None	7.979836173	19.13801059	17.24116906	80.56646884	15.05567172	66.37065678	94.76582022	52.60586219
OSBPL8	mRNA	None	69.70817519	74.15311788	60.36578092	122.4833458	79.74137126	19.04847727	64.71163443	19.81775273
STX5	mRNA	None	93.92299372	43.13728154	32.1761997	36.86789673	36.06548888	35.95164497	89.01884726	30.78020588
DNAJB11	mRNA	None	84.5140364	190.5259525	156.2309212	159.0036095	191.7026331	69.57289188	56.52855414	58.45152727
MPV17	mRNA	None	84.26563321	116.9494965	88.65929909	88.48050652	104.4736393	57.78041351	134.2529833	77.23645624
CSNK1A1	mRNA	None	69.21551324	91.55739311	117.6861631	138.8763698	101.976855	76.66648771	168.8216154	52.43816345
RTCB	mRNA	None	97.53342437	81.77597192	119.6110018	72.02770014	107.5164242	138.0797061	116.0385048	132.3244256
NDUFB5	mRNA	None	96.4882119	151.2507745	187.8250947	97.47140928	153.1666007	73.45957369	83.39798546	90.89243144
NR1H2	mRNA	None	90.8864642	17.53744478	22.7696331	47.36892221	22.90284592	58.78062442	105.5605436	34.91749384
COX7A2L	mRNA	None	87.81742812	64.81631415	63.03541123	49.45826201	62.00895717	74.06994473	91.47695486	105.5368557
AKAP12	mRNA	None	6.130010536	0.583913809	1.011040066	0.653670607	3.618205444	191.839202	110.606532	81.27190857
TMEM208	mRNA	None	97.9550886	30.56629347	67.22255922	70.43178523	28.01960886	102.1244944	74.72409198	89.60302475
VPS28	mRNA	None	149.7241719	124.2391458	172.6191422	196.3107015	100.1265171	79.78752644	171.3467074	53.68402708
C7orf41	mRNA	None	196.0683116	33.99484142	65.24583183	33.41775745	31.82044824	9.822126338	145.1704155	47.68986078
NRAS	mRNA	None	85.72338732	170.1429488	147.0495867	170.8269635	176.0936399	56.1922859	39.97471744	97.803708
HAPLN3	mRNA	None	7.964291038	0.382561091	1.582178654	0.494882205	17.90867573	4.126820426	9.683558488	10.92196729
PSMB2	mRNA	None	94.27802004	111.9894126	133.9704237	100.6712431	110.2254506	154.3262772	66.02033925	149.5022165
TBCB	mRNA	None	98.92734444	37.02505711	67.63786013	61.69901058	34.15518459	193.0197682	88.70569079	69.32276834
UBE3C	mRNA	None	47.46995678	55.84338403	68.62193777	68.8661382	59.402025	97.00940215	59.96572898	136.0237258
MTCH2	mRNA	None	58.02100442	72.80934624	124.3699681	70.1663388	76.23227506	96.37011039	85.21653469	99.27552092
SCOC	mRNA	None	43.72152958	52.12370428	89.53834712	75.60545821	54.71042262	52.03378609	50.80115848	41.89089038
ODC1	mRNA	None	168.9622492	218.6092217	299.9861879	101.8463102	198.8363497	340.190623	51.45205792	448.0150265
NDUFA2	mRNA	None	138.0212958	46.94938164	103.2229303	93.08124911	39.23489194	90.83521855	94.80144877	177.6448672
NHP2	mRNA	None	181.7976029	125.0775747	181.3785741	106.1994328	117.6560067	323.2545596	93.8627262	232.0062591
NUDT3	mRNA	None	274.6824033	608.642355	563.5978066	494.4232419	531.4926581	95.82210783	201.2491038	98.40420204
TMEM14B	mRNA	None	134.4807981	83.25706449	91.755987	48.23959465	83.83621828	199.5518726	82.70660173	267.3560243
VPS4A	mRNA	None	83.64373445	53.58112783	71.10108341	109.3621158	54.34965465	150.1435805	90.9373094	51.86803017
TGFBR1	mRNA	None	19.98813783	102.8599685	82.3618496	119.9457074	92.26431007	31.71242363	89.5591006	19.82506301
DERL1	mRNA	None	74.02799633	95.89407162	106.4003029	107.3127062	101.9888261	74.91974981	45.81468532	52.36862225
ECHS1	mRNA	None	60.31912033	70.89091236	73.84206164	81.50406931	75.46990304	202.6914522	112.3283025	125.3876344
SGCB	mRNA	None	2.702095282	8.09154264	10.69771016	8.928485826	8.756006948	16.26885561	60.08101001	14.70383355
ETS1	mRNA	None	385.7931806	39.40386704	27.54756704	180.102878	55.08037674	20.444154	66.70489802	15.97847288
SFT2D1	mRNA	None	166.7162066	152.5706104	244.8808424	246.6694258	138.6007732	54.08697288	58.50088538	66.8198551
FNBP4	mRNA	None	62.17190325	118.5794801	63.54475527	52.49286249	111.7044222	35.45592757	36.99637483	39.77942267
TPRG1L	mRNA	None	102.0995278	21.23261597	27.93304857	63.47417796	12.3997814	19.12082067	122.3095629	58.97944007
ABR	mRNA	None	51.40373386	48.02519605	49.86062948	93.88305613	47.08265005	88.76791517	68.46023528	22.33929669
NAA20	mRNA	None	67.44363919	89.27336314	109.3963527	264.0196565	89.1778955	184.2605669	72.7035423	51.40808661
LAMA2	mRNA	None	0.060291939	1.120789074	0.408218142	0.164373232	0.950776927	0.116217262	98.07699554	0.722317074
GBE1	mRNA	None	24.7220553	87.72597798	57.84037656	44.55548465	91.47639502	38.70840707	48.69602882	47.52164918
CORO1B	mRNA	None	128.7017012	91.14350201	88.26891439	238.3248515	83.8512842	53.59557194	174.9206796	69.94888377
API5	mRNA	None	111.6516119	127.7068029	146.4211876	86.40451427	125.2016062	106.5328582	62.88451393	62.94792265
TERF2IP	mRNA	None	93.48077205	161.1741797	87.41182538	101.7803062	178.8330934	56.5830336	67.5034756	37.56670131
FBXW2	mRNA	None	127.9486619	105.2259916	114.4390863	120.463002	92.87323186	114.6762562	158.2941985	105.0332685
NAGLU	mRNA	None	21.0089212	7.72002777	15.57304917	30.53271893	6.211899343	19.96074755	142.6499373	20.39307913
TRIM5	mRNA	None	38.46788962	14.73071242	9.752653598	10.07385592	56.46660117	16.00284655	30.07338644	20.52771724
DECR1	mRNA	None	97.01874556	219.6477514	153.8551464	193.4161202	206.5994347	64.23753286	90.66988975	52.7501128
RAB24	mRNA	None	34.74885182	27.05941263	49.74986487	32.79302393	33.10675426	24.51539091	58.92151389	45.10100563
PCM1	mRNA	None	165.9869285	825.274671	531.3721759	1157.921782	774.0196352	201.3857954	175.8328183	97.829637
FUBP3	mRNA	None	49.6366026	100.0585839	77.67507188	83.15850718	111.036574	61.44893739	53.34292	77.75718274
TMED4	mRNA	None	92.81383096	42.19045829	71.83642007	106.605875	40.65646208	55.24038835	89.43707064	251.230159
ATP5F1	mRNA	None	145.6418832	209.6085673	276.4044313	177.8647572	208.3671017	120.3514736	86.72837355	132.1492783
PARP9	mRNA	None	33.9167317	22.70860853	12.95944712	20.84317046	204.4057198	9.622394104	18.73660717	20.03238912
TRIM14	mRNA	None	60.58154027	73.97841661	91.40069997	28.62711338	141.0010962	21.54174319	14.45552412	20.96918946
TAF9	mRNA	None	72.15246259	152.3207386	165.9562136	74.36829803	149.6743348	262.1659976	77.30409816	108.0851383
LAMTOR2	mRNA	None	110.5678674	247.6718024	188.4097386	178.0215957	265.4077462	99.30075019	118.2943724	148.1191885
YPEL5	mRNA	None	245.7488923	32.53376672	13.97441167	46.36624455	21.09974315	23.26608548	93.83750362	80.15892216
SLC17A5	mRNA	None	6.508205026	73.37200616	70.59029455	144.7465994	57.780193	11.07875103	77.85255073	15.20088563
CUEDC2	mRNA	None	75.76441433	63.17557965	47.13019934	54.91696613	58.28858295	53.66599056	106.8603279	69.0909842
ZMAT2	mRNA	None	111.1883166	206.1036299	113.0017706	73.17860914	201.0544645	117.7193013	80.52698221	135.5367651
PRPS1	mRNA	None	70.7168598	64.91912232	68.94531822	81.18288332	74.53000673	124.6447084	33.22835474	139.4944277
PTGES	mRNA	None	0.658453224	0	0	0	0	300.2929502	65.33743438	448.1904583
IGF2	mRNA	None	0	0.203438933	0.027586014	0.021930769	0.144295507	0.331623457	164.9123592	0.327861886
AK3	mRNA	None	52.29962073	71.05904474	74.34976935	59.80911915	70.86045568	48.92574883	70.36677221	92.8969524
AKR1A1	mRNA	None	137.6592806	62.08095327	83.50287472	65.89038074	51.35762384	68.79668428	109.3271899	31.70180882
PLEKHO1	mRNA	None	247.0095728	21.30771969	22.17074495	273.1677351	19.82434244	5.792848028	58.42676048	14.3913811
KXD1	mRNA	None	73.35579037	145.4282028	99.75922151	100.6023374	126.3168401	122.0476776	117.6795261	69.86414725
COPS7A	mRNA	None	48.67066745	36.12324637	42.49365069	36.97383202	30.56474367	79.3988888	104.1954984	32.80129006
MARCKS	mRNA	None	15.24019496	63.31462155	55.41828804	26.3713265	57.09209905	32.49149158	429.8398418	31.174958
FEZ2	mRNA	None	60.15945162	77.30032687	64.62965475	64.8338168	89.10417142	50.72466469	93.53983306	73.32961679
NOMO1	mRNA	None	70.79877801	145.2906411	136.674078	233.9417842	134.2666027	114.7686291	87.1466734	103.4201505
HBP1	mRNA	None	33.96108079	25.61496	14.79501935	30.99967324	15.17937293	19.39678538	64.17672752	73.84590261
EIF5	mRNA	None	68.9166827	219.0656132	175.4482096	179.5735647	236.3351325	134.7754994	104.6643572	145.4968698
NECAP2	mRNA	None	113.8470395	50.376088	60.23781539	111.2409131	45.10539137	33.36863264	80.08470933	57.71108034
SEC62	mRNA	None	41.17147204	74.96286906	83.90694847	46.15503667	81.91068986	42.00560323	69.02817226	34.00644555
ACTR10	mRNA	None	73.52890918	39.85591002	57.3545657	56.07915171	38.9466124	57.82550803	78.12055938	89.27700793
FAM120A	mRNA	None	99.75077389	95.25145028	125.6036724	92.46267527	81.34973175	137.3903491	110.4228444	81.93233996
RUNX3	mRNA	None	98.24894642	45.74384326	42.76338271	81.87762639	44.87605225	9.960804174	17.24791255	13.95218197
PDAP1	mRNA	None	65.32115895	121.9807909	103.4179189	89.38493971	131.1346753	150.4490253	102.7971251	171.4813582
PRRX2	mRNA	None	0	0	0.124953681	0	0.18674323	0.088360145	86.45421447	3.833010225
ANAPC13	mRNA	None	37.45525278	47.9594385	75.13600655	55.38377375	48.7413531	58.14510553	65.65249939	37.58287087
CLINT1	mRNA	None	110.3798696	158.9404429	115.7760324	57.06970496	154.9038312	102.3090858	55.4521426	104.5959656
TGFBR2	mRNA	None	200.8336479	25.89924512	21.73820891	61.41396066	23.41908009	49.29893787	119.7803571	49.53004745
PDCD6IP	mRNA	None	70.4346163	118.8479026	93.6510701	96.65866374	116.9397865	89.69072496	86.12613863	56.58938083
FAM114A1	mRNA	None	0.072104693	9.070948533	10.41067791	10.6152233	6.8792056	22.99117892	143.0775654	15.11631807
SRP68	mRNA	None	80.46625657	106.6683757	118.2514437	81.81790097	85.87619458	196.0054283	80.09524277	67.42218571
FBXO7	mRNA	None	128.3841296	101.6287917	94.96758692	97.14966061	91.41991417	101.5359513	107.3009847	117.6107645
NDUFA12	mRNA	None	164.6371554	244.7366803	193.5351483	75.80465338	265.2458193	194.6195515	84.37036844	212.8413077
CNDP2	mRNA	None	298.3768807	26.65375703	36.96017585	125.6721062	60.684024	137.8040122	63.08868797	29.21508364
MAN1B1	mRNA	None	49.85002902	37.80506057	59.4354724	104.2326628	33.80950717	54.27044977	118.1691173	42.42070488
RRAGC	mRNA	None	98.98031785	39.09348659	36.26121976	86.66189877	36.83059071	23.83404956	79.59621472	29.21368417
PFDN1	mRNA	None	83.15772324	106.2625681	90.89853488	126.2883018	104.9939638	125.3869676	71.60803688	115.7343461
NDUFV1	mRNA	None	103.1964528	102.3566648	198.1516412	109.2833862	103.6577619	143.8760607	132.2466855	171.9941229
BAG1	mRNA	None	79.93826572	55.07098053	93.23797968	46.17289388	73.15715551	45.96583923	22.41541266	107.9447186
NUDC	mRNA	None	77.38636125	205.7796108	215.0958912	143.0333294	205.2462158	201.0495204	89.94949884	41.04934092
PPP1R12C	mRNA	None	33.18000328	38.66852094	72.95640037	80.73337577	34.75092109	41.29984039	69.0739394	21.57260349
RAB31	mRNA	None	122.3225238	88.9784991	139.7951999	285.1402477	99.93640621	18.82177288	66.73374252	42.05070386
PPP3CC	mRNA	None	39.99578301	18.00118604	18.28291549	38.31913304	19.65586361	15.68811172	22.35340233	17.80113886
EIF3J	mRNA	None	62.63340857	145.0664509	169.0208899	102.6495304	145.0181483	150.579308	50.83089897	129.0234921
MAX	mRNA	None	112.7837261	88.81311813	84.30915547	54.81641882	83.09231345	50.30495792	56.22793474	35.15310468
LRRFIP1	mRNA	None	167.7634471	222.0412585	185.5395748	209.3428169	239.0799429	83.47698361	43.76682829	51.8482097
SON	mRNA	None	131.9128064	258.6929927	162.1620033	192.6545035	295.0485607	55.19309753	101.8407366	74.92849528
GBP2	mRNA	None	29.99165454	9.212484649	3.215531009	15.88973135	66.58708391	3.320789193	12.3330473	8.45098704
DNASE2	mRNA	None	51.2858078	42.70980537	55.52065041	82.56961869	28.69588447	45.54859989	108.3052576	102.4390743
PLXNB2	mRNA	None	180.6220853	107.8908582	146.3037488	321.2813189	88.82993352	73.09857774	263.7683988	119.5345776
NTAN1	mRNA	None	84.16306449	90.90909777	46.74928182	89.42098086	86.24978027	69.34429352	108.5244872	50.36661764
DYNLT3	mRNA	None	28.97847589	15.374918	16.33105721	66.68353558	22.6411636	23.75202013	41.28442049	42.68124886
HGS	mRNA	None	41.39464848	48.28771103	92.09490177	123.4731102	42.94981107	151.7324879	91.81448048	56.17011749
MRPL23	mRNA	None	94.43167544	96.0561	164.1157944	121.8176754	90.41239438	161.8431315	117.0681407	47.06198253
HIATL1	mRNA	None	70.91401635	102.2881106	111.1811547	70.05187847	99.23830088	72.00553506	44.31953095	38.12491525
SUMF1	mRNA	None	42.33604145	15.08626738	18.72030698	29.72731505	11.83799845	22.42207241	94.87372281	38.78646295
SELT	mRNA	None	86.11719713	95.16606901	66.32306534	90.00001396	97.77017429	52.52161173	45.92254155	68.82680833
C9orf16	mRNA	None	95.02043352	16.46676	54.5972228	114.7529804	17.76155979	45.12762061	132.1322084	69.29767753
PCNA	mRNA	None	69.96408447	208.342087	219.7530822	52.94852969	244.1313417	572.6528323	92.69936474	424.5155494
MAGT1	mRNA	None	110.2576425	94.76965557	83.67709888	78.26585921	111.5428109	67.80426124	54.62970096	80.80089467
C11orf24	mRNA	None	35.52982316	59.11431147	38.75968696	26.89527661	49.44386826	100.9032599	94.43125437	70.74975683
BDH2	mRNA	None	17.89489905	11.32394419	12.36009408	8.15830456	18.30174867	13.32017421	85.77029898	60.43310783
EIF2S3	mRNA	None	172.935839	238.4876203	261.0744523	184.582145	256.5991152	383.0590383	173.3769329	499.327534
PDE4B	mRNA	None	59.15339226	1.935399538	2.181240946	1.169732883	0.752276258	11.85587073	33.82976527	9.49694736
UBE2L3	mRNA	None	122.287463	146.5077583	122.0128127	99.95255861	153.1100525	112.0543502	83.41107146	110.3302984
ARF3	mRNA	None	214.1272239	139.407871	111.6695066	128.6895665	139.7512408	128.3048074	112.3479755	166.5602497
ALYREF	mRNA	None	100.2749094	236.6952635	386.7408857	131.3200438	204.0747922	275.9022542	78.03837799	111.5453027
PRMT2	mRNA	None	90.16977715	53.199509	33.18496522	65.926043	55.69973927	43.2179381	96.63867223	22.83071302
GSPT1	mRNA	None	27.4555996	82.00160639	80.5432082	70.4214592	76.38418385	119.3036196	51.48411381	64.3122204
NT5C3A	mRNA	None	47.38832652	64.33211447	49.81835919	24.49666916	85.75942409	40.07809844	34.15983174	83.60141371
SLC25A39	mRNA	None	111.3943465	62.21914544	122.7174222	127.437557	60.39342288	220.9469353	109.4921246	574.5413419
FH	mRNA	None	48.26440145	129.9685843	209.2248215	98.42290002	122.4948295	179.3772906	93.61232246	184.748633
BMP1	mRNA	None	0.897685519	9.284049364	14.25677475	26.0374859	9.963716156	49.84113942	117.2444754	31.37836667
PIP5K1A	mRNA	None	78.29685287	11.12646486	18.84097178	12.45317798	19.34577073	74.38662288	48.88764625	136.9638939
ENTPD7	mRNA	None	26.57007142	16.25184172	12.52796165	8.004545416	18.12848041	12.99192819	18.89228417	16.34439871
SEL1L	mRNA	None	49.19268723	56.26471989	43.54726442	61.172124	52.48638205	32.36135413	78.36543311	11.21196241
KCTD20	mRNA	None	103.3179785	49.78808944	64.59024553	56.19542009	46.03858711	28.92226168	85.50289876	56.47156708
TMEM115	mRNA	None	24.72301542	14.82533058	33.3334561	37.74293359	12.52407878	40.01869996	83.75145985	35.04251242
JUN	mRNA	None	22.95039604	33.33845388	11.89182037	143.5795439	40.90638282	40.61357945	79.06938096	36.41523846
DCAF6	mRNA	None	40.14642626	76.23844565	43.50588317	53.78349051	76.4623847	52.11451422	85.46594215	58.18639266
MYL6B	mRNA	None	45.70226081	48.08647636	58.27040206	55.39235316	40.40713044	94.48851629	134.8343587	186.4881803
GTF2I	mRNA	None	161.8333213	155.169097	216.6004935	208.3285374	138.5702286	181.1632482	201.9309952	387.9660884
THEMIS2	mRNA	None	178.5617565	19.96806587	19.85814865	54.42691287	37.53309572	0.054061808	2.261085346	3.0380597
PAPSS2	mRNA	None	1.035283886	9.079165723	5.709108053	18.54774393	12.85669681	20.25015839	110.6321332	15.1955353
SARNP	mRNA	None	94.29284818	240.7656075	128.7781272	120.4992743	242.8114728	148.6760593	93.81455631	117.2323129
ANTXR2	mRNA	None	69.8556153	17.09108899	7.722327791	50.51531196	19.44067448	0.733080539	69.1939764	5.430757191
CFH	mRNA	None	0.778353296	0.030590056	0.037331691	0.059357085	9.903115195	15.65891862	13.077223	0.902252291
COMMD7	mRNA	None	39.96117959	44.58447493	55.30226318	64.98063819	41.50638568	104.5710232	78.32167813	40.16486442
UBE2M	mRNA	None	82.06583981	79.90829563	168.5001618	124.4939063	72.26631931	123.2789377	90.92244674	71.2247436
SPTAN1	mRNA	None	54.78469937	44.02593081	35.81256466	111.7424746	42.71296823	86.80809048	152.5539676	163.3594354
BLOC1S1	mRNA	None	139.1077571	54.61042823	78.42802036	110.0419552	45.36535947	75.93927772	105.2962149	124.4040969
CCNG1	mRNA	None	76.03554232	182.3826538	152.2292699	151.3850303	182.2925415	122.1417963	162.8459194	296.6101162
DNAJB9	mRNA	None	58.61991992	14.50773109	13.24094807	17.41383848	13.48451196	9.149229285	23.48201837	44.89745661
ABRACL	mRNA	None	198.0233784	379.6318953	340.5903147	564.727947	423.1776175	53.97978794	54.62520173	43.50933471
CYCS	mRNA	None	64.91797665	127.6930669	200.2857488	96.39062718	149.5417501	172.0003971	29.51644827	74.19372134
STUB1	mRNA	None	81.43740078	51.63015375	94.40844805	98.76883931	54.43514402	80.29244991	114.9240355	72.29560015
KIF1C	mRNA	None	6.600870924	12.41886345	17.73042082	24.36055937	20.20795676	85.66068101	110.6376664	8.34494068
POLR2G	mRNA	None	194.2118532	102.431079	152.8259064	79.97703353	100.0924518	223.7804554	119.0701697	211.3222042
IK	mRNA	None	159.4075989	295.2798365	147.2884827	121.3596454	288.4634663	153.9266158	93.26004964	164.6755819
NOMO2	mRNA	None	75.37690684	133.2652263	127.2452545	207.5912589	124.4125062	94.51177382	81.9489597	83.0274265
DNAJC10	mRNA	None	67.18989335	44.25285578	63.90271556	75.20458846	49.02514541	68.38185282	69.69870886	26.92852467
CS	mRNA	None	159.4107508	214.3833776	208.7209906	145.7037179	192.9493193	304.1634501	107.5999165	147.3414485
MAP2K1	mRNA	None	99.6405184	17.38834873	22.25814782	58.06979343	21.32834603	88.88847065	33.14198352	46.71174695
CHPF2	mRNA	None	67.03395226	15.98321558	34.99133941	74.23606763	11.64891388	31.19722512	108.8119597	60.26563188
SPAG7	mRNA	None	99.64146097	54.17325391	39.26935157	43.29751543	44.07043144	76.03023038	95.31013458	92.22161624
SELK	mRNA	None	58.65515833	23.73378085	35.2227057	36.82750936	22.13713482	16.07867868	36.43166819	75.24717807
AP3D1	mRNA	None	92.63969619	147.0978191	142.4206706	180.7913588	137.919229	68.71963984	113.061464	32.76092947
SPAG9	mRNA	None	21.8850336	57.86554415	40.72845067	93.95374259	54.49511903	54.17333491	40.41004521	17.54609393
FXR1	mRNA	None	59.62156763	159.6272937	98.87668877	71.48787587	169.5174237	75.49541798	93.74797352	83.78482661
TAF15	mRNA	None	211.3206685	174.5619328	165.4697234	162.7611948	183.839906	405.3967574	132.1525627	117.0922764
NOP56	mRNA	None	113.7676852	95.1046872	152.3132265	46.28849777	94.35633528	219.6967878	68.25115482	111.8783505
PSME3	mRNA	None	101.4854788	124.6526635	166.0363707	107.8054299	126.3821467	196.0217578	79.55001959	203.4124259
COLGALT1	mRNA	None	70.14102869	140.5105469	284.5374764	189.6736254	110.000468	106.7446381	140.9406896	173.6023783
DST	mRNA	None	2.721370653	10.80124097	13.13404659	4.911729363	11.43261896	10.39635075	113.2224939	29.82668665
CCDC71L	mRNA	None	8.418461384	3.967534565	5.739926852	7.756506776	5.984873406	4.685384401	34.95823598	15.01574439
RBM8A	mRNA	None	127.6765723	196.3565506	137.9181005	102.9865274	216.6525328	111.4145169	49.3737281	100.7550668
PABPN1	mRNA	None	73.32250119	159.174714	209.0974355	107.6154252	156.5946215	125.2823962	112.8245476	123.2511077
TOMM22	mRNA	None	88.91233664	134.2677225	183.5114958	81.4274757	133.1359254	105.879457	83.42126167	20.45931432
NUCKS1	mRNA	None	65.85824614	630.9925885	581.8339661	200.9398116	666.2703202	182.0608835	142.7931775	131.2029119
STARD3NL	mRNA	None	44.10779238	60.56553104	74.32943469	62.87194891	59.02934041	79.08401754	33.4242168	33.09246731
PDCD1LG2	mRNA	None	0.988655115	0.106851595	0.326000611	2.747193114	0.730811687	0.122948861	17.59708737	0.467542519
TGFB1I1	mRNA	None	0.153858801	3.59180118	5.519818981	27.42646047	2.972198555	40.14278685	211.5167629	17.08535995
ZMYM6NB	mRNA	None	77.28184073	42.44685423	40.60574505	42.24479823	38.33411145	23.39665481	74.36742636	12.22677027
KDELC2	mRNA	None	26.68308392	22.4852233	33.97925837	13.63450974	29.10219139	14.51124815	50.77829706	25.47450338
PML	mRNA	None	16.5130236	20.3420008	17.83291052	23.70320033	90.82502776	8.313906251	27.76660298	11.78249834
GPBP1	mRNA	None	47.72325292	68.20896263	70.79171885	41.83507669	74.94473303	43.85377215	26.87847874	30.12400173
ABCF1	mRNA	None	38.50589433	54.50918572	60.20789557	40.21788689	57.48091801	73.39362222	78.58573421	113.8163234
PTP4A1	mRNA	None	69.7919005	167.5876435	189.6417219	109.3610789	197.6212963	300.0186815	62.64674392	913.0995086
PPP2CA	mRNA	None	81.72149498	110.8209288	133.3332914	96.34794485	113.3194391	136.0307954	60.77691776	146.9382761
SPCS2	mRNA	None	156.9035919	94.63725066	116.5750014	92.7218829	82.05151338	86.45841186	60.22623484	65.72214743
TGIF1	mRNA	None	6.110477958	12.90096526	24.41594926	39.5165247	9.916065501	101.3844308	45.76761968	160.1899598
ESYT2	mRNA	None	77.41575964	160.7295762	104.7885679	135.8414288	148.3131964	49.1484925	72.09834138	110.0323207
MRPL51	mRNA	None	104.8818609	58.78845919	82.73011625	36.33528832	73.5760106	239.5706444	97.58698255	166.7362077
ACVR1	mRNA	None	10.64521002	3.772843862	5.987312584	14.44056524	3.629626046	18.1639731	58.97648125	18.27564366
PNPLA8	mRNA	None	37.73719947	17.03767059	11.50726733	19.58329712	25.3345818	13.82922357	23.0152792	78.40196839
HSD17B10	mRNA	None	112.5509185	70.22387025	184.3465084	82.5486716	65.83836816	222.8895712	94.6014923	343.4394273
SLC25A1	mRNA	None	41.28553876	117.8595887	192.6239802	72.17635307	105.0246314	84.89229236	140.015684	101.8228032
CRK	mRNA	None	12.87013011	29.96695679	33.42108409	42.45878869	37.89109172	90.49989561	72.82265223	57.1779832
PIEZO1	mRNA	None	21.74261978	64.04533328	74.97894232	156.5031254	61.34317296	27.30899899	96.36105746	87.69979369
TADA3	mRNA	None	90.89324648	116.9174921	105.7649342	157.5380274	110.0430275	72.10002138	122.8944619	26.39294985
TDRD7	mRNA	None	12.49137631	159.5351592	88.98217563	23.7682862	217.1922394	14.60597351	13.33573	21.2170667
ORMDL3	mRNA	None	101.2608107	20.03416798	21.7247157	14.21526278	15.81567425	27.49076246	94.63883047	68.08464381
TMEM9B	mRNA	None	82.01346268	46.48585584	45.53742843	73.32536352	37.97042112	34.79922008	64.81188254	63.61736862
CHMP1A	mRNA	None	86.79569694	35.18391088	50.69410592	72.71061285	41.86865189	54.36433565	97.4927975	47.94714056
[truncated: 17,204 more rows]
