# Supplementary material for: Dissection of innate-immune-ligand- and interferon-protein-mediated transcriptional responses in human THP1 cell states
Source: Commun Biol. 2026 Feb 12;9:239. doi: 10.1038/s42003-025-09343-7 (PMC12901304; doi:10.1038/s42003-025-09343-7)
Supplement: Supplementary file 5 — Supplementary Data 2 [file 42003_2025_9343_MOESM5_ESM.csv]

Sample_No	Sample_Name	Clustering_inclusion_SuppFig4	KO_cells	Lentiviral_overexpression	PMA_treatment	Treatment	Replicate	Sequencing_Batch	Cell_type	RIN_Number	Total_read_RD	Aligned_RD	Aligned_mRNA	Aligned_rRNA	Aligned_bact16S	RNAseq_filename_R1	RNAseq_filename_R2
1	moWT_R1	Yes	WT	None	None	Mock	Rep1	Batch1	mo	10	32916410	77.63521422	58.23656898	0.052584044	0.000698517	THP1_media_2h_S1_R1_001.fastq	THP1_media_2h_S1_R2_001.fastq
2	moWT_R2	Yes	WT	None	None	Mock	Rep2	Batch3	mo	10	26491374	83.93382814	68.10103001	0.399110963	0.000178396	WT_noLPS_S1_R1_001.fastq	WT_noLPS_S1_R2_001.fastq
3	moWT_R3	Yes	WT	None	None	Mock	Rep3	Batch2	mo	10	35749094	85.41316809	66.23803282	0.084194919	0.000155372	THP1_IFNb_0x_2h_S1_R1_001.fastq	THP1_IFNb_0x_2h_S1_R2_001.fastq
4	moWT_R4	Yes	WT	None	None	Mock	Rep4	Batch4	mo	10	30511536	82.29709199	67.76897229	1.649062322	0.007126886	THP1_noLPS_R2_S1_R1_001.fastq	THP1_noLPS_R2_S1_R2_001.fastq
5	moIRF1KO_R1	Yes	IRF1KO	None	None	Mock	Rep1	Batch1	mo	10	32873512	81.65852827	60.13622873	0.048132403	0.00013579	THP1_IRF1KO_media_2h_S5_R1_001.fastq	THP1_IRF1KO_media_2h_S5_R2_001.fastq
6	moIRF1KO_R2	Yes	IRF1KO	None	None	Mock	Rep2	Batch3	mo	10	32010870	84.5413309	68.01982309	0.232473038	0.000241234	IRF1KO_noLPS_S3_R1_001.fastq	IRF1KO_noLPS_S3_R2_001.fastq
7	moIRF2KO_R1	Yes	IRF2KO	None	None	Mock	Rep1	Batch4	mo	10	28038384	82.2521984	68.41520724	1.543355384	0.001441019	IRF2KO_media_S18_R1_001.fastq	IRF2KO_media_S18_R2_001.fastq
8	moIRF2KO_R2	Yes	IRF2KO	None	None	Mock	Rep2	Batch4	mo	10	28547886	81.9205618	68.12979498	1.625042013	0.004888228	IRF2KO_noLPS_S3_R1_001.fastq	IRF2KO_noLPS_S3_R2_001.fastq
9	moIRF3KO_R1	Yes	IRF3KO	None	None	Mock	Rep1	Batch1	mo	10	32998266	79.08110498	59.08509317	0.043862523	8.19034E-05	THP1_IRF3KO_media_2h_S9_R1_001.fastq	THP1_IRF3KO_media_2h_S9_R2_001.fastq
10	moIRF3KO_R2	Yes	IRF3KO	None	None	Mock	Rep2	Batch3	mo	10	23318232	83.74467306	67.58298898	0.320352356	0.000217928	IRF3KO_noLPS_S5_R1_001.fastq	IRF3KO_noLPS_S5_R2_001.fastq
11	moIRF3KO_R3	Yes	IRF3KO	None	None	Mock	Rep3	Batch2	mo	10	31554338	84.82400304	65.86158454	0.072283473	7.75378E-05	THP1_IRF3KO_media_2h_S23_R1_001.fastq	THP1_IRF3KO_media_2h_S23_R2_001.fastq
12	moIRF5KO_R1	Yes	IRF5KO	None	None	Mock	Rep1	Batch1	mo	10	35598054	79.65862609	60.52660343	0.042554317	5.39356E-05	THP1_IRF5KO_media_2h_S13_R1_001.fastq	THP1_IRF5KO_media_2h_S13_R2_001.fastq
13	moIRF5KO_R2	Yes	IRF5KO	None	None	Mock	Rep2	Batch3	mo	10	31471414	83.61775327	66.479067	0.286708418	0.00026396	IRF5KO_noLPS_S7_R1_001.fastq	IRF5KO_noLPS_S7_R2_001.fastq
14	moIRF7KO_R1	Yes	IRF7KO	None	None	Mock	Rep1	Batch1	mo	10	27337900	76.62057766	56.30003257	0.064119089	6.27475E-05	THP1_IRF7KO_media_2h_S17_R1_001.fastq	THP1_IRF7KO_media_2h_S17_R2_001.fastq
15	moIRF7KO_R2	Yes	IRF7KO	None	None	Mock	Rep2	Batch3	mo	10	33878190	84.63383308	68.02662634	0.299763547	0.000283762	IRF7KO_noLPS_S9_R1_001.fastq	IRF7KO_noLPS_S9_R2_001.fastq
16	moIRF8KO_R1	Yes	IRF8KO	None	None	Mock	Rep1	Batch1	mo	10	33289682	80.97664887	62.17562984	0.089051769	9.51807E-05	THP1_IRF8KO_media_2h_S21_R1_001.fastq	THP1_IRF8KO_media_2h_S21_R2_001.fastq
17	moIRF8KO_R2	Yes	IRF8KO	None	None	Mock	Rep2	Batch4	mo	9.8	26719878	81.73002596	68.27668101	0.321087599	0.008755461	IRF8KO_noLPS_S5_R1_001.fastq	IRF8KO_noLPS_S5_R2_001.fastq
18	moIRF9KO_R1	Yes	IRF9KO	None	None	Mock	Rep1	Batch1	mo	10	30328706	77.63624242	58.00885779	0.044905087	9.94492E-05	THP1_IRF9KO_media_2h_S25_R1_001.fastq	THP1_IRF9KO_media_2h_S25_R2_001.fastq
19	moIRF9KO_R2	Yes	IRF9KO	None	None	Mock	Rep2	Batch3	mo	10	32082952	84.47892273	66.87942212	0.325604317	0.000210428	IRF9KO_noLPS_S11_R1_001.fastq	IRF9KO_noLPS_S11_R2_001.fastq
20	moIRF9KO_R3	Yes	IRF9KO	None	None	Mock	Rep3	Batch2	mo	9.5	34888254	86.57623741	68.29682638	0.082024697	5.51267E-05	THP1_IRF9KO_media_2h_S27_R1_001.fastq	THP1_IRF9KO_media_2h_S27_R2_001.fastq
21	moIFNAR2KO_R1	Yes	IFNAR2KO	None	None	Mock	Rep1	Batch2	mo	10	29609152	85.64318581	66.95594237	0.078120515	2.46129E-05	THP1_IFNAR2KO_media_2h_S6_R1_001.fastq	THP1_IFNAR2KO_media_2h_S6_R2_001.fastq
22	moIFNAR2KO_R2	Yes	IFNAR2KO	None	None	Mock	Rep2	Batch4	mo	10	27162574	82.78254838	69.25909648	0.363309471	0.010303849	IFNAR2KO_noLPS_S7_R1_001.fastq	IFNAR2KO_noLPS_S7_R2_001.fastq
23	moIRF37DKO_R1	Yes	IRF37DKO	None	None	Mock	Rep1	Batch2	mo	10	31346692	81.91029873	63.12481415	0.045745098	3.95689E-05	IRF3_7_DKO_media_S7_R1_001.fastq	IRF3_7_DKO_media_S7_R2_001.fastq
24	moIRF37DKO_R2	Yes	IRF37DKO	None	None	Mock	Rep2	Batch3	mo	10	30059698	84.47736051	68.07040732	0.46621313	0.000125316	IRF3_7DKO_noLPS_S13_R1_001.fastq	IRF3_7DKO_noLPS_S13_R2_001.fastq
25	moWT_IFNB1_R1	Yes	WT	None	None	IFNB1	Rep1	Batch1	mo	10	35541770	80.19674394	60.38524075	0.066959965	0.000113651	THP1_IFNb_2h_S3_R1_001.fastq	THP1_IFNb_2h_S3_R2_001.fastq
26	moWT_IFNB1_R2	Yes	WT	None	None	IFNB1	Rep2	Batch2	mo	10	34210980	86.06020773	67.21171009	0.067124788	5.34377E-06	THP1_IFNb_2h_S19_R1_001.fastq	THP1_IFNb_2h_S19_R2_001.fastq
27	moIRF1KO_IFNB1_R1	Yes	IRF1KO	None	None	IFNB1	Rep1	Batch1	mo	10	32629756	78.70284834	58.5689797	0.047424775	0.000173297	THP1_IRF1KO_IFNb_2h_S7_R1_001.fastq	THP1_IRF1KO_IFNb_2h_S7_R2_001.fastq
28	moIRF2KO_IFNB1_R1	Yes	IRF2KO	None	None	IFNB1	Rep1	Batch4	mo	10	28148962	82.38174225	68.72929294	1.563706278	0.000780157	IRF2KO_IFNb_S19_R1_001.fastq	IRF2KO_IFNb_S19_R2_001.fastq
29	moIRF3KO_IFNB1_R1	Yes	IRF3KO	None	None	IFNB1	Rep1	Batch1	mo	10	35495836	79.36804977	59.52548864	0.072015734	0.000142672	THP1_IRF3KO_IFNb_2h_S11_R1_001.fastq	THP1_IRF3KO_IFNb_2h_S11_R2_001.fastq
30	moIRF3KO_IFNB1_R2	Yes	IRF3KO	None	None	IFNB1	Rep2	Batch2	mo	9.9	40669084	86.23813298	67.8848295	0.095204287	3.82107E-05	THP1_IRF3KO_IFNb_2h_S22_R1_001.fastq	THP1_IRF3KO_IFNb_2h_S22_R2_001.fastq
31	moIRF5KO_IFNB1_R1	Yes	IRF5KO	None	None	IFNB1	Rep1	Batch1	mo	9.9	29620988	78.22375514	59.36651851	0.047234779	0.000160233	THP1_IRF5KO_IFNb_2h_S15_R1_001.fastq	THP1_IRF5KO_IFNb_2h_S15_R2_001.fastq
32	moIRF7KO_IFNB1_R1	Yes	IRF7KO	None	None	IFNB1	Rep1	Batch1	mo	10	30512514	79.55594799	59.22798131	0.054806982	3.15668E-05	THP1_IRF7KO_IFNb_2h_S19_R1_001.fastq	THP1_IRF7KO_IFNb_2h_S19_R2_001.fastq
33	moIRF8KO_IFNB1_R1	Yes	IRF8KO	None	None	IFNB1	Rep1	Batch1	mo	9.8	34090510	80.17604373	60.39223367	0.057708208	0.000131365	THP1_IRF8KO_IFNb_2h_S23_R1_001.fastq	THP1_IRF8KO_IFNb_2h_S23_R2_001.fastq
34	moIRF9KO_IFNB1_R1	Yes	IRF9KO	None	None	IFNB1	Rep1	Batch1	mo	10	31950020	78.52158851	57.33821864	0.047826503	6.27567E-05	THP1_IRF9KO_IFNb_2h_S27_R1_001.fastq	THP1_IRF9KO_IFNb_2h_S27_R2_001.fastq
35	moIRF9KO_IFNB1_R2	Yes	IRF9KO	None	None	IFNB1	Rep2	Batch2	mo	9.4	35128702	87.15263104	68.53359262	0.084179447	6.81564E-05	THP1_IRF9KO_IFNb_2h_S26_R1_001.fastq	THP1_IRF9KO_IFNb_2h_S26_R2_001.fastq
36	moIFNAR2KO_IFNB1_R1	Yes	IFNAR2KO	None	None	IFNB1	Rep1	Batch2	mo	9.9	32318310	86.51585052	68.72172387	0.099795909	4.24373E-05	THP1_IFNAR2KO_IFNb_2h_S8_R1_001.fastq	THP1_IFNAR2KO_IFNb_2h_S8_R2_001.fastq
37	moIRF37DKO_IFNB1_R1	Yes	IRF37DKO	None	None	IFNB1	Rep1	Batch4	mo	9.7	28387756	84.68936314	70.81337142	0.356003666	0.002227705	IRF3_7_DKO_IFNb_S24_R1_001.fastq	IRF3_7_DKO_IFNb_S24_R2_001.fastq
38	moWT_Dig_R1	Yes	WT	None	None	Dig	Rep1	Batch1	mo	10	29273882	77.07416625	55.30782482	0.060863289	8.27473E-05	THP1_Dig_2h_S2_R1_001.fastq	THP1_Dig_2h_S2_R2_001.fastq
39	moWT_Dig_R2	Yes	WT	None	None	Dig	Rep2	Batch2	mo	8	34652976	83.9739687	61.46332243	0.094311672	9.4706E-05	THP1_Dig_only_2h_S15_R1_001.fastq	THP1_Dig_only_2h_S15_R2_001.fastq
40	moWT_Dig_R3	Yes	WT	None	None	Dig	Rep3	Batch2	mo	9.9	37288022	84.37433735	65.80489167	0.131496846	4.11649E-05	THP1_WT_Dig_2h_S10_R1_001.fastq	THP1_WT_Dig_2h_S10_R2_001.fastq
41	moIRF1KO_Dig_R1	Yes	IRF1KO	None	None	Dig	Rep1	Batch1	mo	10	33411756	76.71407964	55.00141611	0.070489998	0.000297065	THP1_IRF1KO_Dig_2h_S6_R1_001.fastq	THP1_IRF1KO_Dig_2h_S6_R2_001.fastq
42	moIRF2KO_Dig_R1	Yes	IRF2KO	None	None	Dig	Rep1	Batch4	mo	10	28262152	81.13340272	65.21264255	0.933418573	0.00122934	IRF2KO_Dig_S20_R1_001.fastq	IRF2KO_Dig_S20_R2_001.fastq
43	moIRF3KO_Dig_R1	Yes	IRF3KO	None	None	Dig	Rep1	Batch1	mo	10	31650242	79.18129909	57.25841732	0.077610132	0.000227674	THP1_IRF3KO_Dig_2h_S10_R1_001.fastq	THP1_IRF3KO_Dig_2h_S10_R2_001.fastq
44	moIRF3KO_Dig_R2	Yes	IRF3KO	None	None	Dig	Rep2	Batch2	mo	10	32652514	83.67167303	62.27750197	0.12140808	1.66577E-05	THP1_IRF3KO_Dig_2h_S20_R1_001.fastq	THP1_IRF3KO_Dig_2h_S20_R2_001.fastq
45	moIRF3KO_Dig_R3	Yes	IRF3KO	None	None	Dig	Rep3	Batch2	mo	10	37369632	86.85905546	67.97570515	0.217640043	5.42371E-05	IRF3KO_Dig_2h_S12_R1_001.fastq	IRF3KO_Dig_2h_S12_R2_001.fastq
46	moIRF5KO_Dig_R1	Yes	IRF5KO	None	None	Dig	Rep1	Batch1	mo	9.9	30675258	80.45431036	59.09637596	0.095073388	0.000507558	THP1_IRF5KO_Dig_2h_S14_R1_001.fastq	THP1_IRF5KO_Dig_2h_S14_R2_001.fastq
47	moIRF7KO_Dig_R1	Yes	IRF7KO	None	None	Dig	Rep1	Batch1	mo	10	32006904	77.2086224	52.9464287	0.068550875	0.000797715	THP1_IRF7KO_Dig_2h_S18_R1_001.fastq	THP1_IRF7KO_Dig_2h_S18_R2_001.fastq
48	moIRF8KO_Dig_R1	Yes	IRF8KO	None	None	Dig	Rep1	Batch1	mo	8.2	34052182	78.25871956	54.82414627	0.110023466	6.18593E-05	THP1_IRF8KO_Dig_2h_S22_R1_001.fastq	THP1_IRF8KO_Dig_2h_S22_R2_001.fastq
49	moIRF9KO_Dig_R1	Yes	IRF9KO	None	None	Dig	Rep1	Batch1	mo	9.9	30494730	75.93534332	51.63579479	0.083051848	0.000125065	THP1_IRF9KO_Dig_2h_S26_R1_001.fastq	THP1_IRF9KO_Dig_2h_S26_R2_001.fastq
50	moIRF9KO_Dig_R2	Yes	IRF9KO	None	None	Dig	Rep2	Batch2	mo	9.8	34104730	85.37199064	64.22672118	0.071160577	3.49193E-05	THP1_IRF9KO_Dig_2h_S24_R1_001.fastq	THP1_IRF9KO_Dig_2h_S24_R2_001.fastq
51	moIFNAR2KO_Dig_R1	Yes	IFNAR2KO	None	None	Dig	Rep1	Batch2	mo	10	32018644	83.60159146	61.48852908	0.194157695	5.10615E-05	THP1_IFNAR2KO_Dig_2h_S7_R1_001.fastq	THP1_IFNAR2KO_Dig_2h_S7_R2_001.fastq
52	moIRF37DKO_Dig_R1	Yes	IRF37DKO	None	None	Dig	Rep1	Batch2	mo	10	39871916	86.89574604	67.91530114	0.219245098	3.23647E-05	IRF3_7_DKO_Dig_2h_S20_R1_001.fastq	IRF3_7_DKO_Dig_2h_S20_R2_001.fastq
53	moIRF3KO_lenGFP_Dig_R1	Yes	IRF3KO	GFP	None	Dig	Rep1	Batch2	mo	10	37290488	86.19479999	66.53740714	0.254016405	1.47505E-05	IRF3KO_EF1a_GFP_Dig_2h_S14_R1_001.fastq	IRF3KO_EF1a_GFP_Dig_2h_S14_R2_001.fastq
54	moIRF3KO_lenIRF3_Dig_R1	Yes	IRF3KO	IRF3	None	Dig	Rep1	Batch2	mo	10	37667072	85.61522476	66.37220005	0.121486869	9.70023E-06	IRF3KO_EF1a_IRF3_Dig_2h_S16_R1_001.fastq	IRF3KO_EF1a_IRF3_Dig_2h_S16_R2_001.fastq
55	moIRF3KO_lenIRF7_Dig_R1	Yes	IRF3KO	IRF7	None	Dig	Rep1	Batch2	mo	10	35189144	84.79920163	66.61282669	0.102360721	9.76867E-05	IRF3KO_EF1a_IRF7_Dig_2h_S18_R1_001.fastq	IRF3KO_EF1a_IRF7_Dig_2h_S18_R2_001.fastq
56	moIRF37DKO_lenGFP_Dig_R1	Yes	IRF37DKO	GFP	None	Dig	Rep1	Batch2	mo	9.9	37886250	86.52545794	67.77326371	0.236381677	6.28558E-05	IRF3_7_DKO_EF1a_GFP_Dig_2h_S22_R1_001.fastq	IRF3_7_DKO_EF1a_GFP_Dig_2h_S22_R2_001.fastq
57	moIRF37DKO_lenIRF3_Dig_R1	Yes	IRF37DKO	IRF3	None	Dig	Rep1	Batch2	mo	10	40327950	86.57198408	67.21026123	0.170617685	1.36848E-05	IRF3_7_DKO_EF1a_IRF3_Dig_2h_S24_R1_001.fastq	IRF3_7_DKO_EF1a_IRF3_Dig_2h_S24_R2_001.fastq
58	moIRF37DKO_lenIRF7_Dig_R1	Yes	IRF37DKO	IRF7	None	Dig	Rep1	Batch2	mo	9.9	36720820	83.739581	64.7250075	0.138566604	5.14843E-05	IRF3_7_DKO_EF1a_IRF7_Dig_2h_S26_R1_001.fastq	IRF3_7_DKO_EF1a_IRF7_Dig_2h_S26_R2_001.fastq
59	moWT_digCGAMP_R1	Yes	WT	None	None	digCGAMP	Rep1	Batch1	mo	10	31467712	77.04083798	53.36057613	0.091987897	0.000127417	THP1_Dig_cGAMP_2h_S4_R1_001.fastq	THP1_Dig_cGAMP_2h_S4_R2_001.fastq
60	moWT_digCGAMP_R2	Yes	WT	None	None	digCGAMP	Rep2	Batch2	mo	9.9	35072338	82.62060901	57.99016832	0.119651744	0.000223315	THP1_Dig_cGAMP_2h_S14_R1_001.fastq	THP1_Dig_cGAMP_2h_S14_R2_001.fastq
61	moWT_digCGAMP_R3	Yes	WT	None	None	digCGAMP	Rep3	Batch2	mo	9.7	34941022	84.14946013	63.31989107	0.16209898	3.90106E-05	THP1_WT_Dig_cGAMP_2h_S11_R1_001.fastq	THP1_WT_Dig_cGAMP_2h_S11_R2_001.fastq
62	moIRF1KO_digCGAMP_R1	Yes	IRF1KO	None	None	digCGAMP	Rep1	Batch1	mo	10	32262104	75.79280102	51.36134503	0.055764164	0.000857402	THP1_IRF1KO_Dig_cGAMP_2h_S8_R1_001.fastq	THP1_IRF1KO_Dig_cGAMP_2h_S8_R2_001.fastq
63	moIRF2KO_digCGAMP_R1	Yes	IRF2KO	None	None	digCGAMP	Rep1	Batch4	mo	10	29199108	81.56832038	63.81625282	1.041380669	0.001200079	IRF2KO_Dig_cGAMP_S21_R1_001.fastq	IRF2KO_Dig_cGAMP_S21_R2_001.fastq
64	moIRF3KO_digCGAMP_R1	Yes	IRF3KO	None	None	digCGAMP	Rep1	Batch1	mo	10	34104818	79.05620274	56.6154466	0.121510964	4.64369E-05	THP1_IRF3KO_Dig_cGAMP_2h_S12_R1_001.fastq	THP1_IRF3KO_Dig_cGAMP_2h_S12_R2_001.fastq
65	moIRF3KO_digCGAMP_R2	Yes	IRF3KO	None	None	digCGAMP	Rep2	Batch2	mo	10	33711664	84.45677913	61.67620515	0.183325395	4.35147E-05	THP1_IRF3KO_Dig_cGAMP_2h_S21_R1_001.fastq	THP1_IRF3KO_Dig_cGAMP_2h_S21_R2_001.fastq
66	moIRF3KO_digCGAMP_R3	Yes	IRF3KO	None	None	digCGAMP	Rep3	Batch2	mo	9.9	39981556	85.606674	65.79819205	0.171314796	2.97671E-05	IRF3KO_Dig_cGAMP_2h_S13_R1_001.fastq	IRF3KO_Dig_cGAMP_2h_S13_R2_001.fastq
67	moIRF5KO_digCGAMP_R1	Yes	IRF5KO	None	None	digCGAMP	Rep1	Batch1	mo	9.7	30129214	75.61224844	50.74585767	0.090125623	6.90776E-05	THP1_IRF5KO_Dig_cGAMP_2h_S16_R1_001.fastq	THP1_IRF5KO_Dig_cGAMP_2h_S16_R2_001.fastq
68	moIRF7KO_digCGAMP_R1	Yes	IRF7KO	None	None	digCGAMP	Rep1	Batch1	mo	10	33610430	76.19479039	50.38211537	0.132739484	0.00022109	THP1_IRF7KO_Dig_cGAMP_2h_S20_R1_001.fastq	THP1_IRF7KO_Dig_cGAMP_2h_S20_R2_001.fastq
69	moIRF8KO_digCGAMP_R1	Yes	IRF8KO	None	None	digCGAMP	Rep1	Batch1	mo	10	30760884	76.66896684	51.43983814	0.103184438	3.98129E-05	THP1_IRF8KO_Dig_cGAMP_2h_S24_R1_001.fastq	THP1_IRF8KO_Dig_cGAMP_2h_S24_R2_001.fastq
70	moIRF9KO_digCGAMP_R1	Yes	IRF9KO	None	None	digCGAMP	Rep1	Batch1	mo	9.9	33187932	77.20133681	52.14959962	0.129031321	7.39952E-05	THP1_IRF9KO_Dig_cGAMP_2h_S28_R1_001.fastq	THP1_IRF9KO_Dig_cGAMP_2h_S28_R2_001.fastq
71	moIRF9KO_digCGAMP_R2	Yes	IRF9KO	None	None	digCGAMP	Rep2	Batch2	mo	10	34259992	84.72689571	62.16991649	0.103989522	0.000171196	THP1_IRF9KO_Dig_cGAMP_2h_S25_R1_001.fastq	THP1_IRF9KO_Dig_cGAMP_2h_S25_R2_001.fastq
72	moIFNAR2KO_digCGAMP_R1	Yes	IFNAR2KO	None	None	digCGAMP	Rep1	Batch2	mo	10	32859960	82.4247289	57.18416591	0.311485529	1.38768E-05	THP1_IFNAR2KO_Dig_cGAMP_2h_S9_R1_001.fastq	THP1_IFNAR2KO_Dig_cGAMP_2h_S9_R2_001.fastq
73	moIRF37DKO_digCGAMP_R1	Yes	IRF37DKO	None	None	digCGAMP	Rep1	Batch2	mo	10	37531638	86.36272635	66.58647336	0.244475607	0.000375314	IRF3_7_DKO_Dig_cGAMP_2h_S21_R1_001.fastq	IRF3_7_DKO_Dig_cGAMP_2h_S21_R2_001.fastq
74	moIRF3KO_lenGFP_digCGAMP_R1	Yes	IRF3KO	GFP	None	digCGAMP	Rep1	Batch2	mo	10	38937664	86.04964487	65.73245636	0.228628128	4.71494E-05	IRF3KO_EF1a_GFP_Dig_cGAMP_2h_S15_R1_001.fastq	IRF3KO_EF1a_GFP_Dig_cGAMP_2h_S15_R2_001.fastq
75	moIRF3KO_lenIRF3_digCGAMP_R1	Yes	IRF3KO	IRF3	None	digCGAMP	Rep1	Batch2	mo	9.9	37244532	85.25565047	63.79343665	0.228283014	0.000461191	IRF3KO_EF1a_IRF3_Dig_cGAMP_2h_S17_R1_001.fastq	IRF3KO_EF1a_IRF3_Dig_cGAMP_2h_S17_R2_001.fastq
76	moIRF3KO_lenIRF7_digCGAMP_R1	Yes	IRF3KO	IRF7	None	digCGAMP	Rep1	Batch2	mo	10	37600354	85.08549984	65.45426137	0.134720779	7.51122E-05	IRF3KO_EF1a_IRF7_Dig_cGAMP_2h_S19_R1_001.fastq	IRF3KO_EF1a_IRF7_Dig_cGAMP_2h_S19_R2_001.fastq
77	moIRF37DKO_lenGFP_digCGAMP_R1	Yes	IRF37DKO	GFP	None	digCGAMP	Rep1	Batch2	mo	9.9	38197818	86.13702659	66.36970649	0.223777699	5.51827E-05	IRF3_7_DKO_EF1a_GFP_Dig_cGAMP_2h_S23_R1_001.fastq	IRF3_7_DKO_EF1a_GFP_Dig_cGAMP_2h_S23_R2_001.fastq
78	moIRF37DKO_lenIRF3_digCGAMP_R1	Yes	IRF37DKO	IRF3	None	digCGAMP	Rep1	Batch2	mo	9.6	38254662	85.19554018	63.32099892	0.219130556	0.000903434	IRF3_7_DKO_EF1a_IRF3_Dig_cGAMP_2h_S25_R1_001.fastq	IRF3_7_DKO_EF1a_IRF3_Dig_cGAMP_2h_S25_R2_001.fastq
79	moIRF37DKO_lenIRF7_digCGAMP_R1	Yes	IRF37DKO	IRF7	None	digCGAMP	Rep1	Batch2	mo	9.9	34861720	85.03524174	64.62253046	0.248157183	1.04814E-05	IRF3_7_DKO_EF1a_IRF7_Dig_cGAMP_2h_S27_R1_001.fastq	IRF3_7_DKO_EF1a_IRF7_Dig_cGAMP_2h_S27_R2_001.fastq
80	moWT_LPS_R1	Yes	WT	None	None	LPS	Rep1	Batch3	mo	10	29262078	82.98127164	65.11421887	0.435304721	0.000243541	WT_LPS_S2_R1_001.fastq	WT_LPS_S2_R2_001.fastq
81	moWT_LPS_R2	Yes	WT	None	None	LPS	Rep2	Batch4	mo	10	27019674	81.34859492	66.51461363	1.598971157	0.005795906	THP1_LPS_R2_S2_R1_001.fastq	THP1_LPS_R2_S2_R2_001.fastq
82	moIRF1KO_LPS_R1	Yes	IRF1KO	None	None	LPS	Rep1	Batch3	mo	10	28306788	82.85151547	63.42645784	0.339764056	0.000366739	IRF1KO_LPS_S4_R1_001.fastq	IRF1KO_LPS_S4_R2_001.fastq
83	moIRF2KO_LPS_R1	Yes	IRF2KO	None	None	LPS	Rep1	Batch4	mo	10	30438372	81.85909069	66.8400766	1.742700996	0.007816694	IRF2KO_LPS_S4_R1_001.fastq	IRF2KO_LPS_S4_R2_001.fastq
84	moIRF3_LPS_R1	Yes	IRF3KO	None	None	LPS	Rep1	Batch3	mo	10	21307492	82.57208169	63.33732247	0.34483794	0.000330829	IRF3KO_LPS_S6_R1_001.fastq	IRF3KO_LPS_S6_R2_001.fastq
85	moIRF5KO_LPS_R1	Yes	IRF5KO	None	None	LPS	Rep1	Batch3	mo	10	24553818	82.50099039	62.49520652	0.353517013	0.000214904	IRF5KO_LPS_S8_R1_001.fastq	IRF5KO_LPS_S8_R2_001.fastq
86	moIRF7KO_LPS_R1	Yes	IRF7KO	None	None	LPS	Rep1	Batch3	mo	10	28847372	82.79694459	63.32805623	0.312275322	0.000334847	IRF7KO_LPS_S10_R1_001.fastq	IRF7KO_LPS_S10_R2_001.fastq
87	moIRF8KO_LPS_R1	Yes	IRF8KO	None	None	LPS	Rep1	Batch4	mo	10	26379352	81.69744142	67.10551363	0.381082975	0.013538101	IRF8KO_LPS_S6_R1_001.fastq	IRF8KO_LPS_S6_R2_001.fastq
88	moIRF9KO_LPS_R1	Yes	IRF9KO	None	None	LPS	Rep1	Batch3	mo	10	32119810	83.22056395	63.66590867	0.38500362	0.001852178	IRF9KO_LPS_S12_R1_001.fastq	IRF9KO_LPS_S12_R2_001.fastq
89	moIFNAR2KO_LPS_R1	Yes	IFNAR2KO	None	None	LPS	Rep1	Batch4	mo	10	28388682	81.01122275	65.55670812	0.425991228	0.001981394	IFNAR2KO_LPS_S8_R1_001.fastq	IFNAR2KO_LPS_S8_R2_001.fastq
90	moIRF37DKO_LPS_R1	Yes	IRF37DKO	None	None	LPS	Rep1	Batch3	mo	10	33215216	83.13326036	64.34642409	0.777642849	0.000452319	IRF3_7DKO_LPS_S14_R1_001.fastq	IRF3_7DKO_LPS_S14_R2_001.fastq
91	macWT_R1	Yes	WT	None	Yes	Mock	Rep1	Batch3	mac	10	27772054	85.57315146	71.33489069	0.499760228	0.000301037	WT_PMA_noLPS_S15_R1_001.fastq	WT_PMA_noLPS_S15_R2_001.fastq
92	macWT_R2	Yes	WT	None	Yes	Mock	Rep2	Batch4	mac	10	27481884	83.24138051	69.28033667	0.791307458	0.000949971	THP1_PMA_noLPS_R2_S9_R1_001.fastq	THP1_PMA_noLPS_R2_S9_R2_001.fastq
93	macIRF1KO_R1	Yes	IRF1KO	None	Yes	Mock	Rep1	Batch3	mac	10	32048626	84.9164895	69.0916577	0.34292581	0.00028324	IRF1KO_PMA_noLPS_S17_R1_001.fastq	IRF1KO_PMA_noLPS_S17_R2_001.fastq
94	macIRF2KO_R1	Yes	IRF2KO	None	Yes	Mock	Rep1	Batch4	mac	10	32235290	82.69362921	69.11362585	0.983646041	0.001393316	IRF2KO_PMA_noLPS_S11_R1_001.fastq	IRF2KO_PMA_noLPS_S11_R2_001.fastq
95	macIRF3_R1	Yes	IRF3KO	None	Yes	Mock	Rep1	Batch3	mac	10	31382428	84.90954856	69.04961029	0.427383518	0.000257759	IRF3KO_PMA_noLPS_S19_R1_001.fastq	IRF3KO_PMA_noLPS_S19_R2_001.fastq
96	macIRF5KO_R1	Yes	IRF5KO	None	Yes	Mock	Rep1	Batch3	mac	10	29717888	85.45448293	70.45360431	0.459711021	0.000290784	IRF5KO_PMA_noLPS_S21_R1_001.fastq	IRF5KO_PMA_noLPS_S21_R2_001.fastq
97	macIRF7KO_R1	Yes	IRF7KO	None	Yes	Mock	Rep1	Batch3	mac	10	32528984	85.0335004	69.954244	0.355468001	0.000209663	IRF7KO_PMA_noLPS_S23_R1_001.fastq	IRF7KO_PMA_noLPS_S23_R2_001.fastq
98	macIRF8KO_R1	Yes	IRF8KO	None	Yes	Mock	Rep1	Batch4	mac	10	25821636	83.33995886	68.98590852	0.152897483	0.019115761	IRF8KO_PMA_noLPS_S13_R1_001.fastq	IRF8KO_PMA_noLPS_S13_R2_001.fastq
99	macIRF9KO_R1	Yes	IRF9KO	None	Yes	Mock	Rep1	Batch3	mac	10	30253992	85.29951637	69.84347839	0.395253315	0.000154715	IRF9KO_PMA_noLPS_S25_R1_001.fastq	IRF9KO_PMA_noLPS_S25_R2_001.fastq
100	macIRF37DKO_R1	Yes	IRF37DKO	None	Yes	Mock	Rep1	Batch3	mac	10	29629764	85.75713407	71.13314526	0.512058685	0.0002555	IRF3_7DKO_PMA_noLPS_S27_R1_001.fastq	IRF3_7DKO_PMA_noLPS_S27_R2_001.fastq
101	macIRF37DKO_lenIRF3_R1	Yes	IRF37DKO	IRF3	Yes	Mock	Rep1	Batch3	mac	10	18669586	85.89670129	72.0543072	0.357880867	0.000891123	IRF3_7DKO_lentiIRF3_noLPS_S24_R1_001.fastq	IRF3_7DKO_lentiIRF3_noLPS_S24_R2_001.fastq
102	macIRF37DKO_lenIRF7_R1	Yes	IRF37DKO	IRF7	Yes	Mock	Rep1	Batch3	mac	10	34084354	86.74560828	73.11469451	0.335293546	0.000244401	IRF3_7DKO_lentiIRF7_noLPS_S26_R1_001.fastq	IRF3_7DKO_lentiIRF7_noLPS_S26_R2_001.fastq
103	macWT_LPS_R1	Yes	WT	None	Yes	LPS	Rep1	Batch3	mac	10	32408528	85.3682858	69.83305763	0.363873235	0.000416922	WT_PMA_LPS_S16_R1_001.fastq	WT_PMA_LPS_S16_R2_001.fastq
104	macWT_LPS_R2	Yes	WT	None	Yes	LPS	Rep2	Batch4	mac	10	30906618	83.06715299	68.52892797	0.943187156	0.001330077	THP1_PMA_LPS_R2_S10_R1_001.fastq	THP1_PMA_LPS_R2_S10_R2_001.fastq
105	macIRF1KO_LPS_R1	Yes	IRF1KO	None	Yes	LPS	Rep1	Batch3	mac	10	31057320	84.07900485	66.50649263	0.352384809	0.00036724	IRF1KO_PMA_LPS_S18_R1_001.fastq	IRF1KO_PMA_LPS_S18_R2_001.fastq
106	macIRF2KO_LPS_R1	Yes	IRF2KO	None	Yes	LPS	Rep1	Batch4	mac	10	25422836	83.19011711	69.05097002	0.970183738	0.001595698	IRF2KO_PMA_LPS_S12_R1_001.fastq	IRF2KO_PMA_LPS_S12_R2_001.fastq
107	macIRF3_LPS_R1	Yes	IRF3KO	None	Yes	LPS	Rep1	Batch3	mac	10	34863330	84.58110067	67.27267358	0.467796773	0.000278987	IRF3KO_PMA_LPS_S20_R1_001.fastq	IRF3KO_PMA_LPS_S20_R2_001.fastq
108	macIRF5KO_LPS_R1	Yes	IRF5KO	None	Yes	LPS	Rep1	Batch3	mac	10	31558996	85.03414288	69.08816888	0.478417241	0.000521672	IRF5KO_PMA_LPS_S22_R1_001.fastq	IRF5KO_PMA_LPS_S22_R2_001.fastq
109	macIRF7KO_LPS_R1	Yes	IRF7KO	None	Yes	LPS	Rep1	Batch3	mac	10	28265302	85.18460216	69.90893604	0.448318095	0.000213039	IRF7KO_PMA_LPS_S24_R1_001.fastq	IRF7KO_PMA_LPS_S24_R2_001.fastq
110	macIRF8KO_LPS_R1	Yes	IRF8KO	None	Yes	LPS	Rep1	Batch4	mac	10	24709328	84.05746123	68.69583915	0.226115583	0.02363199	IRF8KO_PMA_LPS_S14_R1_001.fastq	IRF8KO_PMA_LPS_S14_R2_001.fastq
111	macIRF9KO_LPS_R1	Yes	IRF9KO	None	Yes	LPS	Rep1	Batch3	mac	10	27121430	84.80034214	68.45932503	0.462104381	0.000215461	IRF9KO_PMA_LPS_S26_R1_001.fastq	IRF9KO_PMA_LPS_S26_R2_001.fastq
112	macIRF37DKO_LPS_R1	Yes	IRF37DKO	None	Yes	LPS	Rep1	Batch3	mac	10	33288530	85.13304538	68.52671011	0.395451602	0.000317116	IRF3_7DKO_PMA_LPS_S28_R1_001.fastq	IRF3_7DKO_PMA_LPS_S28_R2_001.fastq
113	macIRF37DKO_lenIRF3_LPS_R1	Yes	IRF37DKO	IRF3	Yes	LPS	Rep1	Batch3	mac	10	35353562	86.18696423	71.62220947	0.366179915	0.000309142	IRF3_7DKO_lentiIRF3_LPS_S25_R1_001.fastq	IRF3_7DKO_lentiIRF3_LPS_S25_R2_001.fastq
114	macIRF37DKO_lenIRF7_LPS_R1	Yes	IRF37DKO	IRF7	Yes	LPS	Rep1	Batch3	mac	10	33629496	86.17191753	71.60343126	0.415529758	0.000338565	IRF3_7DKO_lentiIRF7_LPS_S27_R1_001.fastq	IRF3_7DKO_lentiIRF7_LPS_S27_R2_001.fastq
115	moWT_IFNB1_24h	No	WT	None	None	IFNB1_24h	Rep1	Batch2	mo	10	33067038	85.15	66.6578	0.0570	0.0000	THP1_IFNb_24h_S16_R1_001.fastq	THP1_IFNb_24h_S16_R2_001.fastq
116	moWT_IFNB1_1x_R1	No	WT	None	None	IFNB1_1x	Rep1	Batch2	mo	9.8	32824020	86.43	69.9344	0.0741	0.0000	THP1_IFNb_1x_2h_S3_R1_001.fastq	THP1_IFNb_1x_2h_S3_R2_001.fastq
117	moWT_IFNB1_100x_R1	No	WT	None	None	IFNB1_100x	Rep1	Batch2	mo	9.6	28868936	86.46	69.6038	0.0623	0.0007	THP1_IFNb_100x_2h_S5_R1_001.fastq	THP1_IFNb_100x_2h_S5_R2_001.fastq
