# Supplementary material for: Dissection of innate-immune-ligand- and interferon-protein-mediated transcriptional responses in human THP1 cell states
Source: Commun Biol. 2026 Feb 12;9:239. doi: 10.1038/s42003-025-09343-7 (PMC12901304; doi:10.1038/s42003-025-09343-7)
Supplement: Supplementary file 6 — Supplementary Data 3 [file 42003_2025_9343_MOESM6_ESM.csv]

Gene_Name	Gene Category	Supplementary_Fig4_ClusterGene	Gene_Group	Gene_Group_subset	lateISG_IFNB1_24h_log2FC_2_TPM20	moWT__R1	moWT__R2	moWT__R3	moWT__R4	moIRF1KO__R1	moIRF1KO__R2	moIRF2KO__R1	moIRF2KO__R2	moIRF3KO__R1	moIRF3KO__R2	moIRF3KO__R3	moIRF5KO__R1	moIRF5KO__R2	moIRF7KO__R1	moIRF7KO__R2	moIRF8KO__R1	moIRF8KO__R2	moIRF9KO__R1	moIRF9KO__R2	moIRF9KO__R3	moIFNAR2KO__R1	moIFNAR2KO__R2	moIRF37DKO__R1	moIRF37DKO__R2	moWT_IFNB1_R1	moWT_IFNB1_R2	moIRF1KO_IFNB1_R1	moIRF2KO_IFNB1_R1	moIRF3KO_IFNB1_R1	moIRF3KO_IFNB1_R2	moIRF5KO_IFNB1_R1	moIRF7KO_IFNB1_R1	moIRF8KO_IFNB1_R1	moIRF9KO_IFNB1_R1	moIRF9KO_IFNB1_R2	moIFNAR2KO_IFNB1_R1	moIRF37DKO_IFNB1_R1	moWT_IFNB1_24h	moWT_IFNB1_1x_R1	moWT_IFNB1_100x_R1	moWT_Dig_R1	moWT_Dig_R2	moWT_Dig_R3	moIRF1KO_Dig_R1
TRIM25	mRNA	Yes	Group_VII	No_subset	No	81.48471175	88.56901851	106.3493906	53.35282451	59.75031646	60.05524342	56.80072268	52.87913993	67.05274202	61.0997773	75.86118131	67.54810111	93.87377261	87.18346255	89.20031513	65.24649681	85.09981344	50.37506217	62.45689797	63.71848501	79.10468379	71.3457249	78.03338352	59.25189696	262.3791881	311.8986127	202.6991276	196.0188045	217.3789248	268.3474685	236.5579995	298.935233	230.2599982	162.8588621	160.4740808	82.28412907	297.5399367	193.3682899	213.9672986	224.4343205	154.2165105	185.5942986	143.1928412	146.9484435
B2M	mRNA	No	Group_I	Not_aNonelyzed	No	2680.446071	1915.972134	2594.066845	837.2404053	2156.218642	1303.877833	1321.42756	1375.097453	2393.92168	1476.716808	2424.692858	2879.984531	1784.426666	2039.703845	1312.599557	2443.482441	1259.525654	2721.308402	1531.395906	2239.760825	2237.441377	1479.35346	2818.43648	1668.400478	3024.388218	3395.853062	2423.015818	1639.04935	2715.87326	2373.351087	3307.773114	2464.181196	2707.439866	2818.778001	2365.236186	2133.789766	1718.244198	6650.902779	2487.578455	2623.924571	3164.653816	2847.326385	1986.471277	2272.295893
YBX1	mRNA	No	None	None	No	13782.75736	8276.141772	10889.34278	8203.569148	15674.05051	9214.105266	8622.446308	8720.073173	14791.58095	8620.528188	11785.6021	12235.47816	8030.417203	13459.92085	8465.522409	11969.52164	7620.487668	14051.20697	9057.188207	12052.24657	11841.26571	9222.238266	11932.09351	8598.579814	12178.70529	10756.36755	15222.97549	8634.134601	14242.16032	11565.31037	11831.78111	11931.66347	12249.00783	12953.69905	11828.28482	12239.12926	7489.016304	10687.53207	11828.62439	11804.12732	13511.09373	11595.54629	7720.279956	15405.64787
ALAS1	mRNA	Yes	Group_VII	No_subset	No	155.3415615	123.3786174	186.2607677	162.5173044	116.6014398	75.93408858	238.7840691	225.5616994	114.747738	62.65819804	115.3936793	118.8608996	91.20611012	168.6640616	100.3020379	247.118249	194.1033611	102.0282887	64.60751109	111.6315865	186.0160287	142.2723093	53.6405558	89.83984216	417.7025957	541.7443037	259.7925776	464.2655852	259.6378084	290.1572419	365.4357442	444.1157811	527.3722336	278.9991141	308.171216	207.6548161	137.9375418	112.5719771	275.7680659	250.6789721	233.4141768	236.829938	194.6141023	197.3589904
EEF1A1	mRNA	No	None	None	No	15900.79512	16868.57519	17395.18395	11992.52577	17936.76091	18317.64428	11297.95769	11117.43061	18610.10708	18075.41995	21734.79571	18757.59158	18552.14316	16693.19721	16252.30047	18051.37824	16246.56049	17882.31436	16088.85944	18734.24314	18835.0662	16319.29681	17590.73645	18671.55494	14710.61908	16253.07463	17957.62304	11123.84479	17985.56339	21605.58884	18383.59125	16527.58575	17304.39118	17148.15712	18105.20998	18901.31453	18393.4269	10312.70792	15543.25669	14639.0413	17043.43877	18040.34384	17045.89455	20000.25578
ACTB	mRNA	No	None	None	No	8440.776423	10485.18492	10059.43813	11418.73721	5520.096314	7746.7931	13746.20005	14346.70325	6094.715136	8934.059542	6717.824709	7669.19714	11089.48759	8240.7275	11235.33857	7178.72058	10635.49486	7300.085429	9799.822963	8954.644973	7289.999316	9708.297499	5736.709043	9245.412322	7181.847406	8931.314899	5604.989052	13701.89042	6031.7805	7654.499856	7818.054887	7380.12043	7778.171439	6321.359072	8721.835266	8047.004341	9011.58057	8422.970907	8506.31188	8716.487815	6485.868813	7269.041329	8603.82779	5094.395901
SRGN	mRNA	Yes	None	None	No	4838.074037	5744.569031	6106.992941	2601.285063	1423.680506	1754.181983	2519.718302	2683.550224	1446.748876	2193.944076	1643.820346	6032.966253	6541.984801	4140.839685	4912.537566	10800.73102	10410.31242	5164.637858	5163.25397	5446.887553	2929.948909	2792.401933	1927.098845	2239.004407	4949.421306	6232.240519	1364.266002	2496.671778	1337.440402	1561.817478	5847.663261	4017.698013	10453.16736	4755.939398	5325.498733	3116.860404	1295.446396	7524.518416	5961.129617	7109.364869	4800.604126	5750.580925	7264.071632	1320.582219
PPP1R15A	mRNA	Yes	Group_V	No_subset	No	99.48033809	61.60939321	108.0946123	69.09661297	117.6426489	36.96088815	69.5876342	60.06156421	86.15272702	28.14200949	119.0696647	84.70890869	40.59712014	146.7077393	47.93352846	127.8523347	46.80223656	100.1383635	31.4220849	97.58520269	88.61348569	59.54091456	31.89039195	57.77756316	129.2885235	155.25913	114.3536784	75.1018022	92.97231067	121.3611808	100.7700378	163.3656226	150.5090736	110.9721534	113.6591851	91.81843941	34.03813588	61.98435625	84.82352218	59.16992847	886.0960829	1061.516713	455.4443746	713.0706129
CAP1	mRNA	No	None	None	No	10332.5463	8427.246143	9946.011727	7514.092042	7973.386588	6136.487375	8947.653683	8854.882308	9695.487782	7060.833617	8904.014883	10646.01962	8937.406786	10508.10648	8103.726501	7666.059398	6200.418448	10047.53059	8744.31188	9400.711909	8159.964397	7827.331738	7659.697194	7799.056845	9342.136707	8985.296061	7760.437616	8711.748118	9240.611709	8390.62357	9937.151317	9868.11174	7348.002447	10574.30686	9056.38406	7769.784785	8028.850355	6808.722064	7144.950242	7498.51211	9803.296477	8122.686712	7901.185101	8010.965085
FTL	mRNA	No	Group_IVa	No_subset	No	4958.5326	6973.874502	6077.536606	6518.666501	3421.547576	4355.930136	7074.621035	7003.873537	4500.548357	5742.576771	4865.856909	5204.707199	7268.831344	5355.614439	6106.340518	5395.641832	9540.401642	5702.351135	7236.471093	6560.263464	5306.452528	7659.552441	3225.581423	6654.201906	4263.808676	5470.969556	3420.412922	6957.992931	4667.492212	5699.578473	5158.978491	5036.907406	6144.681775	5512.396509	6868.571625	5429.64837	7992.124439	4691.960105	5669.911931	5252.313737	5869.562171	6143.64459	6913.732139	4348.098802
RPS11	mRNA	No	None	None	No	7095.43405	4440.09547	6573.31841	3493.048642	7405.834937	5058.037764	3355.423802	3263.691284	6709.647442	4745.947211	7308.156084	6149.008502	4331.978282	6400.165259	4219.319808	6547.748776	3674.157214	6776.223737	4986.084235	7701.319961	7241.602831	4414.784786	6874.270828	5134.121552	5549.925076	6570.950821	7390.110904	3304.664277	6518.814137	7751.209557	6107.409848	5815.635135	6077.311826	5943.401999	7484.595675	7798.635829	4647.683088	4844.761107	7143.27132	6593.610771	6476.759918	7167.886038	4360.105604	8231.801434
RPS24	mRNA	No	None	None	No	7181.237331	4265.941116	5633.455442	4340.117584	4723.144379	2722.007778	3901.988618	3740.751937	4706.228918	2817.29083	4325.273206	8793.838129	4708.452782	7474.630121	4678.516106	9217.886002	4411.940804	8957.540171	5094.054831	6858.840097	3658.370659	2524.522315	4467.92198	3010.9201	7058.596531	5936.593336	4587.558474	3803.482215	4763.966849	3812.265763	8050.697664	8136.296348	7574.963485	8571.546426	6632.858308	3692.103818	2908.173128	5028.207345	5738.00099	6157.647112	7665.552619	6118.873882	4917.994032	5091.385376
CXorf21	mRNA	No	Group_IIa	ISG	No	473.6065059	264.7010771	356.2904259	107.4121812	240.9469868	113.8605206	150.288394	141.8102568	365.9092386	190.7719657	345.2065763	437.0681758	252.4699096	456.5887194	295.5576536	430.9442539	279.5134212	408.546158	192.3519235	333.1965557	450.8827512	307.8881496	462.7537729	186.0309246	828.7917219	773.390888	447.4166313	202.0961737	623.7001421	532.6966148	836.5879348	872.8155373	696.0406207	586.7692221	434.0233108	423.3601664	454.362707	694.3285914	611.92185	625.3014917	164.4336395	154.5680771	147.6281946	96.41378059
PTMA	mRNA	No	None	None	No	7823.658389	5431.276739	5806.285555	5602.921253	8068.424671	5498.168718	4966.812311	5031.435979	6989.723503	5169.002501	5119.896576	7219.853019	5408.936924	7794.703386	6181.70355	7571.846735	5259.706132	6909.807298	4902.53784	5194.27144	5493.089178	5114.282032	5593.35276	5413.626738	7417.535383	5692.294117	7448.754471	4722.471338	7214.255625	5074.693249	7045.409971	7403.165115	7769.159918	6380.113569	5040.720248	5736.724305	4336.756842	5311.302563	6185.8034	6371.129756	8190.658251	6167.410907	5822.37487	8340.355486
PMAIP1	mRNA	Yes	Group_I	GroupI_IRF3_or_IRF7_dependent	No	68.17757101	57.45816963	66.41799182	40.50475906	109.1273119	43.35873785	39.02007218	40.74892876	77.21560453	31.15973311	81.66284976	57.72305435	26.61034503	117.7369963	51.08062623	93.63522613	45.36554084	74.03859804	23.3461459	61.65632069	66.5090182	53.83729241	83.81191721	45.75926737	128.011046	142.8447566	118.5479036	50.78155223	92.23232919	86.70020352	94.66062571	198.5656728	130.6045062	80.62588199	77.11372068	71.69975286	35.24453981	210.1012571	69.58192584	62.70554432	212.8931565	269.9977499	166.176356	209.8628938
TPT1	mRNA	No	None	None	No	6963.044863	6062.082573	6827.1432	5212.586427	8040.836881	5860.294075	5640.680383	5552.263877	9201.548522	5888.751067	9766.613485	8292.702865	6108.829918	7373.773039	5476.962519	8816.789198	6159.385358	7802.218933	5427.288955	7005.963899	8006.032616	6725.212336	9124.978189	6782.479286	7011.373064	7483.33415	8077.089185	5637.473054	9131.889006	9076.017659	8325.281759	7820.015893	7642.455773	7840.250602	7042.163668	8129.603629	7960.159858	4489.256126	5639.580556	6184.417652	7868.78513	7395.901962	5025.73185	8638.330751
IFNB1	mRNA	Yes	Group_I	GroupI_IRF3_or_IRF7_dependent	No	0.300583714	0	0.254589233	0	0.596514868	0	0	0	0	0	0	0	0.535450389	0	0	0	0.285107993	0.314467096	0	0.480214756	0.304216135	0	0	0	0.274112384	0	0.307514803	0.27515149	0.551265885	0	0.313156204	0.326468097	0	0.644186941	0.482673118	0.262470625	0.264083251	0.294668775	0	0	0.872894921	0	0.345108253	0
CALR	mRNA	No	None	None	No	3556.863244	1540.253462	2973.210563	1007.383899	3035.342964	1614.398579	1255.884464	1221.26235	2261.381205	1549.218909	2003.046071	1976.000021	892.8488128	2488.755902	1545.056731	3355.600904	1621.355895	1488.362399	875.772451	1758.799738	2333.906069	1184.825125	3156.935403	1441.367613	3448.875987	3113.720516	2985.461841	1251.304315	2248.922496	1990.160937	1871.848191	2307.591312	3124.946962	1396.823816	1739.267497	2328.316347	1126.619776	6173.602275	5737.016837	4393.374278	3212.790477	3200.885493	2772.647743	2871.716779
RPL11	mRNA	No	None	None	No	6002.817971	3438.44111	5320.232312	3771.795089	7235.518359	3743.558551	3495.759334	3392.500781	6927.716603	3839.592287	7024.808558	6127.473292	3307.892573	5811.231133	3302.265075	6261.692855	3205.926959	6672.346974	3619.111712	5929.341876	5931.466082	3693.330554	5952.192421	4121.577455	5646.498927	5238.493116	7075.886505	3463.62779	6749.842095	6879.093668	6080.673536	5511.265516	5628.545004	5535.14073	5668.40195	5948.834625	4088.283635	4036.088441	5402.39206	5248.01015	6153.595285	5701.985524	3561.909093	7897.201702
TMSB4X	mRNA	No	None	None	No	3656.687039	7722.41842	3700.235583	5713.032583	2523.115413	4765.333498	7832.544256	7753.913848	3402.169179	6012.298539	3105.44706	5276.207098	9354.207447	4262.220579	6494.704099	4121.325964	7235.250917	4410.881737	6641.833929	3324.516053	2865.076554	6984.992307	2077.641207	6672.319747	3232.17784	3264.830175	2334.478058	7589.475512	3199.413769	2954.884237	4937.027226	4095.157585	3867.473403	3933.438288	2993.388037	2897.249398	6041.686519	2103.343842	2121.498553	2608.913821	3707.724036	2777.587502	4534.238855	2483.146753
RNASE2	mRNA	Yes	None	None	No	4051.884394	1603.853973	3763.280713	1292.800894	2137.522146	990.1829532	1269.948046	1276.704009	2272.249832	1083.007582	2321.603514	3844.354104	1830.985015	3168.293034	1412.243353	3684.446538	1488.014491	2573.823632	1102.539241	2356.83678	2649.847443	1448.548604	3037.575559	1232.086929	3652.505761	4174.388542	2256.555841	1351.711762	2163.671139	2263.492442	4054.124358	2936.474593	3617.32615	2587.148611	2419.784185	2675.197954	1432.639393	3752.659543	3998.966755	3872.118892	3578.170862	3463.590314	1856.837815	1810.741372
CHI3L1	mRNA	Yes	None	None	No	2594.225319	3090.377011	3409.447071	1653.949838	1302.522837	1975.906579	2568.074258	2568.861655	2560.656105	3182.927335	2908.560828	1800.317209	3463.757449	2204.468084	2916.311688	5861.281959	6879.210393	1906.407635	2644.379723	2254.101805	2683.756713	2928.870332	1968.696159	3186.579198	2377.518043	3192.56226	1306.265222	2655.125895	2465.062927	3235.690362	1943.819272	2047.643612	6090.905189	1951.508978	2387.139095	2659.729677	3021.81386	2379.496403	2990.524646	3584.903299	2182.346416	2469.847173	3133.582939	1091.914843
MNDA	mRNA	Yes	Group_IIa	ISG	No	286.2853999	110.8288807	255.6006146	31.88778015	382.0248731	125.0720701	27.43972721	33.45386661	249.2926312	103.936918	214.1701752	246.5371674	70.2778635	219.8824999	83.62979022	229.1294837	96.98553753	194.4957451	81.50164324	167.5571248	232.6419962	112.143997	615.0416993	107.4604816	636.4194881	721.3253915	728.7890195	46.63440838	492.9298719	399.7265638	552.0021559	614.5202906	493.0999955	237.3564144	202.5491457	230.2280865	339.8353504	1314.606211	443.6185449	556.6353074	123.544525	113.9584529	116.7064714	152.3842598
HSP90B1	mRNA	No	None	None	No	2612.674065	1696.698651	2321.575874	678.5959841	2779.041298	1757.481268	733.0369436	726.9354538	2259.908183	1610.298772	2142.328445	1537.754844	1060.787547	2032.155276	1539.22146	2573.786524	1355.577776	1538.331663	937.7331141	1400.857687	1866.177581	1337.1802	3384.000164	1686.40807	2644.864161	2554.728724	2637.082537	736.1621317	2168.11831	1865.665585	1489.258264	2042.83585	2364.930567	1499.479217	1400.120212	1796.279898	1260.852452	3579.971987	3328.453716	2943.986159	3165.724163	3011.639619	3367.759054	3038.19652
RPS18	mRNA	No	None	None	No	3748.712803	7996.633905	4658.876696	7405.178893	5082.83576	9773.682993	7030.33092	6847.73552	5083.756185	9428.995743	6895.616391	4102.556031	6885.910621	4115.663891	7130.364841	4366.249612	6796.74647	4556.053979	8029.146037	5759.570514	6353.651852	8299.743831	4577.733794	9181.791465	3562.736378	4441.801538	5073.705446	6903.670519	4936.859237	6808.674724	4036.349277	3853.57264	3659.834335	3985.444564	5614.537656	6130.364349	9464.615111	3205.084084	4697.528627	4361.592802	4163.736101	5129.294884	7400.537392	5849.428254
RPL36A	mRNA	No	None	None	No	5178.883227	2448.094722	2923.417228	2023.109195	5948.948008	2629.146356	1759.315766	1644.166579	5955.511846	2604.264391	4320.99264	5572.695336	2163.98021	5046.417369	2287.705738	6198.048503	2234.649805	5742.227954	2428.103484	3377.839572	3626.54064	2359.043109	5120.205803	2716.355969	4937.127806	3258.735646	5880.832614	1657.203996	5694.813586	3659.618892	5417.871577	4934.147285	5498.730901	5476.154921	3237.311159	3387.077941	2592.715059	3023.698199	3020.314747	3286.815891	5331.622601	3301.051514	2003.40824	6575.345639
GLO1	mRNA	No	None	None	No	2701.165249	2166.166253	2644.390527	804.5790481	904.2674789	1101.375015	593.3396104	677.3874948	1326.481239	1495.446291	1271.488571	3828.363453	2753.877203	2090.24048	2115.015358	3194.72699	2182.98068	1752.29456	1221.001823	1760.642139	1882.920898	1473.988025	1323.210448	1437.236177	2497.23255	2590.8823	832.9086237	571.8486943	1300.594912	1077.170142	3512.472426	2123.313138	3014.38544	1829.255077	1697.065613	1792.108361	980.5461429	4300.53561	1895.553803	1918.249224	2087.099637	1425.431527	1856.959319	718.4514914
PPT1	mRNA	No	None	None	No	4168.209724	4798.75203	5037.181768	2130.610668	4896.657753	5182.462008	2176.394565	2127.851077	5124.211009	5191.001979	6377.945244	4135.397121	4314.055384	3541.54874	3869.754351	4511.205748	3853.222041	4084.817401	4450.96138	4688.929048	6469.631303	5668.405916	6625.363821	5742.87745	3765.037633	4740.73909	4948.945705	2178.58523	4904.119659	6072.525985	4022.235423	3564.681322	4066.683911	4068.647104	4548.054398	6233.175401	6271.634091	3536.399555	4389.870035	4200.036778	4034.487195	5112.02017	5238.315046	4882.615739
RPL12	mRNA	No	None	None	No	4023.291647	3627.191726	3926.248602	3510.598569	4980.446816	3929.152615	3495.949026	3414.446668	5034.882581	4100.747334	5212.893	3924.666938	3358.59353	4141.000307	3675.904918	4169.927691	3330.736971	4358.513952	3693.212311	4455.346025	4685.735873	3744.505052	4637.659896	4249.893442	3903.594184	3958.789549	4784.493104	3447.009194	5034.076458	5240.950014	3762.089436	3877.605482	4145.328689	3820.944467	4175.030972	4652.273175	4072.489138	3086.397063	3850.535328	3852.576329	4180.926731	4234.160368	3083.77395	5020.086636
RPS20	mRNA	No	None	None	No	3945.867094	3616.636468	3268.63293	4242.320261	3353.82385	3249.968993	3939.662087	3760.604766	3720.131719	3359.832848	3459.086208	4468.614708	3454.168218	3789.547126	3358.00155	4315.239793	3844.667624	4122.000537	3530.917873	3891.074309	3280.198323	3482.64115	3184.691072	3354.890585	3442.965388	3354.98043	3392.517057	3873.042924	3706.91083	3560.587139	4330.470055	3854.159276	3997.41624	3855.891045	3765.752444	3267.859913	3542.900394	2315.672929	3413.248144	3379.0004	3920.798573	3398.671633	3217.820225	3960.714041
RPS27	mRNA	No	None	None	No	5043.674492	7664.083354	3988.089413	6968.891872	5127.045293	7393.633437	7231.946545	6955.873954	5681.902222	7372.716983	5292.144229	5463.126188	6612.705209	5560.386158	6836.489162	5633.217285	7385.209368	5267.952795	6639.674113	3876.773728	4861.495519	8050.727153	3047.885044	7845.534397	4471.211558	3779.112512	5276.954013	7104.851718	5673.518236	5221.226497	5574.430948	5470.95237	5402.552915	4896.722615	3747.474091	4434.073756	9376.751169	2118.079157	3906.56472	3611.879246	5394.909604	3997.492216	7039.380104	6206.975481
RPL30	mRNA	No	None	None	No	4344.414475	4354.286234	3645.577156	3952.508323	4580.014793	4673.043562	3825.218299	3787.020779	4990.805688	4674.070835	4299.505734	4800.655871	4151.752148	4307.616291	4069.190243	4536.139298	3841.554551	4960.032174	4727.54663	4143.563536	3780.885521	4350.165737	3205.001503	4866.25555	4003.585524	3351.454295	4639.395975	3672.497105	4810.145099	4492.892119	4732.257374	4404.649847	4396.728384	4849.624363	3929.385856	3951.299499	4657.407228	2454.249018	3618.957436	3308.746612	4533.613672	3585.513149	4279.672829	5419.341461
CCL5	mRNA	Yes	Group_V	No_subset	No	165.7434608	90.77144826	103.5266778	101.26306	118.5970389	62.31210945	94.85130309	105.0477444	110.5090128	48.70979448	64.94516086	209.9898391	212.7464791	172.2377315	87.58440912	356.880291	186.0070274	243.0514325	142.0892676	131.9489496	106.6961588	92.27701169	36.88442312	67.77900693	137.437354	97.30474699	120.7495994	98.22480818	109.4295401	71.97778096	190.5759328	144.3172506	458.1064472	242.4420424	119.9542661	116.2713809	66.82126622	49.52266208	87.74321379	114.0322548	404.2536498	303.4743805	216.6320061	615.3776484
ACTG1	mRNA	No	None	None	No	2962.901952	4853.322871	4543.808373	5004.483822	2408.328331	3658.799063	6311.932748	6515.609076	2714.305051	4052.284966	3352.943772	3126.676786	5028.195425	3323.326765	4416.397321	2945.318625	5500.965209	2815.480939	4153.545857	4179.898718	3962.946351	4851.805335	2453.426269	4195.280791	2694.215113	4048.787627	2363.759534	6147.850172	2636.761854	3716.531421	3075.109545	2870.994276	3178.676052	2562.735864	4100.985883	4266.254662	4136.912699	2595.13111	3449.092029	3580.325578	3035.199466	3940.339437	4459.263543	2626.730965
RPS2	mRNA	No	None	None	No	5202.22083	6386.062864	5119.122551	6858.95247	5530.345054	7180.232649	6687.731687	6555.950994	5841.552592	7448.624733	5381.809506	4831.357073	5857.74797	5224.593496	6384.576725	5033.43953	6143.700572	5616.847949	6731.066831	5888.297081	5319.077055	6700.782194	3891.448321	7913.268556	5068.481587	4341.945652	5505.614735	6568.173187	5833.648795	6344.416417	4803.231223	4727.867849	5102.088779	4902.717515	5499.488452	6009.082613	6826.702422	2971.24796	5263.489086	4624.306192	5312.67312	4856.758087	4590.269939	5929.227488
PABPC1	mRNA	No	None	None	No	2432.999622	1558.146133	2189.72747	1547.792192	3321.276682	1891.629448	1675.550591	1710.267829	3216.577079	1853.923867	2917.53225	2568.483066	1696.025662	2822.406916	1824.209769	2356.250227	1367.072784	2815.02282	1946.767435	2341.545065	2620.675785	1576.190771	3774.976456	2160.112404	2399.435868	2135.883247	3250.40058	1643.805532	3151.521419	2664.978855	2473.473933	2708.259425	2525.161442	2844.590898	2335.615747	2742.0551	1646.219966	2720.147076	2199.179644	2256.098929	2794.359814	2787.1693	1799.181524	3376.338322
RPS6	mRNA	No	None	None	No	3724.459771	3839.607488	3613.871214	4200.766355	4437.038438	4331.358584	3827.784248	3721.323274	4402.912122	4169.479653	5089.315542	3946.790656	3677.99984	3770.763207	3658.280287	3968.990449	3802.756846	4254.81463	3979.632041	4407.883285	4845.524764	4330.366961	3920.329057	4360.203414	3299.510723	3490.631958	4319.423422	3767.857454	4268.562637	5103.038979	3840.225267	3743.471031	3790.569467	3818.444799	4277.85842	4822.083079	4366.547056	2265.707576	3845.45423	3526.466216	3730.864917	3905.066227	3775.270307	4730.587151
FAM46A	mRNA	Yes	Group_I	GroupI_IRF3dependent	No	223.8488951	194.9820757	235.9049721	8.172148353	282.892753	261.5285842	13.2350767	13.66834669	367.5205632	336.6383709	362.6318468	167.322717	161.122921	133.0681739	113.5260258	156.5789609	141.03483	161.7140379	123.5167014	170.2117134	304.1323464	180.3258743	685.8936947	268.6457114	413.5351178	494.9784397	343.4132467	39.54136775	411.2712128	405.2318672	313.1163955	295.6576704	292.0769726	187.5614425	172.6936925	274.2122932	320.0750544	547.440895	352.2459655	375.4640853	387.1215003	422.1848668	397.7299501	340.3465892
GAPDH	mRNA	No	None	None	No	1962.063944	2841.690032	2993.664523	7890.564911	1409.199412	2249.792673	7355.950432	7171.259624	1610.039538	2313.670073	2378.380264	2145.469978	3347.450349	1770.418915	2432.300247	1697.676111	2921.086848	1849.725494	2651.159211	3049.791549	2794.928819	2806.257321	1652.438866	2693.381698	1760.141457	2724.105159	1420.442216	7138.586742	1621.546833	2651.46301	2126.908722	1593.504045	1807.693551	1726.907701	2942.802614	2877.493714	2257.748036	1877.407647	2650.177866	2479.994226	1834.699448	2818.920338	2887.889476	1461.628371
NPM1	mRNA	No	None	None	No	2648.306239	1575.478716	2033.641042	2642.171124	2539.840746	1785.896906	2474.047919	2378.243774	2759.865291	1722.679063	2724.687059	3742.810483	2394.734786	2384.947805	1724.01269	2615.571757	1561.298578	3229.679844	1739.691608	2873.023404	2643.286937	1609.214912	3567.006144	1691.584115	2813.133578	2117.856468	2415.512025	2408.372819	2668.751412	2225.584727	3623.688032	2350.200444	2294.835339	3033.517006	2800.576693	2505.044809	1593.728035	3032.456269	2611.687071	2785.132129	2455.500957	1977.222569	2243.61968	2181.585884
P4HB	mRNA	No	None	None	No	1635.706595	1607.877066	2038.892981	1244.588091	1202.535475	1246.488045	1275.557673	1257.437968	1169.360484	1289.219561	1305.50188	1352.43744	1459.014884	1247.475533	1344.576606	1766.244547	2157.578561	1310.664547	1398.140315	2002.799934	1967.905572	1911.871662	1319.840849	1372.581445	1441.323562	1925.190396	1186.570025	1225.471673	1130.707111	1438.012702	1264.373886	1113.367835	1765.71072	1271.146893	1956.122282	2008.03641	1240.73068	2028.860742	2144.084797	2028.680664	1529.05436	2013.585377	1758.241035	1297.750602
HSPA8	mRNA	No	None	None	No	1639.49561	688.0249367	1302.275091	2074.917055	1970.213773	1093.711342	1852.5691	1907.386641	2243.436185	1075.201726	2084.205196	1885.890075	1010.312055	1453.846853	860.3132228	2021.22171	1291.285702	2224.971529	1396.234671	1876.668739	1963.198241	1103.735241	4735.631126	890.5353083	1906.212907	1408.816602	2302.577951	2007.841755	2312.825613	2047.244979	2052.18393	1619.512396	1922.652323	2663.183372	2089.821746	1834.116597	2340.562454	3059.803236	3049.980358	3097.275364	1271.470863	1371.575222	1241.167891	1928.887002
HSP90AB1	mRNA	No	None	None	No	2373.153471	1659.520046	1789.380769	2183.390072	2705.138039	2179.171355	2205.855545	2154.604634	2262.085688	1857.916353	2140.311066	1972.066141	1498.76503	2121.376916	1877.162547	1897.197488	1508.166903	2010.344446	1777.481237	1971.366626	2029.56095	1503.200313	3278.549235	1738.787583	2261.001432	1797.172724	2642.901197	2187.386871	2185.581473	1914.875243	1923.37639	2074.41565	1833.957427	2074.633006	1952.853351	1871.251068	1681.771368	3654.294271	2713.950791	2833.668373	1977.299652	1924.762655	2470.222813	2384.528051
RPL4	mRNA	No	None	None	No	2932.36251	3384.340417	3346.179319	3272.952434	3331.213768	3775.593104	3110.276111	3053.243806	3385.249449	3565.318638	4044.746096	3260.150036	3571.78736	3156.096051	3425.694379	2915.433094	3119.590144	3554.730835	3844.158201	3943.838409	3695.809475	3192.459035	3360.325461	3721.09665	2736.380897	3011.405985	3294.108773	3099.199065	3210.62055	4052.075536	3147.154875	3060.27943	2927.676219	3220.132813	3752.753453	3655.148503	3525.040212	2264.156618	3198.435844	3179.770936	2903.719365	3354.793149	3486.910782	3444.009383
CITED2	mRNA	Yes	Group_I	NoOE_rescue	No	601.8017312	321.2981213	418.4484759	121.0927723	415.9164692	275.0742526	169.1966716	156.1971382	503.5755426	391.9467718	268.6468322	601.8845156	338.9274475	679.5251006	377.405585	517.0320184	394.6882401	427.6356328	202.4325464	296.7122199	324.4237513	394.2187105	482.9530961	340.4799771	833.8714549	639.3007145	325.9075777	242.6532827	662.5695057	438.360679	859.2315801	943.8372628	769.7165022	492.473308	326.9635305	402.1215316	615.1268287	590.0893041	444.2316241	479.9335918	708.8291661	478.5721944	416.4487414	384.9076776
RPS3A	mRNA	No	None	None	No	3420.932621	4131.88018	3377.555945	3911.653043	4620.017245	4871.440433	3571.934973	3538.949343	4551.358479	4482.057462	5090.017725	3981.284897	3621.245813	3619.194215	3642.402232	5082.068492	3959.939173	2413.89392	2333.024234	2071.593959	4078.393888	4175.565922	4486.332063	4499.763193	3403.594415	3409.508359	4630.10503	3630.159429	4462.754361	4555.583298	3901.785325	3784.888463	4162.556194	2196.076781	2009.518736	4206.163507	4773.860946	2216.951428	3247.479752	3424.51627	3730.286976	3792.102978	3716.797392	4877.158948
RPL26	mRNA	No	None	None	No	3447.296839	1636.513076	2234.802689	3344.754763	5082.09107	1773.797814	3028.278818	2973.770228	5057.058547	1824.737881	3408.092404	4439.675141	1592.029481	4000.31341	1565.929141	3976.063437	1563.697116	4778.839008	1700.944525	2700.079789	2924.433368	1736.538779	3427.356289	1868.248695	3768.285687	2380.298447	4956.397618	3047.418781	5063.21111	3030.886068	4363.88829	3698.372204	3889.737659	4199.477953	2628.242359	2860.297357	1974.324564	1875.79752	2299.122503	2521.835859	4112.912601	2476.65263	1565.54409	5482.307649
RPS8	mRNA	No	None	None	No	3210.917749	5292.253435	3383.800404	5502.804671	3627.044326	5824.743584	5193.547901	5176.098765	3591.401991	5771.985935	4565.702885	3211.355284	4869.364836	3247.551483	5044.44237	3441.202105	5443.796118	3492.853863	5186.222826	3973.16507	4104.030748	5836.473984	3347.911738	5452.767338	2860.271353	3317.203925	3543.438803	5076.793169	3483.265372	4420.149494	3100.909569	3100.448313	3054.590472	2913.72069	3823.244306	4030.375407	6338.536542	2184.339187	3727.216984	3672.495696	3245.772476	3597.453768	4561.834872	3683.086123
RPL5	mRNA	No	None	None	No	4560.173211	4292.848204	3492.54495	4190.212612	5901.97074	5262.848654	3857.158799	3780.271432	5909.535139	4858.359387	5081.007313	5135.105068	4286.894554	4620.323125	4054.01115	5460.58847	4120.062067	5660.370734	4544.713535	4168.264085	4193.261516	4157.766693	4807.421592	4963.042481	4490.638064	3415.85656	5674.516385	3776.551315	5696.814084	4627.840451	5011.125569	4638.842803	4969.23427	5327.748097	4042.628703	4225.99322	4496.514443	2433.84275	3571.386476	3571.810746	4785.702888	3548.576579	3915.990716	5766.832866
HSP90AA1	mRNA	No	None	None	No	1505.259279	1179.619101	1423.454599	1455.832923	1775.095083	1285.844449	1546.403549	1500.457088	1557.973013	1121.982022	1829.628428	1280.135576	885.1340939	1311.138271	1067.039062	1416.068702	1000.522483	1181.055896	913.7075179	1317.173908	1755.930764	956.2415681	2978.838992	1145.424451	1698.314088	1681.958361	1825.596151	1583.945833	1642.824513	1641.56805	1296.196861	1457.087637	1351.489816	1369.702484	1478.109235	1606.757107	1184.661604	3123.629429	2135.300079	2397.224687	1460.768	1736.422273	1807.59233	1692.156513
IFIT3	mRNA	Yes	Group_IIb	IRF3or7_target	No	26.8068649	38.30460068	40.82607624	2.199462826	2.961065392	2.953877346	11.75221693	10.58540824	0.807541971	0.708307973	1.766290986	25.32440885	40.45482142	29.17882007	22.68583953	25.22758346	25.01891175	14.76332305	6.102759711	16.08026816	3.788075908	2.778791629	1.36842894	1.000867203	1468.932682	2388.628305	272.5941313	524.7588684	271.2797973	322.7158069	1469.22954	1442.4161	1601.124534	25.31066239	21.19816796	63.06866276	322.8132074	751.292043	706.7290971	757.0106374	33.13643413	18.97989185	6.155536631	4.199672472
RPL35	mRNA	No	None	None	No	2766.295044	2633.944376	2286.837991	3221.758361	3434.824383	3191.736458	2940.516603	2932.080161	3148.3062	3282.98722	2916.768825	2411.533445	2347.002619	2526.315405	2568.671009	2601.327971	2687.296355	2668.809676	2615.13728	2572.547389	2733.171359	3094.988001	2400.077352	3223.905045	2541.907391	2181.358915	3140.625024	2859.374286	3078.099082	3042.982258	2277.850046	2409.334556	2388.914604	2087.165689	2375.420059	2772.174365	3477.36699	1920.877746	2651.377826	2739.783971	2727.94435	2307.47883	2298.739527	3484.172718
RPL7	mRNA	No	None	None	No	3413.66454	3923.802491	3077.394176	3732.744473	4703.755416	4997.77677	3464.704617	3432.471937	4962.74368	4745.676289	4963.582479	4215.524314	3779.812866	3686.950842	3576.694969	4212.103826	3274.453648	4115.594547	3860.700565	3376.066756	3961.010124	3921.068979	4768.684466	4859.157957	3217.915067	2928.512328	4747.224154	3429.017342	4829.254383	4568.035477	4231.03896	3711.986741	3823.117997	4026.431674	3243.379229	4010.107744	4499.05754	2147.212023	3243.05246	3193.036358	3674.949459	3219.909563	3882.590093	4950.454731
RPL8	mRNA	No	None	None	No	2820.801598	4947.655755	3624.964049	5773.466469	3578.217512	6107.664428	5400.227866	5319.542933	3263.117446	6245.189963	3878.984193	2821.169652	4828.834289	3017.207045	5092.984972	3269.373586	4806.62667	3042.104229	5496.582355	4267.568094	4141.567077	5464.536981	2410.688411	6314.714425	2853.274288	3114.875643	3385.447203	5229.171288	3565.189696	4911.51783	2716.248715	2874.537563	2920.090136	2493.944824	4093.517524	4629.350097	6009.271123	2251.632503	3973.652717	3701.580957	3031.041326	3840.877289	4384.358088	3904.612389
HSPA5	mRNA	Yes	Group_III	No_subset	No	1020.686304	615.5320541	905.8738314	343.8392466	874.6330568	603.3272693	373.0075868	358.6467822	806.2112209	602.9970049	821.2656486	642.4664934	434.7588608	775.3238316	618.7265323	890.8521714	489.2768328	661.2258109	433.3816369	640.8618294	590.1061275	459.6389887	984.6153525	648.5418313	1054.527455	1002.37272	912.355816	369.2240104	820.4325973	752.1128207	616.568345	837.6112103	816.3672394	694.9850705	682.0623205	578.352814	584.4038002	1737.972724	1403.002938	1249.247627	1935.371541	1733.574528	1967.865896	1757.826016
RPL3	mRNA	No	None	None	No	3353.39816	5433.208952	4043.39264	5428.088645	3718.049487	5958.629713	5117.962571	4987.632627	3664.482354	5723.622547	5014.603618	3440.136201	5540.78188	3457.360786	4998.120355	3546.012157	5258.859038	3430.636989	5382.827098	4520.867342	4823.301889	5512.630956	3633.120865	5909.22439	3003.022606	3715.161712	3700.480026	5011.983076	3444.969839	5161.68851	3493.290484	3079.627282	3341.155806	2917.161151	4312.348274	4867.977347	5668.987117	2189.5755	3955.870449	3732.668952	3404.835293	4302.027337	5148.044368	4024.881041
RPL6	mRNA	No	None	None	No	2689.496316	2525.04423	2399.617791	2768.863047	3213.820366	2907.433674	2662.078672	2558.150908	3301.42714	2754.019699	3239.257211	3058.350448	2304.292303	2526.274734	2301.479337	3024.083629	2489.028493	3064.773998	2473.469107	2863.137623	2872.041652	2742.689542	3323.184943	2687.221875	2597.0918	2444.499783	3277.035667	2691.98108	3250.869015	3078.005379	2851.277426	2595.62584	2753.149952	2823.919201	2729.98505	2965.25504	2960.549664	2063.757984	2755.706828	2802.026713	2723.213476	2584.756946	2516.624485	3371.064397
AZU1	mRNA	Yes	None	None	No	1871.925235	4856.872988	3230.795666	2346.633964	1646.24443	4724.217954	2289.468806	2298.782104	1755.428924	5585.131185	1989.186507	1883.645007	4635.978513	1710.194041	3993.629428	3833.43997	11626.39927	1382.118895	3380.323406	2445.796072	3051.589725	7950.827031	1352.085392	4871.136038	1750.008786	2566.186428	1441.00028	2228.790082	1773.477058	3314.634429	1806.791769	1495.423254	4334.79975	1102.002241	2510.48974	4785.300326	4763.477233	1577.310219	2347.270531	2182.942454	1739.126523	2911.093618	3433.379268	1457.262431
RPLP0	mRNA	No	None	None	No	3682.98106	4753.58577	4682.884198	5269.495282	3753.510942	5020.585524	5085.99033	5045.18414	3672.934645	4910.127563	4775.782266	3546.541559	4386.694922	3770.129871	4695.541736	4245.784699	5006.196246	4243.816217	5334.999726	5535.422859	5253.312291	5121.126374	3311.482799	5098.676128	3618.806442	4256.169505	3693.27301	4967.461909	3672.645756	5310.111422	3487.303362	3551.049335	3734.627942	3535.060601	5273.124431	5175.489037	5054.171194	2387.146644	4975.328611	4228.771117	3850.431382	4855.235198	5095.977447	4138.775857
RPS10	mRNA	No	None	None	No	2533.724679	4100.411185	2881.562696	4544.461463	2743.449685	4702.162624	4287.567457	4134.915583	2717.494095	4554.358677	3869.749733	2175.697038	3443.702613	2233.290992	3550.703636	2064.076481	3771.049049	2545.337694	3744.820688	3606.308426	3970.615763	4395.07825	3106.285416	4210.274763	2118.948316	2806.119247	2725.517066	4154.368793	2608.68604	4061.616902	2184.060287	2131.055989	2165.160758	2188.625133	3436.527674	3700.151111	4780.193886	1955.960084	3010.343851	2895.416328	2280.988286	3085.560497	3625.437223	3054.447777
CTSG	mRNA	Yes	None	None	No	2550.266223	2016.496096	2667.031976	693.1272255	854.9620042	936.9066669	343.1652398	358.2395898	916.813519	1095.814792	1039.966615	1583.252128	1452.134202	1406.61534	1196.088097	11207.65841	11493.52699	2516.155585	1964.636497	3606.635041	2601.707201	2314.878996	1007.25464	1099.89986	2209.24681	2569.977009	814.8795187	337.1692696	934.097021	1109.345294	1654.609931	1220.430602	10499.04021	2003.690404	3484.839989	2542.060593	1085.364277	2137.45945	3687.17728	2909.864535	2333.265859	2893.076442	3401.03794	776.4727771
IFIT2	mRNA	Yes	Group_IIb	IRF3or7_target	No	15.41428437	19.15247741	21.20774279	0.401082224	2.477357535	1.553807314	10.37583984	9.92057845	0.433281333	0.422264427	0.52649545	13.83413288	22.81764511	12.95486616	10.86885946	14.47534914	14.65499212	13.17354852	5.05686032	14.3073442	1.977535665	0.99396158	0.31326786	0.455643757	999.1549587	1839.673038	125.0101878	913.8436336	146.9884359	170.0903897	987.2148341	974.7893852	1010.044065	22.837341	22.48600993	54.34473481	170.3302907	359.6833994	459.859436	512.9978619	27.23612288	17.64130448	6.314620487	3.597872331
PPIA	mRNA	No	None	None	No	2273.371847	1413.505908	2181.119878	1523.921966	1859.599119	1414.946845	1488.458442	1464.442476	1845.010409	1365.582326	2087.121406	1964.292153	1271.457811	1945.990284	1359.518444	2124.571988	1539.006068	1948.566275	1231.351803	2141.71919	2267.160549	1488.390705	2252.402631	1375.979448	2122.188363	2258.286774	1894.291184	1490.488491	1811.130121	2084.048225	2010.966563	1809.16716	1975.766944	1744.908995	2137.963698	2213.077723	1372.291857	2089.225317	2511.200634	2391.086142	2110.77693	2201.305553	1731.616898	1960.668935
RPL19	mRNA	No	None	None	No	2272.930278	3328.685329	2348.60654	3522.556723	2506.046972	3655.333489	3458.69304	3357.104367	2367.739535	3663.678481	2935.427623	2513.021833	3278.711953	2243.655731	3165.061444	2323.628355	3573.0575	2344.352202	3532.21024	2740.451784	3059.516628	3812.470698	2016.882997	3588.862183	2063.16752	2179.786974	2467.377787	3387.656125	2487.700271	2960.62733	2447.777764	2164.269406	2358.141426	2249.664485	2621.686518	3029.57795	3821.869086	1679.901858	2444.640308	2357.322207	2224.536933	2348.58102	3107.218931	2648.705634
IFNL1	mRNA	Yes	Group_I	GroupI_IRF3dependent	No	0.294965327	0	0	0	0	0	0	0	0	0	0	0.25116713	0.131360493	0	0.120710518	0	0.139889436	0	0	0	0	0	0	0	0	0.260265769	0	0	0	0	0	0	0	0	0	0	0	0.433741422	0.123516111	0	0	0	0.225771754	0
STAT1	mRNA	Yes	Group_IIb	ISG	No	117.4577939	150.420312	176.3931245	47.12872178	60.22170521	59.77193185	69.30159363	67.27162661	59.01314368	59.71742881	69.69868924	103.9827254	170.2322262	124.8820718	134.3746126	99.12505699	114.9110898	61.04309775	68.31977816	67.45624592	86.03034655	66.56187499	106.1292272	57.46147287	742.0495703	1005.076595	585.0387068	436.5409264	563.733959	652.0024322	613.714954	731.6172778	575.0434762	406.6538427	363.8896157	93.48460718	572.6145925	1275.91443	594.8588613	627.1198822	93.49980534	82.01216198	83.24555552	42.57689087
TUBA1B	mRNA	No	None	None	No	3430.578374	1993.853308	3280.77424	2073.889474	2710.164663	1925.387641	2128.615978	2095.388697	2724.63966	1920.78843	2799.032387	2751.247996	1740.644888	3170.556827	1906.586352	2460.803588	1992.726132	2740.398093	1648.845304	2897.979469	2893.022519	2117.327676	2600.053608	1930.679042	3050.481648	3165.924008	2885.335601	2134.257264	2670.654507	3018.166648	2987.579472	2755.310476	3009.77317	2522.829278	2854.440416	2975.061788	1741.689907	2438.325255	3383.22333	2876.029472	2735.715992	2692.730945	2141.249292	2743.107628
MYL12A	mRNA	No	None	None	No	1033.79275	867.962807	1179.508394	665.7918092	825.3018605	574.412575	727.2103722	738.1644118	939.6476894	646.6131387	1076.556991	1046.917731	821.3303572	1079.672574	837.0509303	1220.561554	776.1525751	1099.058663	715.9218647	1087.059292	1079.138048	831.2489176	1023.512339	737.6782925	1096.752865	1383.494052	874.1427289	759.5322929	915.6710256	1064.332013	1148.200343	1152.828182	1151.869923	946.1842951	1074.809745	1044.07355	883.7549211	1416.352202	952.6864939	1029.009172	1015.427511	1001.827913	748.5114398	763.2051381
UBC	mRNA	No	Group_III	No_subset	No	561.3870526	1079.438798	968.3142349	1047.689781	445.3356313	660.7128594	1092.100075	1035.339432	410.9703662	651.3018299	769.2652833	548.175624	893.574668	638.2684067	942.7545346	758.772143	881.6073726	598.6667343	980.160913	1094.064275	982.855784	808.9705797	573.2309732	909.9442666	428.1721093	909.0940024	401.9314568	1028.722634	350.5706488	734.135243	522.3347613	572.0333187	603.3641273	528.5855815	1078.548166	970.7312034	584.2016664	909.6517179	776.6891537	786.0050484	967.5494645	1920.640641	1977.721932	917.2951279
RPL13A	mRNA	No	None	None	No	2517.527319	2986.53473	2796.86428	3213.65171	2487.648834	2908.55386	2919.633376	2829.211211	2174.775486	2929.844861	2681.635519	2299.907418	3066.852174	2499.597204	2874.816349	2194.095944	3111.148635	2497.033832	3093.09732	3110.913328	2633.203159	2937.955725	2308.84056	3012.181458	2088.861699	2551.775185	2296.596578	2785.17145	2028.009634	2820.201019	2253.308701	2051.060007	2221.840017	1842.936474	2729.20383	2778.997199	2877.684549	1572.737825	2777.26466	2627.510565	2348.204119	2880.755313	2699.430327	2553.834962
ENO1	mRNA	No	None	None	No	1499.931278	2081.96624	2098.009468	3567.837968	1537.292083	2323.194761	2943.912085	2861.501163	1471.657603	1988.970104	2065.040829	1483.228252	2035.795591	1450.608628	1899.6047	1577.843718	2025.619535	1422.541205	2007.647076	2250.774374	2599.343454	2357.427354	1694.044972	2173.745781	1361.703615	1978.410465	1561.899244	2918.537874	1455.351212	2170.521291	1463.084049	1325.332304	1467.196485	1338.908054	2247.004437	2465.601654	1843.108545	1812.614564	2196.724673	2288.650635	1286.671592	1791.700219	2324.709582	1470.275663
FCGR1B	mRNA	Yes	Group_IIa	ISG	No	147.6487934	113.8580702	152.7096449	124.7601542	130.9075876	92.84641655	128.6675851	123.7201135	103.2911155	75.63969286	103.6945901	176.0768187	161.989129	147.4768998	118.4711298	256.9323593	187.2454938	136.2510022	100.1391561	130.5963349	134.1348382	128.5755588	77.6034479	72.00387166	558.1022654	716.377043	428.0464666	440.6693435	357.1664342	399.8127448	706.3832087	710.4058366	840.6681047	610.9594826	532.6325601	148.3562414	348.5215937	236.4970947	422.7166149	443.2587103	164.0641121	165.8927526	182.6164783	146.8902045
APLP2	mRNA	No	None	None	No	1339.42451	1056.939811	1378.57273	650.624678	1636.707691	1213.344742	614.5644311	616.8111714	1576.500651	1184.058863	1658.380044	1126.077272	1008.676998	1038.303319	825.5046271	1037.490548	888.0383238	1020.894783	845.0951293	1034.134077	1696.748783	1383.144488	1736.90648	1332.422176	1181.841453	1348.961083	1564.832485	599.8839803	1460.275968	1479.022562	1067.223092	913.3296983	1082.44503	1007.714893	995.5515984	1639.6021	1114.925534	1482.512415	1253.587685	1224.167818	1314.527193	1385.179449	1137.312813	1715.070487
H3F3A	mRNA	No	None	None	No	2643.142003	2381.962871	2492.845104	1411.446286	2565.23324	2001.870274	1263.527917	1371.684554	2399.575339	2080.467179	2134.883013	2633.442106	1892.541524	3024.02787	2179.864203	2918.854649	1984.713258	2543.680408	1776.344706	2103.843799	1930.536577	1888.281914	2647.340089	1962.858475	2761.783042	2607.207561	2518.664943	1258.560113	2463.216085	2083.142559	2828.042293	2887.892377	2868.025914	2467.603076	2091.789063	2064.828426	1774.945277	1715.476026	2145.012562	2223.48037	2441.095576	2055.165631	1565.890635	2249.01153
PFN1	mRNA	No	None	None	No	2751.479525	1229.912575	1636.87664	2213.170108	1937.046883	1114.73331	2540.576926	2449.266947	1910.042556	1163.104239	1004.081471	2111.270813	1154.669108	2624.359422	1333.342015	1790.054134	1232.329059	2220.332566	1179.813507	1503.302809	1234.061823	1254.00953	1216.704493	1169.216999	2235.215567	1442.59651	1957.251922	2491.555354	1791.904491	1221.426387	2161.25809	2138.955246	2281.806271	1827.789381	1400.529704	1501.742659	953.0439275	1391.183557	1629.680173	1669.298529	2220.255224	1425.99752	920.2708538	2045.433387
HNRNPA2B1	mRNA	No	None	None	No	1725.051905	939.5229862	1292.264094	858.7453164	1886.953659	1108.837602	860.8541671	856.6629329	1665.132148	1004.59722	1380.715063	1644.472909	897.9915126	1671.9142	1143.914278	1568.030955	778.0180054	1517.470242	871.3661846	1211.902672	1431.0048	806.3098451	1883.762308	892.7417587	1821.265819	1344.933592	1794.827267	834.8715002	1634.118185	1192.54291	1567.251074	1689.108868	1452.309721	1569.926123	1270.779257	1308.19973	680.8071971	1796.255496	1508.871458	1565.164706	1732.460089	1363.404778	1308.596997	1739.752528
BTF3	mRNA	No	None	None	No	2117.174963	1530.894672	1884.045469	1968.91862	2219.773472	1768.518852	1818.97391	1850.780351	2287.099303	1701.58159	2310.547528	3212.042856	2296.150949	2067.222585	1593.235654	2404.026536	1475.657946	2789.649179	1827.048287	2443.779168	1955.305964	1458.469825	2146.22967	1764.311299	1961.269522	1801.797	2228.484696	1771.975597	2187.032168	2192.77765	3098.549716	2030.304004	2097.143896	2685.376211	2382.613341	1982.803176	1558.868415	1525.004536	1840.664894	1787.524476	2090.160027	1827.535365	1600.917559	2289.743487
MYL6	mRNA	No	None	None	No	2600.145876	2206.276978	1969.43562	1310.488688	2086.45806	1553.80621	1596.567335	1576.980546	2167.467745	1709.234401	1563.745831	2652.052813	1947.500217	2623.697322	2008.30577	3148.636976	1744.148939	2368.575941	1677.241217	1656.836846	1771.631867	1809.552001	1226.279519	1899.648576	2545.576139	1921.387634	2033.672866	1601.66568	2178.350701	1599.172319	2593.725814	2530.79808	2766.757864	2247.197169	1690.968396	1803.444115	1886.477676	1299.832698	1826.74323	1622.198943	3071.109787	1953.557826	2230.0045	2360.299139
RPL21	mRNA	No	None	None	No	2620.569356	2764.525746	2276.151762	3046.523003	2477.223734	2545.558999	2684.985134	2710.172756	3077.475793	2767.933375	2891.548206	3086.793041	2501.169191	2639.090341	2609.211914	3515.48957	2615.844618	3203.606946	2671.442798	2576.803791	2525.677272	2594.112134	2470.693377	2745.860518	2545.261451	2201.044015	2481.931582	2695.885153	2879.107304	2703.679467	2985.933807	2832.506126	2962.395943	2903.469967	2507.836282	2482.659566	2665.561278	1644.060371	2439.797184	2471.509075	2918.242458	2555.898735	3257.05604	2787.176527
SAT1	mRNA	Yes	Group_VI	No_subset	No	31.29457487	49.35103724	37.85132311	43.76524053	45.04947498	32.27288429	61.31646276	66.51743193	37.73382031	30.84897375	41.05092439	38.35664032	35.68663716	46.78993594	33.66656018	38.36505655	38.11612776	48.86198598	33.85340379	50.3752043	36.71160341	46.37383508	25.52879355	43.18210149	127.1263742	228.7494176	93.50182477	186.5294581	86.3080504	83.06782745	144.8634134	166.8573846	118.9764611	73.41916518	77.66278456	28.5686337	101.5418697	50.6664283	65.12557993	51.31101571	120.3463917	126.1260511	84.29066555	90.28470632
RPL7A	mRNA	No	None	None	No	2544.239307	3368.676445	2732.76252	3520.24334	2704.3177	3691.974483	3383.823567	3196.090738	2590.558791	3695.301658	3044.445273	2640.598923	3399.046198	2519.820109	3285.974487	2949.681996	3235.516891	2747.800223	3643.833911	3125.302658	3288.99847	3403.428339	2368.097841	3743.844	2279.799693	2554.020059	2679.167256	3301.836205	2633.833373	3264.100732	2657.07999	2451.358718	2574.449306	2512.200376	3051.07803	3295.384246	3482.926875	1624.275775	2932.505513	2766.328091	2526.353602	2900.113564	3395.788605	2830.836471
USO1	mRNA	No	None	None	No	1551.135072	982.4330919	1518.8811	973.2073249	1488.681235	970.271318	869.6449532	950.5749293	1534.93609	916.1492237	1512.186216	1400.062157	979.7645625	1396.012871	1002.248308	1533.207782	971.4495354	1479.884301	1039.760289	1506.48122	1719.454512	836.6788871	2644.349468	933.6143922	1741.446265	1615.77964	1528.275101	968.6834987	1597.805598	1344.682472	1336.354019	1544.784638	1537.625253	1825.115718	1565.046994	1561.386689	953.9444117	2343.008985	1670.38635	1718.217346	1476.473458	1476.134907	1342.600668	1385.107297
ACSL1	mRNA	Yes	Group_VII	No_subset	No	34.724008	62.07310971	50.78497116	35.08552416	40.69906375	56.81543479	42.43602977	41.18862626	55.92017411	60.24610324	72.7362807	41.1539177	75.06086632	46.93105903	58.67488796	33.20371647	46.52944592	32.84671187	48.84480916	40.50120227	52.88216379	60.1976166	39.57530777	72.74855215	103.0797044	143.5735198	126.2913219	71.23206793	130.6595094	151.3444368	119.1350148	134.9696811	81.40723737	89.06825862	80.67644371	52.50097451	141.0460924	51.83617471	74.66200766	93.75794063	37.58003981	45.10376206	42.59096949	50.85977741
NCL	mRNA	No	None	None	No	2179.962012	1030.857999	1438.958399	1073.302376	2830.547893	1486.430319	1062.187172	1019.536255	2333.598386	1243.691674	1886.606622	1785.934958	978.8665802	2086.438536	1248.417232	1751.016262	924.1179803	1940.778067	1118.722906	1534.44902	1895.080129	1038.661277	2816.137406	1098.548019	2096.767797	1473.428116	2690.566111	1028.01895	2201.661856	1570.72379	1666.854409	1926.633258	1657.482881	1954.346183	1561.63765	1708.161127	986.787228	2885.542371	2021.667732	2170.042873	1678.678167	1201.21089	1253.374776	2078.239865
PNP	mRNA	No	Group_I	Not_aNonelyzed	No	269.891906	273.7879451	258.3549264	302.2457865	288.8887115	326.9984712	306.9365018	310.5756407	285.3464805	348.2565836	294.024437	232.7375541	283.4587067	263.7583775	308.6835925	251.5191185	267.4233622	248.0476443	347.8582637	268.3856308	309.5625972	353.8382617	261.2966908	316.2024034	261.382234	261.39514	343.9886259	332.7527862	345.4563015	375.2089542	240.6508925	286.2274966	248.6025269	276.7442467	311.4057264	307.4819894	459.3158505	247.0296803	295.1886069	324.2832375	485.419816	548.7325997	606.2927657	527.8539809
UBB	mRNA	No	None	None	No	1399.09764	1623.480403	1644.769398	2407.177781	1026.166565	1315.419238	2660.443085	2554.012338	993.4968627	1496.509867	1302.733269	1172.111368	1402.841989	1304.722563	1429.422405	1182.621428	1426.852111	1171.425668	1268.336271	1586.877848	1437.602729	1334.871829	1263.18929	1387.636204	1186.59513	1569.797425	1027.929381	2615.611952	919.3846425	1325.815373	1175.510099	1109.397952	1175.969544	920.6291525	1504.006694	1539.569175	1200.173973	1393.892134	1828.04405	1586.168131	1415.012264	1767.053318	1823.210823	1154.598843
PRTN3	mRNA	Yes	None	None	No	1016.141113	2090.240497	1748.333695	1163.010076	732.2115722	2354.905939	1021.229132	1048.299398	960.9959203	3027.21629	737.3462006	726.1856459	1556.700311	837.988588	1965.919715	2522.810226	6302.003155	638.082326	1441.042718	1308.669165	1265.581668	3182.292582	766.5135636	2303.502366	1010.037043	1414.066306	687.9729766	1052.541036	1053.110591	1532.435824	697.5718676	803.1115187	3173.886405	513.8179196	1226.462268	2606.939011	1293.527778	1351.849674	1858.774081	1808.811242	858.635603	1676.018437	1924.593914	634.2616458
IFITM3	mRNA	Yes	Group_IIb	ISG	No	301.8634271	364.3647148	392.6408743	93.94451859	58.60315624	42.26952032	86.34176288	78.22648268	70.0042943	103.0202389	95.63620433	172.0258591	293.7753858	261.9099405	232.3605763	162.8363752	227.0913393	176.047087	168.1769127	199.8180733	72.5826565	88.20789706	62.56294528	114.67722	693.1854376	852.6860637	195.6524873	253.4628783	266.4906618	355.8950473	655.837456	668.2737299	655.2656187	170.9407451	244.1202927	105.7353819	676.2426867	2809.127033	597.2162924	624.7495748	311.986473	286.8676555	243.6088407	40.84169929
S100A11	mRNA	No	None	None	No	1318.985628	947.3513643	1090.876288	736.6566879	987.1718529	616.9619517	835.3966462	855.416407	1090.100091	759.9548336	852.4980645	1259.047542	941.9599967	1615.171532	947.3491513	949.1350317	591.6710828	1479.964742	970.7791719	1163.962959	647.6730779	669.1864514	886.2155918	780.3418767	1136.929566	988.666408	914.9652551	817.3110981	1060.797045	861.1135942	1168.009375	1328.230506	951.2454944	1142.358176	1043.987827	795.7897263	1003.463003	1281.362705	963.6718624	1058.798318	1891.342867	1590.105592	1029.747252	1739.002724
MCL1	mRNA	Yes	Group_IVb	No_subset	No	388.7207915	437.6451153	461.1859347	635.5448589	345.9846919	272.2198335	546.6969862	512.5913181	389.623803	299.9392442	507.01236	410.3409123	372.4226313	519.5226657	410.8426074	484.9480069	397.3950064	412.1838274	378.9532531	418.4353478	377.0082782	409.7541586	284.9227752	368.8737589	558.5953061	700.8853911	438.2508262	661.6987469	484.7620772	569.6185685	566.4097349	726.0344933	575.0935575	592.6208578	524.5682121	377.3369027	408.7097998	412.3894008	448.3029168	466.9919362	1210.95123	1543.29065	1557.143886	866.3240267
TMSB10	mRNA	No	None	None	No	1333.272056	1554.867423	952.5673475	1612.039004	677.7718326	732.9684287	1539.026287	1427.195789	1344.517989	1430.459625	757.6766058	1679.789426	1651.472656	1449.127331	1445.334748	1319.929703	1177.252627	1442.100083	1438.430851	985.9043199	698.8438207	1266.325026	461.2446611	1558.352454	1525.435415	1003.222974	762.336696	1654.063117	1574.603605	1045.449232	2010.310067	1812.057191	1469.084975	1704.738613	1183.579235	778.8335678	1467.143485	851.7365017	830.3656725	833.2731137	1711.470169	989.2955488	1082.573727	1067.913101
MX1	mRNA	Yes	Group_IIb	ISG	No	39.91093387	57.51280715	70.62760202	1.240856465	6.064854338	3.687063854	1.610184354	1.363236145	3.122185325	2.122882687	3.846815488	19.67210446	28.64582425	36.68396843	34.89932404	17.11572043	21.05033655	2.017301891	2.147511455	2.121525134	2.982545505	0.827092983	4.291645546	1.930727112	626.1327205	972.2074057	317.1957585	115.6635368	236.9363015	306.9686653	408.5253533	559.135418	436.7523321	3.391727785	4.118717877	15.50316408	449.8608709	2230.442221	416.3377114	583.2888623	33.04825452	23.25333084	7.825105867	5.556889711
HNRNPH1	mRNA	No	None	None	No	1560.144224	832.3834956	1434.301446	910.3240725	1450.120054	942.5191855	909.7201582	936.5783486	1668.926687	1042.609446	1715.44702	1735.747151	1258.007678	1556.999791	1096.620999	1338.541647	687.5768948	1631.277019	1081.052211	1472.541992	1600.526604	771.9691772	2107.090141	919.8833958	1420.020019	1312.676846	1395.329189	858.5378453	1548.4379	1443.771681	1530.117761	1460.210575	1184.796861	1619.670831	1567.609615	1441.748035	715.7641049	1435.224417	1365.858168	1313.048504	1674.496658	1635.494094	973.9351649	1451.471454
CCT8	mRNA	No	None	None	No	1190.986135	748.2175604	1144.737312	662.1332324	735.1770551	570.7301811	742.3080373	727.1873561	764.969808	528.6174826	748.947314	1332.726111	971.4538865	890.6636638	704.1263059	990.2735804	716.1429313	1401.32498	900.6295097	1247.360823	852.1450496	604.1221558	931.4277852	527.4406335	1214.204387	1190.829737	729.394437	751.4229379	736.4554795	642.7295467	1296.560395	885.8894993	962.495982	1362.036097	1242.371718	806.8517203	542.7365211	1262.052403	1195.089399	1216.854625	1110.343237	956.1318844	1082.307677	677.9775603
DBI	mRNA	No	None	None	No	1641.992472	715.492182	1421.436247	946.4800902	1299.232216	475.8926696	1148.248807	1116.040551	1354.398575	518.8203399	1322.286185	1801.431542	671.7980904	1753.305895	711.7615799	2354.083044	788.5623278	1724.994962	568.9046759	1307.44786	1569.726143	786.5452001	851.9930246	570.4812451	1619.676302	1395.886265	1150.87047	1069.009617	1275.824443	1081.879062	1712.140338	1598.818928	1985.177239	1450.098709	1252.70995	1446.451755	563.0659245	829.8098298	1252.231938	1055.128515	2391.247607	1820.134692	932.8600825	2142.627299
RPL10A	mRNA	No	None	None	No	1902.493403	2510.887629	2188.130452	2524.078386	2087.918676	2621.575367	2361.385861	2345.394476	2162.010915	2641.411015	2496.976293	2192.780247	2729.922014	2080.541672	2526.922964	2319.698604	2576.030357	2276.469472	2705.984406	2486.197883	2368.220637	2539.653885	1837.744718	2650.572875	1758.262492	2089.099533	2204.855365	2359.531629	2088.797254	2560.387889	2155.109502	1853.755161	2074.39461	1974.208049	2393.458696	2444.320017	2633.61079	1319.021394	2155.351988	2164.113167	2164.467309	2353.543608	2412.653726	2382.556831
CLIC1	mRNA	No	None	None	No	1195.302061	1585.416721	1576.540778	1613.376863	1040.005121	1414.449161	1720.888006	1720.8002	1087.476974	1389.277744	1483.616819	1220.128254	1659.588769	1223.722435	1610.568632	1502.52345	1964.81696	1348.356668	1599.225126	1690.723571	1424.532079	1860.034448	727.1357348	1465.050169	1236.378005	1565.46415	1136.863097	1857.86499	1121.65463	1602.794353	1254.527725	1286.752917	1369.096896	1277.601474	1741.895691	1425.441547	1745.097501	1123.02641	1347.928359	1382.84737	1429.509524	1662.333159	1776.48739	1432.614978
ARPC2	mRNA	No	None	None	No	1484.743742	1084.144583	1310.62537	934.4669484	1325.9277	966.4564827	1023.649516	1025.58439	1444.921702	1050.679104	1259.129576	1461.707914	1008.19082	1352.754385	984.7418085	1339.935699	951.8363503	1419.051054	1034.552417	1300.734258	1307.591695	1181.138927	1531.459109	1085.656585	1360.030903	1356.04311	1351.377376	1069.481848	1415.34311	1270.230266	1447.218622	1361.964163	1392.898443	1443.308332	1297.223293	1339.625656	1149.314873	1271.324447	1228.573141	1220.978251	1300.426674	1137.825497	963.2212118	1275.031931
HMGN1	mRNA	No	None	None	No	1670.671669	1015.316275	1387.041902	694.1228143	1263.369321	783.9033398	720.1325401	736.0559193	1294.288331	810.6771692	1075.778065	2032.930401	1097.940441	1265.599257	832.8268139	1361.277732	699.6834641	1970.637731	1116.860551	1547.676951	1039.719682	748.7177495	1540.30409	784.3609358	1835.542144	1450.857271	1175.573724	680.0121383	1279.702168	901.2328718	1881.396278	1282.03526	1172.538727	1839.426204	1497.846717	1048.413577	600.2079541	1669.83234	1528.99191	1506.135773	1784.780412	1461.833506	1101.99079	1237.696484
LAP3	mRNA	Yes	Group_IIa	ISG	No	123.0505242	126.6475627	161.9615479	67.4661734	84.90835224	86.18120298	86.26334088	87.22304369	102.5800897	108.9814874	125.2850762	102.350435	105.178619	118.2170038	124.0592122	83.98985098	72.50735587	113.8135002	99.33574791	153.4321951	121.7084487	82.51448482	145.699282	104.4194396	492.0348254	740.5947734	360.0966378	313.8442799	371.8840159	528.0083168	430.058419	476.9650215	351.3070369	337.0061217	407.5065405	132.2054933	449.5238699	1120.894456	532.6144173	566.1577232	114.5736709	118.4594822	127.8506779	78.12679848
RPS7	mRNA	No	None	None	No	1672.025592	2193.753497	1661.457107	2281.757829	2036.324172	2499.14736	2206.471965	2132.994164	2222.380161	2455.842522	2058.809147	1925.82812	1867.924812	1757.684916	1961.658335	2104.698597	2172.631728	1918.633368	1969.066866	1912.33613	2139.103879	2411.759995	1634.27269	2352.539402	1746.242356	1562.488659	2123.518821	2119.989722	2253.604395	2317.69743	1782.791095	1808.159754	1875.124981	1829.884309	1839.076694	2241.358889	2472.303044	1160.455124	1755.437363	1659.778698	1872.819376	1656.804262	2159.429276	2365.146616
HMGN2	mRNA	No	None	None	No	2060.838288	2492.53694	1961.594006	2123.918714	1803.608532	2542.654202	2251.531361	2211.040551	1873.464826	2477.610145	1771.958145	2005.935841	2120.58585	2019.309999	2471.895191	2058.195093	2314.172028	1926.471373	2102.841371	1758.565791	1557.172814	2268.177504	1753.168562	2298.898685	1951.555889	1883.873131	1770.123368	2236.510323	1831.841262	1735.446127	2032.95959	1962.459762	2002.506004	1822.010556	1729.696201	1661.710124	1981.19645	1566.28701	1895.94554	1662.467376	1872.911487	1707.11607	2046.031217	1714.737881
RPL14	mRNA	No	None	None	No	1705.860039	1785.403379	1529.625708	1777.956469	2467.562241	2297.461784	1639.987674	1538.351032	2285.111432	2130.312032	2398.696151	1857.29015	1723.229652	1738.191921	1641.891195	1931.042965	1720.411657	1968.939176	1764.530822	1779.355744	1949.139461	1853.759633	2039.611741	2114.873583	1606.125445	1606.284836	2349.434672	1545.173533	2155.004729	2078.397377	1830.74413	1667.209569	1866.163259	1816.064701	1672.521631	1935.67021	2043.948765	1188.683501	1623.292352	1605.506895	1775.021103	1661.9626	1666.901117	2425.985511
RPL29	mRNA	No	None	None	No	1686.962303	2728.389859	1584.98831	2588.729211	1757.899276	2891.116641	2469.081594	2405.637928	1886.204248	2917.519523	1690.515832	1916.585171	2767.431033	1678.278227	2533.845426	1930.856931	2796.355606	1781.983228	2818.02215	1789.819128	1689.515736	2740.277067	1084.145408	2964.793571	1619.069445	1461.742437	1850.743548	2419.021049	1835.762989	1933.665818	1798.021263	1574.769363	1942.156662	1667.146535	1684.348615	1820.428279	2834.316236	1025.879802	1572.711619	1520.075686	1726.206854	1666.527328	2303.138273	1995.181249
PDIA6	mRNA	No	None	None	No	868.0569684	712.9925925	940.2117569	330.5757322	693.1538488	614.4219463	353.2912975	348.6457455	730.4268935	679.8011526	858.444616	605.6849134	556.0668317	618.095454	585.7621934	835.5546622	617.8307284	660.0419553	512.9648758	835.6168091	848.4351182	575.6955266	1120.807217	674.0809088	841.1474979	989.0125954	695.1123523	348.5197288	709.7465745	806.5408659	584.3269735	609.3419511	784.3938628	604.6485211	808.1161909	823.4347906	557.7770337	1291.86673	1186.181526	1076.69463	897.4405176	1007.012687	1001.805862	761.0850218
RPL41	mRNA	No	None	None	No	3393.60928	4538.081227	2355.809844	5649.383035	3033.829026	4150.524158	4968.995584	4739.003035	3073.988237	4189.934911	2097.988682	3965.842586	4636.011317	3677.868162	4823.079729	3906.927043	4282.866849	3606.436849	4711.277923	2312.585801	2195.161622	3810.180454	1056.15241	4362.023836	3201.073941	1832.675506	2987.320231	4802.392461	3204.329516	2373.849021	4077.852265	3677.694304	3799.511504	3559.481614	2247.596582	2206.391605	4154.248203	1187.946845	2328.075708	1899.658851	3766.102359	2166.637394	4450.328458	3494.127497
RPS25	mRNA	No	None	None	No	5022.138299	2920.697316	1756.043715	2684.919522	6473.28648	2929.803506	2455.40439	2351.60445	6751.135981	2865.751288	1813.330029	8753.422924	2786.874989	5244.985328	2765.359715	6661.4636	2733.92274	5950.545995	2889.664636	1882.240557	1817.252386	2714.840061	1323.04338	2749.884873	5984.40843	1535.899684	6673.896166	2378.4655	7988.813167	1920.776575	7061.586131	6608.691733	6375.956159	6798.309233	1780.075338	1846.447844	2762.712463	1206.335148	1787.403262	1564.747546	7340.922934	1744.781237	2295.635302	8871.937655
PPIB	mRNA	No	None	None	No	1158.16212	840.220806	982.4271128	459.7038882	905.3837556	761.3799288	510.4606824	477.6750723	934.277503	847.7155631	840.4734712	913.5968504	689.2301551	737.115043	683.8205063	1335.434621	894.3792908	967.5404925	671.2030868	979.2516211	803.0292841	715.5119421	832.8878816	839.8295131	1090.673142	910.7289143	869.9226796	479.1453942	944.9747786	865.9156781	854.4905895	760.293159	1206.611817	865.8623345	958.2914399	778.1901976	817.8567888	928.4928609	1326.366041	1066.729322	1180.224993	988.6096178	1217.398893	1036.613903
EEF1G	mRNA	No	None	None	No	2302.834399	2433.931103	2315.755697	2874.025018	3039.6643	2897.423389	2749.187586	2641.307308	2754.609969	2797.878815	3242.491195	2664.548465	2463.222965	2517.277993	2456.334606	2665.561961	2297.962937	2665.3719	2899.394482	2801.878107	2948.207899	2695.230199	2483.003404	3051.166579	2274.499249	2212.003388	2931.159217	2699.469175	2911.932637	3102.57567	2620.926199	2546.605495	2455.675526	2546.056888	2744.942692	2772.734171	2931.854678	1436.292616	2470.106158	2164.203982	2543.250137	2498.686261	2580.720877	3287.560926
CANX	mRNA	No	None	None	No	1285.626181	902.9188549	1377.908643	955.0525583	797.9520581	644.6177764	876.5740309	905.4333334	1010.325996	731.3835166	1172.941048	1580.798274	1364.697126	1087.603567	890.4659634	1222.161108	813.1721681	1456.155391	1071.012624	1616.551669	1300.38258	698.2181598	1458.284224	838.5590931	1259.561846	1377.229432	733.6133768	831.6511921	969.3350623	962.0345209	1451.381969	1086.150163	1159.031627	1663.966625	1615.880829	1177.809205	551.6066797	1715.947585	1393.94553	1319.575374	1345.566292	1435.474199	1427.610769	821.7974009
HIAT1	mRNA	Yes	Group_I	GroupI_IRF3dependent	No	116.6528918	110.4584956	131.2239266	93.53463875	147.9129179	114.0860275	71.76153508	77.81773899	135.185492	100.959775	145.2179106	119.5772606	101.7953468	129.7509899	97.07716339	107.9104134	88.43994507	118.9018549	90.96013603	117.1139516	132.4638335	114.3733285	117.190579	121.6901441	142.1159689	161.9762188	161.247607	80.06640841	146.822929	154.8127561	146.9657738	161.5576225	122.6336786	135.4741143	124.1740472	129.7684261	108.8380556	114.1345438	103.0646536	98.07912156	146.6463468	151.1092392	123.5629218	187.0580799
FCGR1A	mRNA	No	Group_IIa	ISG	No	127.5191937	108.1098892	136.2589602	99.74379934	122.62485	95.8414438	118.7523271	107.5169766	97.66071796	79.61121692	101.7902152	146.4557837	137.5640822	119.786735	106.3142937	196.8217588	169.5385526	128.2592999	96.56659595	125.5475221	139.082593	131.9536589	79.53017738	78.60154895	397.2944653	518.2364245	342.3824672	326.8118135	277.8380061	341.8667177	452.6773477	461.4791283	519.1479391	433.8864997	406.0033718	138.9601362	319.9998507	215.6732131	327.8593507	354.0583095	119.6714913	128.7066724	147.0287804	118.8454511
LDHA	mRNA	No	None	None	No	1089.700566	1072.352885	1213.024963	2036.419825	736.5724114	729.5329082	1577.413614	1522.814705	943.6769683	691.6369368	1045.242657	1264.36535	1100.151084	993.5291617	845.1015313	962.1753345	746.4755065	1225.640714	1002.832086	1233.348916	1068.387926	769.227142	833.372137	977.7960387	1153.654611	1268.256565	842.7763917	1592.874298	1007.488603	1041.186994	1335.943029	1093.6411	940.4519398	1372.950082	1323.571201	1025.082504	672.7433369	1037.419477	999.050244	1254.813543	743.8538825	746.3892387	1072.612449	553.8582033
RPL17	mRNA	No	None	None	No	2163.365788	2249.235497	1618.318563	2410.716621	2769.588172	2578.007639	2075.735735	2069.001535	2713.964811	2468.186081	2036.586389	2709.052563	2197.887578	2287.185444	2085.280704	2436.412497	2112.394144	2870.877454	2406.139932	1949.571267	1878.689472	2218.746057	1836.651242	2560.720645	2214.992199	1531.83081	2753.656952	2040.182395	2865.204438	2108.942689	2606.490966	2318.255822	2529.306294	2756.416131	1849.237772	2044.677605	2416.385465	1122.370427	1623.458776	1674.611539	2213.306091	1563.221837	1967.323695	3001.857705
LAPTM5	mRNA	No	None	None	No	825.562704	1123.890657	1157.491149	665.8644831	695.032398	863.154054	836.9175528	878.790812	797.6814582	997.7615476	1073.409118	899.601342	1185.195228	908.6476762	1002.278925	927.7766237	1024.972854	853.5341463	1136.482826	1096.548686	946.9866464	1093.468795	904.3116204	1152.692532	715.8291383	1093.342427	677.5617651	817.2110655	736.8289751	1040.613669	923.9925239	806.8476178	925.4068911	878.1285145	1065.684924	932.581864	850.1983847	1050.547869	840.84434	791.6358417	845.4429063	1132.764985	976.3443152	662.3712144
IFITM2	mRNA	No	None	None	No	369.5400814	202.996196	278.4333108	167.0473987	198.4520785	111.7152563	200.3637353	191.2434116	226.5283895	143.0803603	163.9032266	310.2642015	211.4094637	326.702112	199.9142024	227.9407201	167.7767523	301.0294733	190.5703161	247.5984369	154.3331383	147.3476399	137.0385856	147.4981959	417.008542	356.1557356	304.9576234	234.6637209	322.1768482	279.3373901	421.1214379	397.2012	334.4224233	310.3827581	283.7810314	167.2802165	314.4554277	802.4738458	346.7102845	309.3664338	316.8807251	261.7347476	184.7559813	167.9019283
ARHGDIB	mRNA	No	None	None	No	1268.48242	822.7028606	1112.607649	1489.79366	1001.147621	692.6748304	1656.795249	1641.356861	971.0023532	712.8285122	917.9838012	1116.077938	825.160596	1046.417243	768.9559852	1095.608973	797.221876	1058.817723	806.4535627	1060.961096	1040.680768	848.2266025	966.15755	781.7613188	973.2648263	982.7660319	939.1590213	1640.617048	885.3874358	917.7273372	1045.502902	923.7903468	1142.819061	928.1061808	971.3258495	1102.903239	723.2432851	1123.011794	1046.017817	1055.909242	1020.686595	960.9154731	854.3627407	840.8697365
HNRNPU	mRNA	No	None	None	No	906.265971	748.5135843	861.3962399	591.8080555	999.7197541	725.8064523	620.9331018	615.631767	882.7053671	658.9334225	855.8379602	810.8251695	713.6255618	932.2930335	829.0957629	796.0181308	615.6403133	746.6973551	678.2171022	722.825072	807.3865486	591.2556225	991.1446219	678.5074529	890.4333123	789.9392091	858.0843352	582.4679116	819.9885148	683.053837	720.4237542	908.6629414	710.2147791	815.273883	707.6865502	768.1931936	586.2434767	1118.223356	793.1158265	829.8880781	1428.493421	1597.842316	1221.185888	1381.376443
CCR1	mRNA	Yes	Group_VII	No_subset	No	106.8761662	157.4442561	125.9167955	63.22279549	86.3253776	100.6034877	67.21618088	73.5096337	91.01125159	132.762487	109.6380988	95.53327089	164.2407309	96.49608828	114.7922992	30.954016	33.84965789	104.2681234	141.2462787	109.7812079	73.07870854	64.06121854	84.34565064	124.3219595	330.5427991	457.1181796	272.3110575	164.6496039	269.724648	363.9221218	314.1010615	357.6278093	111.7909534	196.3060044	208.438436	80.08477579	339.567933	217.8844153	226.0163008	256.1410544	229.5007273	205.5215052	195.2066734	152.2997379
PTGER4	mRNA	Yes	Group_VII	No_subset	No	77.45967327	86.16030493	101.4810678	67.22173826	38.99979484	28.79678201	90.02470424	82.09469448	31.62508961	31.43355925	35.38946984	70.23228223	80.65151903	76.99389934	77.97949656	54.78083435	57.47652666	88.21096247	86.71780666	114.2893649	53.39277774	63.95623306	25.91878382	47.86456814	108.096304	159.911401	46.85604965	107.7252406	37.78635391	47.58325643	102.301491	119.4068943	72.59887678	124.591915	153.727876	60.2468307	41.73723228	71.40051095	77.2915543	57.89721497	162.0426888	219.6688703	256.6930971	65.84951913
ANXA5	mRNA	No	None	None	No	675.5047494	366.9926049	649.7573804	280.7182467	687.5527872	312.8439526	280.8996458	282.2201878	750.9975336	323.2521419	792.3248553	626.8162236	287.4930988	793.5927849	390.2076422	637.5400947	262.8009625	634.9701044	266.9998612	515.500457	600.2761002	383.3198886	881.1546624	363.3436092	678.2834706	668.488936	674.2218415	292.4507422	700.8366465	638.5091002	610.302696	750.5616426	568.0651844	599.1596633	500.593933	575.525686	395.2525921	684.969442	491.9855579	505.3417303	1025.359247	912.4608753	451.0145725	1036.839405
PDIA3	mRNA	No	None	None	No	814.7504249	494.5075311	751.7056197	267.6377489	689.3275881	439.8661326	344.2427906	323.9638492	638.9076199	437.7940026	622.1059784	663.2839348	415.5049042	611.6505033	445.1956777	689.0061392	362.8666658	655.4550663	397.0332933	631.6144733	534.6694477	384.5004539	888.2572633	459.3607671	812.2846476	768.5182388	674.0242615	340.6754916	636.8518735	547.7217966	636.4540635	633.5250509	625.0188161	682.0586344	619.808231	538.2035174	379.6017817	1109.132638	917.8945813	806.7558586	903.6436814	837.5297397	738.5335137	780.6742441
FCER1G	mRNA	Yes	None	None	No	1017.864953	1159.161068	1106.90746	706.8824394	827.7022296	661.739087	1052.550176	967.7165056	1453.313199	1052.236438	1415.264312	1285.265125	1680.770616	1240.701411	938.5208054	278.0070572	294.6019446	1503.791231	1293.340217	1087.625482	538.1073822	1029.109161	948.5076952	1632.011197	721.9313155	903.9668725	857.3262938	1010.937302	1263.042487	1397.416119	1314.365865	1081.388284	288.3040948	1251.390358	948.9549516	598.5662596	2199.907316	322.6997035	290.5332994	310.2355914	905.1876026	693.6428847	274.6851477	817.2014676
SSB	mRNA	No	None	None	No	496.0422758	250.0185152	330.5429286	266.0243966	607.2095526	311.6971475	247.586062	253.8076669	523.5877217	260.3456621	411.672923	486.9244429	254.8261349	477.1843722	289.1254937	441.1249385	211.9892206	546.852576	267.9701131	379.5410624	407.2366413	232.3103667	749.313189	237.8033641	664.4907619	507.2359023	708.280905	283.3303642	609.5149158	385.679105	571.3552341	682.0527928	470.1544446	569.7718528	391.6854227	365.2227302	333.6210528	1312.850261	507.4906216	646.2390856	435.3053934	315.2912739	311.7161521	448.0582623
IFIT1	mRNA	Yes	Group_IIb	IRF3or7_target	No	14.0347013	22.62521575	22.92115613	0.801606477	1.399271579	0.807417788	2.41474123	2.638926637	0	0	0	11.03585615	23.14683674	13.42291074	13.57556715	7.551922886	9.490456495	3.301904509	1.748716697	2.950255551	1.767042655	0.127216873	0.145344623	0.18120149	581.1474143	979.316962	172.8494905	308.9482891	149.0793025	170.7837845	533.0984647	609.7312672	749.6432276	2.878282078	2.6418651	32.01583181	292.3907278	893.711587	356.106933	477.9638156	20.67089463	6.598198726	2.518555975	1.858578456
RPS4X	mRNA	No	None	None	No	1865.549383	1355.120998	1669.988583	1432.106516	2336.833315	1564.200004	1318.343056	1293.031422	2384.308416	1499.347804	2233.301717	2207.826222	1271.449053	1937.415686	1259.439439	2250.172765	1348.351554	2304.40911	1402.790128	1930.925913	1851.085405	1465.725115	2016.143267	1554.469713	2019.403534	1649.445059	2368.907838	1290.359516	2326.089161	2243.800449	2165.087293	1937.423424	2112.028327	2040.447361	1852.335585	1932.33764	1697.667657	1207.763505	1729.714431	1713.862264	2032.772067	1793.764571	1386.322016	2712.566432
PKM	mRNA	No	None	None	No	1158.819942	914.7203184	1280.741319	1154.771781	966.5232016	604.2998925	1173.179335	1141.621006	1087.197085	686.5816608	1184.701743	1251.43677	937.5694903	1132.759898	685.8808967	671.780596	563.3895604	1187.26728	808.1044203	1330.869404	795.4938298	792.5512813	958.3042972	961.2977725	1006.423398	1209.062396	935.7168202	1150.821108	1044.378902	1204.874379	1306.837964	974.7765216	722.2393307	1187.993618	1289.657788	785.9642288	868.452744	840.5426817	865.5945356	988.9127453	1271.501937	1289.736765	831.693101	1096.223022
EIF3E	mRNA	No	None	None	No	1232.178943	893.2940705	1182.924203	1019.237329	1687.588113	957.6927329	920.8880943	919.0475954	1553.765181	916.6230469	1700.590608	1622.804009	1016.883792	1343.971456	880.198254	1553.896876	906.5879857	1536.123871	894.942508	1318.829066	1433.715636	892.19015	2087.875977	963.3233313	1289.529111	1250.237816	1533.887024	919.8654912	1536.466982	1347.014832	1535.687173	1403.334646	1378.136975	1591.788854	1253.451725	1423.587599	901.7681401	1305.545001	1065.726139	1160.541139	1189.422573	1141.425051	980.5189744	1408.269
CTSZ	mRNA	No	None	None	No	708.2395698	522.9625594	734.3307117	185.4074034	702.4231903	470.2512298	237.4775099	242.4060497	864.8142517	633.8555666	910.5665204	670.0204909	418.4141856	626.5767679	421.5376005	329.5583645	188.8692656	685.3826136	454.2514839	741.8691618	435.2752944	285.1615134	1178.986969	665.5189323	645.4053999	799.3526037	736.4928098	241.0989626	843.8129187	897.2546084	700.0329383	600.1029557	318.5572578	607.4445863	756.9896501	426.6455626	613.0370291	1041.743803	739.4013115	759.4187956	610.0291845	700.6957084	391.2396467	606.8087143
CMPK2	mRNA	Yes	Group_IIb	IRF3or7_target	No	46.53210994	54.40552338	53.09297785	10.15230553	16.54894404	18.87281086	6.861475312	7.561069998	28.87326555	27.73895137	26.96390585	52.4078853	52.08944557	52.7770497	52.88225668	36.56467221	32.42757417	29.26375841	26.40861345	20.0711119	19.3605511	17.41512531	20.41779489	25.86833472	481.3466683	598.7607149	297.2742611	126.9436778	327.8693992	336.0327187	540.0576352	522.459891	427.323497	47.37588426	35.07580865	35.43353442	339.1675032	591.2114153	304.5780514	370.3447291	30.00046623	16.13967955	12.53111521	9.288595981
ALDOA	mRNA	No	None	None	No	874.4333876	1349.152967	1375.861365	1947.535119	577.1646862	856.3246136	1777.712098	1753.974683	666.5229748	854.7795811	884.7540105	881.1185042	1398.162018	785.9862729	998.0795336	756.3932941	1332.020351	772.2248242	1166.592148	1249.894258	1078.431285	1247.033002	478.6861027	1202.232407	766.1038018	1276.568727	591.7021955	1782.597253	695.5408145	1022.539208	883.8219812	700.1460414	787.594251	685.8459422	1202.506727	1119.263523	904.7181486	713.3945496	996.0109072	1000.384983	755.1568006	1066.051644	1097.827699	601.7029649
AMD1	mRNA	No	Group_I	Not_aNonelyzed	No	188.8536527	152.3155789	188.5693129	113.9689488	207.3591868	166.8945249	105.5007183	111.718381	199.8842543	149.042172	181.6282809	203.3048148	163.8917389	194.464717	174.9486539	162.8833487	122.1137935	192.4670342	174.9299941	168.3098246	179.9494183	134.4014069	213.2017065	136.0455303	227.4415213	227.8096135	245.0136265	99.5635427	212.4394004	166.0115518	210.9459536	235.9059609	176.6365525	244.0377999	188.836381	175.5850613	153.1452415	223.7631371	190.3935816	221.0883897	470.5223536	449.2587558	443.5775353	463.6703349
RPL27	mRNA	No	None	None	No	1628.961233	2717.55859	1542.006784	2940.162371	1869.52783	3068.760678	2789.993973	2636.409805	1915.108735	3097.6112	1792.598186	1684.687394	2416.966691	1747.121053	2633.237689	1664.012959	2592.550006	2016.17765	3009.353678	1762.560022	1664.51698	2906.013687	1334.024966	3065.929206	1521.375667	1347.278084	1955.289173	2651.394515	1836.655451	1919.470944	1660.268485	1674.843195	1639.754985	1787.67979	1616.446869	1710.192286	3133.406147	1035.162103	1638.032693	1600.995339	1735.05783	1500.989335	2349.235432	1848.277656
NFIL3	mRNA	No	Group_VII	No_subset	No	30.03242176	20.46230761	29.89866644	20.2897886	38.6318478	21.00890573	19.98668681	21.52584717	40.05872947	18.5131661	33.94893165	43.56695638	17.14982108	44.35269039	18.8815566	42.98763478	19.64168448	32.11636616	12.66680353	26.74692549	27.6989885	27.53009737	32.50142777	22.00258281	58.80598044	57.21952302	55.62699422	32.53517908	56.41155359	44.61613396	76.13976298	79.77095286	70.82108723	50.99736044	39.66947988	28.76224867	27.7686388	35.25849692	30.27370982	32.96906891	104.3756253	118.3091616	75.58946621	79.94379991
EIF4G2	mRNA	No	None	None	No	788.7942312	812.2868936	822.0621046	687.9980604	711.3327339	783.7212384	771.8057239	789.2460082	813.5906184	797.564037	911.6678213	659.4277441	748.6694792	840.213509	817.8720818	658.6365146	690.3268665	668.4821055	749.3903114	701.6314229	776.4853001	738.3957677	790.997005	817.8494467	767.7751431	789.9491372	733.119	773.2130382	772.8780967	810.3802091	640.600454	806.0512088	638.5582998	798.4468804	733.353734	715.4363339	645.6377419	801.0857327	769.3981845	743.2958637	814.5913337	837.9328518	806.5400232	819.0571103
RPL9	mRNA	No	None	None	No	1829.376532	2919.650802	1645.827737	2735.456908	2333.160534	3509.345293	2553.724654	2432.748321	2383.980184	3201.340492	2160.081243	2198.007086	2564.935869	1807.768167	2615.994569	2281.011228	2548.660181	2100.539573	2836.968745	1840.490284	2002.764333	2833.340267	1504.138556	3187.203739	1908.348486	1561.59184	2413.15476	2548.563162	2505.635751	2288.829102	2106.163362	2048.339193	2018.19469	2140.658973	1799.772217	1999.417233	3166.40043	928.3716569	1619.357473	1634.936127	2025.283814	1709.552653	2844.409831	2792.368656
TMEM123	mRNA	No	None	None	No	371.1515992	305.6634564	379.6388544	142.3527421	558.753927	350.3277268	122.4848732	145.3890015	477.1198939	291.7334312	460.8010866	393.44408	301.2346042	391.1002872	257.8441422	348.8469104	181.8764351	393.3131966	288.8924934	334.5160697	366.3547665	208.6953876	530.0428839	312.5164558	471.381393	486.0054192	643.8323747	127.8335833	536.2620265	460.8113298	443.2695874	484.0265811	411.1230439	440.6497864	347.3870854	356.5552341	285.1744932	950.4932841	338.1344463	395.0830272	327.6699736	315.6979856	272.8274075	448.2960553
ELANE	mRNA	Yes	None	None	No	834.590286	1958.595355	1172.134362	795.7487747	616.4008585	1445.819462	811.2776768	880.3715415	597.2931521	1684.344042	470.9494933	736.3717903	1597.446393	743.719381	1510.051842	1876.601455	5776.151585	676.7468634	1233.321733	1127.930508	811.20555	3188.859618	416.7030334	1336.34523	829.6666779	1019.131726	575.447102	831.9324936	645.1428701	922.8449841	752.9840914	690.5013166	2185.214918	554.9390417	1069.141943	1595.091049	1715.444611	866.4607223	891.2331805	918.2512822	819.1473655	1136.575932	873.6640499	586.1525475
RPL24	mRNA	No	None	None	No	1561.144001	1728.742778	1308.874712	1790.040017	1739.075425	1839.912773	1692.606689	1701.569335	1870.842724	1830.604335	1699.933635	1637.512927	1591.912054	1594.336448	1610.12873	1513.649153	1811.172552	1730.134363	1676.86306	1454.241361	1655.482678	1905.855779	1303.958233	1901.601534	1491.109769	1262.700895	1805.491966	1736.051323	1817.319221	1738.161663	1627.919653	1495.957521	1595.954117	1511.305992	1474.376561	1671.436535	1927.570353	895.9255125	1523.323596	1548.699521	1615.934464	1307.495388	1702.120436	1919.163186
WARS	mRNA	Yes	Group_IIb	ISG	No	126.5889181	123.2133144	116.6084543	254.8216796	83.86739164	96.68912417	303.2894079	298.6903833	106.2525135	111.3234479	104.2059579	131.6850965	284.6325233	134.0567681	201.0644449	98.16059526	89.78863912	275.7955639	306.7892702	301.7115108	141.9482011	108.0650611	115.9303934	131.3318135	378.0623678	522.5800023	191.9319414	1357.892271	285.0408634	340.9581582	477.3510998	509.8236033	326.0820515	626.5759489	598.6460958	180.6651959	567.0706924	487.6718084	346.0509416	346.0321482	129.8753555	105.3521594	113.1410039	109.810905
ARPC3	mRNA	No	None	None	No	975.5986921	1013.471933	1084.459745	1099.160813	876.1356248	847.0811344	1143.82505	1159.452442	926.9339452	890.6518723	1125.353805	1148.357914	1006.345738	1009.169772	971.1220697	1204.671386	1115.615768	1093.861699	967.1472567	1173.741476	1007.801451	1001.13155	1054.860817	891.8496674	964.956689	1146.454801	883.0769754	1144.239451	919.7333074	973.8922038	1086.967035	1053.796518	1023.954414	1134.664779	1150.661298	1009.316035	929.2136396	913.6824359	976.3843778	995.0464919	954.6474707	972.7258287	939.3342942	807.3581177
CSDE1	mRNA	No	None	None	No	869.1251292	782.9997567	984.2612935	925.1471214	1218.846948	1076.208269	927.387742	930.6284519	1219.167441	896.7666944	1429.201891	1056.318411	1011.945096	895.3804279	796.860089	916.4848273	616.4375006	876.2657819	781.6021542	965.12737	1391.827546	785.6086488	1708.788357	957.064715	902.6535849	1018.532612	1215.216209	908.0947026	1172.685377	1218.550889	1002.332803	922.4736662	862.7556303	977.6509706	997.748953	1283.418459	771.6564007	1134.824916	917.2573995	982.7453146	818.5252907	948.5638128	838.0496482	1120.774943
RPSA	mRNA	No	None	None	No	1481.576283	1959.863342	1803.236209	2310.770996	1612.518894	2118.904695	2200.52775	2185.608263	1619.631001	2013.989748	2158.536704	1354.977693	1583.70869	1521.864086	1798.704827	1545.641327	1668.691392	1674.285301	2057.181362	2134.664857	1912.729723	1813.931379	1753.831471	2083.22275	1387.352908	1666.939077	1612.939637	2199.283024	1463.076192	2055.801925	1345.333138	1371.680034	1356.158164	1444.331118	1994.928259	1870.424222	1920.58566	1358.238023	2031.855067	1791.708222	1529.54751	1875.500958	2063.378635	1704.43173
ADAR	mRNA	No	Group_IIa	ISG	No	179.470272	209.685678	202.0477068	150.3280269	157.0960652	186.1890783	214.044204	209.3853772	172.1996643	192.4611858	173.353367	133.8710177	205.3727245	177.2554164	208.6699021	110.3596814	166.7390788	105.122265	165.935428	131.616564	185.2290246	165.7916422	200.8908586	174.7720302	366.6853529	440.3081931	351.4726965	487.3922106	361.2523621	417.4852273	309.4825312	378.1684134	284.0426093	256.8671101	239.1178669	177.8123507	509.9407681	685.5829605	382.831281	400.2230817	134.551346	139.3399842	161.1916198	126.9294497
MX2	mRNA	Yes	Group_IIb	ISG	No	69.97019716	63.78819633	79.19382228	37.75689227	6.753442493	4.063252096	45.88004267	48.24414478	6.874459853	5.714895102	9.299446557	64.35129742	81.76443606	39.95516343	28.09086924	15.0704166	17.63508218	45.71867782	49.78573058	53.07462302	34.1478111	23.97966958	5.883542684	6.42048145	374.4472479	478.9345323	179.5959232	205.1805205	195.5689121	221.8745759	450.5249208	347.8398448	258.4848979	65.32716288	58.57766661	38.63029204	319.4000974	555.6220958	274.1258575	280.5134537	66.33312729	55.41900258	56.63768715	6.083476174
CD68	mRNA	No	None	None	No	774.5115186	371.6407163	592.4924629	241.9987269	247.8740272	109.9816053	303.6103486	283.4374223	618.3053405	320.8045202	455.4548534	643.5152881	319.5079524	747.663711	344.6449611	796.0639491	431.592255	578.8289812	299.237803	513.1457384	531.3385539	353.1879439	289.1781957	308.1126123	669.0735332	577.2512385	240.9531264	298.5670242	598.9103295	499.9279881	647.4293159	614.3075737	958.7471885	553.3162514	502.789581	542.0071179	312.2947502	725.9311685	599.5200992	544.032245	767.8507165	647.1529769	388.9078623	238.977597
TPM3	mRNA	No	None	None	No	1267.53205	932.5799467	1013.096016	847.36794	1235.997478	872.9381	904.6413361	908.7497954	1149.038084	824.5383484	945.6352996	1127.629227	828.5919472	1277.572141	1032.919016	1157.828328	828.0443076	1194.042913	889.0451111	900.9709197	879.8268742	897.9674682	916.8335089	898.9214343	1225.878556	1055.376614	1265.615425	911.0739511	1171.375741	933.2514405	1166.801411	1321.635865	1286.808972	1267.071067	938.3452157	888.4852816	829.5773421	1051.117685	938.6684731	960.2859952	1375.5062	953.603138	907.0163547	1273.620364
PLAC8	mRNA	Yes	Group_I	Not_aNonelyzed	No	375.9436036	315.4474425	385.5892045	421.5014472	438.9145682	483.6774519	413.7250651	406.089589	372.7930726	444.6313969	408.011997	271.9062094	267.7066922	340.6236944	401.8160336	163.2047518	117.5937474	339.7287791	416.3065626	400.4533088	392.9370807	257.4317383	724.2863061	423.214216	281.3336443	366.821849	417.1022823	407.8669228	340.4171607	386.0363788	280.8667042	339.3327901	147.0947328	313.7506487	368.8096291	390.1361924	290.0499163	587.3296488	419.9233632	428.0624618	230.4587371	255.3014562	313.0635089	281.1829545
CA2	mRNA	Yes	None	None	No	956.7109518	1301.349178	1200.970409	771.6208587	1362.29083	1857.029479	476.5071754	465.6063638	1145.953724	1752.924601	1336.644191	700.7848601	572.8811622	691.7542021	589.2400985	1035.312318	2304.956246	876.2566019	436.9816493	780.6533806	1999.219047	3238.044733	1226.458912	1723.609753	970.7378282	1141.78593	1373.738579	559.9495829	1131.734493	1353.541515	703.4438189	738.9512542	962.777544	890.3747348	865.3545526	1964.163473	2714.328379	1149.77382	1116.050598	1271.716403	589.4522886	811.8569049	1293.002862	796.5592569
LDHB	mRNA	No	None	None	No	1030.113999	961.6727841	1095.9451	693.698521	984.7439578	1221.795467	650.2661444	626.2906857	1010.712837	1103.999358	1274.158668	990.678721	1014.244948	861.4593747	1096.087819	1037.624551	991.138662	1149.964901	1120.504651	1432.882701	754.1711762	552.3985081	1438.378575	976.6598053	949.1146545	1028.78924	965.4501569	650.8990408	954.3795924	1197.833088	943.2899334	850.9016375	929.6531635	971.8719346	1381.874987	728.9391415	977.3796101	1402.496729	1364.912362	1393.373303	825.1811318	1044.665848	1391.980764	894.5625868
COL9A2	mRNA	No	None	None	No	816.6235664	1041.112156	1122.066016	652.6358715	596.7962432	523.1812554	902.793643	892.5338533	651.2749811	730.9777884	705.7231473	924.4133362	1211.98129	1105.89971	1186.21644	803.9794	991.9367319	562.1775085	647.0642825	649.256391	795.3306725	1039.109373	481.1912541	832.4041041	758.2626631	1016.283085	529.6217204	895.5979111	660.8198674	917.9625555	864.3373822	964.4155042	808.3443996	461.1406141	687.5005662	971.955688	921.1910293	561.8969071	536.0374778	541.4495673	733.5904078	917.6631894	450.0298441	489.6137451
HLA-A	mRNA	No	Group_IVa	No_subset	No	306.3483335	617.9676722	495.9258753	255.3831134	281.0974174	481.2980489	265.6841384	262.9458863	257.0480368	520.2131641	395.9871534	307.2817657	669.3863351	228.0610246	394.3726799	250.0558419	491.290543	307.2300452	570.3774686	469.3605872	442.0718845	588.4467212	310.8573525	601.1713038	273.8870858	493.6058311	255.5321634	264.7610663	260.2277041	438.0605009	306.6356908	210.7284484	256.0638058	253.7037611	495.5003217	492.0784902	623.260589	721.6559405	458.3693335	434.211025	308.0242901	531.5107013	454.849526	283.3897709
EEF2	mRNA	No	None	None	No	1352.068107	1744.859618	1688.332153	2389.199903	1515.88681	1825.537058	2268.054056	2233.684239	1508.931477	1947.673208	1811.358574	1507.983313	2108.016056	1360.359344	1839.268147	1292.495266	1746.109842	1301.685061	1932.860323	2045.204899	1741.745058	1722.627431	1549.541808	2072.305148	1337.353082	1504.871814	1358.140486	2158.234719	1503.45574	1936.452893	1392.408875	1262.088105	1300.716691	1300.074711	1910.872975	1860.452184	1723.52882	1278.836408	1545.379234	1483.37365	1254.373176	1683.147228	1517.773881	1411.262995
XBP1	mRNA	No	Group_VII	No_subset	No	213.5350618	196.8702624	214.724756	196.4333318	188.2418476	160.9906499	134.961726	131.0810227	149.6825463	117.9263635	160.6494653	163.3479865	145.9218459	197.3926024	189.2295786	367.6296219	360.9893928	245.028532	169.3119391	232.1515426	165.7417015	214.1355245	109.8029756	157.3360874	344.9445696	368.4330136	313.3649215	177.1683136	220.1057595	236.5833209	311.1251036	334.8351698	466.8151772	467.7551772	427.4326981	202.8396905	242.4610766	299.6704742	280.8375891	295.2734128	282.3976017	258.701734	350.0490654	293.3528749
RHOA	mRNA	No	None	None	No	1028.1739	1032.411836	1117.184184	1009.450175	907.2841356	835.9537054	914.0866671	936.2468003	952.4844226	871.5640682	1047.83814	1049.324574	1013.717523	1088.441293	1064.875739	1095.206929	946.9375582	1127.752398	998.5783657	1065.700815	996.6875496	968.6233817	951.726036	957.7918782	953.3280497	1041.92371	882.4085024	898.6764682	952.3464232	990.1410383	1050.326832	1018.821577	1127.404334	1078.037806	1037.119801	993.3330694	910.2563477	864.985609	936.5233544	977.9930967	1305.015299	1333.85006	1176.834436	1340.763185
OAZ1	mRNA	No	None	None	No	1363.670732	2459.643068	1547.982485	2413.704192	1160.973648	1997.610242	2411.676397	2401.843015	1088.541217	2034.254939	1174.994311	1346.117783	1997.960348	1343.711717	2232.558444	1217.372979	2656.490229	1243.123303	2062.350781	1684.380355	1364.100371	2461.85498	966.9596605	1978.317202	1294.644355	1415.542355	1070.006658	2394.287801	1127.32521	1301.651637	1290.086778	1301.194828	1335.945086	1153.25899	1567.669237	1449.857855	2206.979232	975.5126924	1518.815186	1401.589858	1355.507302	1480.623584	1824.311993	1182.743044
SMAP2	mRNA	No	None	None	No	1096.51589	769.8539862	1176.384167	965.7953392	1275.697483	858.3220393	967.0273783	899.5349321	1079.780608	726.1634077	1034.079735	1138.492826	857.7007929	1153.006763	806.6912649	849.7719291	654.0565559	1262.92511	929.4882437	1237.694304	1094.159546	910.8961837	1070.770996	823.8866128	990.3524667	1028.999285	1219.183712	916.2909743	1039.647319	1044.904658	1039.495326	1044.960062	804.8189531	1216.914942	1165.258964	1127.58238	964.0431403	1185.729506	949.4815798	975.736926	851.337179	932.2503564	831.0732794	894.5685006
H1F0	mRNA	Yes	Group_III	No_subset	No	569.8649064	544.8114409	574.2129516	292.9829141	477.514122	387.5635097	325.5183154	300.5531036	524.7309947	447.8671765	482.2270163	445.8761158	346.2655815	709.908276	546.4105425	399.7309498	351.7809074	492.2375465	385.034029	438.4531862	313.8037106	372.5121973	293.1929923	536.8533067	532.4818423	556.3469695	466.3265906	312.9000535	550.3972093	528.7598972	409.0903762	675.8099871	431.2440671	516.0244418	433.9519404	354.000635	392.9885332	691.4986711	356.9572106	403.6021323	1706.298563	1668.25301	1101.97555	1721.531385
LCP1	mRNA	No	None	None	No	968.3573825	997.8792711	1183.571696	753.0552931	1086.065028	1022.146633	828.5907739	781.0675746	1220.91134	987.7243403	1610.740466	849.3513282	849.436121	1054.410056	960.9222784	1070.451126	979.8439732	873.021111	882.7957794	1065.570803	1576.570596	1166.25052	1409.20727	1140.836668	865.8404584	1148.264534	1028.611436	804.7952218	1140.233873	1399.546094	805.6507711	1008.659695	1015.367688	934.5949875	1058.686831	1437.456039	1133.546845	1001.427203	880.3463842	947.610438	752.3999256	804.2947627	832.9548108	848.4063743
FTH1	mRNA	Yes	Group_IVa	No_subset	No	745.4525029	937.1823442	834.7999585	1042.327886	694.0200528	482.6618335	1167.959717	1156.720438	822.2814186	521.3423322	731.4887882	1152.143066	1139.450626	1466.810826	1031.180159	821.4385428	978.326388	1394.591206	823.1897689	1033.887913	407.3278296	781.9169264	341.9489471	759.9453852	756.8981166	688.9372567	627.4953395	1139.133886	834.5690039	725.4297375	1081.634902	1421.929273	799.9046578	1451.527722	1081.737616	453.059751	886.4623653	311.1644725	359.5156997	440.0123294	1570.154009	1109.104822	509.2551046	1270.63968
HSPD1	mRNA	No	None	None	No	784.879787	612.9541409	604.8915727	878.3862435	841.8221923	837.9394487	854.7434905	821.5922424	783.2097937	682.3899605	822.7208341	676.2618181	550.3143169	686.8748668	728.8952452	711.5031214	546.0485837	751.0857655	646.7150862	751.5116428	853.7481951	549.3551031	1496.964361	610.4106167	779.4885285	644.0872796	863.2159715	857.1949601	779.5213982	659.4502742	647.0738342	723.0596795	621.4783979	792.0586759	745.8213906	792.0946513	645.2043258	1602.287572	1051.09624	1139.447281	666.4494058	687.1321023	1081.196745	714.0070445
NFYC	mRNA	No	None	None	No	926.9631799	923.5280411	1067.465236	1136.502981	806.4697476	890.3611848	1026.01704	1069.449804	783.8325385	924.3891259	839.0274691	819.4220694	1059.285623	875.241744	1003.555305	702.1830817	980.8065866	814.0633908	1066.695662	1032.757243	935.1510376	1026.520123	840.0621051	912.2667984	888.2506366	1040.074869	829.9777212	1082.031118	800.2090777	955.3819949	907.5941268	873.2569563	809.6564765	911.2272047	1073.702639	956.2410583	1068.025797	894.6960026	1113.036483	1059.638555	788.6565328	925.4841388	977.7005301	762.801547
CD164	mRNA	No	None	None	No	388.5212726	490.4514746	464.0073775	212.5192645	379.4037851	394.9730119	155.3724116	211.0928061	436.3511083	439.4245165	480.1950918	440.7732208	565.604135	417.5126027	444.0385408	399.1509717	314.0264978	458.9349402	475.9111359	429.8299117	411.4022632	356.8737192	469.9443761	445.2959509	454.0850684	581.830432	422.897069	169.7352821	457.570945	466.8977244	513.973766	526.1099375	471.9122196	449.2735787	382.9583029	417.6361031	416.1256752	778.8293623	425.7452176	483.7134109	438.8611187	519.8044853	570.8387994	409.2501857
ARF1	mRNA	No	None	None	No	746.3533491	984.3472822	976.2450356	799.9370454	601.5528081	866.4195596	832.4197532	861.9254335	565.6580888	909.5260565	786.5557688	644.655015	919.7787818	751.299013	1065.075328	685.8620675	1196.37364	699.1979862	942.8486699	1033.541891	840.5758092	1041.045703	608.2483552	889.0863375	713.9718735	934.1710287	590.9667758	821.7585364	578.0307942	829.799589	648.8363954	680.4911406	692.5495742	672.2338495	1062.761707	847.3972051	903.6186327	894.3611588	1037.83465	958.7702574	733.0761411	946.1161904	1042.633365	653.5140907
RPS27A	mRNA	No	None	None	No	1681.382785	1962.262513	1369.789911	2092.581037	1732.700247	2041.542468	1950.482384	1969.908051	1856.242666	1955.432634	1745.009736	1785.736848	1603.621419	1664.562137	1704.384726	1892.226024	2030.527946	1923.798706	1778.346369	1576.610957	1616.401729	2106.618763	1364.83622	1817.801163	1581.789697	1360.439067	1774.300114	1987.672784	1821.663522	1680.250878	1679.990927	1659.482147	1721.963196	1739.304741	1566.32159	1547.753252	2267.387723	960.9668768	1469.950123	1433.969797	1735.109717	1474.699029	1984.485236	1953.144409
NEAT1	lincRNA	Yes	Group_III	No_subset	No	258.1449849	143.1865859	232.5282493	34.34649478	388.917487	134.6168453	45.22548917	49.18155475	394.5405408	156.0772839	325.7252734	373.6785423	162.243893	332.9351831	140.977735	509.3309915	129.749247	268.9382113	110.2480656	158.2968612	237.6009157	128.0696804	204.8327797	151.2134183	402.2788916	392.9334619	409.3738577	56.29873671	435.5055979	355.4645779	492.5425417	562.0607514	569.7408552	411.9651676	290.0046816	243.7212139	156.4643421	215.5694138	199.4339482	196.2464331	1399.967062	1243.107155	667.5612871	1119.574487
RPS13	mRNA	No	None	None	No	1563.212128	2264.9637	1106.682842	2211.707076	1875.725305	2455.499978	2015.247913	2078.559904	1946.786181	2299.549247	1397.137992	2049.480231	1971.435497	1781.595898	1982.909811	2059.53161	2383.414554	1939.63889	2089.942035	1208.89233	1251.797593	2453.320282	1102.931695	2191.95833	1569.543747	1031.685452	1888.959658	1961.898274	1911.39072	1332.804549	2001.795283	1878.242724	1842.874448	1930.765875	1157.339556	1254.081397	2683.764432	787.778269	1104.434407	1084.381257	1813.32975	1164.201241	1922.584188	2109.05712
HMGB1	mRNA	No	None	None	No	1223.158536	920.9670827	1006.142308	793.7558935	989.6128108	838.1009459	756.6686849	821.100618	1134.919969	918.8005083	1103.003286	1053.118539	769.9016564	1254.713556	1062.526699	1187.254584	715.8099971	1121.546428	857.0590868	981.6768086	1055.215088	759.1197776	1516.414812	869.7309981	1225.152272	1007.163322	918.5607829	708.0063098	1128.506551	888.641833	988.9443452	1244.835835	1111.08527	1115.316462	937.0833421	1006.089519	595.5455535	1371.846294	1190.239896	1149.547848	1146.71299	914.454811	1112.549924	835.9503484
IFI16	mRNA	Yes	Group_IIb	ISG	No	44.47422797	35.40967845	46.99289221	6.570544891	52.73757365	17.35853698	5.765334253	5.191331089	37.78857021	19.83558792	40.36532451	37.94542233	26.43447785	49.69178824	26.09334471	17.01096383	10.90112948	12.99109971	7.262429997	12.20552818	16.6231251	9.718534874	65.0953294	20.9520411	368.953165	438.8144418	456.8895548	81.30165098	380.0446624	362.7108998	335.6724295	416.0367317	166.8079987	47.13776714	37.40506224	24.14693134	362.8818887	880.6577706	204.6371148	273.3575094	27.5697178	21.75705809	8.190151916	32.49973256
MAN1A1	mRNA	No	Group_VII	No_subset	No	18.30479284	25.39872463	23.11714916	6.698249116	30.13030625	30.85799966	5.71103231	5.821741289	25.04958472	25.29905432	33.50997582	12.39224754	15.81041684	18.66640785	20.40185907	30.19647002	30.09157359	15.2253754	17.30999344	18.88582924	27.59787615	21.34574294	25.12311082	26.587783	45.302347	52.65320819	59.83843085	8.043818394	53.49609926	62.1997104	27.41209767	40.77400313	44.15279078	33.61746211	31.92053835	27.17466115	44.57392404	25.76911939	35.59471211	40.98119705	57.17862146	71.51025185	61.05401373	77.63695365
ZFP36L2	mRNA	Yes	Group_I	NoOE_rescue	No	471.4040728	577.719605	429.995428	478.9239289	703.8197587	601.381446	434.2748198	468.6538969	616.8624338	586.2428994	428.4211425	521.7333861	515.4014223	569.7648274	569.5631733	392.0225605	542.8067406	505.4343872	540.518742	341.1161866	305.8063554	615.7468745	449.7944176	663.590317	352.2655622	277.3993692	466.898327	321.8959763	487.995596	349.7065091	324.0454988	449.8952969	328.4928315	418.0626842	267.6093346	336.767708	455.4235698	286.1300779	187.4014768	245.5620281	184.2205055	154.3224966	170.3579831	208.7190758
CFL1	mRNA	No	None	None	No	1371.619076	1378.136227	1126.217321	1260.826852	1026.383502	1151.083872	1558.350609	1545.529125	1092.084362	1269.359043	918.6111103	1213.664801	1253.577379	1329.505132	1419.40632	1127.708015	1286.92085	1265.57929	1358.068824	1127.600163	1011.956219	1334.875319	717.4316766	1281.812995	1175.848252	987.3479069	1044.233913	1527.590189	1063.235197	1008.21679	1240.259434	1239.919124	1231.136483	1175.199944	1062.442877	1047.761163	1292.931699	858.0613459	1055.366768	934.735203	1246.745055	1019.354989	1231.926155	1077.84349
ANXA1	mRNA	Yes	Group_III	No_subset	No	161.6339623	219.8819515	239.7187921	496.4192657	241.4047049	235.3153138	561.3412726	565.9480286	279.0852207	251.5023715	473.3769089	165.1318183	149.7770769	201.8407808	145.9194178	229.1826119	135.1400551	124.3739247	117.5020189	194.6731431	334.1176172	226.6466805	273.2478907	270.2996271	183.7152421	272.2466186	271.5789774	623.5381324	280.3236344	437.7437799	186.9598567	225.61996	259.0344296	166.2975632	216.7614924	311.9382502	268.7978981	157.9612099	241.0975543	184.0172186	772.5900975	1088.227013	1011.320411	866.9497795
LYZ	mRNA	Yes	Group_III	No_subset	No	215.3593906	366.1994124	275.0062908	262.9897955	1515.826155	1045.057956	1502.015988	1608.707969	989.7804423	1279.539373	1024.285611	828.7300479	351.5179306	223.810684	210.776028	53.48101254	36.11926948	407.2780517	327.970864	368.7766849	373.1240717	623.4774214	2608.088609	1778.179565	211.7437543	278.2659541	1481.075705	1508.029786	1006.330469	962.1768336	780.2992947	246.4514066	46.95134082	396.9959914	381.0656948	383.2379919	1779.822726	826.6903604	217.9553984	183.8348818	210.7681808	336.0403262	335.1745489	1232.291056
ZNFX1	mRNA	Yes	Group_VI	No_subset	No	33.1584086	43.30596943	48.50976605	28.06842238	34.26136679	28.61022814	40.22225115	37.36308417	35.77111841	29.98128988	48.44683846	28.05984242	41.3410414	40.36769093	37.55477642	22.87848602	25.13174162	25.56948981	33.86751718	36.13239805	43.30096322	37.86578894	25.94946731	36.72638632	150.3635281	228.4999986	101.0330685	121.5213219	125.2834178	177.29114	135.9686764	171.9770688	143.9445841	64.96928125	67.60173931	45.37526366	131.4547737	116.3899687	127.3175446	142.2017533	74.08913248	95.63647677	52.883825	74.774964
SRP14	mRNA	No	None	None	No	1015.353367	383.9661341	754.8464376	388.6988636	897.4640965	407.6244257	399.8985786	383.3022278	884.7600787	423.9272546	799.4765458	868.380616	349.6535783	922.5543531	395.659713	877.294207	353.8992309	957.1537492	415.2474199	757.0405052	760.5742327	374.6294755	1030.45154	428.4857214	942.7175366	828.9887657	962.4956345	390.1479514	834.5459142	701.2793494	870.8533822	799.1466136	829.9374854	851.4931175	745.5753511	735.2248196	399.2732782	811.1681447	822.9645632	911.8151615	999.0197275	802.0739681	427.7932426	932.800707
RPL18A	mRNA	No	Group_IVa	No_subset	No	1039.786188	2729.187803	1451.652975	2991.048366	1283.086107	3035.539993	2688.003134	2669.524442	1043.281504	2939.409322	1449.738106	1025.768183	2450.673252	1090.873373	2376.715877	931.9168735	2936.086402	996.1279559	2575.986085	1647.299794	1601.683181	3048.227433	787.2457435	2745.482092	1042.478669	1199.195169	1181.424102	2630.661956	1079.357195	1808.183435	1027.942839	1023.715204	1092.249672	885.6632305	1537.641912	1763.624224	3127.155916	743.7668759	1337.70426	1221.936122	1049.304443	1458.387998	1986.237604	1363.015455
NUCB2	mRNA	No	None	None	No	849.5732997	461.9199906	736.2196654	268.1166691	684.1270058	343.1540815	231.4237286	231.9196097	556.0363265	306.5123327	519.9016154	736.0456044	407.1047671	649.8895687	379.2790299	1258.699446	575.0304748	708.7623699	371.9378404	662.4112758	746.6780343	400.2430791	937.5622988	319.636028	927.6498271	844.7114393	634.1945119	235.9042882	563.709367	416.3885269	745.947992	718.5054593	1164.39199	798.8258011	682.9187852	691.5789337	222.2689081	1081.356657	887.3584228	819.2248193	857.6941128	801.9333065	596.3118525	571.7125124
RPS16	mRNA	No	None	None	No	1382.654257	2128.802209	1345.823964	2251.513904	1513.281744	2506.185379	2072.568746	1988.220096	1286.68354	2465.289512	1395.867057	1331.156591	2020.542636	1460.920386	2194.797018	1439.121466	2286.624589	1499.572633	2452.671321	1580.423703	1514.465923	2463.018691	861.0811737	2338.025786	1286.866271	1225.521659	1527.575839	2108.394152	1362.474837	1617.965926	1367.641467	1398.120553	1387.706403	1265.150117	1489.752015	1546.153884	2477.669687	829.0921553	1452.745396	1312.633891	1476.991924	1393.638396	2080.607514	1677.269685
DDX3X	mRNA	No	Group_I	Not_aNonelyzed	No	281.483631	246.3629307	307.6520437	229.0115293	348.5619557	264.8619248	220.0394727	222.4033367	343.6840492	242.0113327	390.2096845	253.0289871	225.8167151	310.7478406	232.3044274	223.259393	197.3082009	279.6033425	225.4386728	266.8027812	321.1995394	229.0903033	292.4582318	258.9321955	376.3973118	420.5980711	409.6726728	253.9626589	377.942682	381.6180504	290.1749766	388.6769785	264.3616928	359.8570279	325.8613635	291.9004025	221.8923125	238.7977194	263.0360557	304.2870759	307.8638529	342.9446981	242.6446164	365.1392106
RPLP2	mRNA	No	None	None	No	1350.386769	1922.814696	1305.993867	1808.451777	1486.857227	1809.34543	1811.47372	1807.020789	1380.419069	1933.940148	1375.158926	1203.967223	1521.241292	1430.896774	1741.629283	1356.746411	2035.517748	1492.240993	1823.81822	1550.122166	1390.918236	2236.570358	909.3102024	1829.350845	1343.052407	1246.868318	1356.388339	1781.692214	1342.498304	1527.830165	1174.299676	1261.613179	1301.4736	1177.84757	1492.127397	1482.915344	2181.232974	838.7533518	1292.854674	1267.209011	1473.223095	1379.248422	1576.769119	1678.546571
RPS17L	mRNA	No	None	None	No	1810.722388	1614.136503	1321.240709	1649.939802	2310.900615	1770.875298	1492.395425	1472.70476	2309.9247	1801.035742	1868.59265	2012.710822	1449.053569	1819.733171	1572.089744	2107.160988	1504.098776	1988.058857	1576.783186	1508.247475	1729.006235	1606.605125	1367.624156	1773.305525	1912.045003	1358.175815	2192.164982	1447.668665	2398.034536	1733.630576	1935.337077	1888.132651	1990.750509	1794.04975	1531.891963	1627.30901	1807.707843	949.7393641	1546.83398	1488.620291	2106.802668	1520.044109	1340.582337	2594.363434
PABPC4	mRNA	No	None	None	No	756.2786701	628.2918601	662.383293	630.6556074	970.5208068	816.2373324	598.0817909	599.554573	916.064113	765.0570011	812.044742	807.3203096	657.7579158	837.7384449	768.7873559	856.1644939	646.7032218	835.4430095	799.9835787	797.5664137	760.4055225	616.8146816	1190.112181	749.045141	735.7602532	626.0385359	961.5640485	565.4348131	873.5631944	722.8717803	693.0773551	761.6869507	766.4981198	913.2455515	780.9573911	743.1532078	603.3242302	803.524181	786.3869205	796.0988258	951.363514	915.5464385	810.3186912	1054.523175
MBNL1	mRNA	No	None	None	No	427.7631083	294.1905389	438.6324313	270.0494067	589.1229883	335.7585641	265.1963539	306.2808516	562.8142514	319.5472636	607.2799215	387.5306217	270.0455905	472.8299401	296.4692427	400.2182863	224.7789287	377.0197039	230.8614647	337.5531368	541.6430429	274.3613516	624.1897473	325.9121257	426.1427435	405.7667358	504.7992913	249.37414	485.0916604	435.4497467	343.1503456	432.7862811	379.5077008	398.1490577	321.9825037	493.6491284	199.6883882	522.0620356	316.0369138	339.0983221	630.1317253	633.1170854	418.0442116	683.9376636
RPS17	mRNA	No	None	None	No	1803.290109	1608.589713	1315.297831	1643.249011	2299.880619	1763.586552	1487.218363	1467.218456	2299.336647	1793.688161	1860.200274	2003.8274	1442.692329	1811.631764	1566.247171	2096.900945	1500.338886	1978.700961	1569.753912	1501.151328	1721.14752	1600.514408	1360.958192	1764.746179	1904.532842	1351.515086	2182.631534	1442.505965	2386.916428	1725.340141	1926.684332	1879.995343	1981.085742	1786.368281	1525.190269	1619.659911	1799.898232	944.9507622	1539.390212	1482.56916	2097.412456	1512.578574	1334.31031	2582.370107
GTF2B	mRNA	No	Group_IIa	ISG	No	134.9356114	113.3818375	152.0412174	102.305906	129.1624681	106.0170206	114.3350573	103.2494299	125.2305723	87.02279102	158.9932082	136.1448544	101.541369	137.726668	99.73351389	130.1186657	99.62530082	124.8418078	92.55211477	136.3760145	147.2532192	111.7945342	136.8262014	102.3741473	281.9806874	352.4857722	247.7007835	191.6080843	229.2180688	285.4123204	282.4247087	314.3228072	263.5631028	180.1387006	184.9413321	152.5865501	215.836746	165.4420129	252.7810686	260.1713442	155.2215218	151.6308906	153.8503321	152.1143314
GNB2L1	mRNA	No	None	None	No	1104.914138	1567.715476	1376.53939	2517.408703	1137.822455	1686.665939	2376.752327	2305.314075	1318.101205	1844.007368	1560.357514	1871.08737	2584.148985	1133.663475	1549.996438	1114.345901	1561.707381	1557.523366	2033.883373	2051.782348	1610.383666	1743.818056	1114.630157	1853.541954	1146.447789	1215.125423	1120.02657	2319.97262	1343.22902	1742.155672	1811.372881	1072.099899	1113.454827	1386.131996	1879.360461	1667.579529	1799.059644	898.2333029	1353.461467	1242.662278	1079.954524	1235.510926	1597.625715	1120.499482
RPS12	mRNA	No	None	None	No	2227.596849	2949.930098	1263.811615	2169.945284	2559.559273	3249.819122	1881.262888	1927.388062	2502.960341	2976.914018	1459.85023	2586.462577	2366.325831	2290.945037	2551.273232	2571.204037	3090.796563	2302.228063	2311.036735	1279.342339	1358.905993	2873.423918	1092.125484	2635.831724	2332.831052	1150.303757	2637.365859	1892.972483	2633.443436	1478.348427	2509.616941	2520.033627	2416.90067	2221.7099	1246.05393	1251.747786	3319.539018	815.723492	1402.302088	1237.319752	2717.02447	1277.625587	2478.238227	3057.07956
ZMPSTE24	mRNA	No	None	None	No	828.1893717	669.6522658	814.513525	615.5951602	941.3246451	864.1181415	615.7594121	709.3342546	927.516517	787.1243279	931.828746	983.1295629	859.7234854	775.7617127	809.6369814	783.1305526	522.672302	1130.594202	1034.052717	1057.024062	987.7569012	676.5260676	1290.234691	659.7980782	886.7906035	876.4910358	955.8308074	594.9593235	908.3967841	752.8104879	941.4575756	804.9644457	742.294706	1215.075855	1086.732003	934.1471432	645.1125574	1560.868467	997.6292918	1110.040864	858.6926852	841.4185413	1023.821151	922.9982867
ARPC5	mRNA	No	None	None	No	819.7693061	1025.529078	895.6194341	620.5652801	752.6310527	754.194484	645.2191801	672.9239551	826.72966	838.359175	831.9877606	981.9421291	863.0947537	843.4167939	969.1375946	984.1945376	692.2819177	805.8227893	767.2825919	738.9454794	811.4626088	863.9576076	907.8282072	877.224213	865.9594972	971.6953115	827.0073553	652.8904739	880.7777196	802.0111501	1026.372013	959.8908062	920.4536186	862.6076712	725.0811173	865.5275895	922.2597471	834.8809691	714.8553361	807.7242509	815.8100632	722.3972864	788.4465573	702.965561
ACTR2	mRNA	No	None	None	No	795.040421	919.2105672	988.2414183	655.8467944	826.1012512	803.6512123	686.3581099	760.8382987	917.5308185	857.1814311	1118.183118	753.3598346	856.3087368	909.1506044	901.5860775	618.4970659	520.3231951	900.3141651	909.5289467	911.3408931	942.5452625	651.8729632	1283.86169	856.3085245	868.2696116	1079.518238	801.9995609	685.4201068	861.3026162	919.0905214	746.2315238	900.5446158	613.5771031	1009.916944	959.5856624	871.6512828	611.281934	1157.954414	748.5702035	867.967737	762.8952401	859.8671736	911.368239	709.2026026
PPIH	mRNA	No	None	None	No	982.4290908	501.7192858	804.9420898	655.5995827	978.1574659	685.2958474	611.734445	594.5256231	945.6617158	622.4218641	740.3139338	879.2947046	466.3758644	919.6392956	612.1371626	1018.068383	570.3828048	905.2136086	549.0970427	824.5964265	779.8774794	534.7879291	919.123058	556.8925784	1048.698574	753.5372377	975.1981392	630.8360162	919.0452661	732.9490559	878.003377	865.913214	941.1079928	862.0454822	822.887063	820.4789864	465.7838571	954.3741701	1072.482504	1039.873808	855.6970343	716.5329616	684.8930279	907.6058126
HNRNPK	mRNA	No	None	None	No	834.8651069	830.4596776	814.518601	758.5467236	860.4482501	863.0278212	791.6431552	789.1929934	873.2739014	815.2857006	891.9544267	771.7350242	711.8801944	870.6357368	830.3663342	749.508579	736.8347334	712.3453007	696.4041275	724.341965	813.8841373	756.6293028	882.0830134	807.2419098	847.8835265	811.2949809	869.7312611	791.1845779	861.1270168	815.9670572	765.4808207	867.5622082	709.1764668	808.7648241	751.8326177	772.3036796	693.7488645	832.6385541	804.0591691	782.6775889	684.6501232	651.1373092	819.9055476	698.551471
JUN	mRNA	Yes	Group_IVb	No_subset	No	33.33845388	29.67898696	35.48150571	25.73609541	47.94212089	26.86946913	33.78874008	32.48324785	35.50558518	22.6249051	33.37213843	39.52331463	28.61056051	46.79413558	23.67743535	48.07042607	52.06633414	45.49688358	26.56336293	44.72894627	20.54489452	61.64636226	15.63297177	35.56008759	40.90638282	40.01588164	44.49103052	40.78306821	44.75860682	42.48743564	41.06957328	48.10022279	59.71808727	56.05066502	57.13593986	23.26907604	39.00893692	5.999850223	17.15999914	15.11454605	331.6212179	525.5966103	368.5976448	276.2039067
CHCHD7	mRNA	No	Group_IIa	ISG	No	96.55805587	45.93851887	54.28918852	40.015042	93.28160653	46.03541696	41.95758119	39.94322973	101.3647398	56.86653088	65.81286919	86.56138042	41.99978731	97.02441009	47.43034516	76.13542173	38.54037029	97.80225471	49.06652596	55.4528275	66.38920992	50.20533808	112.3658933	47.80821252	270.2481153	226.8886937	300.0351076	45.84115325	250.6426589	164.977949	258.833644	248.9105989	140.6123885	260.0350101	171.9651964	70.8296621	137.3922908	87.45573274	146.6655527	161.8107806	86.12424999	66.08497916	49.40540242	78.53871518
TXNIP	mRNA	Yes	None	None	No	439.507407	738.0629596	663.5933151	398.0669234	418.0454455	548.1984133	503.9884133	548.7766415	524.6081779	624.0931319	719.8823552	529.1239321	819.0360368	405.7006605	491.4355722	313.8429128	450.1803587	561.515541	588.4410774	584.9842614	501.4359107	589.8707814	613.0106849	753.9806162	428.92454	718.4459171	370.7008472	597.4011694	529.7068123	704.6592607	563.5335218	416.0343462	325.5652989	579.8474774	585.8665532	474.5454559	847.22815	587.0925512	359.7413681	524.3991167	457.173869	680.5413962	626.396829	619.5158042
RPL36AL	mRNA	No	None	None	No	1000.99212	451.4927472	659.0516658	522.3490078	740.6939512	339.6628203	478.5626364	450.6791126	864.6111566	378.9846437	592.1226138	1157.133026	519.7170474	987.1968459	477.5812941	1078.847893	405.6253585	1138.758703	493.8726007	756.067879	524.7850663	362.7590834	614.9908962	421.6375683	981.8220559	695.8376297	799.3488664	460.5504822	793.7563679	553.4143464	1172.623059	908.5353318	993.852332	1080.420666	810.7549657	575.1273231	362.3321321	627.762991	633.9535567	749.2618661	841.152437	560.2900924	363.5942127	713.5014594
CD63	mRNA	No	None	None	No	918.4368647	883.290889	1007.980206	541.0572212	407.7483982	442.953069	653.6471133	587.9451203	566.164357	622.2242976	700.9674984	979.6163834	986.1709722	767.2746401	801.691846	1054.208804	974.7448723	949.1670708	820.1069772	1060.095581	805.1309209	841.3713764	528.7879361	653.4379032	853.4455849	957.4697714	498.7961387	688.510791	651.0455912	785.6974584	1051.096093	859.6878551	941.0607697	965.7713072	1133.986833	720.3200696	894.9166381	623.3688445	758.1572445	699.9847495	962.0865703	983.0822785	788.5196285	537.1489759
UQCRH	mRNA	No	None	None	No	1557.371999	1596.960617	1218.867027	1507.911271	1194.817306	1152.640454	1700.176287	1727.779604	1380.736331	1347.905383	1058.776423	1931.965917	1462.89656	1591.07458	1454.635288	1515.687454	1348.324791	1711.086277	1401.216193	1241.69702	928.2419994	1376.600301	860.4594175	1367.899246	1526.960279	1151.560547	1153.638727	1707.242109	1376.731786	993.4736292	1913.871766	1557.544698	1465.005344	1553.695712	1167.501566	983.3783548	1256.240526	812.6418419	1190.51044	1078.522501	1668.223591	1143.642002	1253.634298	1235.414468
KIF20B	mRNA	Yes	Group_I	GroupI_IRF3dependent	No	88.12736986	43.22244067	82.78146945	39.90998564	40.0079287	25.5157337	43.06501592	45.57602783	40.05438909	26.96108143	40.72384697	69.50136214	42.97358732	89.15304099	56.38318236	58.12510321	35.16784037	67.06437196	41.46412682	58.8822794	43.27915934	18.47045355	81.83137356	23.84143419	86.28150216	79.89754648	36.47751707	40.46376243	33.88895227	26.40013537	55.70962452	89.47586617	55.07707305	75.74866139	52.9310088	37.20040376	14.10621665	136.7139755	72.5152782	81.75607598	50.78902972	52.8122963	43.61082537	20.46049685
H3F3B	mRNA	No	None	None	No	446.8789089	519.6329727	492.3094564	458.493824	473.3587131	437.8303073	404.0727007	420.6135146	470.3963349	440.2400031	554.2768794	468.5356936	491.2534458	455.4525361	480.6309662	513.1851652	452.0464758	497.5700129	470.4951493	512.7691596	475.9142355	433.7845918	342.0905891	502.2711334	576.2322991	678.1707505	594.9882409	485.9187532	519.5543303	631.4436306	595.8796022	591.3311931	567.0416126	586.3602599	655.4550949	466.1956055	484.1809595	490.0070286	513.9023266	532.4083826	939.3938198	1038.820556	881.1483176	909.5714527
ELF1	mRNA	No	None	None	No	343.687048	231.2815337	358.5638752	226.6688267	273.9669338	161.9376937	249.7146007	235.0234554	294.204343	173.1910323	329.3721577	305.7074448	197.9920157	361.3532916	228.0116749	247.7575698	189.1211024	291.4490924	190.3776769	268.0058894	327.058791	181.0189789	374.2408016	186.2191686	333.5008379	375.4775285	244.1146672	247.8168948	253.1200848	255.4527344	245.2366099	346.2136492	266.1073376	262.55405	233.8474106	294.6059801	151.5671974	498.2364763	234.7640162	259.6106156	420.1586442	504.7252845	395.6260625	328.5384208
HNRNPC	mRNA	No	None	None	No	875.476712	494.2653187	695.4815457	565.4618826	991.7288969	515.2808653	543.1892332	538.9236578	922.5499343	487.8883995	751.6843768	885.0918434	491.0938598	900.862399	532.0413612	788.2708529	394.3668868	943.8038695	514.50863	745.1209248	750.9489853	423.4214224	957.2678695	514.6402799	924.5577616	754.0311747	939.2700482	540.0160961	891.5095418	673.4728988	858.1560842	883.5351468	766.0530384	938.762492	741.2705044	709.7825031	478.4621724	838.4052467	769.9663351	811.6318558	932.7480691	736.6368777	651.761896	997.1677642
APP	mRNA	No	None	None	No	611.6718193	366.3915227	578.4014761	153.2231359	463.6763236	356.1720843	146.8550132	142.0656307	427.3101234	358.7376607	417.4403989	448.9430965	397.9182497	295.5683846	270.7336025	457.1475925	332.1232634	520.7999602	477.2548985	528.9495593	481.1581364	339.5740139	510.7536648	375.9987531	593.2686979	578.2707528	437.2014317	143.3962268	418.1527437	379.2229904	444.7287779	280.4028553	446.5309051	537.761387	540.2820414	439.6787998	308.1113444	765.5897648	730.014343	738.0953869	532.6134407	520.5347767	628.5290282	396.7095796
TPM4	mRNA	No	None	None	No	623.9708797	461.5032843	589.4149813	397.7751877	632.4500966	327.7745543	620.2580801	609.9023854	659.4598396	357.7648845	533.4657322	542.0496222	386.775351	739.039622	443.158843	442.2016518	239.4001696	742.6726014	444.186823	615.2122929	463.9842378	356.355383	476.8666403	434.0340863	691.2419968	699.8222806	715.6084542	622.2522342	656.5170276	559.3414535	618.7919223	790.1959717	527.7982563	780.0677647	661.8953954	465.4571707	389.8587647	492.6104364	423.8385519	519.9639735	730.9031342	584.2194471	382.4660584	742.2727474
PCM1	mRNA	No	None	None	No	825.274671	646.2578794	911.518577	591.1759413	704.2941968	539.3266045	587.6443575	568.9099883	747.2712933	533.2583526	824.6921903	651.3847702	579.9882196	864.2006919	623.5864216	628.6566011	517.0396028	603.0728586	513.7580908	603.5377103	828.7738718	533.9135695	943.9701431	513.7341839	774.0196352	844.0988346	647.5063412	552.4271346	716.3511004	675.6601868	581.8993278	835.8996826	577.8776747	682.6274839	591.9204315	709.5121419	442.4337171	909.0239902	634.2813416	694.4233527	574.6294207	576.1665629	412.1142554	429.9033985
MSN	mRNA	No	None	None	No	965.6697893	706.0318842	979.1649142	782.1005448	1257.702117	935.7197924	723.6646702	716.228845	1067.924476	788.7769341	1078.959146	916.6912098	832.8657772	956.2680604	704.7130262	702.6472539	591.0110777	851.7606945	764.5183562	869.3093109	935.6243624	714.5302509	963.2646661	881.4035161	841.754488	916.3280337	1149.267536	696.371986	996.4907008	977.9821312	900.3264683	828.6475849	808.1167697	884.1539305	823.927421	913.5575756	741.9091339	941.3927337	799.2228057	877.544281	880.0268848	830.6005317	699.7485678	1120.521259
HIPK3	mRNA	No	None	None	No	197.1968306	173.8895466	260.2799693	175.9973286	220.1273866	124.2049299	147.2904903	161.2598199	237.9747577	130.2985797	309.1665722	160.0857556	150.8548546	261.198686	162.8491876	140.4423218	109.6212092	171.492244	119.8510983	170.633477	253.5758489	127.0079912	236.0459996	162.5762627	269.0481154	327.4324095	246.5661642	158.3591415	259.6496093	286.5265151	197.5838708	313.4360417	188.2084324	279.6201075	233.9246189	217.3685593	141.2372595	219.585005	178.135624	212.9467448	237.3494582	303.4624719	218.9409985	243.8656616
RPL39	mRNA	No	None	None	No	1417.031085	2398.026385	1131.938013	2570.443836	1759.376721	2627.067671	2212.961568	2259.908637	1822.418832	2522.579675	1381.906131	2032.304109	2181.032308	1619.85919	2030.489384	2131.628747	2189.458749	1950.511572	2334.924909	1209.638218	1310.526693	2449.232533	778.8587011	2473.81154	1569.289979	992.2655175	1915.763539	2238.360803	1904.506781	1504.203745	1933.524799	1766.786723	1804.679966	1954.633463	1157.946051	1310.481142	2815.884799	666.3335464	964.2240504	904.2856527	1686.981541	1119.228763	2142.734973	2166.442956
PSMA4	mRNA	No	None	None	No	354.8757488	260.3932447	306.7130283	336.9249369	331.0514812	239.6755959	356.7275801	364.346297	381.1443548	272.3336839	356.6461705	389.7072328	286.7605837	329.8752193	273.5643025	408.4512985	260.8806345	372.2146902	262.6923895	318.6994631	343.065554	270.3510721	509.9973591	259.0709273	463.9056997	412.1746386	363.0587442	463.2682195	426.8749801	381.458215	496.7346631	462.9598784	427.1631823	386.9590887	362.3628021	343.4597671	387.9370319	1013.674686	503.9449429	538.0149793	282.7678362	231.8504905	294.7455655	263.8810328
RLF	mRNA	No	None	None	No	330.9741427	307.7266425	350.5701072	249.4638517	412.4461953	312.5324747	221.6239854	211.4678507	404.0083608	276.6116141	447.5403176	300.2448488	259.8323161	365.8679912	271.5219025	282.1213487	218.1528048	310.017432	253.7888333	301.1790704	378.3823334	278.6843856	505.5917184	308.225494	350.4320122	359.3099371	438.8540498	227.056807	407.0153307	383.0384077	301.2075345	383.7991564	275.4749692	445.6028573	356.0143136	331.4013115	242.7308135	419.5505912	282.9786919	309.5402856	494.0568485	551.1270165	402.4715878	497.2815435
SFPQ	mRNA	No	None	None	No	792.2414444	495.4004968	682.0015454	398.171864	1022.671967	511.0167465	381.5791168	375.5504075	942.7564362	504.2653723	794.9462765	752.5827885	465.3231071	820.7858269	502.6047066	685.7045115	434.5443004	796.0876792	531.0853074	625.2826744	674.2150506	446.724069	820.1082945	517.2764939	843.8974398	692.5617251	957.5208312	386.4920143	946.7958474	692.6121301	691.5010483	855.890092	693.7237075	917.7110889	677.9605752	634.3593493	362.4495044	595.8490465	595.1004226	682.6431813	822.4640988	702.0563273	498.2121633	996.0624007
RPL36	mRNA	No	None	None	No	1510.233476	2127.983447	1015.935663	2276.589087	1675.789636	2105.308945	1926.753072	1904.6507	1670.290447	2300.584298	1098.45458	1597.458072	1895.307155	1587.849029	2035.49335	1638.060033	2142.855726	1646.180272	2027.728726	1084.61372	1107.34673	2139.686976	605.4128675	2159.887967	1641.568973	962.556244	1617.312816	1921.750366	1793.69583	1189.394926	1423.1745	1473.763744	1581.719655	1348.693205	1067.956466	1114.196982	2323.784868	734.4876804	1199.996155	1026.248727	1762.148992	1055.541879	1543.382028	1828.361112
NMI	mRNA	No	Group_I	Not_aNonelyzed	No	174.0829748	120.0337201	147.4452835	105.1239759	160.5407852	104.8840042	101.3415358	103.2202263	169.9868385	116.1921841	157.6246927	181.8152888	122.2133345	188.8443167	141.8454943	200.1968358	123.0654687	174.5553955	104.9948324	146.0793761	165.0077312	112.6578698	255.485936	113.4130039	294.3085383	310.5023548	219.6371899	176.3715966	258.9217401	207.0771022	290.2801718	324.8387738	329.1567993	225.132024	181.6135674	169.3978624	214.3809281	532.9419777	280.252347	300.5151961	129.5692306	120.1045239	119.9097019	102.7801817
HNRNPA1	mRNA	No	None	None	No	1051.195443	946.0031919	1003.032154	868.1156107	1304.691356	1127.027263	824.0569069	780.0010873	1209.387083	1057.608822	1310.539622	1149.235466	1002.478507	1096.034576	968.0405916	1011.254389	757.8593865	1010.361948	871.1056193	955.2754485	1049.698474	819.0812514	1429.760803	1010.238098	1023.182175	1020.329982	1210.608395	777.4675431	1129.313848	1159.934556	1129.952084	1033.847857	930.6528208	933.003412	968.0611997	1000.324532	776.4316719	770.5248831	959.6755198	1010.73277	1060.686159	1006.032066	1041.618944	1199.095548
RAP1B	mRNA	No	None	None	No	548.1494876	319.9063	468.0902267	261.1979544	668.8223328	339.3809441	244.7796293	276.0035863	647.5750752	307.9426304	551.859325	562.340198	324.2354563	620.7079666	365.6042069	564.3941276	242.5841828	629.7347614	339.9798764	456.9528738	445.0672048	285.5071689	649.4289935	349.1392687	563.8474995	495.019381	628.1275114	243.6660951	582.9617315	446.678304	529.8091088	593.3561497	519.1913867	649.7089758	470.8137333	468.6006796	252.4109944	546.4313411	428.5805979	480.889255	785.71859	663.3328906	411.7113903	810.8165315
HMGN3	mRNA	No	None	None	No	657.864687	357.6645327	471.7316593	254.5442008	775.3119911	407.3385702	215.3186867	226.915598	707.7512682	396.5354968	593.7762553	728.0874228	356.2894254	686.850545	416.9861787	602.1731633	253.0856573	624.7869771	335.2936986	483.4088453	437.5269941	290.5942664	596.3196515	395.6121699	680.2010784	515.1960905	714.2101821	208.2000645	743.1848041	513.927335	663.2088157	704.9239922	594.4597324	598.3624963	457.4047378	429.3200715	314.4286632	664.6470499	535.0751902	533.6678988	706.9968371	485.427376	367.4611363	778.99572
RPS15	mRNA	No	Group_IVa	No_subset	No	940.5383295	2149.264838	995.7747221	2266.611863	1118.212617	2323.269199	2192.802852	2183.458971	928.0984059	2343.376237	679.4266131	978.630386	1902.240445	1008.524602	1933.074148	791.511782	2083.47901	897.4215797	1968.631269	1185.642094	713.4469916	2289.434134	451.0391266	2352.534505	974.3533747	814.5799031	994.8190733	2192.226748	1000.687734	1161.690981	992.2628541	932.9609765	983.9371149	798.937386	1058.853927	1192.476712	2388.118265	614.1430013	892.2319993	894.3092776	999.7359236	994.0599693	1123.896045	1145.699474
SRP9	mRNA	No	None	None	No	792.2253055	857.6189448	715.5236518	534.072778	775.145002	870.9792148	446.4648456	559.4918119	827.2142044	887.6185987	794.7020882	770.696916	755.0734912	747.2449872	861.8980217	674.2157169	481.4538034	794.5477582	713.7813043	675.5164122	680.183728	582.1997445	1167.932571	793.620124	753.5166435	750.9303334	752.3594091	420.4193574	774.8263963	682.291267	736.1088945	740.5051384	689.8637304	756.558326	649.1870394	704.7471771	558.0099082	950.650547	758.227404	787.5818183	697.100012	678.5075249	954.4653969	649.1982189
SNX3	mRNA	No	None	None	No	686.3276761	476.7526978	563.2123101	320.2954563	613.2784656	387.7958296	292.7649273	295.1135804	582.5069415	385.9911184	475.1976933	733.753212	482.9030265	654.7886485	442.338913	653.051386	375.3385809	736.6915839	426.2936203	528.4742872	429.7611932	358.6153034	681.5627588	443.5358174	685.5808429	570.7422187	627.6771371	286.3739082	583.1827663	424.8077078	717.8075494	692.9271408	668.6813229	720.0248123	498.5477009	448.2370146	397.9034882	775.7092548	532.4443814	569.2095659	717.7732872	557.239948	431.7255086	586.1521467
SAR1A	mRNA	Yes	Group_I	NoOE_rescue	No	148.3254216	93.54841665	132.7670952	79.83499026	84.25075651	61.48648923	74.86929529	79.06128174	79.80757244	56.15775794	74.80206951	149.9826573	99.79644275	161.3149356	106.2942333	182.6449471	89.32939692	181.6267901	115.1460292	145.6801027	81.49864955	47.89740739	82.67663984	61.09723928	157.7811375	144.8936719	94.10815151	77.26099553	78.55538862	63.62038775	147.3297503	150.480435	150.0792191	201.1579081	151.1962266	78.29964823	41.05630726	145.2414132	136.8911408	145.4226454	165.9805614	141.8379908	115.8531631	108.3329843
TRIM21	mRNA	Yes	Group_IIb	ISG	No	88.31911921	67.59242526	96.97944317	39.66725961	63.22003471	51.22558679	30.91574184	33.10173218	78.50617483	64.70489055	77.27125249	84.36813538	74.74876292	83.51036414	71.21268074	77.67894145	65.03840862	80.52253617	71.42471564	67.3523659	76.30385774	63.27254155	91.03529	66.39659576	317.6170394	390.1676074	279.3238146	203.9782086	232.8553975	268.3612061	328.1304087	333.0280017	338.0457223	141.2557321	119.1680793	99.40870306	240.6808629	201.7868494	319.6073088	343.1422064	77.05792964	65.20987847	42.13764596	58.98879292
PSMB9	mRNA	No	Group_IIa	ISG	No	104.1280412	101.5557006	50.18207715	75.15829523	58.14875755	41.45649314	40.78567455	39.09811605	74.10385143	75.92481786	41.65615842	123.9956232	96.48377782	98.64789945	89.98274493	78.44292482	62.4758385	73.30059116	69.36725311	45.78006405	49.83387066	67.13211603	51.36501271	76.23438633	233.3460535	131.9061533	93.64651546	129.7504648	175.5732498	102.3878732	247.9139929	239.515699	209.239671	105.1787579	60.14279879	57.93820888	201.1220215	370.649609	146.0206827	178.4946234	92.82601236	56.65241873	69.44531293	46.17133521
RPS4Y	mRNA	No	None	None	No	908.1260603	842.2109439	955.8864249	712.1000962	1042.008752	966.6501934	715.063197	672.3895332	1074.162565	947.7659995	1253.733382	990.9876241	883.1372527	644.6528822	550.8756384	1043.513735	770.9285681	1035.860315	824.1592019	1005.201197	1082.127121	839.3751332	1172.929642	993.2736967	822.8174689	873.6500701	1070.969075	678.6017144	996.7753239	1106.796605	1075.251627	597.7620993	924.9274921	946.8185706	991.1568536	1064.853636	949.9816517	762.3820116	911.1075711	924.0801718	924.6251534	952.9655683	849.6266307	1047.417205
CAPG	mRNA	No	None	None	No	504.1927021	707.7619438	639.1178438	487.236016	284.5897148	376.1779791	705.1982156	706.339957	308.9133646	436.0583589	402.8874625	573.281135	936.8302381	542.390792	799.9695306	354.974197	492.1019323	522.6259953	770.2955567	732.9102883	368.7808406	448.3980121	232.9807779	517.3666945	403.3443968	610.0391389	283.9287158	698.4306515	281.62729	450.0886373	581.9232753	453.8540467	332.8795074	423.662363	708.5453931	400.3568927	564.9586826	443.4622026	535.3212213	497.4511213	489.7703233	576.1128252	530.6625741	300.7351221
ATP5J	mRNA	No	None	None	No	1004.821005	439.0962189	570.51208	371.3202342	568.6030243	319.9764005	371.0105798	389.3481276	674.6105667	345.2851403	350.4352	1259.705421	442.636081	671.3779873	358.4512594	710.2867302	388.4898231	1046.499377	441.3791322	680.7865385	387.2661485	336.1591908	560.9592285	289.9853417	990.9564464	623.5510039	602.6588957	370.4058888	682.9053054	348.7110486	1239.425331	715.5074736	802.7226388	989.9180857	625.3368276	406.6584786	289.932442	657.7064656	709.2850284	745.4285003	1010.044626	631.4866116	546.8897888	638.2083521
EDF1	mRNA	No	None	None	No	1001.479183	627.6703074	777.0620297	577.2425496	980.0273258	613.4464779	568.5554664	527.6664222	910.5742319	675.4070681	626.8566708	911.898369	642.8667564	877.4378342	626.265783	951.192791	599.1009899	1000.064328	643.8191971	853.7167898	684.5718639	662.0087774	580.0113431	641.751501	984.8772286	731.543638	923.8705654	512.4524534	966.6447295	702.460015	963.4250601	845.8380309	998.9284944	872.339838	832.2717496	749.0993669	731.6921619	684.7457752	890.7734858	892.8693546	1079.225459	733.3858609	523.7664819	976.252752
ARF4	mRNA	No	None	None	No	262.2248866	286.9703865	298.4307255	200.7631009	240.4997023	270.9310538	170.467154	195.6532299	263.4882968	289.3310064	296.2715495	246.7308523	244.0589322	273.2484558	265.2298041	287.8565467	240.2842076	296.6940221	278.7187542	288.3197826	242.4565941	226.7050656	214.1539192	287.9866568	237.1204221	256.3398327	234.1150947	164.2256587	257.2651617	256.5625215	232.1506169	234.2546263	278.5457432	320.8400225	288.3913729	254.4099311	222.5649094	215.2395644	260.3755325	234.6811811	361.1387143	321.3954965	346.8213206	303.6507497
FOS	mRNA	Yes	Group_IVb	No_subset	No	41.82821566	43.88727664	45.98178839	42.19975735	89.51040066	59.23665017	64.67427701	59.34556227	71.9198825	68.54373064	60.94767931	43.33855067	43.247916	36.93146789	31.55388603	22.298499	60.64952518	29.01024537	29.85945915	25.51502501	42.80735471	121.1908725	42.29137883	80.35001368	41.29214722	68.18866674	76.54810086	68.97402693	67.48536678	82.77679728	36.26401078	47.08220628	30.46264975	26.26599117	33.39570125	54.30149925	84.39405611	26.26621206	23.02734086	18.56228857	205.2233398	445.2938217	468.7779076	73.04169312
EEF1B2	mRNA	No	None	None	No	1404.563638	1245.733405	1152.635361	1189.087153	1784.443262	1667.25155	1152.89768	1127.38854	1711.009337	1474.62237	1914.123214	1407.480204	1161.210483	1341.873261	1260.547618	1559.449657	1076.617637	1566.991258	1299.964352	1453.896097	1653.921719	1329.363024	1714.145238	1434.614111	1256.857705	1152.387612	1810.65724	1137.533396	1652.773445	1749.698361	1348.556709	1347.56397	1273.546805	1455.176058	1394.318674	1594.530563	1456.844836	806.3619089	1293.119634	1307.953226	1460.319814	1277.151214	1271.859065	1903.112619
LGALS1	mRNA	Yes	Group_IVa	No_subset	No	1004.776211	2616.010056	1574.50711	2603.262021	800.5975175	1824.051531	2722.788796	2733.800871	728.639352	1878.16966	977.7345806	1143.718229	2891.632892	1136.262744	2212.884185	896.4470119	2587.141207	756.6078333	1714.633375	1062.295068	1140.126019	2670.563855	461.8377296	2349.734632	841.4564899	1217.772381	729.2713544	2590.482492	723.1230247	1187.063078	1181.146911	887.8299898	880.7219147	600.784846	1048.728018	1222.850643	2443.892424	420.3450081	1052.955432	818.4129808	1155.10185	1392.143625	2106.195669	982.8389051
PSME1	mRNA	No	None	None	No	317.2442987	251.5187234	282.3055476	275.1028737	207.3274589	148.3025367	170.6702715	168.1328985	290.0215545	217.477303	297.8792978	360.6470364	234.5017219	318.0024258	230.485575	311.1310169	223.3024751	306.0333762	194.9894442	304.1391947	285.7696295	223.8334088	324.447918	198.5483202	352.1335964	356.2163932	224.546942	226.1876534	329.4608231	298.1063566	394.9690399	363.5089207	295.9868738	309.8244628	313.5552051	258.1709077	276.5156392	754.3754978	362.6973234	366.8464365	305.9748329	300.8673678	254.3509575	207.4967842
RPS3	mRNA	No	None	None	No	1442.578218	1540.782189	1393.67755	1615.896455	1825.019745	1787.37843	1473.937284	1378.298701	1732.492919	1698.101656	1586.761026	1614.748565	1436.684633	1534.702089	1386.529478	1503.968218	1375.900992	1684.931797	1563.001927	1671.662604	1658.400094	1581.335455	1074.097455	1677.193615	1428.686293	1221.02848	1811.389769	1463.861037	1784.571488	1837.458399	1611.047545	1516.3906	1457.744847	1533.681007	1566.484877	1673.961799	1752.424717	664.5434299	1303.395716	1161.994598	1467.51244	1418.289836	1314.024771	2004.746317
SNHG6	lincRNA	No	None	None	No	919.4796214	847.4827268	773.6339325	1238.061901	958.85118	932.5136299	980.0267713	986.4185723	901.1070319	798.8269233	904.7679634	996.730783	869.613903	837.0366755	882.2413743	715.9751365	996.9733841	1046.881452	980.9986923	987.0249758	843.3595168	965.47876	764.0103914	769.7795183	824.8064921	859.2781285	868.9688827	931.0565211	811.3446967	742.4797662	941.1718964	781.1373487	842.892579	925.8772988	903.9250568	877.5292692	881.6640021	598.1191811	877.2876959	927.4301822	932.2221026	904.9527907	835.1815255	1018.433133
SRSF3	mRNA	No	None	None	No	544.6857877	661.6732655	590.4437452	741.8232923	513.940831	667.9677845	551.8654057	614.460392	521.5085603	641.0994093	606.2328014	539.2771041	681.7842353	550.2180702	724.9575168	567.7484174	581.1789022	659.6092786	739.0402551	635.510691	578.3276095	596.8131224	567.581366	577.4946172	509.2164666	595.7992843	523.038663	533.3705809	499.9235463	549.60835	563.3061107	535.1819806	495.4038242	643.3338796	668.8665061	565.7864847	490.9094206	547.6449317	587.6393814	656.3316592	671.1890488	727.5854876	742.7455444	624.3788722
IDI1	mRNA	No	None	None	No	290.4022737	234.0022261	355.0308257	220.8555986	136.9184388	78.3145627	155.1532928	174.3932493	164.5195676	95.40148072	235.2925785	296.2894517	222.1525719	305.4796007	197.3160043	356.5994982	229.7591272	263.3487682	153.830324	304.4636687	238.8275141	137.4616736	149.6272674	161.1257401	316.4622109	466.9726666	129.1562171	163.2756835	145.3487613	203.1493171	326.4990258	298.7842834	342.7375329	287.1965118	356.8571646	225.8410872	86.47607467	277.8569036	333.1797964	267.0408613	509.4701853	635.466578	373.0828691	264.4484281
ZC3HAV1	mRNA	Yes	Group_IIb	IRF3or7_target	No	96.65756194	71.23924789	98.64436327	56.5663207	92.82191431	51.86059072	53.98799783	53.91812031	87.33191077	49.26152265	78.755681	89.436582	73.84916676	97.78646709	65.41694006	82.48995978	49.77021815	100.7685449	74.70386369	85.16439614	83.53689364	47.26088907	102.0446172	53.54580585	313.6486552	344.5675383	262.6055141	187.4002544	267.7125717	242.3315075	284.7992477	320.5245384	274.2391814	212.0645264	146.9739645	84.30852227	133.6915878	106.1206017	182.2424193	203.6478491	108.4976422	96.85748597	64.72869839	101.8892682
SDCBP	mRNA	No	Group_IVa	No_subset	No	335.7410508	374.4279421	409.2060789	231.1843859	322.5639698	250.9728503	189.4568831	209.2959589	299.2742345	221.1620555	325.9647765	298.7365844	287.5716988	374.7826782	316.1833488	464.2731193	326.0256608	363.2552077	307.9742686	339.4854619	347.8761337	324.6478316	314.6701021	277.5680152	383.2614809	466.7536888	345.5092711	188.0908668	296.8135598	338.7217251	338.312748	429.2565849	474.5839748	411.7059087	394.7807268	358.2342503	330.1345299	352.9498262	323.33702	358.92088	569.2612226	607.1601368	483.6420636	503.2561216
HLA-B	mRNA	No	Group_IVa	No_subset	No	191.6935235	470.7447483	370.8938886	169.7699723	159.2775673	338.2401283	187.3269206	191.1875987	155.7809536	325.0359816	276.3527991	181.922284	457.7737394	160.9545528	319.6027494	165.4054342	332.9377617	184.9237277	386.5624733	321.0485532	332.6830563	437.067286	223.7912589	428.8146333	179.6490392	355.6391259	163.2193952	215.9876946	163.8082836	320.358917	192.2297311	157.0592221	173.2728054	174.0179203	338.1551082	332.7794987	467.9292316	468.7233543	293.8153651	272.2825254	207.5041068	404.6667744	388.3326715	179.8552543
DNAJB4	mRNA	No	Group_I	GroupI_IRF3_or_IRF7_dependent	No	7.30937506	4.816815528	6.978198849	2.269608699	9.390916801	5.297858921	2.68801902	2.780152467	5.3965857	5.029271073	5.778869035	5.864264934	4.967431316	8.819639126	6.051685274	11.24411299	5.00942759	7.823789802	3.924273212	4.623754531	6.414195611	3.521880763	19.20416903	3.99031393	13.36985904	12.7126066	8.299194673	1.70174014	7.051332707	5.831782033	6.690726918	11.33460522	13.13370003	12.54094858	6.920253142	4.796149981	4.565776685	20.95816872	10.47390161	10.79935616	25.37354796	34.51656683	30.3020754	24.73036344
DDX5	mRNA	No	None	None	No	668.6392366	599.3516717	670.0674823	617.8593722	811.1935711	596.436663	625.1817935	595.2055707	781.3964299	573.9876074	875.972569	718.4366131	655.1340201	722.4806749	622.44316	624.8139634	498.0311022	763.04826	679.3822517	744.3060447	716.3185277	589.9025071	614.7168896	583.3219332	774.1913782	758.8347269	885.1272435	637.7980799	846.0545472	829.0660969	736.6693529	824.1222029	617.9286213	931.1200407	876.3078771	664.0066926	591.2809232	593.6835036	606.8704341	607.8754306	783.0501392	789.0716472	611.2721901	845.499465
KLF6	mRNA	Yes	Group_IVb	No_subset	No	24.43017379	16.53242021	29.21214598	23.35067467	16.41184592	10.40932763	37.30093269	29.88484768	17.66810255	9.524429897	22.48834399	25.72046349	14.0555727	39.34575747	16.02297313	28.025774	15.3282287	24.45224817	12.07425781	25.1462972	16.38297973	8.347241118	15.64015526	13.46246119	24.94917224	30.43231295	14.31370447	34.74851293	15.7139193	20.19063759	25.96048785	39.5800497	29.4048122	25.68446387	24.6436971	14.32426673	16.0559894	18.15478628	22.95807953	20.4463459	337.6393552	514.524535	364.3560433	160.3476321
ERP29	mRNA	No	None	None	No	862.6146235	404.848685	649.6383533	307.4221891	679.841291	337.8350372	346.9947283	323.5192119	712.3665169	372.8631151	520.4141393	872.2642095	435.0017474	677.4336854	386.334326	948.8605593	369.2436084	819.0245675	368.6140251	658.5446512	617.9392428	361.7153312	551.3780205	376.6554078	824.8681484	643.0019593	612.5801213	332.4369203	675.4452775	468.1272146	798.9327701	652.1534233	871.5878227	728.3248102	611.3228917	594.45739	305.70338	793.5676386	780.2675728	630.355296	887.8231855	625.6950428	531.8844201	669.5865629
NONO	mRNA	No	None	None	No	559.2386041	379.5490718	477.8038381	397.1689738	563.2679043	437.5353243	390.9987925	379.7680072	512.821596	419.8822514	458.3441557	464.4312598	365.4345286	580.2275762	442.4107671	448.7750728	354.2485206	471.2485905	399.7696571	460.8096905	456.5933206	370.3441192	501.5252016	411.5195144	512.0677981	441.9207238	540.285259	393.9727149	489.8605955	443.4116075	467.3934251	523.5498957	504.272149	470.560396	445.6835982	453.7500843	371.0111723	502.3879962	528.6879245	510.8960076	452.2631713	448.1276345	396.7790871	486.2137251
RPL15	mRNA	No	None	None	No	1106.566807	1475.531521	1098.85822	1511.057493	1130.158871	1481.029295	1393.376292	1437.005695	1145.754551	1445.508564	1159.310924	1358.379369	1580.741875	1145.004817	1440.756528	1292.890276	1499.820805	1367.339083	1609.578018	1254.399069	1119.876938	1417.124082	901.7313491	1510.259547	1077.642194	993.2111939	1107.54759	1339.704966	1132.734589	1181.365166	1319.164025	1183.557371	1255.501139	1292.961322	1173.678581	1140.715492	1392.839124	676.4349235	935.0880701	920.8415114	1057.882317	1004.902314	1180.88547	1069.399307
PTGES3	mRNA	No	None	None	No	665.5487029	573.5238712	591.9438338	580.2700455	821.9415652	674.7177131	579.7713718	616.8427086	740.5058929	574.349228	691.8512727	755.632123	556.6006789	721.9646343	603.1245707	777.2787806	477.734081	781.7946823	550.0430499	652.2366861	702.2734402	529.6568486	959.5697413	556.7642273	763.1974043	670.3931111	829.4923505	577.3366142	746.146989	587.9198907	766.6846753	788.2062096	719.1869445	813.2960786	692.1607935	694.3250283	515.3502113	923.8879032	716.8700073	769.6217025	615.2272518	556.54628	612.3945952	703.2740413
MYL12B	mRNA	No	None	None	No	544.0864615	550.7572439	619.1995574	387.8518417	410.4901618	427.4351206	420.2794331	424.1573948	490.4804023	469.7182422	566.93953	550.2391355	540.9435549	542.3014339	518.8022644	699.8200952	565.4509344	580.3985138	516.6052827	618.9317719	575.9865884	542.5343469	516.422184	492.7790154	505.6882043	635.9651106	399.8182497	425.018614	450.3798355	520.0551947	566.1889112	524.976308	617.9965039	544.8897589	642.39273	544.0514127	481.9387811	452.7626823	510.4305727	557.0918866	593.0121196	585.7538088	507.0203961	445.7242469
RPL23A	mRNA	No	None	None	No	1340.445569	1610.353194	964.46942	1321.089115	1575.635595	1817.189213	1262.248719	1201.77519	1558.737985	1743.696426	1066.49298	1729.834009	1520.089491	1439.076832	1592.656739	1437.579467	1400.070075	1620.681274	1756.186247	1110.006264	1105.438076	1520.215568	785.6314195	1828.478479	1341.357192	891.5065686	1662.245475	1241.976048	1691.203975	1178.396081	1712.695784	1585.004701	1566.125964	1624.217156	1079.154501	1090.661228	1577.023345	599.5509742	1051.205921	910.8707868	1560.253289	999.7206428	1299.807594	1911.190143
CHMP5	mRNA	No	Group_IIa	ISG	No	120.2991422	115.5236055	130.1376743	66.35003506	104.5753677	95.02886135	67.14024536	71.98222745	96.56768789	92.31887896	115.9426358	92.75044897	118.5849	126.5732873	110.2402607	118.9576894	82.63655703	95.47349831	78.91705793	89.41828217	110.2404516	84.40253358	142.4992413	85.57163047	215.7161551	281.8680059	230.1889985	134.1011358	207.509273	235.3880544	221.5735115	222.1944097	223.6820989	102.9599811	96.7257161	103.9921159	209.7920607	457.1972103	227.4814334	270.0538068	126.1258682	127.2516188	129.2801429	99.64292293
TPP1	mRNA	No	None	None	No	628.2574294	356.7581926	592.2207132	177.0489507	635.1058315	332.5842419	171.9333642	176.0714662	613.2524054	319.0299374	584.0055175	608.1489073	392.0270441	603.8880274	289.1433409	672.8385556	436.9179036	729.3748046	446.5717148	593.4148422	517.3087645	387.5804383	647.047909	386.7555014	503.5918167	561.5128542	621.8890147	178.059649	555.8399864	557.7331813	615.5994486	520.8877099	773.6460016	746.6801858	569.6335857	526.9235359	386.4428211	382.8173117	385.7190491	370.4467159	578.7753268	567.503124	300.8405429	574.6558442
TBCA	mRNA	No	None	None	No	675.0326857	339.6089189	448.2186952	544.5256964	734.3683189	377.9782572	461.6917786	448.1601706	686.3231815	356.3483933	464.7491737	924.9996285	490.2781318	615.2443141	413.1615279	893.2121978	414.9886681	768.6717672	357.9603449	541.7286495	529.2291756	378.1861472	568.6996731	363.6021459	738.4659857	477.3784835	725.3927508	451.5949011	732.2231492	429.2722275	879.0840249	674.7421598	791.2584127	690.6570592	521.9441947	572.0091895	347.360338	593.4361647	522.3020695	542.3242888	746.7584102	480.5133737	358.2253985	746.9145162
RPL22	mRNA	No	None	None	No	1072.658588	719.9538134	873.9957697	652.444628	1271.067545	777.1826393	584.2552249	577.9920924	1194.715987	746.0698553	1215.729529	1231.743909	706.5394138	1012.096071	724.49082	1385.140806	665.9178763	1248.177108	795.6341185	937.500298	1029.052799	698.3398203	1090.821885	781.7556628	1068.16768	886.0574024	1202.68181	564.1373536	1221.44656	983.0983014	1175.755364	1096.009018	1053.94488	1199.936129	939.1778278	930.7071961	791.8837467	666.0336787	889.0867954	868.7698706	1185.308971	955.2899876	717.0080671	1339.957353
GPX1	mRNA	No	None	None	No	618.8877041	1693.001676	946.9519822	1631.196234	503.4772875	1375.366048	1756.708847	1796.890655	543.3700471	1703.14321	601.8418188	629.0504867	1643.201927	650.7088609	1479.865448	513.1440199	1841.006498	519.5457427	1393.447453	873.9028591	603.6221504	1783.009968	374.1064054	1700.4205	527.7165686	741.7501754	452.0467598	1709.0509	536.8059789	909.3596603	575.7975241	565.8153621	585.5317919	389.1934664	778.8726796	906.3344306	1560.649054	446.8783114	657.6282263	667.3647261	638.7945578	930.1656159	1100.53998	543.8471342
SNX2	mRNA	No	None	None	No	264.2961409	147.648767	237.8734397	232.6391578	282.0887416	123.2005933	213.6606056	204.3483919	249.4667156	117.488588	264.9525014	345.5847249	183.8320956	289.0342836	141.5907148	271.1505711	136.8518367	247.6428382	115.7659219	221.7360044	229.3629542	133.070762	360.628149	138.2592344	302.2630042	293.3508323	307.2315653	213.0975883	264.879631	237.5537116	409.9667956	314.2470215	280.7378594	229.4915978	205.6759071	227.8832133	182.8950251	633.8092725	265.765343	301.648389	196.8148339	189.0893033	171.8275829	192.9019149
ASF1A	mRNA	Yes	Group_I	NoOE_rescue	No	72.1553624	66.32028701	69.98724835	44.20616823	43.85975325	43.97579934	41.19933669	48.40725674	52.58800837	58.38232969	59.36492537	69.08733646	74.6456833	63.83216364	76.99307283	92.8239595	70.56966008	79.2904419	65.41769996	81.84591637	56.42037255	39.59126963	79.47557195	46.72881093	68.23796851	80.22047738	33.464693	41.58724894	52.29557446	44.03726639	55.51694693	68.44219826	78.37923169	84.13430545	76.60034649	48.95821681	32.6828179	88.75992392	72.06814685	82.02137647	93.4389297	82.47735105	115.3263532	50.46086845
BSG	mRNA	No	None	None	No	657.0060616	984.3890887	919.9997838	659.3879387	449.2908645	820.4983556	736.0179086	749.1607693	547.0936942	961.6437876	700.9785182	549.005961	1054.307117	558.4117599	913.1374215	689.5731506	1227.53811	550.3719051	961.795626	994.0356307	834.8586819	1111.626703	571.9436822	999.9122799	586.9634965	854.8229487	446.9316621	700.1754089	522.9521051	844.7807081	546.612603	468.4534361	701.7763065	450.1216388	984.1334515	918.0559801	904.6158683	608.2357388	936.389086	809.8945627	616.2594933	939.9228967	895.4448672	453.6631892
YWHAZ	mRNA	No	None	None	No	504.5716904	493.8950307	557.9462749	467.2517369	521.2185059	421.3852245	438.6180558	480.5661471	555.3722182	415.0900672	664.5382632	505.1740557	444.4646343	588.494943	504.8078902	530.5560644	361.7916125	525.8383599	450.72773	528.2261665	545.630883	382.7914008	567.3226024	470.1368407	487.1626822	560.2375418	498.9544865	417.3987287	509.4314431	533.3895693	471.14136	563.5680408	500.6323894	556.2225269	532.9969414	507.3495171	327.2076016	469.6452054	473.3060157	491.2378704	775.7893533	848.4950203	672.7112058	747.3994347
STMN1	mRNA	Yes	None	None	No	1155.09285	994.3816498	984.8845407	856.716922	1061.697311	1007.614145	810.5636187	826.3522596	1048.520227	935.3960308	963.7434801	1010.095331	748.6835373	1157.619857	1002.091207	1041.992413	881.3704145	973.1836642	722.5843117	814.6728396	850.0494617	904.4324552	1141.40949	901.7039131	1022.366289	996.3222844	1000.445432	779.7471245	970.0776791	832.2322816	993.8753366	1067.576725	971.4758259	904.6800355	758.7948765	833.0859532	736.2128317	697.9653139	962.5347692	901.8541931	1014.531409	866.0135828	1048.541671	917.8452032
EMB	mRNA	Yes	None	None	No	549.451021	426.8516389	564.4102347	594.2186539	758.5144282	521.3805995	549.8480864	624.5845333	594.1584838	419.5459848	660.4583248	1043.079429	779.6525381	516.5668873	361.491825	197.6943671	128.5563329	698.6061734	515.31902	649.4980297	814.4976624	453.0555087	1009.919353	460.5511762	531.1825455	578.3575954	695.7721744	528.8770283	578.153135	547.7291671	983.6923233	509.7111853	191.9869804	763.5804676	623.1320105	768.1358273	336.9420986	792.1448325	526.2533002	559.3420872	418.7350954	472.6394972	475.0482417	468.4047995
HLA-E	mRNA	No	Group_IIa	ISG	No	69.89351419	136.8060136	112.3540164	84.85455321	83.89737374	119.2629732	80.02606869	82.07422135	73.2804753	108.8675619	101.7934116	86.95848294	154.8112444	73.87078932	103.4076561	67.16898498	101.2802026	70.83670574	131.6214662	98.98405895	88.02969305	113.141075	72.38285149	142.6724286	198.0754422	316.3222731	203.0945513	237.6437192	177.5432216	267.3954072	219.6644484	207.9680853	174.9167599	113.1748038	159.3879052	98.11618186	277.3158421	237.9101993	184.3462516	168.0776062	71.20889505	110.2814003	94.88420376	86.07573397
MUC1	mRNA	No	Group_VII	No_subset	No	26.76871421	17.73961308	20.42899354	20.80370205	13.00409	15.38660481	14.07633209	14.46185881	20.93812301	13.99250473	11.36044031	17.86712256	14.77736633	36.77604897	20.76834127	97.36731697	62.88118974	15.24236427	11.92075678	12.19496226	11.64118064	16.37592346	8.373969043	14.10790174	67.95746992	47.85441025	55.8416996	32.09746207	51.20289041	34.39232951	55.55885599	77.0760351	191.5364955	41.30835421	28.99236986	14.3655927	23.57938247	13.87270005	32.11009654	24.91795311	32.63306337	23.28861748	12.48563929	25.86813412
DNAJA1	mRNA	No	None	None	No	280.7509963	181.1278122	227.4622742	297.9771399	338.6606062	215.2555379	313.0803189	322.7242084	323.9623687	203.0169508	305.3084537	271.6157838	177.8050608	265.4995925	188.8636461	263.413596	194.3787506	281.7366317	209.2770525	242.9854397	319.4537728	209.3847603	659.1345067	188.0467102	476.6585254	455.9611427	452.7248164	537.3878478	481.9281668	415.466002	445.0106164	448.321183	425.5971761	388.0543174	326.5189381	313.0268111	501.3300533	691.8862448	564.0402353	619.9874257	288.4886554	308.2236744	331.6923691	379.0508993
HMGCS1	mRNA	Yes	Group_III	No_subset	No	476.1019696	213.2477167	491.3296254	201.595112	302.0583874	102.4251345	111.7215614	106.3923749	531.0346248	134.2593117	548.3932157	506.0695283	244.2286049	457.3261202	187.6470825	651.1689024	224.4969288	584.7365864	202.8564571	431.4248823	410.0253871	198.1694892	275.7808504	302.5703095	554.324667	605.1038093	307.7867067	106.070664	521.3755129	474.8919732	546.8479039	482.8412872	619.359221	681.5666877	511.3746847	390.5796478	162.5445214	371.5650549	639.8069701	423.0920802	1393.474913	1272.068476	793.2450021	1335.388483
MORF4L1	mRNA	No	None	None	No	660.5039328	473.694094	634.6259557	442.658548	647.9960051	415.5317972	379.4858718	397.8028479	610.1151406	407.0329445	635.4388407	630.6448576	466.8244465	646.5935038	489.9295773	709.4195651	439.1724667	625.2542582	401.447063	577.3918318	626.4166211	412.4371017	698.3809122	423.8906849	679.5566762	674.7024592	589.8591915	368.8200825	599.888709	519.3861435	594.1039584	659.7642396	625.2235619	625.8824378	583.2051997	578.6890918	376.9338902	559.0305537	591.8056311	630.8622568	577.2249821	566.3139707	500.0104597	556.8851744
HNRNPA3	mRNA	No	None	None	No	746.7241025	523.9715949	548.7203524	411.4550291	826.2545313	584.6155346	401.3339028	426.0733246	768.1210558	578.8530303	636.1930856	656.3238337	472.0288443	758.3543123	630.0265433	663.4672857	435.2453311	655.0774896	467.9505211	521.0060149	588.7798876	446.4515342	867.0551445	524.1016862	776.3781991	577.4368559	754.7734987	385.6328126	737.9188824	556.6896437	619.1378807	809.1773442	615.1104092	698.6893365	534.3205374	558.6248404	419.2892104	807.3280774	630.7106365	614.5956571	717.3564308	540.7533363	642.7948852	671.6709851
SUB1	mRNA	No	None	None	No	365.8841763	228.1737524	304.2265107	358.2004452	268.0030573	194.4656977	318.3405519	350.0439473	262.6936103	216.434034	245.6589938	451.3018538	331.9151151	294.2010487	306.8320247	277.3902412	155.3582478	470.0059114	373.068205	372.4396122	236.3777583	159.2064569	256.6909541	232.1246024	388.7799952	353.937995	281.882431	326.3263721	262.03285	218.9557281	478.322661	321.7763399	288.285963	493.5552043	391.1964465	223.5872525	160.5373151	596.6425132	449.5701846	498.1671437	369.2711402	271.7841122	421.9000058	244.3959321
RPLP1	mRNA	No	None	None	No	1961.951442	2288.493168	1344.214527	2407.648043	2455.88222	2437.254541	2229.008075	2238.350969	2023.712481	2493.034426	1321.505986	2407.919319	2095.702713	2194.482558	2078.032487	2058.252623	2301.742909	2193.413128	2460.384135	1574.785651	1423.135657	2567.73484	689.5123598	2463.567344	2199.693716	1206.907031	2152.369385	2164.900308	2453.001221	1614.037716	2164.948677	2460.638716	2353.456536	2063.63429	1490.750895	1514.298426	2700.942339	662.0332033	1205.940876	1121.719654	2309.959213	1348.894871	1694.237431	2938.598823
SYNCRIP	mRNA	No	None	None	No	485.6608002	327.1182559	469.2162934	187.170429	626.5933643	375.4391564	170.6206872	175.5446434	570.5605511	332.1112403	600.3587331	444.4470772	303.9302171	501.0108546	344.176094	398.6951592	246.8319242	457.6030692	297.0037301	411.362857	519.3724412	271.815247	719.8256169	329.3087946	516.562511	494.1401131	603.3437563	166.5744829	560.5740048	473.0452165	393.8215087	503.3283756	384.4992719	516.8452904	428.4770853	455.2543423	271.7012103	634.3057529	438.7548364	486.3040006	444.2863091	421.325782	309.2379916	487.540062
AIF1	mRNA	No	None	None	No	394.00564	477.8751362	446.0575232	228.1574649	420.0270093	417.9916068	319.2484889	315.6215988	410.8855323	413.3888561	552.7190702	455.3988589	417.9901957	405.0173151	399.7973103	219.9585411	187.4494831	363.3488169	338.3147829	363.2409256	209.8962968	224.3669055	383.9305807	405.9796865	412.7415411	476.9093852	420.5297364	311.2578671	436.8491387	459.8752893	439.7135924	425.6207283	193.4936	353.7048382	344.2864585	197.5285263	584.0585516	312.2743022	264.8449466	388.8124372	392.2944467	391.3048696	334.1968136	420.0888818
SHISA5	mRNA	No	Group_IIa	ISG	No	108.1905232	127.4575862	136.1159464	82.35754633	70.36539987	73.10853518	70.63928669	72.96501834	59.87139883	80.27336302	63.72862397	81.25304442	135.862893	120.4598162	128.162932	77.4386434	119.550014	70.16771519	100.7669073	85.92945615	80.87285695	83.23400836	53.86207743	87.86613618	194.4453979	254.8306163	152.0517727	140.0714095	125.7120034	191.2098553	200.9716973	199.7473482	206.7046183	95.70327036	118.5029434	90.39608225	254.5797002	403.3837676	233.9968721	218.4940334	107.2535815	125.6553728	111.3429194	68.89313475
WSB1	mRNA	No	None	None	No	185.94971	153.4478028	247.5799722	118.3178891	181.1190292	139.4576156	120.4139813	121.4615767	217.0924961	161.8329306	256.9825032	189.9007194	178.7489288	209.079238	152.9940452	169.5799564	122.7347806	214.275491	154.3609363	192.1872137	207.0659315	150.320781	268.6841514	159.7486945	258.3075494	379.9686224	214.1250224	142.3009205	255.9141386	286.5894038	265.9647528	270.424407	201.679268	282.7831177	267.053668	209.660871	215.1609929	277.6351795	222.3894541	279.3937314	240.9558293	310.0114906	191.0521231	236.8460387
FUT4	mRNA	No	Group_I	Not_aNonelyzed	No	127.1428848	158.2361282	144.3795032	128.8812171	128.6240734	118.7884021	129.8391983	121.4437446	110.5602013	109.7103105	111.7091177	103.9618422	125.0706558	135.3106099	142.7149256	117.6447914	169.7465191	92.28077759	111.7609362	95.49182006	172.5866881	189.8272658	112.267965	141.1759475	126.7598653	145.9521541	129.6047503	130.4510187	115.9381349	115.4287346	93.57088718	147.2070402	134.598071	96.86773369	85.23606572	165.6390611	126.5791592	127.2401895	103.4742684	119.0133228	162.6520668	201.9912275	202.4810103	155.5642086
ATP6V1B2	mRNA	No	None	None	No	324.9001526	239.6241266	305.0501469	199.5631687	356.5457548	227.0695528	221.1047982	223.7297479	253.3552686	183.0455043	221.4980093	366.9192703	246.9869679	293.0434909	240.2245954	215.0611184	206.0453154	272.2836595	213.3024815	267.3184342	262.9633687	264.7898628	243.0718193	186.5822811	384.064343	339.7606218	367.4775151	274.2978027	262.053586	223.2311605	428.3388675	353.1646708	241.7268234	323.7761989	284.5874283	260.1992274	223.0258833	334.0467731	285.7462515	304.6771999	332.0073292	311.9285197	270.3295967	361.8138077
GPR160	mRNA	Yes	None	None	No	365.2998744	330.9385633	441.921459	197.3918741	253.4851754	234.0781837	168.0106748	240.3720641	164.4058817	181.5046998	171.4720024	189.5344853	150.1650788	408.3362758	467.3333458	651.7607248	330.2834176	419.8714081	340.6364047	404.963055	297.5260653	231.9539814	256.898581	204.3841423	367.910173	449.5084695	248.4309384	165.212344	162.7194142	155.8007861	191.7087295	410.4083445	605.0668235	420.2348298	385.1134949	315.4667786	105.1489102	590.6410879	410.3705555	406.4945525	283.7991587	304.4155159	406.6624314	169.2068354
ATF4	mRNA	No	None	None	No	473.981174	426.827499	506.8138513	490.2606026	468.1486163	356.3254874	470.6699887	422.6639595	408.7312379	357.5212309	489.9154834	486.055473	389.552773	531.5771551	389.5094579	579.7978911	489.5766983	417.8032889	291.2354902	445.8303741	452.014208	465.2500874	321.0305062	425.9721303	483.7150729	496.8977718	510.200868	478.9537499	425.0606319	498.9235852	524.794052	522.1199148	539.3702569	423.119521	490.6207987	447.5302807	338.4938916	694.9400516	484.2535121	413.1058858	701.4455625	790.9758104	639.3789889	673.0785836
EIF4A2	mRNA	No	None	None	No	329.0005446	308.0388133	346.4138245	183.8198882	415.2321658	290.4696461	170.8132341	166.7214986	391.3216254	269.0138181	393.1701759	339.9763712	312.02053	357.1338406	281.9314607	370.7693759	215.0923637	358.3056775	279.9331837	300.3807113	408.6800556	215.4877485	728.8983599	280.1840231	356.3603829	351.8277825	418.4957571	159.4043344	352.1839238	334.3930306	322.6112689	340.1834998	338.8687401	334.0037117	316.6551966	407.6897821	308.1806124	507.4260804	336.2526899	408.3981133	447.7336873	545.6318538	466.6856286	485.3460636
MS4A6A	mRNA	Yes	None	None	No	389.2908616	307.3180316	446.5376728	310.9525494	74.28690975	63.87810272	365.3865449	371.682986	169.9218547	150.1016764	223.8371209	398.4506442	287.960238	110.6335958	99.55208968	141.5044687	103.5008319	460.5114661	400.5419778	503.0528767	588.9058384	435.0309873	292.084747	141.1552247	369.8604768	466.2994157	76.37809516	371.838444	170.3796189	206.7768383	382.1962223	106.7474754	135.1035375	446.2867204	491.1479603	551.0662339	234.8191417	675.4082442	393.7644361	489.4701884	242.7053879	349.0535158	342.3794902	39.33956761
CALM2	mRNA	No	None	None	No	817.5877029	929.3473187	702.0092779	788.4820836	815.2049159	969.0767554	774.5889534	853.5367014	819.6216077	889.0603344	823.7554281	806.4941805	913.2883644	770.854934	949.952838	821.5807759	657.0359687	839.3228237	909.8520144	672.3781129	624.2318816	722.2791694	804.5282559	900.0509018	708.8015702	689.6659087	776.623674	705.8967101	696.2843784	649.5476452	789.9617779	743.0835137	714.4423017	797.1293891	625.3730902	602.1584153	718.3916303	680.3997078	658.3344181	684.5449822	725.9106798	612.7449029	999.9233322	722.6007539
TUBB4B	mRNA	No	None	None	No	1021.683494	1025.769535	1175.940979	1277.087484	938.5543802	942.7714201	1227.919158	1238.600467	903.2295279	997.7268517	964.2920154	924.4828366	889.9401339	1045.517942	1040.099045	923.3047752	1077.258346	866.7650616	918.5965009	1067.590448	1074.773118	1133.646961	634.2956535	1011.848895	920.033015	992.949047	945.2783366	1155.939816	886.241573	1080.682127	909.1898299	913.6639468	934.8720067	790.2721691	1046.678279	1144.262898	876.7905928	678.5302069	1177.624479	966.4901685	915.3527011	973.5476483	893.8746473	1024.229414
IRF8	mRNA	Yes	None	None	No	520.5726717	510.1405504	414.3617265	506.2355529	545.8229872	588.8842124	542.5565942	561.0614432	594.8753101	685.7211327	512.0914644	499.4159839	547.8126794	546.490523	748.271837	1304.754819	1374.28868	497.4343261	620.4793641	462.7089196	628.3335799	712.619758	506.4883712	634.4939813	478.9322146	416.6540437	540.5522154	544.0928879	578.2142214	500.4147966	468.6363871	521.5620501	1237.870074	398.9211044	391.2440609	619.5927593	754.0155479	508.0688417	493.510998	566.2454005	464.3314109	452.2000577	405.0003468	494.9627264
IFI6	mRNA	Yes	Group_IIb	ISG	No	98.02388761	230.2713151	119.3875168	12.67156425	30.23713298	25.52685556	17.85490543	15.50240784	16.02793172	25.92693538	13.25103281	93.69459755	236.2539544	77.10410531	100.3794794	57.21778936	107.7850599	21.9865223	21.89118833	14.74904537	7.44443288	20.04913713	7.147982873	26.46417952	297.4689752	300.4054975	167.089137	162.0089357	170.8268755	141.957299	349.3795513	313.0367104	357.0897904	24.12828614	15.90927329	19.53081062	483.2252473	1257.033871	166.2006934	178.1741001	104.4484682	95.38228456	49.40669878	23.69734595
COTL1	mRNA	No	None	None	No	528.5445765	582.4943543	580.2976844	452.9471152	619.8155223	604.8367211	519.6129926	508.2693445	590.510794	607.8581425	607.3306418	537.2060144	552.4000227	574.820339	581.5645438	405.2294638	464.8822736	480.1467219	571.8939322	570.4341592	617.5703081	694.4039471	510.2455865	698.692494	464.3193088	501.120768	603.2429282	494.170882	594.1557468	646.5691068	485.2816697	504.8688295	416.9631192	428.8124922	516.5964222	640.1919171	673.7346918	452.4021089	475.8701101	469.2457347	478.9280312	510.1202236	476.8598358	555.847215
ITM2B	mRNA	No	None	None	No	276.1781112	341.9513537	309.4399129	220.3380093	207.8008511	220.6638628	267.6770556	287.3337961	280.1567995	299.2895687	294.3416594	316.8829471	342.4285153	288.4416904	289.2749064	334.5529249	282.2569132	320.1228103	297.5652126	280.6031002	203.098324	249.0480505	293.7123516	316.5681463	275.0533665	319.5741784	208.4674975	280.2849135	287.5016148	282.1344792	326.3601778	303.3960606	345.0995851	324.3529322	268.8021004	218.4186525	285.269034	333.6134322	227.1274286	234.6805459	269.0600883	287.8540399	264.9607245	198.257175
EVI2B	mRNA	No	None	None	No	354.2619721	99.45284425	320.8362739	73.33471078	270.1527532	65.29502041	72.85438966	82.37846536	241.0427393	69.28721381	220.1987954	454.4642829	135.2052673	370.7397439	85.37843999	321.0979406	87.18619658	309.1753084	66.82222774	225.2004095	161.6757107	72.85824327	323.2607851	79.36126473	244.5148713	237.4829479	174.8746565	77.21698465	174.9311548	150.419589	355.5032478	257.5251364	268.6029627	231.1190943	180.7763942	173.1275276	46.35418994	391.7848379	115.9514018	111.1212009	411.2152595	366.7311316	135.3602844	278.3077569
HMGB2	mRNA	Yes	None	None	No	968.1246097	663.2094368	755.4548004	498.3891122	1069.984729	787.4420897	443.7360292	448.4346191	947.5917218	685.3211487	835.1330473	750.789475	535.3766897	1020.522952	720.3983267	833.8106076	534.8287867	571.6542355	300.7385394	400.8178941	599.1495706	569.1786603	1043.882162	687.9300008	814.3009712	716.6586741	956.1252196	408.1739078	846.3959551	670.277294	691.3971744	874.8169784	715.7897746	492.9206619	351.3037534	586.4947113	504.137582	615.5941141	654.6963264	670.9877472	867.3793715	679.1908228	677.7933399	1002.276048
RPS15A	mRNA	No	None	None	No	807.4991146	641.245478	698.6931649	650.4588738	1037.229151	720.829678	605.4747855	599.9778513	1045.325142	690.0945236	1069.423581	944.1220764	578.4030861	833.8128248	574.8012406	1013.781529	648.2990805	936.5238374	610.9072588	793.4856755	871.1960213	700.7299385	868.05509	695.3892994	816.2900054	699.4597068	1019.882684	599.1682863	1043.3639	952.3845993	899.6040959	840.7494521	810.1190175	821.2550121	740.1725445	824.2554603	819.8040765	501.2793385	716.8316624	737.2021492	867.2969825	744.8720704	621.583357	1196.313217
HSPE1	mRNA	No	None	None	No	501.1268404	241.3202849	300.972711	316.5875468	593.3753163	329.0403539	282.1851611	270.4664011	508.1496103	274.4954353	343.0248649	468.3584849	188.0783581	449.3893934	294.8660626	526.9488453	238.1041891	450.3102613	224.9401898	338.9456848	450.1566202	228.8457456	555.2684769	242.5251602	560.6088763	338.2852282	589.0883039	273.9466163	490.4815677	318.5008633	448.5715387	470.3821072	476.8032216	429.7608417	334.492471	416.4662855	270.5157628	762.6276049	640.0547639	634.697957	457.6909666	353.2983183	454.3658934	504.0261886
FAM49B	mRNA	No	None	None	No	340.5698822	335.92567	296.4960661	252.9244843	411.1718653	363.0687439	285.0708504	296.8119715	438.0036321	382.5727028	394.6883383	358.5013291	327.4017313	357.9746593	331.2804335	260.2343368	188.6209726	389.6316762	353.9946884	310.011195	292.0858762	284.2474412	487.5219334	379.3456045	325.9516184	334.5912144	409.3342148	285.8103555	430.8047246	351.7115054	361.7299907	379.6298736	253.8877709	420.6317191	314.4760016	300.8641991	295.5982961	348.7688471	272.7739655	318.8353372	283.5008503	219.8183744	270.737606	281.6857078
ITGB2	mRNA	No	None	None	No	453.4974029	986.0330042	861.1396682	340.9187736	522.2789871	769.1055488	577.5459705	563.9934694	633.8467569	1048.820011	837.0477806	651.3226802	1429.794066	333.5534132	464.3591571	156.1908849	355.279727	438.5361408	843.5520276	738.0287315	538.7037871	1005.249475	540.9500015	1316.792404	413.2697013	770.0119209	472.2451991	565.6726759	635.6192794	1006.729491	632.2582363	298.4378626	172.3555946	422.5667686	706.7546451	586.5351283	1392.928629	286.3868952	353.7855863	400.5850802	408.1918137	709.7644147	512.6149815	466.299023
NCOA7	mRNA	Yes	Group_VI	No_subset	No	18.7961459	20.2732321	23.26026096	4.854814395	23.8919277	12.2544823	2.867378344	3.385431088	17.02200768	10.75406766	15.79307069	15.94676983	21.85347511	16.28688808	13.30671122	19.944358	15.20403828	15.5257093	12.4651626	15.36147946	14.74189181	11.17646658	24.94420158	11.16812949	157.7499143	224.6639012	139.145296	11.7217226	98.17345472	99.1531488	116.8031233	149.0127884	148.2046678	28.39859801	23.38966964	17.75063976	70.25351092	170.2524772	81.29378031	109.5037677	38.43457052	54.60807466	39.85278353	37.1289283
PSMB1	mRNA	No	None	None	No	509.0618413	483.0043974	458.9354999	413.1777915	493.3782189	499.0105433	447.5491217	430.4233247	505.2636956	470.0844624	438.7811946	591.4791029	469.4076607	436.9806326	466.424401	525.4266748	514.4663134	516.2072265	383.1975962	499.0093684	491.3942905	508.2314069	458.01411	408.3255811	540.2790528	487.7077623	488.7894768	439.3410259	509.0952329	431.2045932	602.3532578	477.9872882	530.5144543	514.002869	504.8407135	480.7454965	488.2409843	602.8008655	589.9448876	605.6467697	465.8549896	387.3895649	536.2565744	469.9556859
ATP5B	mRNA	No	None	None	No	606.8800313	798.5458367	685.2563065	1168.683737	528.3107786	846.5488269	1158.953965	1116.809313	546.5086555	854.4862687	651.4694601	583.8864991	777.9983404	578.2438479	854.2914795	546.1949277	834.4691824	667.8374107	869.2167889	804.055053	695.9900602	820.5097188	678.0793801	774.3688034	571.7748364	633.8049045	558.3533723	1170.493516	522.5316515	675.4760775	580.7270864	541.5684186	547.4084266	591.1756491	812.7038982	740.0527268	807.4659075	780.1294061	817.7067539	773.5936782	551.4197736	680.1092151	1037.114924	507.593579
GNAS	mRNA	No	None	None	No	652.2239808	763.9315368	630.7202947	630.2540914	646.7316194	759.3575951	618.6708448	621.1716368	720.5321899	841.6825085	740.6145283	456.491418	500.0134564	676.6857142	676.9778845	500.2349378	576.8058556	559.3814698	606.7810464	555.006013	480.2418844	594.5234117	566.7953839	856.5415246	563.2592478	587.8110321	637.4632155	605.4783887	698.8804645	766.2284598	451.8691567	613.8262431	547.9342899	493.7830104	525.8248784	492.1004788	777.8108801	374.2323332	510.8486028	498.8619701	655.2236114	687.2680734	559.3483766	713.6698319
FDPS	mRNA	No	None	None	No	660.0036578	567.7111587	812.5848982	759.4635097	418.4030185	392.5329765	544.6055458	540.4061612	552.112462	392.7647119	678.5796025	642.0244811	601.3011819	548.9777723	445.1298689	864.1949058	888.0666508	451.4083504	389.6126859	532.9414752	1005.550282	934.0589877	373.9289148	580.2402142	613.2373413	817.7200341	427.528315	579.4591674	568.8792009	738.0618046	665.0988391	536.2714288	831.6785527	436.2705506	535.2152257	988.513809	471.0984664	418.2710949	750.3022135	541.3838979	513.1526127	544.0759416	467.5520423	502.173226
METTL7B	mRNA	No	Group_IIa	ISG	No	93.80367466	45.56578639	90.17124617	25.66022782	71.78379122	26.85418561	41.27433881	38.91844243	80.05282596	42.94622687	78.06396282	115.4941845	57.64091434	94.91733321	50.97799147	79.59288656	43.65219194	69.89688962	43.15049407	66.56044372	82.72012428	48.9928565	91.80838826	47.95462532	189.2795153	200.5975087	136.8747161	60.00714172	133.5227469	148.7567315	216.5893105	187.5565721	160.2499421	149.1125947	161.5320396	93.40189743	163.5737968	124.7470282	186.9577904	164.1885902	68.06493786	76.87675541	52.54994994	42.27806622
TRAM1	mRNA	No	None	None	No	288.4826565	182.4920177	324.2378993	124.6895893	336.4922166	197.1499285	107.8764496	132.775989	317.9946601	178.0632836	378.5135157	276.4108239	171.6748154	299.2446121	199.4957809	318.9097952	123.572049	355.3489478	194.9730163	372.5656093	282.3344198	106.7452341	512.3030023	193.1419196	310.9467889	358.8998609	323.6557411	95.93648223	300.908038	303.8589584	247.7026214	302.690435	310.0820898	397.8230234	364.4277365	256.7726095	127.9205992	452.0716301	304.5853178	320.1610301	366.1682929	354.8417297	268.066708	383.2643606
EIF4A1	mRNA	No	None	None	No	475.453935	538.3959904	571.7800182	1250.382864	476.3792526	583.2519643	1280.059924	1234.594318	461.8916353	576.5181617	632.8007999	459.8941062	523.2836549	453.1942112	552.9737898	477.3976706	555.1540211	461.8092551	550.7336503	602.545436	713.3925085	596.2628396	561.9997241	543.9288362	489.765957	559.1645743	526.258257	1296.750713	484.7732924	647.0924885	446.4302784	443.2000089	438.4682133	458.1620889	663.7899701	688.5595934	609.7073054	645.8379728	681.2445857	650.9063779	489.9409914	610.0185963	703.2853899	541.9176015
TYROBP	mRNA	No	None	None	No	600.8575485	446.6789461	471.4362679	265.2266731	304.5608129	133.0158376	341.2085317	315.2033686	430.3116431	284.0241952	284.2737098	624.3099936	371.724012	689.6313062	392.3631092	582.8616121	440.9180418	517.6387757	346.2699433	366.2998951	313.7189686	367.3813445	180.0525191	334.6104485	526.3805537	384.9017695	306.6905361	304.1984104	458.8862257	338.8649213	648.1364888	607.1296909	651.2392092	445.1198941	317.4944156	315.7494564	497.4021641	305.5745579	284.4894365	294.0025218	586.0814479	436.0188189	294.0417192	282.6165234
GAS5	lincRNA	No	None	None	No	400.553016	603.2870946	471.8444068	720.6388426	601.9595677	956.174645	547.835846	531.5828775	632.6305478	820.1921108	900.1840761	418.6349202	646.7450096	383.2103604	540.3926344	524.8004119	623.6402492	421.048226	561.5375776	472.5844984	812.5020859	693.0245872	814.4712717	839.6439231	299.7943225	428.0061844	613.2753261	525.6593787	532.9890161	798.4001643	404.2867605	329.2178786	462.401558	342.7377165	444.7314479	816.7944937	743.4652458	376.0586643	463.1887303	398.284054	441.6613968	595.4531682	612.8566697	637.7238664
RPS5	mRNA	No	Group_IVa	No_subset	No	657.8396445	1780.673018	931.4250291	2040.150383	743.1446717	2125.709697	1955.8835	1964.204017	618.646991	1998.883388	959.8438942	533.7206466	1536.691964	669.2948926	1629.094796	559.9080074	1896.183912	655.3834248	1764.634745	1095.123262	1107.461839	2144.106298	614.9923811	1960.936402	599.4393325	826.2706621	719.0859654	1972.077659	589.9364419	1082.4738	564.8491543	526.0459858	608.6666782	472.7461625	1002.655564	1177.010503	2101.688708	569.8018073	1001.003936	940.9550479	669.6189268	950.7010813	1658.77681	744.4695072
MALAT1	lincRNA	No	None	None	No	205.5944059	186.8608614	203.4644254	163.3788361	262.4729648	134.0204858	192.4016346	189.1985428	312.9915297	192.1609979	285.8345357	211.6568836	214.9916186	225.4075736	181.4710264	211.3020777	143.8394768	169.9569799	152.594792	125.7781334	226.2385379	137.1754028	222.0185083	216.4230272	329.9951552	306.520216	286.7685213	217.3778244	367.0852077	292.3049757	243.2958172	326.4593092	231.2636142	312.9994237	208.4251385	191.3061133	120.9615026	173.448466	118.2096057	134.9823791	417.6953752	416.1106685	198.4627919	327.2750893
SH3BGRL	mRNA	No	None	None	No	413.0704871	461.2975774	452.9543597	230.3464834	363.2319553	316.027197	202.4793218	266.7515088	395.4864362	357.5559277	425.2128933	433.9671672	387.7379202	417.6028454	367.4249896	445.5194721	301.3249002	463.7433021	413.669559	431.6463903	388.096259	331.2031413	457.7577119	360.9719619	406.5672507	482.1849034	376.7224242	199.9376928	400.3944744	404.8422667	419.5413749	451.2797536	454.613065	505.0284923	439.4433777	375.7138019	352.7015148	374.5649269	317.0794084	338.3701437	452.903096	453.3276071	357.7281244	345.839279
TAGLN2	mRNA	No	None	None	No	657.2776379	867.1735131	675.0963636	1472.928341	661.2501196	909.8479531	1514.761816	1542.978553	660.3558671	832.6239714	683.0891798	598.6195853	714.4156678	743.5141734	895.5540424	688.6509506	834.4847892	553.007249	703.6338846	648.8288154	796.8148866	1040.692711	460.552165	905.5209308	570.6835264	560.5105677	637.4873882	1501.174382	638.3720812	762.1856086	577.4334874	669.682949	651.8051762	520.4540517	590.0317769	794.2060034	834.0750074	530.1502776	649.1440011	578.012113	848.2448913	885.8965232	1062.57196	864.8990202
NME2	mRNA	No	None	None	No	642.7765814	831.809817	668.9857016	853.2475243	778.4057808	957.2389742	869.2717356	802.4304624	709.2674429	912.6365684	612.4720213	577.3943905	695.9682029	611.4886423	743.536969	655.3003236	810.441515	613.2351519	737.0239943	771.4130241	714.4296386	1017.84974	526.6007998	859.548881	659.4592901	639.7963153	730.4982433	855.7069513	693.401553	825.6665675	583.7296202	555.0041791	633.0010828	555.0633458	755.7690711	874.0880647	942.3484104	573.1915245	715.1748335	658.6378748	678.8062857	739.1310635	732.8213654	806.824591
DYNLL1	mRNA	No	None	None	No	689.6141865	521.6976778	531.3701602	650.9489928	579.1910823	463.5154829	642.1560567	661.0102089	683.072835	507.0540679	481.8572645	717.1114576	469.2999551	690.1046902	516.3539943	746.6091022	556.3169716	777.2316337	607.4426515	554.9281688	557.5774722	522.8472121	430.7449389	437.0210817	769.7532588	463.9859086	689.730076	658.2311523	710.1912458	490.1194106	736.5433907	732.8120551	760.9124127	796.4566294	595.4979597	549.3510188	649.7768386	459.462288	721.8995147	676.5527684	872.5457635	644.0225979	780.6923866	810.083983
ANXA6	mRNA	No	None	None	No	263.2501273	245.95992	395.2151742	371.8772172	198.844424	164.8322662	428.8906316	415.4526682	182.333198	157.6120456	230.5210683	315.9897526	333.5610188	266.6444407	269.4981256	221.4805039	173.2220727	291.1482634	277.6635705	440.7160278	300.2834988	203.0573612	211.1796271	165.3589962	251.6548307	391.6179787	183.6976971	424.9960417	172.2870654	246.4401852	333.8609854	244.2505125	214.0619606	281.2013879	439.4931402	286.7964798	156.2562161	467.2176281	372.6842599	364.1791579	216.4348512	291.2246898	270.9971542	142.2385535
HSPA9	mRNA	No	None	None	No	550.4076096	326.5849413	439.3975576	616.9207858	490.5486091	344.8629435	547.2093466	533.9412151	551.7780364	319.0555244	516.5490774	722.4253365	522.4389925	534.5015651	396.1381168	579.6190342	375.8583567	753.4029392	442.2057473	672.6954154	599.6492995	338.8029337	688.6735458	345.138004	528.5589991	434.3718921	472.600527	509.8927461	527.3776967	422.3181142	662.657763	502.347992	522.6751316	745.2375846	684.2883396	565.4285894	314.3759617	940.3740405	540.1101769	561.6952482	504.1437343	424.5682264	395.2211721	445.4801158
ATF3	mRNA	Yes	Group_VI	No_subset	No	15.40029497	19.21581415	12.88599707	10.06021479	9.735545169	5.866558868	14.42869329	13.33666352	11.77350911	3.695883415	11.02346288	12.53191783	6.415923003	33.78146979	12.7571958	25.37544542	16.19772416	19.81467536	4.042778393	11.11131438	6.661929325	10.47020519	3.024140453	8.043100064	62.40539876	56.92971251	35.95790402	24.49971606	34.39378498	26.54891795	60.81361001	112.7687931	70.66950462	25.618551	16.70243673	7.157585572	24.00520647	14.54936137	18.25438096	16.78454812	237.8224326	225.9927497	161.8426997	134.8228678
SAMD9L	mRNA	Yes	Group_IIb	ISG	No	30.82689497	29.84777678	43.18167415	8.132923575	7.603181521	4.057946181	8.46833622	8.377479335	11.5310745	6.587840013	12.82306458	23.47690916	31.91761673	31.90283103	25.59306637	19.30885609	19.01759036	7.238826258	5.038448107	7.449588882	14.99076815	5.883646624	23.63245705	6.939876511	281.6372182	370.93775	160.7301507	135.9905578	206.0060676	206.9554073	214.8214683	301.4873843	193.5730012	13.23590157	11.49444016	24.46120269	216.9946974	647.7409516	202.1967386	265.5860918	31.69731802	30.90099588	13.35540882	10.10408693
ANP32B	mRNA	No	None	None	No	659.9610278	437.2533554	505.8407884	439.7744162	790.0539745	549.905047	418.3503102	398.2573159	721.9325862	494.7523932	652.0748712	602.379466	452.8526827	641.5918358	532.9559966	620.7146055	422.5873403	725.8321875	430.4799437	573.7762151	588.3743826	457.9824813	972.8969671	464.1466457	645.6723756	498.7211606	696.5430983	393.3744749	671.1728092	494.508133	562.5124494	600.7637805	569.6687803	617.5872603	545.605379	579.5200707	454.6528005	735.6286136	619.3467569	654.3391164	586.3849137	479.2590681	469.2811748	646.4414508
PGAM1	mRNA	No	None	None	No	420.2653086	590.0731569	486.0817964	1020.091487	153.7443731	276.6310407	896.8112767	905.7672171	175.0592132	305.0415375	178.0060977	420.305545	621.0258941	404.700248	623.4699575	307.7245554	512.1240642	403.8788554	623.9828889	484.4422207	217.3499604	297.0972795	155.4377346	315.2179795	412.6964151	444.6010628	161.6217143	924.8563293	173.7120138	207.9226648	432.8845474	401.5343516	337.2970641	379.6689985	447.5408455	229.7521559	281.469453	537.8526358	451.7493075	499.7381204	310.2812321	356.5479102	534.4765064	139.312511
NCF2	mRNA	Yes	Group_I	NoOE_rescue	No	34.38361144	40.48252176	54.60436335	35.03448111	34.174372	19.29299698	33.02397599	35.29897624	25.96157627	27.08482237	36.52205492	36.45127099	49.71449046	28.9996635	27.86062317	36.45422007	31.58059577	22.4223747	40.88964797	28.70171447	47.32680603	53.35948017	41.36548868	27.9887621	64.48795562	104.365274	57.63075869	57.75558424	42.93267721	54.47644776	67.82255462	56.32797262	48.2075917	44.8269896	57.14516692	41.4329481	90.17190327	75.9531173	80.86913171	102.4764863	31.55259573	46.65505409	69.17203825	20.85397457
TIMP3	mRNA	Yes	None	None	No	683.3914081	623.5725811	759.0852032	516.2155639	118.6005816	84.39835069	973.4550598	989.6847512	182.8479933	91.85998867	182.5369448	640.0460914	866.2361207	822.5893628	804.2674066	227.4234751	197.294979	1012.450147	610.687987	1029.41748	340.5370165	397.2792513	62.1233799	205.0514846	431.9208422	490.1034566	71.01768096	810.903661	113.2759776	128.9451945	399.2057862	520.9120133	162.733651	787.2235923	743.2431998	331.3596134	114.9631327	157.7191734	231.3743603	306.3856472	1043.122895	941.3662266	689.2598299	362.2302578
PARP14	mRNA	Yes	Group_IIb	IRF3or7_target	No	39.90718766	44.11246268	55.30778192	15.05524172	17.59926115	15.61644078	4.912011641	5.539229868	22.48955926	19.91674322	23.00723254	32.39246778	51.18608054	48.87318969	41.84041592	24.19522864	27.59513978	21.04208003	19.66045101	20.47480402	25.73172683	18.32662321	37.73341056	16.72807587	253.1343881	340.2188876	134.0842244	114.8189961	181.8759531	204.0114294	208.2973423	292.8387895	191.1956343	97.13101973	74.00723559	29.87489405	236.0113514	670.0913145	216.9230663	280.3203936	30.77442603	29.55345178	16.7989018	13.48894591
TMEM30A	mRNA	No	None	None	No	457.0547456	531.4499085	558.2852593	174.7052434	446.8096327	434.1471234	185.4237048	204.4828162	479.4457891	500.5433907	562.9185519	508.7858755	550.7924292	406.2075787	424.1089691	377.0136383	337.1585099	551.3907409	502.9421892	554.9553643	525.0449979	464.9557935	608.6813866	475.2958988	505.9682611	610.5318271	419.884219	183.1811762	461.8285751	456.8996258	483.3294018	424.9898298	372.7740688	600.128705	555.1707468	504.6360569	384.2428544	662.7969242	379.8355385	449.3775953	428.8942786	473.302472	505.4686549	352.9396105
CNBP	mRNA	No	None	None	No	425.4704671	406.9863822	385.4915499	392.9922549	608.8753446	522.1195406	373.272795	367.2073496	530.7821959	440.3904825	582.3608571	431.0317751	354.4977615	406.8717707	415.9829536	448.6905915	390.3238083	442.6615733	402.7162838	423.1373077	485.052882	444.1994239	591.1613021	417.7710692	414.3610623	419.6009739	608.4468665	347.1770227	534.0951454	481.0126718	384.3013785	409.0425518	397.5940867	404.4557132	423.0496451	472.3524848	436.3277422	516.9099491	395.4700821	421.8713341	398.4303689	369.8948997	395.3480508	520.8371583
RPS28	mRNA	No	Group_IVa	No_subset	No	794.3478357	1867.053382	674.7686622	1880.942476	977.7506601	2202.162202	1639.749422	1541.79208	818.8475583	2139.358491	730.5875318	715.1547775	1429.821627	801.1000596	1566.238031	598.3647313	1735.992559	786.548411	1717.331834	722.103984	728.9659043	2067.542008	645.0088368	2120.750446	705.0026239	629.0815421	920.0681044	1481.64733	863.369418	803.7772819	744.504151	688.1088359	797.881064	630.8285383	661.5162106	867.1062464	2344.392109	424.6952497	792.1387206	725.5364179	834.340531	687.6943683	1084.293804	972.974879
SAMD9	mRNA	Yes	Group_IIb	ISG	No	36.77544357	25.28105087	46.25409283	13.41626251	17.93462172	12.80145382	17.54877505	16.13113275	20.02166669	11.41727949	20.28536563	32.33457885	30.81887394	38.29725738	25.6963308	28.13861349	16.84683658	19.06353508	12.12293852	17.10186877	23.94303519	8.237533878	59.67826452	9.28044991	239.7475238	326.8980606	142.8974433	132.6148264	163.0047846	159.0419587	187.3644826	273.953045	197.5758529	36.78126926	24.39358934	29.36131558	106.9329044	558.6218143	140.8650406	190.7918863	30.66903312	24.77612341	12.74865748	13.03186943
CES1	mRNA	Yes	None	None	No	282.7614675	457.6496156	465.3424131	169.6229446	224.058835	270.1968829	244.9335422	236.1591227	291.2030162	344.6712754	388.5112285	393.4504286	556.2251163	306.6126398	337.0786457	151.8707079	223.1346685	359.0944605	437.1977713	472.4034864	260.509709	272.9683435	310.5708828	427.8330368	268.1327437	422.3078083	228.8885103	239.7685996	279.0268277	410.5431429	398.2485183	311.8958371	139.4835031	333.0054707	447.5866806	250.0405608	513.493162	308.0449163	247.2474814	273.9547196	283.7160877	383.7462007	330.4024438	226.8905581
TUBB	mRNA	No	None	None	No	706.1351581	826.3634103	934.0478207	1019.173891	521.2255784	768.1336015	976.2216321	989.0226149	530.29711	778.417346	723.0599263	603.8553926	707.7241143	685.5079359	910.619657	623.7631377	802.8759882	569.0689747	819.6983579	861.1517815	823.6581427	754.3194901	654.3401458	753.5586458	678.6819574	798.5797259	531.0253879	936.7252235	508.2620417	735.1929062	574.1052085	649.7168559	589.2717311	559.2795235	815.2706504	777.873013	578.3239801	749.1544351	918.690719	814.6870617	477.562428	635.4994396	797.0509439	387.9368234
FUS	mRNA	No	None	None	No	879.7824831	737.875803	625.635067	675.9999045	903.2234137	840.9510648	645.8831412	632.71614	809.6477131	805.3551317	555.0774372	770.5528731	647.7333444	890.721876	886.2380525	811.9435546	681.9772092	773.9381242	696.3048202	613.4170715	586.8498083	675.9340895	565.785433	699.0637024	885.9301565	652.0927175	866.2395553	632.6742808	797.7923109	568.5333585	767.1259755	856.2110619	833.4269368	768.0094564	625.8348112	604.5897126	603.4983703	644.1711921	743.0940881	712.43044	836.0412469	565.2735314	736.1122076	860.5843608
CYBA	mRNA	No	Group_IVa	No_subset	No	403.7627514	896.6380368	645.4555777	858.8583349	344.2122809	731.2203572	1012.573876	1019.567721	313.7558929	995.8045809	362.9325371	417.1845053	977.7176292	375.1413936	911.4143916	332.8872737	982.7533011	345.5192423	939.8017485	677.8258399	461.7061939	1023.439789	237.2491097	933.2141967	442.4524682	534.6061369	261.7155466	1017.452902	342.068436	608.483443	385.8304462	371.6083533	377.2209356	309.2582276	685.1111902	682.1733402	882.1705963	452.0300353	609.0407385	512.3753198	393.0195694	608.3352361	712.1787279	326.0471218
CUL1	mRNA	No	Group_IIa	ISG	lateISG	121.9950112	99.7441818	116.8602671	60.06337093	104.5723291	103.0845564	77.57775026	76.60585327	112.2322234	99.84139624	94.0994092	108.6053558	86.71692484	134.3742302	118.6277348	60.5745268	56.66254742	89.29963692	82.70208926	89.90554322	144.459042	95.913115	228.2318339	82.97009858	181.9856724	181.1884613	198.8876909	117.9411818	190.0681601	160.1698432	159.8150904	209.6926569	81.17327743	169.2677494	160.1307189	133.0205711	260.9336794	402.2228784	202.9234167	240.9861143	55.22094356	62.42079343	75.6355083	50.02214483
SF3B1	mRNA	No	None	None	No	373.9896403	302.948766	421.8900575	292.1241831	422.2309981	323.498619	292.0274127	284.0237358	424.4735604	296.1511434	474.4022951	349.968493	293.014605	409.4186839	317.848611	316.9878203	291.2441274	362.4784471	278.2115774	375.6805538	414.783545	303.3171811	563.9518852	292.5506966	389.3508482	424.0720987	389.0175727	290.641453	384.4354868	390.2529878	314.3449838	391.9650061	291.5118323	388.0854903	373.1154485	379.8572227	269.9971077	500.6664426	348.3767339	371.0445922	321.0594489	367.0324852	337.4706637	350.7200032
ZFR	mRNA	No	None	None	No	442.5774816	217.5755981	404.9387364	355.0126225	269.2021996	165.2457943	260.0025333	284.2280484	262.3758063	163.1554079	254.618289	442.9534302	287.0683113	345.4887428	262.3768711	411.7385673	209.1120905	395.7825262	273.1098346	373.8164776	374.8446168	191.4654211	296.2011749	199.9039719	434.7035941	395.9673968	254.0599289	249.0788829	247.2179669	203.9947016	393.9661023	330.7814999	382.2916748	460.7717729	378.4684949	342.6953426	128.3785711	459.5452219	465.0280933	423.7948356	579.7451925	554.0672554	745.081289	278.3808409
DTX3L	mRNA	No	Group_IIb	ISG	No	34.70235908	40.82050635	43.64200907	19.21564459	22.7352676	24.13132664	17.35728472	19.04259936	27.0501789	26.46281078	31.11658094	30.39224994	45.95127926	36.85326954	40.60580046	26.87305175	28.76296538	22.30529904	23.38138725	20.34775	33.57575622	23.37469119	35.50639344	23.37626853	230.3524998	278.8640384	172.0101971	166.9350843	196.2574191	219.3208734	206.9936889	255.8201338	190.2786388	157.4108335	125.907109	40.18376966	204.6199654	223.9422433	197.9460599	218.4453646	37.13641298	34.97064601	25.5408337	24.47979955
PRR13	mRNA	No	None	None	No	633.7938464	403.6063649	518.8027256	416.7384632	590.4623537	409.8787934	490.710724	482.158517	618.9148848	439.8264008	497.7232662	631.3520081	420.317663	658.3559531	420.4591907	693.5710295	446.0490195	561.4043664	419.8874157	390.7439875	441.0119074	471.427017	398.0881598	481.8377123	606.2678974	495.3351017	624.0273532	493.5666983	630.6365103	481.4869923	656.6648618	596.1057753	690.9415515	566.7639525	414.0227838	441.1300447	453.1359161	377.8281879	493.2909839	439.408746	589.8070726	456.9842542	434.7970864	528.9154813
SUMO2	mRNA	No	None	None	No	694.2299511	568.3908488	560.3160325	501.3134324	609.1838144	503.8797718	432.3614676	459.9900482	663.4449693	513.7133146	599.562449	768.732578	541.3373291	724.7134927	582.9416655	686.2631326	414.8401537	742.4019445	532.4082267	539.0388116	533.7366492	472.2777228	557.517976	514.1838745	686.4432369	572.1208044	612.2198546	438.2961908	655.9340043	513.1123174	745.1061271	714.6527521	671.4876134	781.7262918	551.4970527	521.9225923	436.4805625	534.9813894	556.2220128	549.7422138	611.7601353	470.2293891	529.2911681	565.1158189
H2AFZ	mRNA	No	None	None	No	586.3500945	939.1815037	730.7985226	1160.447318	471.6427977	897.3000119	1048.577394	1110.158329	467.1040523	860.492174	631.9532953	536.9486299	847.7563399	596.1194823	1021.883213	729.0933462	1004.19753	617.3448431	800.2370531	790.8975167	723.2948353	894.863495	524.0274922	686.4211039	575.8711992	704.7731187	473.0890649	1050.460374	448.6369574	606.9965446	550.9565966	552.247964	587.4645975	553.1387828	789.2518979	683.2708242	778.557346	673.4159733	868.9498418	791.9395984	491.6172729	604.3319707	987.7216762	414.1452521
APEX1	mRNA	No	None	None	No	422.3768325	329.6640279	417.0459846	354.4863112	418.939145	389.4959158	365.2886487	388.8120035	417.0638663	419.9445333	418.0571131	344.1578665	339.2280268	443.092532	400.710115	378.2301198	345.6799932	372.4655087	365.829019	385.4402969	444.3564541	345.9390249	485.5489811	373.3320504	395.3424643	389.4277435	420.8891279	367.7166047	392.2308778	444.5160077	355.0482315	410.5182326	405.1820562	315.7731459	369.5181467	469.9214649	456.8141968	447.9243375	538.4809685	523.3617527	287.5612326	276.3214852	344.7175646	258.9986689
COX4I1	mRNA	No	None	None	No	720.9169236	786.6439991	724.3279425	923.1866939	620.1479785	715.3271948	1002.742022	927.7364855	669.383858	762.2354212	698.6262959	801.6914209	793.7825125	665.7074484	791.7450616	718.3918501	794.9197436	834.9900895	879.9404101	954.3250878	835.5631293	863.6049131	548.6184699	809.6260008	651.0866009	680.9493602	566.42663	980.0056634	642.9255178	724.1005169	732.6793616	594.7529391	677.6702472	708.1143063	914.2565142	799.0673512	803.9768391	593.2831157	846.7343399	795.762961	693.048978	732.1959174	831.0479703	605.019984
HNRNPD	mRNA	No	None	None	No	545.6887727	330.8186454	459.5448969	316.4025451	632.3293613	399.5947939	304.1136378	308.6972953	588.8458664	386.1228938	542.6642242	557.7003387	318.0554123	527.8041303	394.745761	531.2094819	279.6821991	539.8445131	356.182399	465.9555605	505.5644872	314.4744052	625.9115466	361.100575	593.134733	476.6462507	629.2160448	304.0165416	623.7919735	490.6744172	525.9723273	589.0634051	498.0721628	566.4958297	480.0711713	469.1188631	302.6848559	584.4876116	516.8663387	528.3285141	481.0367637	392.4339631	341.6310002	526.651472
CFLAR	mRNA	Yes	Group_IVa	No_subset	No	317.7625854	299.4820702	415.2957301	191.6740593	342.0634176	258.641522	205.0715364	198.1639027	361.2562757	242.0878236	414.1177672	292.6283685	279.2837944	369.3733378	264.4786136	298.0415368	272.6369458	268.2414066	267.4345469	262.2596997	349.3917598	229.8410436	371.168768	276.4117461	362.2229665	421.3477189	362.9769538	210.6710588	339.4125281	359.4491562	313.340413	384.1811879	333.3442234	354.4274668	329.5028563	303.6655119	197.6466909	352.5077858	256.3047246	259.5165874	272.1810678	307.4178899	227.0662723	265.1346028
TCP1	mRNA	No	None	None	No	545.3447388	387.0085346	494.3309926	359.783514	606.2896917	504.2029374	353.7735518	342.7355607	595.8554584	429.7805307	590.8011281	542.3155633	370.7656472	542.6113808	432.3328111	549.2230378	429.7703514	598.7030698	374.4087119	586.588378	572.8977797	409.8582492	932.6948812	405.2281158	601.2044718	520.1049487	634.669206	356.2633748	598.4245969	540.8136915	530.7866071	556.5320854	531.8401597	591.3527853	611.4535512	556.5700638	442.4171166	722.953745	686.4609253	729.633596	499.3839181	516.3329705	587.2060428	553.7948432
ARRDC3	mRNA	Yes	Group_VII	No_subset	lateISG	35.08819633	29.11938001	37.71057417	14.2651828	40.49977021	35.80499633	18.20532627	20.63440048	48.00825447	39.96291175	55.38314759	38.01499667	43.57630275	33.78893577	46.82830232	25.30907554	18.9568223	43.74156213	35.87458064	48.85737954	28.34265794	15.27635276	78.19665641	37.4984974	32.38296155	36.75887334	32.59745021	20.14361196	39.41788012	43.44285573	32.09626762	41.35106656	23.26733411	43.8979253	45.9611301	24.03223161	26.74883357	128.1640308	33.02162514	46.46607671	299.3154185	357.3230557	245.1982602	238.2134925
SNRPG	mRNA	No	None	None	No	799.8893338	482.9760375	473.0471616	446.9391265	621.5303158	450.6996864	457.6031221	470.1816093	651.2483596	459.8992673	366.4088223	778.2966076	483.4217452	745.6804114	579.4645648	811.8868219	473.2336513	818.6609965	469.3798102	476.6342751	417.248248	418.0651761	388.6677998	379.9026945	884.9137189	469.9925071	618.9165923	480.0050764	601.0562198	367.737748	795.6773029	746.3530812	868.0572563	738.3000765	434.6374896	451.0043254	384.5643678	592.2700944	678.0240011	623.9066601	804.7951513	446.4715784	583.6470777	625.7335286
B3GNT2	mRNA	Yes	Group_I	Not_aNonelyzed	No	112.21792	128.9708521	151.6257176	103.7873365	81.33587096	79.69978777	91.7573432	89.65362826	89.41006497	87.98092526	120.4683329	104.6204271	117.2467751	113.0090805	136.7238189	92.41415598	79.78689919	111.3780312	92.25393013	130.5548022	124.3950014	105.7773995	112.4934766	96.82617135	110.4604453	149.0087939	77.12911987	74.70019392	84.84466798	106.1786656	88.35017147	113.2465012	77.15477755	104.0910973	129.6823704	118.6959994	71.93616282	204.7452075	104.8496657	114.0583017	98.61343191	131.3512676	125.6928474	81.07578581
PTGS2	mRNA	Yes	Group_V	No_subset	No	1.761950616	1.451881616	1.681845574	1.240031793	1.581808368	1.104903638	2.166115306	2.172571517	1.674477813	1.566625345	2.49591968	1.071661257	2.042635288	1.521438372	1.854139229	2.689060468	3.607746692	1.55073938	2.014988579	2.189370777	2.037992006	2.940586732	2.602937373	1.459031933	1.989349067	3.874350607	0.658084403	3.840173655	2.000384403	1.781673908	1.398588627	2.27818898	2.627765746	2.517380957	3.907150143	2.246757856	1.007424364	1.699861522	1.288245122	0.821670415	26.4769102	58.51998232	34.85027605	14.70722695
S100A4	mRNA	No	None	None	No	669.099348	1299.193204	777.8974006	1547.745602	516.3134442	816.2570901	1656.995432	1637.382379	644.9999228	1117.72887	917.6548936	870.3878729	1166.799942	621.5600585	999.0115135	583.4388872	980.7144748	567.4873217	912.6707881	637.0048743	647.3719347	1319.807206	431.5039608	1224.100624	571.2227964	725.7302767	506.5076314	1569.931857	640.3780154	847.5876118	806.4711709	627.3084484	512.3456383	503.6897693	593.6396682	615.309887	2044.902244	250.6157934	478.9559514	436.6341064	690.948704	775.189901	978.0597966	634.7664953
BST2	mRNA	No	Group_IIa	ISG	lateISG	151.0234053	223.5924508	205.5651903	179.0550399	93.92035865	123.2146937	180.7158043	169.724352	89.87728163	160.1957692	142.6529863	118.2600341	206.5714002	127.8979075	180.1905962	113.8029956	123.6232735	76.8608194	127.3308299	131.3262474	163.1303045	114.1855704	167.7296915	163.3646718	181.8987182	326.41976	143.8589857	276.263977	155.187568	255.2791157	187.9306002	176.9463493	147.1932982	73.01628234	145.1287701	162.70603	304.9889429	1040.976007	347.2793024	341.0551499	148.6611151	224.3369066	225.4075063	104.3932978
OTUD1	mRNA	Yes	Group_I	GroupI_IRF3dependent	No	4.788469585	6.237341474	5.843031571	2.422083215	4.147417744	4.461060211	1.870827878	2.299367501	2.024695394	3.172928292	2.755512349	2.902591013	4.084293706	5.595951621	3.18852701	3.971448548	5.619679248	4.924730609	3.592991683	3.922294104	2.29995612	3.92078231	3.645061866	4.234053453	3.367590905	5.943864476	5.978301273	3.566090673	3.497906966	4.279899022	4.312314934	5.729719736	4.311712385	5.739910643	7.558930995	3.153697195	3.066116046	4.177079072	2.243062096	3.457460216	15.272715	19.10125559	19.50621512	10.73234632
CDKN2C	mRNA	No	Group_I	Not_aNonelyzed	No	218.9292788	225.0620801	226.8158619	188.8223332	229.9601791	227.0795005	189.5956498	194.0817353	237.4640567	237.5817141	222.9549049	218.4417132	204.0962085	249.6381958	263.0172451	214.1823666	197.2252215	207.4833109	203.8892868	207.7325693	210.3993986	202.9713664	190.2573124	247.595446	207.2210332	195.552801	198.5821313	171.0771445	241.0592319	221.7404431	169.7513668	231.7856037	199.6500857	180.7450137	183.5603874	207.9483182	231.8367216	148.6920558	197.4059658	170.4224985	214.8187188	190.2268569	154.1626137	217.0683481
HCLS1	mRNA	No	None	None	No	491.2830401	359.751867	520.255643	282.6201052	540.71985	355.7413566	376.4470128	356.0513463	494.080019	359.9224469	550.1643162	496.4328362	376.23957	481.7822483	360.5121018	395.4740246	266.3735469	546.267082	424.7562907	610.7179185	551.5864425	364.9699421	601.6235434	392.4957148	451.3561921	558.6953496	501.9010596	377.0841112	473.0192053	522.9843435	491.9057645	444.8748111	367.7137718	490.928426	622.5614415	504.3373066	412.1600112	456.4920267	447.3956089	468.4492579	396.8250145	411.7741021	313.4687285	437.8012342
TXN	mRNA	No	None	None	No	520.8157636	428.1060608	438.53801	395.7693131	555.1295041	511.9291587	319.3377892	326.744697	635.8263947	508.7819373	551.8578688	512.5092736	387.0215691	522.1543755	424.2520481	709.5128372	466.5797229	480.2770196	357.3848355	422.180057	602.8310517	474.6199478	710.4759599	448.2008769	536.1562521	423.2706101	556.3080789	315.0405405	591.6180404	490.816239	487.6588042	508.8619533	565.5127214	430.2783293	379.4343928	574.0223515	425.5356668	460.4360683	529.378963	547.034249	555.1973314	490.7737971	470.6974752	627.9987919
SP110	mRNA	No	Group_IIb	ISG	No	31.80406915	29.34626665	46.21528966	17.33694227	21.01854553	12.97968457	26.86221014	23.62995936	22.53042098	14.23699027	23.37391738	26.04796339	37.95004629	42.23250274	26.17979	23.18679788	19.228341	20.57340502	13.17142384	17.69637552	19.59561429	10.86603347	44.00867471	16.21404868	227.3762223	299.2635919	167.7167992	186.9575005	178.3795692	180.4831291	176.7375324	245.9529026	176.4656865	39.15293899	32.55258896	33.12429767	183.1163418	438.3991373	172.0650679	243.4044541	22.98399474	19.25441397	11.47484942	12.94121295
RAB7A	mRNA	No	None	None	No	584.9246562	259.4739686	381.6319827	236.1075028	544.2241197	265.021987	238.0449896	224.2743048	467.1349604	245.4154557	308.7220567	491.4127422	276.6016446	601.1400857	308.5111243	471.7179857	269.1068788	553.9077244	289.1045357	365.4960734	314.8148947	265.9195471	397.3297092	263.7423751	486.5201642	343.4640604	538.8415795	232.2602285	450.2692582	315.9089041	504.8848331	508.8101312	526.177116	526.6486608	345.053204	336.8045522	251.6840479	373.9299486	334.6696536	363.4090551	605.2756079	440.5475199	293.6803566	608.5945645
RPL27A	mRNA	No	None	None	No	669.3869692	535.7194846	630.7981656	511.1790366	785.7287535	527.1035989	467.5532694	464.9788035	746.659614	518.8848667	680.1968861	787.8123716	493.6490968	736.1994619	519.2473429	877.7002487	566.4764087	855.0562483	553.7493785	729.9166612	674.9291143	553.4280734	611.2504179	547.2530719	699.0534895	638.5426883	788.2575227	464.0410851	751.2062986	709.3789593	777.5688918	702.8202005	790.0501716	759.5836755	701.2407808	685.9581164	572.4890827	439.3058289	605.9891334	627.9782731	760.1387732	684.9957499	478.5323268	922.7590268
MAT2A	mRNA	No	None	None	No	301.6627874	306.5630424	326.9651856	287.8788098	376.7819827	460.1990879	287.0638646	280.6849426	396.5646974	405.8707705	478.4261353	290.0466251	422.3353068	277.9584827	359.2478616	265.1607571	328.0572519	307.2563288	440.4441897	325.5017929	430.9487562	368.7628588	346.4791009	371.6753877	377.318273	449.1708934	557.8137436	359.2352087	503.5546929	616.9987517	416.8321246	405.2697827	310.2746908	434.630804	433.5274407	386.5552661	599.3893515	294.2339325	395.6897094	392.3482935	222.9086896	230.788382	207.7945883	274.065418
SSR2	mRNA	No	None	None	No	481.1117074	481.8965892	576.986802	546.7095724	351.2221817	447.4946685	637.0868977	615.133645	404.9084907	460.0701468	501.2636745	482.6883083	512.1467816	383.4034208	446.3667282	485.5678344	563.1036149	478.2435886	509.7331583	634.7096543	587.1044286	546.5925378	406.3215723	482.4982176	415.2213124	496.2811125	374.9696625	632.7004964	388.0645089	534.8038366	470.1215414	370.9274352	494.1892734	418.0807882	626.2424209	579.7355215	503.788494	464.8795992	656.6426332	525.9984516	491.5806303	523.792696	713.8174578	426.0395733
PNRC2	mRNA	No	None	None	No	335.5215945	272.2768918	349.904238	201.1647379	348.9463838	248.353538	204.8132338	221.53592	391.8517193	271.300717	419.3946821	328.8613563	248.1134373	377.7380817	269.0125826	285.8399567	177.8337506	327.5664209	234.8211909	297.4846934	334.0232719	214.1719222	529.7570862	305.8315143	363.6323146	391.0768964	355.2865144	217.2079574	366.3202877	357.4063916	333.005848	396.3668624	286.9167632	321.1202577	291.7075746	311.5035277	223.4826371	482.6469638	312.5068024	328.9401516	316.0544403	344.833393	289.5309687	325.1372625
PCBP1	mRNA	No	None	None	No	289.7571979	381.6944456	362.3789349	422.6331918	338.4675868	395.1173774	394.6911047	419.7242939	326.9048164	376.3271059	364.2358775	320.5921381	378.1817478	358.8119821	412.4852423	284.7732013	360.6746598	344.1687652	416.4653514	396.1112406	354.2203566	427.3686363	251.9883295	402.5022747	309.7501299	355.9756771	357.8395649	393.7625604	376.1065114	414.750877	323.8479439	346.7136014	305.6821182	324.4999584	374.5963114	359.6598341	479.8912373	290.0026245	322.7540976	331.1524185	291.7826054	292.8472853	308.9627045	332.4144517
GCH1	mRNA	Yes	Group_VII	No_subset	No	5.490785076	6.331408353	6.285577183	3.913673095	4.980078258	6.594637006	10.28364144	9.408874811	4.665798053	7.459014853	5.492726844	3.762300964	5.272630738	5.04707956	6.635756183	7.03375449	6.103229211	6.507321154	6.218451626	5.448308092	5.730799357	6.907664382	6.17430674	5.980531668	10.56212855	12.90698896	8.864952719	19.04463423	11.87947075	12.23663622	10.4576934	14.21018119	8.77667634	10.71018248	10.4702181	8.502871023	24.15782969	18.96573545	10.84960814	10.79644586	14.45037057	17.26124573	15.59612561	14.3791255
CAPZA1	mRNA	No	None	None	No	511.7945344	587.6798051	544.0909108	643.3885452	487.3427713	602.9058134	621.3101713	692.9647398	548.7488349	576.9698502	628.250598	610.860748	737.2566756	545.2544098	616.9925472	479.9886279	463.1409417	534.3837245	589.3707989	495.6770354	517.2177959	517.73476	602.050154	562.9142279	486.6602152	545.3867474	496.0539609	629.3434347	526.8878854	521.8140715	591.7345701	574.2552206	469.4918154	598.5435234	514.2914041	514.4667607	517.3705684	582.2089081	462.6203486	501.0861799	415.9511943	400.5778723	477.6161094	401.1347498
PNPT1	mRNA	No	Group_IIa	ISG	No	64.08136777	47.42855874	57.45139929	34.25859308	74.74624756	58.18209118	38.13244294	34.80122502	69.79974652	50.16702422	69.01895815	51.10553557	42.97927104	66.33395257	53.5966741	51.03211161	47.43935878	51.92022144	44.96737834	50.89122421	77.34027963	46.98227843	101.1903037	44.89601363	175.1572539	209.8323879	170.0610539	73.14750474	166.5232892	160.6307272	135.1633574	188.6868661	136.9443674	58.11702408	51.54239831	71.72570659	121.8405043	333.3491459	135.7876363	160.2953739	47.9734025	41.86160371	47.62509541	56.18323011
PPCS	mRNA	No	None	None	No	563.2951409	423.054243	474.710179	356.0310719	522.2568958	355.5814093	351.9744194	365.8824414	650.7467775	418.098704	498.0669032	668.8108514	466.0438948	551.2477842	420.6057198	744.1855385	439.3173479	688.9004964	428.0832403	421.2802242	491.2612248	441.0647208	583.6353446	389.0636151	561.6373104	470.2513204	501.2813625	335.3848625	606.496486	419.6400254	674.9993338	578.0743902	683.7364196	648.6976002	412.5995052	504.5048586	417.3844083	459.8439057	429.64272	473.3687856	452.5438627	327.4213674	387.6691927	402.3442098
VDAC1	mRNA	No	None	None	No	462.3171451	348.6039433	429.3524222	642.3933931	366.439725	321.7764529	606.8686306	624.1428053	468.8159481	359.9089437	436.5521268	667.7851077	489.9083179	428.9342381	380.2456723	444.9466168	336.9792538	562.1183878	384.8143765	561.9545369	481.2502983	363.7112806	558.2483789	319.6110987	471.2964533	442.552023	347.2602642	607.6410005	443.44302	406.4019572	633.046949	423.3554032	405.2848714	542.2945766	558.5514085	480.6881388	310.5959782	634.7102052	527.0789766	562.841766	425.9727217	429.003095	444.2619362	325.9489325
XRCC6	mRNA	No	None	None	No	687.6952161	518.3326728	562.9061078	558.6157728	646.0910734	605.3081341	612.2306395	594.5699937	657.755597	552.1593829	595.7262538	632.4961542	439.101968	621.9588839	574.4256048	631.4383335	539.3234922	606.9981948	490.4652732	597.7795275	590.9398417	538.8044583	729.1767537	507.3778507	702.3962691	548.6239186	679.4764574	599.813471	646.84665	556.4035869	597.0781297	636.6127892	612.7571457	634.5634167	603.709289	554.5012046	546.4590975	724.9390902	727.8593511	696.8413341	598.1459224	507.1854833	612.988013	628.3477438
CAPZB	mRNA	No	None	None	No	478.6980219	455.1809186	471.6689852	395.8288583	386.7927988	375.5551732	491.2066683	473.2453568	433.035173	422.7712181	411.9334885	478.0900214	393.2930073	511.2768714	437.1205986	401.5717548	386.546416	478.6409882	393.4851184	447.7876231	444.0594884	447.2855973	434.4801257	429.1769646	434.8576563	437.8881771	384.1453334	506.9255892	432.6663491	435.1507332	465.6467927	451.5225607	483.42873	401.4866857	416.233587	456.0358044	403.8991165	405.3711816	462.923358	447.6852516	382.5668732	380.0488969	403.5869475	334.1254689
GTSF1	mRNA	No	None	None	No	547.8474667	321.2643928	460.9585048	324.0039824	347.1360405	272.4102515	295.0611092	326.1820797	372.1322141	253.0597621	319.7133143	504.7397154	334.5366159	444.184311	322.7078592	776.4447091	458.5770579	451.9173784	270.8306859	401.3735277	393.4831378	302.5293186	365.8598935	248.5735859	485.567586	450.2856782	363.6936262	303.7138575	357.9525721	317.6533509	533.4639297	468.1406332	691.75527	413.2411154	384.2654348	402.5594248	238.3844031	444.7079585	546.7966036	516.3718909	474.4118757	414.9565129	410.5586343	301.3177941
RPL32	mRNA	No	None	None	No	802.6735256	818.2605602	603.3800894	830.7729654	1011.494229	911.4945345	736.9343454	714.5756808	1005.372588	916.0506536	732.6945454	997.0492677	788.9710983	859.9899183	760.6849553	883.2585793	736.6573729	933.8291299	855.4663707	684.5271942	693.7162522	863.3819154	496.47993	968.5523482	765.0493462	539.9729123	996.2782358	696.7116471	1097.177955	798.7179514	958.7638846	892.4561369	901.8874999	949.1913524	647.4773744	711.6239479	993.3883799	395.2514633	603.1642329	551.651792	887.4978721	602.3033252	736.4352554	1161.713798
UBAP2L	mRNA	No	None	None	No	380.1419051	141.6162829	321.7542162	161.1350886	474.1165228	212.9713627	168.3764177	166.9591181	414.2342293	184.8619438	317.843312	292.937011	137.1026136	384.5630626	165.7007542	336.3521983	182.6195684	239.0613713	153.7934216	235.541748	350.0866836	184.0210154	449.8857093	164.3870964	360.1986194	295.2211943	475.0873808	169.9066502	404.5864935	311.99012	281.9838032	349.082545	371.4094388	300.699892	258.2916729	322.4071892	199.4908567	388.0090622	331.4788568	357.0561762	242.0030156	249.4395644	149.0956688	332.3133516
DAZAP2	mRNA	No	None	None	No	740.1573381	478.8281864	591.2434861	418.9340344	723.2316695	444.6296748	428.6952907	428.5406445	717.2436164	435.9707853	573.3760232	749.6008143	500.5390232	732.605893	449.4987723	639.0364438	446.9678738	856.9857304	500.7867811	634.5420586	529.8054364	496.1021868	487.8868972	477.1077134	685.3122864	576.292152	711.8352651	416.3120661	704.8485606	543.058619	777.7189578	704.61143	767.2684844	909.4079075	637.3767481	518.9269238	421.114697	405.5821024	477.3376383	472.3828379	654.4018407	458.3317874	416.1808328	660.6357159
PRDX1	mRNA	No	None	None	No	354.6240146	456.5038012	340.5760604	529.3653494	369.5470955	592.2472173	550.8901704	574.6215717	310.4377995	499.4147017	341.1207852	322.6038828	369.9327616	300.659621	502.0677935	404.0053741	512.0550727	323.0109916	403.7839948	343.1301404	403.2100315	470.8394897	396.3566368	435.6384336	353.8385477	326.1076559	375.1981782	538.429156	302.8506832	348.4285237	288.8152865	307.2701102	368.6196315	266.981101	333.2713695	367.5308557	514.706274	450.9211505	462.1665577	468.0170838	304.3522124	318.2005262	585.3657912	385.4478804
FOSB	mRNA	Yes	Group_III	No_subset	No	17.92930197	7.943867746	16.21149343	61.95355298	13.78516774	1.18449551	46.77207279	36.7371999	8.962360289	1.648755251	21.99306029	14.57960605	2.366938968	34.30077572	4.487742382	44.03879016	14.19842364	12.70437013	3.036762488	20.17976798	14.80956243	5.161893257	0.072807858	5.294900978	15.03126261	12.61453329	11.35666177	40.9230106	7.773245574	21.0723015	13.28222874	23.71134396	42.80103245	11.93110426	14.53035143	17.00708944	2.246079767	0.329765216	15.35377988	6.522657519	363.3922263	512.440092	427.7429669	257.3415195
SH3BGRL3	mRNA	No	None	None	No	599.2640344	332.5620288	513.6395457	308.3960365	468.6011754	256.6814949	372.8058173	369.9362424	575.0772301	323.2315289	437.3884333	616.612116	398.0062592	605.1823689	289.8184413	472.0205212	274.8354919	621.516189	349.4178984	504.1645606	350.4239002	350.2614885	332.5203939	398.9104264	455.0133068	412.2578335	458.2509406	370.327305	512.4474402	475.7992528	645.0715043	473.6529344	490.7865106	519.9464398	443.8463677	413.1747561	365.7178041	258.36487	365.1031742	333.3262511	661.813634	502.4662648	262.1571576	711.5712257
RBM39	mRNA	No	None	None	No	317.8202951	258.0555384	308.0161007	300.5751247	304.6524275	272.4979011	268.4544695	268.2876592	285.0603189	242.4069574	288.0537134	322.1568438	300.6333586	317.513126	285.8953788	291.9832762	267.1958393	338.2848407	311.0685537	318.7075589	268.1335866	242.9693978	323.4865086	228.9509518	314.9223051	309.1953663	292.7571335	264.4370075	277.0855895	264.2000247	305.0037442	326.8809391	260.0115463	370.8591729	343.6117706	250.4976629	229.7440327	324.0253213	282.9793795	303.0801902	379.9026166	403.242271	331.0893732	371.8255957
KLF4	mRNA	Yes	Group_I	Not_aNonelyzed	No	9.200233843	14.34440374	11.70766553	34.36351933	13.40408988	15.03221578	35.58709673	31.49982916	17.55521031	16.02644362	22.89920182	14.56001474	11.87203723	15.21642137	12.81960291	6.896478697	9.705631505	12.44229925	11.45337946	10.7190489	9.402257644	17.68463773	13.25927376	17.51936479	15.79776027	20.43340727	24.05896116	43.50582289	24.89809125	37.38987351	24.26654434	28.95387872	10.79804803	14.52340413	18.44899171	12.971442	32.25326756	11.35098063	9.9603251	8.70228712	63.02717145	96.42643115	62.03851456	64.36102709
CBWD1	mRNA	No	Group_I	Not_aNonelyzed	No	282.2168668	129.9394679	190.4979257	112.0762768	312.1037246	153.9464842	120.783114	120.0080919	279.1012997	136.0816418	210.1931217	261.5842973	110.7938978	307.520614	154.1125289	318.7722325	143.9018559	269.0383263	121.5551493	192.8077756	228.6069032	144.4720027	314.2430969	118.4871186	333.6863564	243.5879756	318.4538788	121.4209758	292.0997045	177.1475112	267.5306502	327.9365325	344.22406	266.2689792	195.5803946	208.4352752	144.0222901	330.9495439	224.4973123	255.6893586	298.8898824	191.6032927	153.8822097	293.3240281
ARL8B	mRNA	No	None	None	No	333.7409488	302.8117358	363.6601739	192.9716589	328.8652969	227.3129612	188.2202138	203.3387786	322.0472005	207.7301111	358.5043655	364.5682945	277.0514749	315.7639458	259.85066	459.9875069	315.9603782	328.8938628	238.4640481	323.274821	367.0274021	287.2400348	283.1593783	247.7381139	367.8323655	396.532092	354.9754399	183.8634593	323.0656571	333.3263588	360.78721	388.9457254	452.7258517	338.4907615	310.1893575	338.6002084	254.8645044	466.8730116	294.0730748	362.0563308	494.6935167	545.7990672	375.6201868	546.5886016
RPS29	mRNA	No	None	None	No	1083.746458	1487.801451	746.3248954	1824.498124	1227.289036	1584.611964	1558.461941	1501.451395	1256.786299	1547.442344	659.8926773	1201.379899	1117.98785	1144.988521	1236.098542	1044.243812	1733.071317	1309.606721	1236.917733	780.5274372	678.9980796	1674.578046	444.4893898	1248.698644	1109.655084	621.3212166	1196.440362	1480.463748	1166.653677	850.739393	1126.410169	1128.895797	1103.330073	1003.625844	803.0147876	691.9647878	1885.929123	454.904877	785.4723295	706.3010414	1266.311022	653.3575441	943.7777998	1501.355584
MORF4L2	mRNA	No	None	None	No	312.2579597	244.1735867	290.6301474	237.4849357	283.8260016	240.1136981	197.2319002	196.7984009	294.7925605	219.2519925	302.8424111	260.7604284	211.7743178	289.7990106	234.1156735	322.0427343	230.356595	298.1463777	213.7794687	284.9668098	289.9365407	201.7389142	373.0936382	231.7999844	342.2088066	325.300447	305.9197209	203.999373	288.5030476	258.5835466	280.8511822	303.923804	329.2440952	307.8402005	305.1814808	274.5091402	205.1271849	370.3690677	329.2608833	337.6206264	354.6358997	331.7431816	329.075665	310.1560388
GNG5	mRNA	No	None	None	No	415.4904	360.6294475	329.4449125	358.5645202	283.5182313	278.1984999	361.2910592	386.0725587	309.0412012	276.7529605	193.7703191	438.7069485	333.775372	424.3584082	342.9449992	628.8710723	452.4555582	407.7643088	327.0941377	281.2174085	239.5297723	351.1072966	180.0323128	285.1759749	421.307264	346.3076561	312.2637654	395.9151309	315.4985375	252.698895	482.9820019	464.4607894	640.5869909	394.0222428	293.178096	286.4783815	279.463593	377.5490309	338.3353299	338.9762813	523.8430262	381.484862	312.3972329	397.9013451
TUBA1C	mRNA	No	None	None	No	982.7936731	457.2986194	813.4923423	512.4551262	816.1319896	436.7803732	552.2949003	541.3730775	822.8665317	450.5298865	689.9545134	871.6565835	422.1237425	937.8198908	451.1918303	750.0387208	481.9391758	820.6496776	403.7020014	687.8407872	721.415742	509.1909448	619.245655	470.480629	928.0961958	764.2489947	852.1763164	571.6344028	843.2641339	738.3673043	937.8447031	870.4199992	946.3383771	786.9580481	699.4168662	744.2960517	416.2206312	613.6357602	831.4875295	700.9273773	946.9066895	801.6880707	552.1491836	910.313744
COX6C	mRNA	No	None	None	No	583.50269	500.3654118	493.5710386	548.4919016	402.1288275	381.4505754	559.5212369	585.1028969	442.8958087	427.9275128	441.4874183	539.1854518	443.8030105	478.5682603	481.4495276	554.1975699	544.6389069	560.0476682	430.5363035	580.7118735	535.927424	495.955286	468.6135324	370.9670112	486.2316696	528.3131081	384.972879	532.3184409	402.9434045	398.1306232	524.3551011	449.9345462	524.6979299	504.846505	617.104577	462.2526144	442.5882192	480.6944544	591.0908221	541.7200273	553.9973102	508.7974708	554.2238483	396.8326049
CCT5	mRNA	No	None	None	No	456.3032545	212.5677544	392.3292816	431.9245776	332.0031324	250.4536219	462.4442162	441.7893004	307.5541724	256.2906878	327.2340422	407.6499238	282.870791	298.6573944	306.9480263	317.0852298	219.1910251	517.9902008	409.8078322	567.4766378	403.5818162	214.8279311	467.9044834	226.611487	448.6984768	407.8678342	341.8861714	455.4307465	308.4253875	287.1704968	390.568417	291.6572702	261.200991	488.4409441	584.0068919	370.0385868	219.4456362	783.9199718	841.7817532	823.6548104	379.0857945	396.1439675	579.2033981	284.6714708
ELOVL5	mRNA	No	None	None	No	281.428015	203.5545739	255.6879199	158.4012313	321.4343684	178.9563249	143.7022136	151.4543866	329.0006543	172.3430808	311.4636829	340.9792354	221.7469199	315.2505514	217.8774038	312.6766922	170.6593717	354.9751746	212.8539365	299.0394282	317.3704963	182.9501933	463.4195303	201.0372948	322.4946254	306.1259421	315.3293988	139.068785	320.147614	245.3551031	342.4690421	330.5931202	318.7687498	396.4108137	346.1416766	274.7947678	168.5891779	401.0955905	286.5213745	315.7106144	442.8439557	388.9357347	263.1612181	467.797153
CCNL1	mRNA	No	Group_IVb	No_subset	No	107.7947576	111.0703026	122.86809	83.48293151	157.686757	114.55421	90.03189944	80.39623482	138.479245	101.9821108	143.9502498	119.2038355	107.735847	124.2678692	104.2368685	112.2818276	84.74441103	132.1867969	98.25132051	109.291087	116.5881584	112.1724654	124.8953403	110.0816755	222.4924763	307.172462	275.0789448	159.1661497	211.2678026	221.7930178	227.3057679	260.1081245	196.1821973	236.1155552	213.2917957	114.4846748	142.9168125	136.9765581	132.7378192	124.5659231	231.7601813	282.8315226	197.0643275	222.2441973
XAF1	mRNA	No	Group_IIb	ISG	No	41.22219826	42.95348382	57.13817193	27.42359573	26.93454797	14.63418873	56.0327563	54.42399765	29.1383789	16.87583336	29.1030932	36.58485296	52.42034179	58.94005511	46.17398878	49.44798738	30.7047852	24.75289166	15.39591482	25.69142319	36.67723092	18.12076715	50.5316276	18.11581441	225.0430137	264.9098935	205.8727998	279.866203	234.2476795	220.8986268	209.4317466	266.6261254	221.8064596	45.0681932	35.50305253	45.36692106	190.1749281	423.1372041	182.1307268	221.5038224	41.04316745	32.60810853	17.06966574	20.86024942
ZFP36	mRNA	Yes	Group_III	No_subset	No	255.9629662	173.3538981	349.5211078	225.1585609	365.6824156	135.4531748	232.0053427	225.7276686	288.4104911	121.4084516	319.315719	229.2296599	147.1767475	404.0027878	171.7794373	306.6900982	274.6251686	203.0718579	127.0446856	228.4473786	243.3868546	338.8780458	101.3914093	199.3846352	334.7595522	499.0695313	496.5667968	296.4918928	422.1306668	635.0509083	308.651779	519.6286996	431.0412613	277.535669	350.4372801	342.779116	283.4211063	97.44839936	210.8536798	177.7637405	786.0076113	1101.165454	456.7927991	665.1560972
GDI2	mRNA	No	None	None	No	479.4908419	378.5378956	470.2237796	422.6332939	251.9384998	205.5213977	431.0092846	445.863494	265.8982599	243.164594	284.2234609	578.1442462	497.5626117	513.1163128	481.3414982	492.4223129	375.0233946	589.1408063	488.2766954	545.7843782	255.4885802	226.2276763	355.1542859	247.8674109	559.2165376	589.1583996	261.311086	456.7446291	281.1113187	272.8617832	665.2076539	640.1617086	523.5848804	668.9368598	607.0334871	264.1681965	255.5366759	578.7309408	503.7945619	596.6417322	432.521605	397.8625772	419.7729674	211.5019132
DOCK8	mRNA	No	None	None	No	367.6161426	317.7446325	506.5416484	257.2883725	269.8276701	208.7407902	251.4118449	239.3656029	302.7462705	215.3149727	340.1106176	361.6129512	331.0834686	372.3124407	281.0449443	242.2369623	228.6303506	333.9498696	280.4101346	413.5894722	322.3776092	212.0253315	353.189775	226.7094686	414.2291537	534.4596712	280.6303788	248.6604012	307.4758009	334.947194	361.5364824	401.7030382	250.9769522	420.3864686	441.6050757	272.8707772	249.0746848	418.4241221	317.4874821	340.2425176	211.1683767	262.6883611	211.385292	153.6682161
PSMA3	mRNA	No	None	None	No	259.90885	262.3107207	202.5008006	292.4151815	172.1468114	235.7398332	291.7272945	285.1103677	212.6016579	257.5962754	204.2730699	244.0350188	267.0848619	233.1519132	295.497357	229.8299686	267.1432503	243.3197261	248.3201746	211.9826356	222.3474957	236.4555096	221.5561506	218.5601309	280.1032935	245.8701209	214.2395395	326.0800454	228.7867086	195.4883633	287.3224309	276.7776333	286.9719194	252.7072318	235.8480184	214.9066186	237.0378589	385.9553393	302.2564014	306.9182395	202.7347949	177.5741447	301.4467224	167.5686955
DDOST	mRNA	No	None	None	No	504.3734002	619.4731591	624.7465475	443.2107713	498.4213121	662.5952322	515.2746446	497.1337858	475.7902118	661.6652631	523.8393704	436.8752001	574.9871799	405.8575092	509.9313935	404.2699056	588.4744174	437.4586715	573.2852405	641.0139399	636.5184863	683.566425	430.5724339	649.037763	472.0824386	554.0218219	476.9896271	506.8346035	453.652845	590.1512254	417.6048686	384.5068698	422.36697	416.9646383	606.1691798	614.2342877	607.444827	436.0502585	622.4275647	512.316971	488.3979342	600.4697861	764.5832679	518.3332383
JMJD1C	mRNA	No	Group_III	No_subset	No	171.8862962	148.1538218	194.9890296	126.5124831	105.6380612	69.8767374	136.8734894	116.0153839	89.72158444	65.86070835	111.030527	128.1906483	132.1411977	208.7582657	139.5395759	110.7799313	99.64040736	120.0664838	123.2687202	126.3763874	91.94306055	52.75433862	118.9350385	83.42851695	167.35026	175.2529862	83.13332321	127.2986813	78.48191619	78.81201661	112.1746769	195.5011215	108.4268117	156.5561591	122.812627	77.21470254	40.93077073	214.7606968	97.37242773	117.2996558	368.0373179	433.2406013	262.1150148	184.7400709
PSMB8	mRNA	No	None	None	No	206.2154037	311.3177728	228.1246367	273.0372726	137.8618037	211.9297238	114.6423683	118.0451748	176.0757616	279.975741	195.6790602	192.4279869	304.5207352	175.9145646	291.598809	186.6737028	277.8433197	161.8050715	251.7363772	197.2939256	259.9748808	258.7437265	191.4436957	251.8571738	344.6646191	417.4292456	218.0947509	260.4294167	252.4395585	349.095613	306.5810377	292.8976498	318.5668896	199.789651	265.1266755	252.8404753	517.372921	547.6749513	458.3819124	437.558795	150.9518	173.3198427	292.5560035	94.75639021
NASP	mRNA	No	None	None	No	445.1450793	246.4329299	342.9547977	282.150911	514.7828451	323.6512029	276.0349657	267.5924924	425.9712131	259.8339566	405.4982587	354.4434192	203.6765122	421.8744133	294.8091866	370.0828154	241.0589416	378.9725637	229.799659	343.6343125	405.4640453	240.7338332	580.1937986	217.7936059	445.7903286	370.7914792	484.8492977	294.8367904	423.9693615	340.8641138	350.2017914	416.3094298	358.1517998	375.4241949	348.3012568	362.7840011	190.6686011	572.7269423	445.9641027	452.2452613	312.0407454	270.6849623	267.2926373	372.9425946
HNRNPH3	mRNA	No	None	None	No	355.0948729	183.9956309	265.9243857	171.5681676	263.8182003	127.059441	149.547134	139.3493479	241.7198567	120.6213048	190.8409824	339.6415294	207.6787484	340.9406687	214.7406571	321.3830462	140.0698149	384.7092847	206.2414093	270.501133	182.0146334	90.69763507	294.1007118	121.757485	385.0042614	294.4623993	263.7790718	144.615106	229.2549601	170.3548553	338.6826515	364.8626435	309.5379386	356.9082082	290.3034272	168.9619583	105.6987848	357.1022733	311.6294042	327.5587645	379.9388036	319.8697773	242.2161234	250.4144071
SMC4	mRNA	No	None	None	No	451.7813633	251.7570779	418.246949	176.6504033	431.3985281	248.8342228	169.30147	176.3495713	410.4586873	218.1313487	382.0676035	357.2011129	229.8857671	497.6353085	300.3385868	305.5082573	182.1444034	421.5784876	231.5919944	331.2674886	398.3175236	175.1671354	726.1526985	207.6432844	462.9162442	401.4001795	374.3263551	157.2493849	381.7073677	282.7980428	306.9340073	487.1274606	292.9978339	446.1235115	322.8385647	348.4135835	121.6937628	605.2175349	364.7835699	396.3397918	359.5244921	358.8069446	242.8567242	314.8802972
APOL6	mRNA	Yes	Group_IIb	IRF3or7_target	No	20.11530897	38.98301071	29.37108626	23.46498389	14.77584239	20.7381179	19.45737802	16.50381483	24.83408641	35.04381971	32.28166794	14.78162342	40.85229993	28.72695894	37.20354017	10.34700913	15.3729784	20.09761363	31.63682445	22.8043332	29.22616004	18.19669691	34.05582216	32.67098088	221.1762717	337.5568161	157.647178	207.2162376	176.8739017	221.0290557	121.3686917	250.3305031	124.3307066	121.8350825	92.97237338	33.65679045	239.6471604	159.8527699	142.316639	182.9332135	18.63541064	22.55769235	23.96079067	17.03567948
GBP5	mRNA	Yes	Group_VI	No_subset	No	12.63387443	6.858720914	12.25953785	0.239386875	7.707378913	2.652345629	0.115051061	0.0855273	0.653695947	0.327638381	0.574942919	9.429783459	6.946168866	5.406731802	3.16597411	48.79319631	26.95528054	7.408275994	3.790974669	6.453886977	5.019904491	2.216157532	1.012779432	0.168351273	159.7898416	236.825258	101.9016064	2.284430459	16.76273284	14.97075678	136.628032	102.7273372	455.6189798	57.99592587	50.0920953	5.774742891	6.659831128	44.83159337	78.9773059	106.5568128	13.62466677	14.85862149	11.4609709	14.4857165
PCBP2	mRNA	No	None	None	No	484.6589274	486.1116347	512.5327558	506.8895237	459.5005987	498.8491357	495.2578081	479.7594473	473.6273724	489.4150388	530.5597975	493.2889193	535.6924334	500.3660531	557.8241985	515.3666024	513.5715978	482.4348242	487.8823182	536.5804266	500.9403324	508.9235957	445.4964922	497.5922099	503.0309792	499.9823081	489.4265911	498.0575673	498.0356026	500.9921667	509.4985831	512.8644631	497.8802027	506.6633277	539.8861139	483.7330731	501.6242423	508.7568491	528.9403802	512.3927648	379.146288	408.3421395	493.1661621	397.0113014
ABRACL	mRNA	No	None	None	No	379.6318953	300.8099261	304.8382176	174.0143331	450.2240089	272.9222276	182.1120092	198.256127	525.3743824	338.4186527	365.6494077	561.5419311	288.8960789	381.8054513	300.5689042	448.9060264	244.0254497	444.213615	281.8117317	331.774408	356.0948862	324.0793378	475.8393742	335.1491317	423.1776175	356.8554785	421.4008172	185.9958949	524.9877906	326.9866648	575.2883288	423.0331102	437.2633008	446.9818785	289.2097356	400.7693487	293.4980621	483.6194609	322.1943323	348.2235977	430.5675579	286.0505994	327.6282138	397.7317164
HLA-C	mRNA	No	None	None	No	227.1889403	266.5140132	272.8978406	106.0076884	149.5945511	170.6171275	110.5639947	108.0805886	174.730429	212.9995151	166.810132	210.1701275	289.85369	172.519389	191.8034239	147.1763824	201.9823638	224.4473584	239.3933135	234.8638445	185.07778	240.4844932	137.2848767	266.6571307	207.4994752	262.6644593	160.8427804	127.0640834	168.7285058	233.0051603	246.9627298	183.1695848	193.5981197	190.8120006	229.2013497	232.6647006	249.6289361	316.0307343	214.6745852	190.62023	208.8722327	279.8763645	194.9968955	158.9256076
ZEB2	mRNA	No	None	None	No	335.9115211	185.2690363	391.2200892	105.0852697	406.705118	132.3712282	127.1445902	100.1284845	254.9479361	112.1154474	266.9952905	229.3708049	152.800459	382.345867	165.6103874	193.5413809	131.6831611	210.9775182	157.6842997	217.5954702	300.9406788	134.5624115	430.826429	137.4420093	254.4746698	268.9452869	290.9316424	126.0506113	189.7174779	173.4678565	171.9381254	256.5678726	176.8843224	224.91214	191.088955	278.5529896	91.40844791	456.099358	206.0001186	233.8680119	490.7704428	497.1388382	280.5292537	511.9586187
HEXB	mRNA	No	None	None	No	225.2622739	241.2609401	257.3346716	111.5514296	436.2309152	310.3877316	148.9785805	149.6068632	415.3713831	312.1711833	475.3568168	374.2974217	292.5570229	220.7117327	172.7391007	131.3543495	123.5248003	283.3975485	197.4973592	302.004812	291.7690379	298.5507636	559.2166854	371.8992973	216.8703353	275.642397	420.352191	148.0260016	386.0282133	429.7405798	362.3354003	218.47774	114.822771	266.7157589	281.7962969	283.5676856	442.1137032	326.1662478	189.3792409	187.2395109	266.1388198	303.5822623	210.3907716	460.8732861
NACA	mRNA	No	None	None	No	499.6304734	579.0402535	472.5081517	580.7389885	571.483419	602.7444536	550.2742054	538.4300095	608.1529535	595.172495	678.6444538	633.5678704	611.7988462	507.1120218	530.354091	643.1009138	600.2848107	605.5373727	561.0489905	548.2374444	596.8177724	632.5274938	539.3852416	583.6367506	490.2107665	484.9976178	587.1566464	544.2874936	603.6177003	575.7961044	605.8978822	520.9921101	535.535701	576.7221289	548.0295706	571.5556434	643.5748091	399.945494	511.7479084	536.911705	517.8415049	477.2120072	530.5686586	563.9770983
RPN2	mRNA	No	None	None	No	458.3740039	466.5306579	521.7771345	325.0763497	427.2386299	533.5737559	358.1788485	351.0454564	502.5516032	539.4401313	565.1530901	357.8608456	398.6386561	359.0580748	395.9062705	447.7151242	481.032026	411.0088704	442.2291653	513.4626	586.3411623	543.9374998	604.4426161	552.7508987	394.3484895	500.4511692	445.0257229	339.4652745	460.3893417	578.9771335	343.7160586	329.4948502	446.1223993	371.7351166	505.6765003	614.7143578	509.5197631	468.1818609	571.7240528	468.1942597	416.8704196	519.3701223	546.0324496	460.9566254
PLEK	mRNA	Yes	Group_IVa	No_subset	No	358.8020337	431.5177637	386.5266196	223.6555114	300.5736334	218.7389387	217.9156615	201.5566932	303.5907455	210.4393111	359.3637728	281.4696689	291.8699195	341.0310393	268.7109536	309.0815113	282.0213935	275.8454071	208.2100483	322.5707466	343.7207576	318.5290559	217.1982624	315.2884868	454.1284543	571.8781922	368.0209393	271.4879186	340.9221147	396.5329082	428.0885688	482.8951321	391.4202782	389.2402481	397.5315318	348.4647482	292.0747867	339.0591012	302.2641138	333.0663127	540.531585	535.0234678	431.889326	388.4619238
RPS19	mRNA	No	Group_IVa	No_subset	No	711.5100616	1875.554271	751.9858908	1958.573563	825.7171798	2082.968306	1816.129892	1786.380966	762.6211529	1950.334683	755.354237	639.2270854	1313.252996	766.1505527	1610.690163	773.5738116	1946.386027	718.4820921	1609.268273	823.4702469	837.1445863	2119.857652	452.5967105	1799.886872	666.1794522	639.5067055	828.8905414	1749.635993	819.9517196	934.3786805	631.6912394	709.1024207	754.6577336	647.193648	817.159394	926.4079887	2149.446609	430.2026585	797.1063909	667.0754434	748.8032831	775.0040305	1392.062798	942.4283551
CSF1R	mRNA	Yes	Group_I	NoOE_rescue	No	86.90629465	132.5326359	136.2795931	78.23033862	101.966807	119.6775736	132.3940851	132.9329658	95.40615437	143.1914973	137.690109	128.3580517	192.415822	93.41103129	108.2498276	31.43499697	50.04149168	80.6561984	146.3714015	132.5724989	87.44402609	104.5946576	76.82314101	171.909292	90.59520793	145.462532	112.8376577	143.4333195	111.3546032	179.0577166	154.1444486	105.080333	36.85054472	99.63661543	143.2373921	86.88573862	243.239939	90.62560717	70.29215459	75.68670057	63.70973152	86.89404509	70.05636978	67.25278127
RBM25	mRNA	No	None	None	No	239.4835886	122.2633853	197.9342126	109.1278731	284.7260078	165.0132414	106.9875825	109.7717385	250.8430439	149.3252757	224.7550074	208.8541507	145.2938459	247.6205982	148.0819689	195.6008541	125.5892336	240.577986	156.3324806	177.743474	215.9632127	138.4697887	295.9053638	122.9942981	235.274635	183.5253547	253.4683465	107.3911417	248.9776303	179.7109983	176.605665	234.7959144	181.6898079	272.3007018	193.8140863	192.6543878	107.3815243	301.7405597	193.4238849	211.1219692	211.3880914	182.2535702	140.3606572	221.6906385
HSPB1	mRNA	No	None	None	No	627.1981766	767.3589105	500.99464	904.1410534	443.7440637	673.6881857	828.0101429	821.3423701	404.53855	701.4695678	219.3283897	491.6122686	661.6788416	634.9970817	892.1009246	688.7832615	1223.800184	438.9462496	606.8835687	444.5393961	329.6176799	681.7200933	211.3237263	714.0468297	628.4501343	406.8506575	428.673605	779.4505943	433.6443027	367.2740547	492.5337305	552.9917033	972.2273427	336.9331566	367.64399	496.3726658	622.661241	397.6958713	562.3801293	504.8728705	702.4182552	605.1221221	582.1205527	574.4531822
TOMM20	mRNA	No	None	None	No	448.9213779	510.4945267	461.047796	345.084674	501.4423391	577.6567017	291.9523842	303.4462132	473.4069961	510.7981667	535.336532	483.3194168	533.3398888	459.3887896	516.8240609	481.0966536	459.8900518	557.8239623	551.0049527	506.4585566	440.9544161	433.7077478	537.9441794	489.9505671	415.2329168	429.4266858	478.644475	279.065514	414.2550725	422.399505	421.8372165	407.3419654	435.214039	515.315318	460.8993877	437.826111	378.7875418	426.2022351	404.8761098	427.7364366	389.021974	367.9510423	525.1758969	412.3077324
CXCR4	mRNA	Yes	Group_I	GroupI_IRF3dependent	No	22.21674635	22.15616502	29.6243785	38.39867954	76.93339499	59.69158648	58.20145529	43.55765035	34.90194477	27.94152833	29.55999627	35.79056932	17.18089029	32.85470497	19.90388699	12.95132394	23.84940228	34.39320274	16.41839124	19.42557195	32.58838475	59.93412268	83.01407382	37.73846008	13.21019609	16.82164823	48.29920366	29.40620206	17.13774859	17.58527919	13.4497052	15.32575561	5.931724092	16.24637934	13.61930214	30.54146896	42.79655916	60.85032844	13.13764937	11.68716251	6.102998975	10.81654773	12.06442645	24.4667403
MXD1	mRNA	Yes	Group_V	No_subset	No	10.37167146	13.98451769	12.80373771	9.248122997	20.53796314	12.40081742	10.04227723	8.735311702	12.92009337	6.117793014	18.93823075	11.42916085	7.688174364	23.2126553	12.00286451	7.60416437	7.180006199	16.02785937	10.65067688	13.21256709	5.968887182	9.995643964	8.143149062	16.88965237	11.78678344	18.24329347	29.45140873	8.997704896	29.65113856	32.9325182	15.18418034	24.76295868	6.587548664	24.96382936	19.08576075	5.623363854	16.53699054	6.64547444	4.996002276	4.138099083	24.43668317	27.29867151	30.28453094	30.85322293
FABP5	mRNA	Yes	None	None	No	481.6898173	258.3705645	303.4428423	354.0498131	674.7697682	427.2008615	397.7669377	400.631078	634.6198106	395.9333369	491.0026037	526.6340148	256.8651782	511.9909333	301.6066478	400.6574831	190.1010311	437.2016453	236.9432353	335.4788188	466.3408132	310.1311163	548.5828688	314.3721638	498.7943486	309.0489332	679.4740117	393.8125911	655.0088128	446.0691753	510.3378957	515.2748404	357.7135546	407.9043186	344.104529	466.8584444	307.8509379	789.684617	480.443126	484.2210929	735.6442474	488.3826385	384.0231626	722.9439057
SOD1	mRNA	No	None	None	No	761.7836829	365.2969038	414.2056126	370.1804958	519.486644	270.163759	341.135238	332.7520166	462.6964703	275.7444407	271.1677208	818.0425006	433.2492057	461.1251954	297.1488086	594.2879806	273.0838734	737.6304277	384.572852	436.4734557	298.131812	214.0377792	362.9161944	267.3078374	814.9480347	418.014846	521.5718456	311.8782325	462.344301	271.1352337	778.1250883	475.9337084	570.5824608	654.1298266	436.8191721	311.7694558	245.4826044	510.8019163	648.7168415	621.3696801	772.7017653	435.8675233	534.0675257	544.0400186
DNAJC8	mRNA	No	None	None	No	397.2457501	233.7415528	324.9005861	226.2712243	385.0301949	215.6039302	215.9745895	222.4112581	382.1004874	230.0507724	378.3108866	395.4965869	219.5708384	386.3391995	227.1125985	384.4516138	209.2307389	397.2101884	225.0220288	362.0884157	360.5207858	218.0789455	517.2324094	213.2953752	395.8664369	354.6536127	396.3699581	220.429808	368.2605103	331.6011885	374.8479756	339.4562332	373.7689791	413.6985947	354.5592798	350.2280336	231.4975189	475.3923209	412.9176957	433.8885404	364.8323304	318.3371883	259.5307336	355.1838311
GLUL	mRNA	No	None	None	No	298.5449247	269.1435885	364.7148273	414.9140105	248.1537391	229.0980573	520.5055906	499.073999	221.8734518	183.1135172	231.343645	247.465695	237.4116349	272.5852742	244.8480641	399.6155627	313.5495408	227.2291389	200.816043	231.9159972	296.8826019	201.9005233	196.0760243	195.9854939	399.4628964	465.3828683	281.5747593	587.2189284	281.0584397	293.3099769	300.2725956	329.2809294	459.9156747	273.2864197	281.3218905	291.3568288	191.7120952	387.1639805	366.1778311	349.7958529	309.4896549	343.9680076	296.4008573	325.8730273
AP1S2	mRNA	No	None	None	No	314.8510271	499.7765252	417.3374199	97.25039198	195.6579434	139.9778541	130.7646465	146.5284515	351.8558196	258.8943218	394.8701283	515.3441999	700.6046394	470.222284	404.7675667	64.2423827	46.73120106	696.1011027	659.5749756	549.7117278	191.6276064	249.8057129	512.4161384	379.5926853	317.4875744	400.8581502	171.3614896	120.7296351	325.2000503	295.3661536	490.7663071	444.3264367	55.80033812	692.9660319	528.5561933	179.770672	359.8166756	343.8970341	170.1980223	252.7395264	292.3749248	318.2416995	229.0272277	147.3458623
AHSA1	mRNA	No	None	None	No	231.4194445	114.7569243	166.2638384	142.3484515	315.8507935	171.4532832	148.9492308	141.6281451	214.3038984	120.8468383	175.6581845	182.9485606	86.94003313	192.8663266	116.4469054	210.3413362	105.3110024	182.758766	113.3381292	178.9604892	231.4820061	125.3839336	349.9405049	122.1382481	245.1995882	178.2141082	309.9012228	161.8055617	225.5864933	182.0998097	200.2904192	213.5967589	202.5795191	188.1558862	182.4793578	230.9329638	201.3399335	445.6980825	316.5860634	309.7904933	144.2405936	173.5011169	186.781842	227.6250438
SLC25A3	mRNA	No	None	None	No	426.8600229	729.9431385	552.1288562	994.7735487	417.9931129	789.0683925	1046.419947	1006.788692	433.4115414	754.3065733	530.3701603	523.4137067	772.7964028	430.2037294	762.3801123	477.9574662	837.1538845	484.9962479	704.4018971	615.4462175	524.6073262	753.2632512	454.1659057	700.4812348	422.672774	468.5793318	426.9516399	1009.620634	405.994471	560.9030073	506.5342156	417.5408553	440.8035456	424.262187	568.4788939	552.4938666	712.0395961	416.8112729	511.1968854	479.0703435	389.1392696	505.9609765	711.3879141	411.9922791
EGR1	mRNA	Yes	Group_IVb	No_subset	No	71.49064669	20.51669354	40.75374869	19.55297961	64.35060969	12.23146422	23.51798767	14.22901169	37.81705152	10.28197731	19.74703566	77.35307265	44.254002	42.34653221	19.75682666	48.59429193	97.30741258	42.76271487	18.15960742	36.66802351	16.69407852	67.68034931	24.46866071	16.32006789	86.25368066	108.8378698	46.5917265	26.58920901	37.5925388	30.84059745	92.96487984	62.17875171	79.20399599	60.35403464	54.6860337	18.37294377	10.46234217	9.189383798	21.2268222	23.20600095	499.8032757	595.7783553	316.7121566	100.502664
PSME2	mRNA	No	None	None	No	178.84731	181.8667659	167.3217013	245.6498089	76.01740757	93.90627067	222.9397625	221.1379608	126.2457281	188.6722572	135.9825998	192.335344	211.6745222	133.6651602	195.9850468	114.8629388	152.496224	136.6856767	157.5107159	173.7494972	164.5367265	163.6186581	185.5711281	145.4998059	187.1227016	174.7072906	80.9526147	286.3574461	160.3736116	171.402247	216.3052871	163.289855	150.4943559	147.9978203	185.7569559	160.0958648	239.6837641	541.7623955	266.1318233	253.2559888	144.5573675	164.5870588	234.8997514	68.57736778
ACSL3	mRNA	No	Group_I	Not_aNonelyzed	No	166.0594022	91.01076864	139.1431697	66.22806449	165.9433147	81.65739254	55.85453977	60.25817697	192.7470013	88.2048598	167.6613126	179.3741081	90.03090554	157.1844954	86.66177724	137.4247775	65.66068711	191.2418439	81.47088078	147.3521095	134.2954332	75.76381931	182.7907619	98.65648426	177.5055068	158.8032742	152.9679021	58.50421278	176.7370658	148.6829761	173.2367545	167.707679	140.0210681	195.9988963	139.0037386	118.8757609	71.50197008	259.4859774	129.895536	130.6658423	159.0670006	130.8913018	84.5493951	156.8714738
LGALS9	mRNA	No	Group_IIa	ISG	lateISG	108.325969	87.77512697	101.1930883	79.77684641	72.89204806	62.67322217	100.1797689	94.17706961	83.78209047	88.61446806	84.31609908	97.38477141	105.2588168	107.5541783	84.24865398	55.65112598	63.15407562	81.85839054	84.49472621	93.42906555	82.34937334	78.30809959	92.53047553	78.36392235	154.4272059	166.8759925	132.5987238	152.8106905	140.7480586	173.1258754	174.0581311	159.8813029	137.3434774	64.38145788	84.92349865	95.08617914	177.6515335	449.2591687	171.0215014	172.9843849	73.4173586	73.94131546	71.34010427	47.08540229
RPS21	mRNA	No	Group_IVa	No_subset	No	748.841544	1610.063271	663.2210645	1837.583553	965.9916471	1812.750758	1690.641767	1688.875759	839.4184122	1810.456698	719.2754245	892.654337	1263.649361	894.4076217	1379.366118	890.9006858	1888.945115	961.3139711	1456.803492	773.8265685	743.981737	1860.058832	463.483764	1553.231645	771.7894396	611.678588	966.219295	1626.082614	889.4919287	809.2246619	897.3709032	823.7409964	876.4745553	733.5903035	720.050536	848.9695437	1912.791757	360.3165025	767.6785808	677.6395652	926.6564092	733.9583312	1198.705122	1081.819878
HNRNPDL	mRNA	No	None	None	No	424.5790676	300.4472079	347.8465952	248.5982578	499.6478585	359.1119273	222.8618539	228.4640474	416.0791125	306.5405544	380.3441285	359.3458286	275.4163634	424.4017727	356.2240496	405.1948897	283.5440842	382.3956484	291.2542156	319.845127	317.348681	273.6417775	387.3601413	280.5637411	398.1799549	331.6770245	457.0852528	208.2957181	393.7446837	318.3524406	320.9697862	400.5792044	359.6339699	343.5112808	320.8123072	309.3418674	205.6371084	431.7392441	339.8956902	388.2650664	376.5254522	312.7985461	313.9143371	392.3778505
TAF7	mRNA	No	None	None	No	228.7291377	192.7021248	228.337657	325.2050701	197.2669948	149.6680091	296.0749494	294.6814905	274.3895512	183.2854342	275.0836391	310.5384442	235.6688109	233.1117992	179.0295169	191.3547246	157.6594544	286.5716244	179.6077133	243.5094273	253.3502338	206.19539	284.0023702	182.2140081	261.1372487	271.1854864	224.0638859	290.8910266	273.6329674	247.0980613	323.6663537	256.0233451	200.8984464	352.9515548	285.0955258	243.7444889	199.2957557	226.0785923	203.9273797	234.5457838	280.2660612	275.8658887	263.1200022	248.2960075
PSMA6	mRNA	No	None	None	No	304.3870184	305.4665519	306.2344771	376.5981282	301.3008773	316.6337672	402.2631196	390.1939934	294.8022607	329.3046982	322.0451405	306.9325786	316.0250048	273.6430371	319.423727	309.126923	317.5753932	349.6360693	340.6864937	373.4894768	289.5640923	306.3392188	323.3035053	295.1934861	308.7959914	329.851073	311.1547737	416.6579708	303.4212433	318.0169225	333.2237643	302.3494335	325.4616146	345.100147	365.8465228	289.7889965	323.3672459	475.1985026	372.468893	369.4602293	235.2897168	221.9271424	310.1748463	244.86435
PRDX6	mRNA	No	None	None	No	273.2548009	316.237183	279.6846648	305.904071	250.1069992	339.0825338	298.8184369	300.1365912	250.6580761	326.7132216	274.2300412	266.2624031	294.0512502	221.1938568	311.2828516	327.6120356	331.3342406	279.0118739	309.7329144	299.8860249	270.9382601	266.0757969	324.9792875	279.1806847	286.272892	284.2417315	251.1575781	284.850148	248.0602034	273.9004303	274.9193124	233.4349439	308.2606236	259.8968719	288.7438252	274.4294526	297.9691587	412.4184853	354.2038559	348.4487902	295.386445	303.545493	459.9735244	252.7638395
EIF3A	mRNA	No	None	None	No	472.3811497	237.848375	378.4279119	241.3537821	318.1837778	187.5239616	292.3899865	285.2780902	288.0286157	177.6175442	262.493909	389.508993	276.1180269	468.6685196	305.8869823	357.8954392	235.0921732	451.4533768	312.3368234	372.6956202	286.4802006	153.9379958	356.4406879	172.155544	518.7246243	432.5057744	351.1670683	305.2129973	307.185661	231.926666	402.6048779	506.5947217	395.4357224	554.664734	442.3259855	250.5529624	144.2583714	496.4005699	490.7006144	523.4788635	417.9903273	380.1741175	302.163971	266.7233181
RNASET2	mRNA	No	None	None	No	356.6081465	664.1177528	434.3977387	302.813197	279.9628654	402.6300998	346.8383452	342.4369396	367.5766606	562.3110188	370.7729526	441.0998955	683.9083898	281.0995382	396.6300056	331.520715	574.6906267	401.9918654	527.9267605	435.5041432	289.4588866	641.3173723	250.1957051	755.3954059	310.2154766	398.4250612	250.2342999	345.4301835	371.0400281	429.4519721	405.1945199	273.4354322	298.7101213	336.2796383	395.2724252	375.7701271	665.5704574	205.3080583	285.2781986	289.977947	317.3960204	380.0215132	329.1052697	268.8007577
CD70	mRNA	Yes	Group_VII	No_subset	No	143.1529939	219.7218972	161.1072488	279.2023987	88.77818938	116.4113133	312.7029082	298.8710445	115.0098391	174.2943549	118.3625233	109.7790974	201.7978652	158.1113601	265.3551296	147.8111842	360.5725151	132.2235868	218.9278805	152.8433529	119.2146978	278.4061751	68.1594906	202.1394297	97.26706615	138.7448931	70.05571597	295.7448595	116.1534447	139.0279213	106.1305946	138.64692	173.214582	94.8162654	145.8200741	115.1589869	268.9935487	103.1801134	103.0157446	127.4975712	164.322469	183.142095	148.1808562	92.87053491
STAT3	mRNA	No	Group_IIa	ISG	No	63.71929983	76.08407034	75.28432774	52.58333273	61.26965293	74.15481222	62.79441847	63.66326325	66.06908118	82.47464679	78.09334108	56.37871028	75.56386803	68.89501489	80.2460503	45.65894335	58.74068382	55.39816773	78.89038653	69.5097537	72.57674198	77.80569301	67.97504557	86.3898397	146.2631232	170.3871098	169.5805736	134.1117541	160.1118116	188.4915146	134.6610289	168.3102047	124.5493294	172.0042678	170.102101	73.92221397	211.1624001	76.35227676	128.9790458	126.9116054	66.30126654	74.70494209	64.20176635	65.13158758
OS9	mRNA	No	None	None	No	272.5694462	253.5254792	305.1267565	157.1662757	257.1930048	229.9844077	188.3382656	177.1161681	267.8698641	248.010444	293.6195669	238.2486828	278.0402252	229.7507501	221.9002927	263.3148296	239.4462158	266.5082347	261.1581559	325.5823927	305.6812559	280.0066535	291.7791951	285.6335218	249.3780957	305.2875887	245.3056208	187.9250936	264.9579276	295.1464837	245.9934494	214.872057	262.8690593	255.4772157	327.8894812	296.5069499	272.8153681	302.296656	326.6190075	272.9963873	260.8136068	289.4431792	264.4316646	247.4748489
CBX3	mRNA	No	None	None	No	425.5760375	381.5728297	355.2157298	336.3811863	543.0983591	504.6389125	295.1757167	343.8301538	515.7779699	448.1724299	441.7762931	396.1910572	351.502852	407.2447966	404.4100067	520.2413	375.0344626	425.9581283	351.7146085	340.4947602	441.1772856	395.5862438	543.2585959	400.706717	425.2328878	360.2750987	502.6451163	298.7727344	481.6407366	345.7018353	399.8180091	416.8876294	470.5317688	439.4208304	331.1574259	458.3440998	297.2664418	459.3214991	393.9388374	431.0213089	320.9320158	249.0020137	384.5438866	340.1511062
ATP6V1G1	mRNA	No	None	None	No	286.9739517	194.424451	252.5666627	124.4886376	323.377338	176.0897026	128.582104	123.8158921	297.6779158	180.067627	265.4495485	306.6722744	177.4125621	338.5084401	197.8543747	437.7296914	205.2302371	309.0338035	194.4141185	255.5676255	280.030952	162.9883728	315.6266145	199.3484833	303.0616971	289.3143211	316.0739646	109.4644345	280.9465331	236.0615647	266.826483	322.6048912	420.744635	306.8835011	245.8012855	263.5496712	166.269749	416.0886813	255.4157626	271.0790111	379.2437469	312.7406552	203.6394329	366.4280482
SET	mRNA	No	None	None	No	620.7017609	507.8071411	441.9791353	429.8571027	758.9572242	601.1897124	414.5181521	428.1589782	774.0534961	555.7527722	594.6694765	659.9696791	496.8777549	656.8888125	551.6627204	542.5629373	369.0950373	672.6596823	540.2244801	495.9572339	500.3880567	446.3780396	775.3115967	534.7700418	650.3205812	420.8123387	726.6864894	393.6101061	746.4612868	482.885772	585.7965475	617.6597202	492.8682775	691.6181052	494.8450912	484.8188113	432.8727626	656.6332273	508.8087487	561.8031134	552.8290583	388.2178999	451.029849	630.7231986
RPS26	mRNA	No	None	None	No	644.7520671	378.9390004	361.6440051	540.1437111	489.7387068	403.236527	572.86861	575.9201675	537.9498519	430.58379	335.3149236	634.1192598	367.8544169	568.8919226	395.8454269	582.2776864	466.4366768	544.499777	374.1587553	354.8787049	355.3244453	418.828235	312.1206562	390.9465284	625.113291	301.5587928	520.0075312	593.3641885	531.9715791	336.3797511	633.984734	554.6692968	640.7289871	476.376243	333.4064565	380.4511714	444.0559862	416.9563171	503.7269309	466.5711985	557.0815389	363.2779699	357.4171142	485.1414236
EZR	mRNA	No	Group_III	No_subset	No	322.5449663	301.0089634	315.2564654	304.5401837	316.0025954	213.5573851	310.2197724	310.8378381	326.1311459	236.790833	369.8805014	242.3947768	234.731696	386.0310673	332.2455637	384.436476	302.2255234	258.2225839	211.8455052	308.4309563	397.4265434	299.7321567	256.4788018	257.8781252	332.9243643	338.2469758	300.6135983	295.0306521	305.8297066	333.6888648	244.8687306	358.6910043	404.1494547	259.6784975	294.9497564	368.6694958	258.5866343	318.3964645	358.7846189	346.6624119	1127.130642	1193.793333	567.9527671	1222.727265
HDGF	mRNA	No	None	None	No	708.9355308	486.8640386	580.5982332	544.3273656	843.7176475	619.0228887	591.3072223	561.3203759	681.5437079	512.1816621	614.1151325	570.4702025	352.5468353	742.3422202	559.1445092	690.0264946	509.4208995	521.9228893	418.4537002	503.7594034	618.775618	504.4127626	660.8465795	517.7632079	668.9954588	576.5796629	795.2332795	596.7064699	664.4861696	556.8907766	565.7258921	685.1797196	694.4420042	557.6574776	543.6035014	613.4401698	452.5610203	650.0046515	712.654328	638.9488671	611.8479932	498.9146512	482.7455447	708.4498468
SERINC1	mRNA	No	None	None	No	214.0976255	229.7700962	232.1249995	115.3307257	280.2060613	206.4803967	111.9872439	115.5234441	262.4745661	191.5687442	289.1950051	232.3045341	211.5549635	259.0478835	189.133103	206.842053	148.8705428	225.9652088	166.8771115	197.7361182	212.2860336	179.9285372	277.2111611	234.816028	221.4831555	238.9443861	256.500871	103.5909837	234.7053606	223.15998	215.7992641	237.2987011	196.3061785	252.3602855	208.9588402	199.8123525	140.7562885	214.9738814	138.6924094	165.7255357	277.9595722	277.6666093	231.8881034	314.5989479
H2AFY	mRNA	No	None	None	No	534.9010598	500.2463266	550.5097357	371.1779192	419.910963	388.7582444	374.8349014	365.9030533	556.9346826	548.3730997	580.4361076	755.1177197	699.1400106	559.6633257	509.9352427	324.9419252	324.8452391	621.7856753	522.7448623	579.3259855	459.7732211	432.0711946	522.6882385	521.1872005	517.1023481	541.9112193	406.3627841	373.2096013	561.2297837	563.079055	750.8136123	547.9256061	310.6708177	587.8754402	587.9976193	444.7451345	548.4504435	449.9145284	477.3193953	501.1854067	509.2398239	447.6496323	366.7724887	381.6010589
RPN1	mRNA	No	None	None	No	395.6774712	371.9991333	429.2374464	295.4393295	343.9179359	384.5086287	292.5190026	310.1675294	329.2296177	362.4525352	343.5851415	356.6564541	347.9940753	335.679422	379.0490025	416.6716864	371.8326609	361.122578	367.232525	469.8683111	346.7510815	324.9471394	354.3350895	366.0730286	384.554755	413.6517669	329.5999566	290.2097808	312.0164909	349.0875595	341.7957618	331.4541552	401.2459554	362.4429981	445.9899613	373.8536143	287.9467736	500.4547329	527.0927569	470.6120503	370.8692459	407.8103026	455.2919063	370.197122
RAC2	mRNA	No	None	None	No	589.8255653	524.515064	764.9427254	535.9698226	505.04523	463.7678885	543.0564938	562.1676518	408.786246	435.4230068	494.9746435	540.3265922	622.3906227	505.5506739	477.5966218	464.0101953	611.2507602	477.5061906	568.1181717	639.2980456	606.7818661	623.578997	392.2637568	497.3495895	497.2531812	612.9662791	471.6554972	531.3431489	411.898281	524.2864673	540.3909661	431.7970146	485.3187403	422.8161413	578.3479194	683.1462171	536.6877304	386.0638154	641.2989795	532.5772671	407.4828989	533.0611861	462.8735337	366.4057324
SSBP1	mRNA	No	None	None	No	279.6872395	221.4713485	245.7619903	245.6859676	346.0828183	297.497105	252.9687708	258.2951841	321.4510737	271.9242768	327.10235	320.4643965	235.8553742	242.2470217	238.5422571	318.0371778	261.278443	283.569674	232.252656	296.2233034	312.8245214	235.3382523	425.3837251	236.6925776	324.0989913	277.2682843	350.432589	240.7155002	309.0459141	282.2606011	311.6793096	249.0851787	292.0695368	277.4504716	295.8217125	295.8926491	263.1606892	379.7495589	322.8836982	392.4974853	228.6146105	241.0933427	252.7578874	296.6871965
HMGA1	mRNA	No	None	None	No	877.9488963	668.3976654	672.9130828	807.2781989	730.2276288	740.9563715	829.7213491	821.7088135	706.0884298	763.1918853	493.2326198	707.2735236	678.1108227	861.8390997	870.5608625	532.5356995	598.7868987	677.4208509	859.0857543	701.2075622	631.0927062	702.1349557	363.5760715	750.4640412	750.4074196	522.577604	656.9979658	788.1764162	684.1923623	540.3370353	672.8142168	707.8162678	676.9420644	610.38653	612.900361	726.2293408	425.6751556	635.0822154	866.1138167	752.9137331	1014.451134	821.3993996	730.645453	801.4196936
NCSTN	mRNA	No	None	None	No	299.832255	210.310001	293.4314333	123.5562961	279.1653012	211.9377405	139.5764464	134.6712105	284.0479373	219.0350733	312.4137208	268.4193001	216.3868822	247.8421275	179.9093242	258.3223525	200.336919	231.943047	181.0263265	255.650569	344.6242438	259.5735499	317.5017641	231.089502	265.8199239	308.5333683	278.5920718	137.979663	276.7970599	312.3977213	287.4658755	234.1630232	285.6766272	237.3837655	252.7129147	342.6153514	259.1163989	361.671798	279.9894829	255.1425263	245.0432484	265.1693384	229.3653394	249.4357088
FDFT1	mRNA	No	None	None	No	453.6935437	383.1550332	479.5520475	417.1216559	390.6569293	280.5289139	331.8231867	306.4153474	509.3481913	306.6400629	521.8740491	499.0132201	374.0745984	369.1956356	251.4351274	520.0286908	416.082098	436.2277152	302.6212105	402.0827562	586.5946958	526.2569153	356.6914677	464.3876634	414.9552567	441.5308308	396.5499478	312.4891427	494.1860521	521.8739036	501.2600396	345.059975	501.4562149	419.8879164	389.9337782	601.646361	405.8896457	354.4475365	415.9709271	344.3684398	448.9022592	463.3270855	389.4965334	523.4173492
CD37	mRNA	No	None	None	No	230.0083052	378.9936108	330.777266	244.7801852	208.1409091	289.103342	255.8800484	244.7911926	190.8427955	309.9706371	244.629641	281.7856372	427.3075317	266.6646414	323.5563243	185.9293625	288.1221889	254.4674837	395.693771	326.3448162	228.1547469	272.0267833	165.9083688	316.1364911	215.9678681	321.7941912	194.6189573	235.5039563	187.3149061	286.2283301	284.035957	233.5733231	215.9976067	225.7561181	315.8455755	215.6785213	362.7750558	250.8127538	274.8463372	218.3769109	201.3580781	265.2181689	222.8492746	159.7577618
PDIA4	mRNA	No	None	None	No	258.752567	215.3124363	277.3926403	98.63376971	226.7167464	237.3540494	117.8063215	118.9930156	184.0828502	227.4119979	209.1106807	120.5342662	123.2900803	174.4053049	209.0767712	155.1201059	136.2861385	126.2981318	133.1040663	184.3558179	206.9948199	160.7358675	251.2694607	218.8133346	254.9216841	272.9396276	216.5357591	110.1894993	183.398925	221.4166572	110.2314151	168.8097592	145.5694631	128.2426859	180.4113402	200.5391307	174.1857826	442.3076778	503.7006558	407.8261332	243.1308533	288.7756119	380.3965528	226.460082
CCT3	mRNA	No	None	None	No	422.7744893	407.333365	418.3599734	511.1852491	492.2163244	518.4212337	530.5807087	527.8332819	437.1093227	483.9212786	472.9913662	349.5484764	326.8737837	377.6717897	421.4829507	370.0503884	406.0203039	333.5691439	368.8724021	426.035364	551.0783308	442.0153204	654.0156492	422.3640975	441.0175017	390.0853668	488.6910819	523.6376015	439.9640209	458.5250412	346.309978	373.5949057	340.0999837	316.7422246	407.7083706	538.5750737	522.3321042	685.6353065	657.7376508	651.9825059	313.0728985	370.2976349	574.0739353	367.1692977
AZIN1	mRNA	No	None	None	No	172.6678666	176.3585682	195.803441	138.3574671	197.9188571	171.1690527	119.8917926	126.3005422	178.9448691	149.6997874	187.1572554	188.8585286	185.4466241	204.7107347	192.9114139	179.2002647	139.9354237	203.0800664	191.2942715	189.7921422	187.907753	143.9641751	241.7326447	144.9417449	177.3363708	182.2506502	190.820719	115.220925	162.4301836	147.5655889	161.6697921	191.312656	160.4273026	222.4184702	199.7812766	168.1001765	133.3751871	202.0387938	184.0697202	218.1730405	341.6570999	335.4742236	274.0485559	313.3467597
ILF2	mRNA	No	None	None	No	532.2234171	361.9695015	448.6571263	408.4513911	542.7530219	462.1936691	427.0211657	416.2310544	540.4310356	440.296874	530.0079585	444.1888415	333.7414827	470.1936218	412.4408457	532.9438012	388.2521254	427.5956388	366.2122662	469.8810211	549.6684945	394.5042003	601.8371265	409.7214347	497.5660231	409.9880851	541.6931637	410.9161115	508.0717607	506.0549342	425.8131567	463.6673479	474.8355664	427.6912033	456.5843308	524.0774233	400.8716891	543.0111433	587.9188175	528.8912344	466.634156	431.7527615	483.6175233	537.8520995
ATP5A1	mRNA	No	None	None	No	397.2505583	501.2797644	428.6586412	763.3980821	393.3262129	562.0993165	772.2932147	755.6667705	431.9759481	599.0008223	497.5212733	452.9455727	505.5898071	385.9516933	512.9738366	441.6603377	571.6653349	447.9285074	521.2782093	502.4359674	508.6824028	562.8430342	534.0170808	504.4689824	407.2714872	412.2615221	386.6597397	783.5527472	429.8320231	490.3653032	455.1911743	385.8014586	396.7951911	388.468933	487.6031355	494.5735637	569.3943627	503.8282401	552.8189155	508.2157883	302.9364513	355.6507171	605.7550438	317.924266
BMI1	mRNA	No	None	None	No	286.9609938	239.4675544	261.5792965	148.7488451	176.2450858	138.2193194	133.5509473	151.6249576	200.2101022	158.7601657	196.0905887	248.8043414	210.2923607	342.7270412	294.4311234	230.8580992	150.0659435	255.5604739	221.6340273	234.6972574	137.0889487	89.26928205	201.5880734	168.7062691	240.732724	239.2950904	160.2772892	115.1253741	171.9264499	146.449599	207.1873599	291.9127632	187.5649149	251.4584101	202.7522784	129.3395213	94.99601465	263.7680953	200.4177886	204.0610326	472.8360768	467.5251102	412.1164367	261.3536093
SCD	mRNA	No	None	None	No	676.0072797	453.892304	857.7729444	778.0623031	255.3955825	144.94369	487.1902498	475.6422448	383.8502111	173.4030916	430.8581701	762.6412114	609.0713219	592.1572281	363.9804376	695.4066714	545.1294605	627.4727003	413.2067751	686.4124528	414.1469782	258.7712668	219.1028173	327.2747175	723.8928733	798.0794989	239.5002362	474.8195154	383.2665271	385.5415481	717.675525	578.4622577	698.988354	768.0289372	676.2590653	386.2635594	206.1090479	554.5697127	546.3757493	453.885762	632.340579	532.6618328	343.6665476	279.2183749
INSIG1	mRNA	Yes	Group_III	No_subset	No	300.9751721	293.5566731	362.2035093	377.2914774	179.2457817	91.42253273	269.1962328	276.9798477	242.95477	105.2832737	297.6538703	399.7482576	257.9874686	291.6269749	174.2504852	400.3532283	297.4936148	318.694119	140.2776768	319.9235378	277.9545	264.1174433	178.5643193	256.6447199	434.8059876	547.716774	217.0768446	321.2361653	276.2611292	324.3709598	558.8308865	382.5598715	442.4349286	494.0614217	469.932793	280.4651231	191.9086842	241.3542853	345.7118269	238.4370163	1175.460601	1258.084115	748.9009609	730.4261357
RAB13	mRNA	No	None	None	No	233.1670812	196.4739382	265.5911246	157.8050768	99.91624043	90.16949959	229.638395	209.6591935	124.048335	106.9882329	162.1383031	214.6334182	172.1090535	224.0908309	174.7617318	374.9019702	286.839006	201.9327996	162.2361011	220.2985195	151.9994187	136.870643	139.4121892	116.2565748	259.9172781	285.9674568	100.7110979	220.3177289	140.080599	158.281156	193.8213217	214.069795	331.2522673	202.2286862	209.7042316	146.5148526	116.5738921	282.1453524	239.9598734	209.0003476	234.434636	266.918192	159.1606396	117.3072535
CDC37	mRNA	No	None	None	No	394.6766702	327.5320285	367.1112746	333.819721	409.7639477	365.178975	367.6687984	358.0049416	378.231202	392.2576494	342.9106141	339.8040246	333.6999881	367.2217323	353.7646031	303.1491525	311.5815756	362.794535	418.5394518	451.9019151	386.9061218	371.8478389	383.871588	361.9966948	364.3283302	384.3784312	404.627646	355.4739898	394.9617177	386.0538227	353.0962694	354.9769089	344.2481737	374.5883454	481.3299526	433.8917458	383.9211008	402.2413944	461.9588277	472.9315272	425.7219799	394.6456535	325.9176733	440.4349375
CAT	mRNA	No	None	None	No	426.2282292	382.1678598	520.1914958	351.6910371	300.3822916	316.3720841	345.3151505	335.5035341	399.1081496	398.080158	448.1437786	393.3866433	304.0692965	449.5211447	344.9959042	559.6429583	481.9464525	353.886134	303.8614293	408.9439607	535.3939665	385.3488605	532.1924058	371.6367512	392.6427699	484.4805465	292.5371485	329.1203871	382.5502665	414.5846313	375.779282	447.8626069	516.820544	335.9650373	397.0793649	512.5428772	305.9075217	686.9213015	470.5940202	394.3720782	299.2171551	394.755235	399.6179668	218.6851363
GRN	mRNA	No	None	None	No	293.4036105	560.1289986	509.8190805	214.7748928	527.8108478	791.3825255	320.2216295	313.7935776	356.5054312	695.8614198	489.691979	328.2816494	604.1762009	331.903665	455.7199636	187.2765831	346.144605	339.0432795	585.4425324	507.6380398	408.0350049	666.5049263	374.5452108	894.3833009	246.6369281	425.6159437	505.4182552	302.8218222	349.6078019	617.6947238	336.8881452	275.4229334	205.9397387	265.9220462	464.8110719	473.8067348	798.2027961	270.3410235	279.8055196	275.5885186	263.9634242	443.7010225	321.5839977	487.4429972
BAZ1A	mRNA	No	None	None	No	379.3446497	250.3617155	330.7101425	193.5985392	253.6210503	181.7782061	269.5666738	276.7304092	334.078904	224.3014534	302.611591	344.7318585	254.7870736	405.6405377	317.7901019	304.6145902	242.8380054	403.0191467	297.6515616	326.0098877	408.7176672	246.6093788	398.9373739	206.2091043	670.0364795	594.5571864	446.1154593	390.3204728	551.380541	421.8396879	538.0513371	705.7968654	470.0092661	846.9697016	597.8296082	379.2285649	312.8503315	439.7115127	510.1242492	584.0421187	350.9996171	330.1213547	245.0647585	187.2707638
CCT7	mRNA	No	None	None	No	399.0295871	313.0148061	405.3868467	449.7913634	400.2564953	392.275492	449.1475563	440.429258	396.1423269	385.1598355	451.5018338	340.0598434	300.3021524	359.0267695	363.9137352	348.8370008	310.6129566	336.3255136	315.8325951	485.4880958	568.2331875	320.9291286	569.1000564	334.4359102	410.6964613	418.4242243	407.3543945	451.8803158	392.0087386	476.2802432	356.9588458	339.7142504	334.6549118	300.6362626	475.9645666	547.2183765	356.5371981	655.6226458	667.7090116	663.8552603	325.1324015	388.8234088	473.9726835	328.4609529
DDX3Y	mRNA	No	None	None	No	199.436111	149.2921777	212.1710582	120.1402393	230.4989814	129.7437217	95.58394233	90.95132758	191.0195567	113.1559036	212.9117751	161.7208924	114.5442217	224.3923991	142.5673502	189.3519235	133.9693276	166.9894564	107.5153251	157.6087518	208.7737121	133.5599719	215.4939215	130.5922601	232.2746322	242.1842955	228.9072392	92.37290499	184.2617073	171.0420847	166.7371849	249.5552981	190.4900575	199.5863603	174.0131606	203.8590747	94.59586807	224.1060447	176.8506171	197.7031568	251.3607461	307.0289707	218.4779807	270.79015
RBMX	mRNA	No	None	None	No	458.1720469	383.0263546	473.9990925	368.2840299	497.6481619	413.4364322	374.3175107	362.5293945	495.5161016	399.2209616	508.3546986	434.5930361	387.1849211	507.0098587	443.9723254	417.3012444	300.6727357	429.3788747	375.1095817	443.1269974	508.923958	335.3538777	621.1228769	389.816159	446.3753957	458.2535104	493.9647567	353.2004258	472.0392234	465.8578031	415.626143	486.2459972	414.7232314	455.1891522	451.2897698	472.0714221	327.9304956	435.992623	449.0363124	483.1066473	328.4236773	338.2115609	396.0786152	368.6830648
ZYX	mRNA	No	None	None	No	319.6894084	327.9396818	435.5589798	397.0274059	341.0327903	348.0201541	445.3473571	437.7173302	302.3841395	337.5012202	353.3394385	273.5567699	410.0866971	289.8329666	309.6530316	244.9716019	343.0971063	276.7613182	364.3643786	395.1283295	375.6758092	421.0618239	264.3698004	405.9756505	267.8912531	395.7092033	328.6152768	440.0966963	295.7995886	417.4115669	300.087302	247.2278862	279.0331975	262.7445509	428.4580655	453.818344	383.8645491	272.045589	354.2138833	351.0650404	309.9396716	444.9766842	325.9771017	328.9030295
EDEM1	mRNA	No	None	None	No	251.052448	283.7539261	346.0615782	238.3202029	156.4119054	155.6509765	232.1808137	228.6501249	183.942977	161.6149968	226.633967	248.8266082	290.8629935	243.0037443	266.5585202	306.0209348	299.5777109	235.0552003	188.236577	245.5166309	328.6989503	243.798531	218.2070693	192.2787796	369.9955218	537.8473008	220.0236891	307.8813553	283.5942767	322.3446024	326.6739941	390.2669536	401.4023881	280.5734945	286.206468	322.8209327	331.3372541	460.851225	335.355766	362.1313732	385.0361371	456.7561224	414.3185734	240.0420235
BTG2	mRNA	Yes	Group_IVb	No_subset	No	70.38446973	93.44150186	110.475956	88.31436715	73.11926167	36.46139492	127.390796	102.5283735	85.70307154	49.05502832	112.709164	72.1816544	74.38258827	105.947068	62.71320901	63.78040932	72.45653799	74.17109982	63.52123127	84.40943007	70.99946914	153.0514674	31.18371025	92.74326984	81.93049345	143.6371465	97.20053064	127.7506454	85.75721396	118.356989	98.20772533	114.6683077	66.83323695	103.6043577	129.8038294	67.1100225	53.86246657	10.6784835	31.34467243	24.29827673	665.6403131	856.5090346	306.245399	319.4742652
VIM	mRNA	Yes	Group_IVa	No_subset	No	111.7823847	205.898143	235.1488643	2242.320629	138.7471869	98.26711653	2320.113152	2337.173569	151.0639541	124.2193213	252.9893501	186.3977421	139.5324091	261.4616958	189.2322184	34.75314007	27.94913046	139.9243902	114.2794474	241.0996849	113.2016249	56.65509448	87.91326678	169.7215152	119.9344397	188.5583701	129.916773	2295.311374	138.4480071	248.038533	147.1565929	249.0560098	27.71433312	130.6444223	234.9000563	122.3354789	119.6432843	134.6264024	82.07076893	57.84589045	535.8715007	735.0179429	447.4583453	440.4030553
GART	mRNA	No	None	None	No	129.5703842	67.84919352	115.184673	68.88461831	119.9064517	89.40735644	65.88383835	63.92145524	102.1462038	67.55659551	93.43244041	117.9888602	87.30357518	80.12074945	69.52463373	78.14558103	61.46761073	111.3219168	90.49639437	127.2863759	134.0809167	60.06037648	165.3718154	52.88487417	130.5303316	112.7607483	111.4508751	66.72320691	92.34239826	89.44108489	113.4167224	87.5395718	83.88127402	123.9823666	126.7851248	117.2326894	72.93630016	286.8985511	177.5032611	183.1751996	76.24205459	85.53686609	107.1581269	64.91910478
RPL18	mRNA	No	None	None	No	702.5216224	1224.388518	625.4831442	1313.389098	847.0570543	1404.985073	1203.21654	1207.716646	752.7224184	1369.681372	603.6539875	751.9613638	1117.72602	729.219646	1118.805677	714.5008808	1243.014056	750.0979886	1201.191873	730.3234199	632.3635347	1268.37503	417.3562156	1289.911561	697.1846444	562.516244	782.2698766	1167.14658	777.8449489	761.3472763	734.2639628	671.2431202	751.2682173	662.5180377	691.6600021	739.8220826	1354.510349	398.6481118	643.3299709	604.7476249	737.4675349	661.5323249	931.5585448	920.7080091
CRKL	mRNA	No	Group_I	Not_aNonelyzed	No	77.45407281	82.82286543	84.21668388	76.55379487	81.2772512	88.59263063	68.00553142	68.68412353	79.46576954	75.36556456	83.15974375	62.74338849	71.60555422	78.64308464	82.75958453	61.62832426	74.59067598	74.55793394	81.30990783	74.50227583	85.99633113	88.70539883	80.10140046	76.93877638	72.81660347	73.88595729	80.98640542	64.19478034	76.45980183	77.02653091	56.66098384	70.94013804	58.62427198	81.16755459	72.86596551	83.24237399	67.84038349	81.78677119	77.01894042	72.50873396	73.86018819	86.74632541	92.63807268	77.91460793
STAT2	mRNA	No	Group_IIb	ISG	No	46.25244585	33.12207302	67.22749368	17.93521141	27.2522549	13.67368554	15.037013	17.55957606	24.58456096	17.44971788	25.58981135	37.14159939	40.57527707	42.48955683	25.80827174	35.31703669	28.14511923	31.04337348	24.51315544	31.00545843	33.32468858	19.59428704	38.1909832	20.31339683	220.2924905	265.1369479	168.7472146	119.1805298	166.24244	197.1477365	186.6541655	221.5154658	195.4204894	75.58868615	73.30736833	40.25247577	204.4388453	289.8640197	195.2708222	189.111854	33.02805111	41.47014996	25.91435769	14.81151406
ATP6V0E1	mRNA	No	None	None	No	212.5816965	138.3701209	232.658671	185.6920484	141.8772942	92.98947996	228.2569286	210.2216265	175.1188294	111.5498559	170.1490005	361.6575304	211.4711426	195.7157541	119.2636765	240.3542483	159.7718931	275.9498144	163.1175599	267.1374705	198.9229606	153.9652634	170.565414	110.5417602	180.3632705	220.7663978	125.821409	204.5145535	176.59743	172.9846358	336.9368442	178.0697795	213.3597509	254.3212283	243.2531049	211.1670509	145.358203	287.5087148	205.9259215	220.3497959	174.2768518	190.8528927	152.7338829	113.6984446
TRIM14	mRNA	No	Group_IIa	ISG	No	73.97841661	50.37518005	69.45244569	37.99210528	80.80272013	71.03349793	33.3737128	33.20890249	79.84548572	72.20861061	66.40048555	52.66366807	49.27970886	74.98100972	70.78005134	65.84482986	55.54420921	53.82089524	57.32733586	52.00745218	73.46676219	45.0788733	117.8511895	56.90393976	141.0010962	142.6810372	127.9963049	63.23047962	143.1608047	130.5904217	117.5284934	156.6958908	141.4712793	58.86196707	52.04612001	77.41881651	144.5829117	313.3756777	154.2031252	159.8304043	41.35334791	40.90045155	48.85753482	43.75722206
BARX1	mRNA	No	None	None	No	201.0571067	296.1528477	223.0167902	266.8793134	131.7773559	161.7079997	258.4157484	275.7168951	125.4194372	163.1277508	77.64780508	212.5626445	273.8078397	196.3557757	323.8073992	163.7363727	334.94279	176.1015738	241.5259061	200.6867638	95.84574009	362.8500884	43.6532009	192.8956135	197.2245419	183.1931477	108.4512403	249.5254409	133.5562739	121.6176891	203.2866738	211.3975674	159.943415	158.9101285	192.8050979	144.4850736	173.9445863	137.5120952	128.5239411	162.521654	338.9322145	300.9316354	149.7262363	215.3291928
CALM3	mRNA	No	None	None	No	913.3075653	584.7813996	700.8866294	500.0010472	730.4701003	458.4614293	535.0336279	508.4986264	744.1527261	564.9278396	519.0091861	805.2276506	522.350049	914.5068353	602.4373432	740.9638542	509.2084118	761.1935574	545.1447112	603.5320409	622.1958343	534.0085567	527.2307314	564.2473092	838.9435712	619.077328	715.2256904	514.4531454	759.3018555	567.1501044	835.9750458	852.9375234	902.0804018	743.5668489	579.4420493	637.9819977	522.3207753	470.6689993	664.0006821	588.3332634	773.0289627	577.5328986	499.1449207	643.5905119
DNAJB6	mRNA	No	Group_I	Not_aNonelyzed	No	156.1391351	108.8585127	134.5066594	137.8168145	171.4359263	100.9447869	124.8672614	118.1011878	143.5146125	77.1892811	115.9172827	177.1838144	105.875414	160.7082859	104.1630491	177.1510801	106.7958903	169.178998	105.0229906	124.5364894	115.2239881	95.13197102	140.0204387	94.49805968	185.8205975	148.9173118	161.2646614	120.1603145	138.5016992	98.52463547	166.9206255	182.6232911	152.8852833	168.4054401	130.9067094	116.6093858	90.23473563	150.6821473	122.88049	149.5287635	181.6446048	161.1656271	129.0606203	175.0964611
ITGB1	mRNA	No	None	None	No	348.492134	231.8752233	372.6598854	166.5529363	177.0272586	108.1863784	155.76884	153.0955113	197.2363582	120.9790019	209.8353691	324.1524333	228.4107792	358.877548	241.9980589	404.2169734	227.5819727	336.032282	194.3349505	321.9562894	229.4959718	120.6679998	223.0273306	126.8423703	362.3344001	400.1606225	167.0869852	153.217049	191.1726482	166.913292	306.1222334	356.9175253	387.5133787	358.0812218	338.2795985	213.1160528	92.29709615	410.2469358	338.9162628	372.4983985	407.5076368	428.838722	291.6961143	186.4032404
C11orf58	mRNA	No	None	None	No	264.7513189	208.4063596	240.3128526	178.8818134	276.7025484	243.9952042	159.0101253	179.9622949	267.6309961	224.4074527	280.6066577	220.1405729	201.6758601	246.7057208	219.5661287	232.5197384	152.2384848	239.2067864	194.9447866	234.86228	258.908865	177.9459202	329.6577774	211.1452791	282.7892647	285.3615374	286.2363991	161.022036	262.6059566	260.1015509	245.2063509	268.4781856	245.6823557	239.2640457	225.3793717	254.74638	185.8326384	426.6700323	293.0918548	309.416884	216.8562376	237.0855523	264.8491098	218.1500709
BLZF1	mRNA	No	Group_IIa	ISG	No	33.6623144	36.83613554	40.41384117	24.35603985	24.24250312	24.61149392	22.10342646	21.9504617	28.41231699	24.1705909	33.63384702	30.3845529	32.96847318	37.99710184	36.08405794	44.98368246	33.6715755	35.3132021	32.28987251	29.01726925	36.90432761	21.70692847	34.44175851	23.00799708	136.318312	183.0358551	90.63017198	39.60019482	97.36290015	123.2327982	96.98159414	156.6191802	129.6897713	36.07118801	32.00496763	37.41423763	100.7474239	179.7211552	97.80678701	126.4224073	65.66811674	70.00680962	59.26471595	47.68806373
SPRY2	mRNA	Yes	Group_I	NoOE_rescue	No	63.98973055	50.28221477	65.18979813	37.02025607	47.70988648	31.99837618	23.54525951	20.65952238	58.00530749	31.82453561	55.51726171	84.32933399	60.56347195	73.23768168	37.98327137	79.21762047	56.55429704	68.75969789	41.73725345	58.23314802	48.54200039	50.19009965	37.47288696	39.96675965	58.89975237	52.13501862	39.15678775	15.5471671	48.69732934	48.25739599	69.03380903	66.18750174	58.50074296	52.09949619	46.95945289	42.50755916	30.94690411	35.05874449	32.705615	34.26143767	142.6172193	147.9677804	89.62678764	63.44933873
WDFY1	mRNA	No	None	None	No	174.9822937	128.5057571	196.2096271	149.6394344	111.8004551	83.761551	145.3038049	155.3619001	97.34797152	75.75064981	96.78769225	208.7936178	212.8001642	164.3426022	158.2961468	109.285773	89.60344641	231.955249	185.0502516	200.954418	134.406083	91.48421942	141.9012652	84.89665675	180.0530133	201.7517691	110.0322279	140.685075	83.42096069	80.57816939	194.6917654	176.3978587	101.032423	211.3375527	178.4699392	124.2184478	58.71828744	506.5963291	164.3576401	197.5756354	170.5629184	165.3441446	128.6676135	103.807412
SUMO3	mRNA	No	None	None	No	615.7857445	415.7413703	517.7727893	295.1133668	525.1278509	378.6163227	310.1715631	308.904633	467.6539459	354.0928378	368.2017813	617.3935458	411.9441783	487.4553357	331.7138396	350.8664266	278.1246618	600.5921274	432.2197994	530.5110733	348.4528982	365.1046807	334.5661086	372.3304545	589.5888874	529.4747719	510.6209269	295.6561386	467.0353865	374.1089043	622.981548	434.9487302	391.3441748	597.4147626	547.9795659	386.4113753	325.6861129	436.1424017	508.5796015	515.8829129	547.8746471	419.9922934	320.7463224	437.079262
MYH9	mRNA	No	None	None	No	568.0611439	603.5196389	754.379699	462.4715344	374.8858566	383.2373538	538.0589145	516.9939245	490.000233	566.528532	630.5669023	455.5509406	643.4720258	570.9605475	619.2391319	434.1506998	510.8294471	421.2844543	654.9608064	707.8919922	656.722373	536.7882113	494.0573948	625.5175595	459.0814176	655.0712806	299.0342651	485.9110756	439.0952934	581.1016241	381.583819	452.9728525	407.6936907	420.5000895	668.3146949	617.9834308	410.6337881	551.2729918	587.2577344	579.0244922	391.0634416	540.4068055	429.3678525	319.9849042
STT3B	mRNA	No	None	None	No	232.2423327	168.2136124	222.6438603	127.3681005	287.414519	207.7330961	107.6850289	110.7297537	269.1910539	179.3196906	265.9226096	211.8090155	152.8568358	223.5116281	166.8193204	230.9238028	129.7570391	208.0681984	155.2944993	192.85497	244.1366722	154.1409487	319.068074	177.3629428	238.1717699	223.968073	264.8219562	97.62758502	236.2484616	202.0826262	201.0055709	212.8116813	202.6031324	229.2355767	195.5371779	222.2407895	134.6339452	353.5608909	233.7211056	245.9868354	226.946101	200.9979783	225.0307381	222.3718551
MASTL	mRNA	No	Group_IIa	ISG	No	47.8776842	40.54156235	53.4194686	33.57384959	24.23763559	20.97866319	31.32565217	31.20861188	19.99351774	17.16048597	23.55964688	39.43330866	32.46398906	60.04215038	44.54834495	52.05051304	36.6540439	38.82449133	28.43253424	35.15521938	23.20540187	19.93614455	24.32305955	19.15010831	132.8586332	143.831068	52.97436892	70.77992984	46.23603767	55.29865133	100.6317909	160.8461367	132.5208686	48.83943389	44.06407228	26.31950819	30.46105175	154.1289307	98.6091533	107.6636204	62.85999906	60.97716294	53.50273354	27.07546072
NRD1	mRNA	No	None	None	No	355.4086853	281.0693517	376.4044211	265.5381566	387.6150705	324.8040164	261.8198222	264.7935164	373.3219929	310.6223113	383.6461225	299.6938983	254.9881192	345.8702694	325.8295746	356.4371533	321.7649558	274.9947023	248.3578842	305.9232109	426.8257045	351.4294593	478.5354554	301.5874851	372.0501911	402.4178416	390.0930664	282.1618522	372.1694414	381.4359545	304.6006165	377.0242159	367.1717393	333.6350806	313.3661393	404.6328511	328.0270283	503.0237894	394.8754168	385.1043606	303.7021607	310.5994515	357.8018041	309.1726248
MRPL37	mRNA	No	None	None	No	462.2725345	293.7895489	402.5334819	379.5954552	371.6513643	342.8801948	358.738334	368.142598	397.9597429	338.2165781	368.2170963	351.0099721	253.038348	353.9030738	315.2279224	416.2095615	357.9397752	363.1648153	276.0416746	407.6107039	391.5249304	341.0324572	491.4024991	292.1798419	392.8189955	391.9130557	383.0119753	372.102365	363.3543387	379.511517	339.9376271	328.7829723	420.252797	340.0287159	398.038771	431.2545097	298.3747647	493.4525705	595.8209918	557.6077809	350.9391939	356.8154851	380.1794707	293.4976036
MYADM	mRNA	Yes	None	None	No	581.3639191	360.9598884	572.7407995	773.5877223	490.783779	220.6456315	627.4558724	655.9385837	448.1318871	208.6022608	487.9679395	463.6269059	339.2838635	835.5804188	377.6415916	615.1273745	314.9193178	580.5128452	350.4895195	561.2808528	499.0000715	305.3771096	149.2759665	283.993806	414.171613	413.2431073	428.8020218	570.633218	350.2143824	419.6099873	380.0728475	556.2734346	673.3784892	487.0230342	473.0086	539.3925947	190.2177138	183.5354495	388.806082	360.7475305	1140.492056	987.3280711	629.0772366	1021.661334
ARL6IP1	mRNA	No	None	None	No	369.2421796	348.946252	413.4055288	336.9754	410.8294797	322.3460614	369.8101609	397.4180018	431.2092955	337.9914993	441.9753659	392.12542	310.4722432	437.5425735	331.706285	404.652988	303.7164126	396.063926	299.0743881	370.8686393	370.4131612	324.4215242	537.3004848	360.3312449	379.9628109	431.6912728	391.3857281	364.4551242	405.4930462	364.8684593	363.3756861	423.2556475	383.8786316	398.7562663	333.4775941	357.6884691	296.4798035	339.8154106	336.9121287	321.1813273	394.7936549	398.8362916	389.7328866	399.0431347
FUBP1	mRNA	No	None	None	No	309.9854875	153.3098541	267.6334515	127.3805952	381.6516174	203.0796886	135.9828787	136.5302713	356.5274029	191.377785	300.6467913	267.1214177	165.4987534	319.162638	182.888313	231.0682149	148.1962094	226.6622759	162.5360348	209.7476278	298.8482167	162.4791645	401.9432808	177.3011111	333.0361719	268.69409	372.9670912	136.1201497	332.0113543	257.7485423	252.3211994	314.9991547	237.1918031	282.4480716	219.4315621	258.581027	160.3556143	401.8325476	284.9991412	323.2265056	305.0096011	315.9154869	195.2111074	379.9100404
PGK1	mRNA	No	None	None	No	316.6332978	441.2372835	474.2705152	585.6889486	274.3748683	349.2130907	440.5541711	440.6351083	271.80207	327.15451	400.6166257	325.4901917	430.4278265	305.5742371	350.8126767	318.1504836	375.0649031	343.2305076	391.6133018	466.7516453	449.197813	360.8070436	322.8988273	396.3548067	303.7313289	460.1175002	271.8174121	433.9961583	264.1744632	392.1308194	310.2034231	305.1805333	298.2509121	332.8694645	465.8225227	421.664135	309.3567495	346.5659341	381.3152362	427.1406995	276.3985063	382.6529641	457.4665178	253.4221566
GOLPH3	mRNA	No	None	None	No	200.1085539	182.5811308	214.5230066	287.7635523	128.9971624	129.583624	254.4094485	270.0170719	143.4771483	143.537921	164.8140118	205.6753255	214.2687084	165.5853875	213.1120462	135.1448243	137.1284575	234.3490624	258.641262	233.0444621	136.692661	133.4715855	140.6408199	178.6132141	226.1079614	245.0171222	147.2884019	302.9032634	161.8849708	173.105848	236.3207222	187.9117252	145.772707	326.1418339	316.1535533	141.676261	128.3613472	248.2949926	262.6341987	264.7158152	204.367125	224.2082731	305.8006641	126.1780153
FAM105A	mRNA	No	None	None	No	179.3825446	101.9972023	202.0831231	190.3302022	139.9994028	110.3839748	181.578185	163.457816	98.2736147	88.26576759	115.891997	151.5214413	129.4503788	122.9060078	160.7519117	89.45690325	81.69449719	148.5627539	139.8999286	156.2440188	125.4974016	117.8883428	138.9788758	102.724839	135.3552776	161.624681	104.4165358	149.2977952	77.69216785	80.24340515	106.6245943	106.1633954	71.10032417	113.6541331	114.9156533	115.3250833	68.60878451	300.4048631	152.7306066	174.4006002	74.03663214	76.65744775	141.6814733	60.83845177
MANF	mRNA	No	None	None	No	262.0161907	135.081507	221.1812961	81.4100851	206.6435114	132.7802604	90.96185814	85.0562691	176.563834	111.8057686	130.5349804	127.3585082	81.43211243	215.2628925	144.4623278	206.0418036	105.3094468	163.3483376	102.267824	151.4863063	149.9339642	87.3283699	197.767012	115.1286898	281.5773697	255.3457757	229.4119103	91.50875144	176.2090563	144.6979159	137.229231	229.3997596	212.4845662	179.7465939	159.8221536	141.0238963	112.2617212	293.0331464	382.387881	344.8455951	358.2851335	310.4611508	326.2634868	314.6072845
CNP	mRNA	No	Group_IIa	ISG	No	61.22415654	87.39357693	91.00895098	83.93017845	48.12933121	67.29666818	83.71382254	92.60468381	49.86966333	71.89166162	68.91987744	52.49695163	75.79441158	62.44521526	85.84786826	52.39663928	71.75718017	45.87909424	65.50456077	66.95204682	83.72348255	76.56064449	65.94930295	73.55327237	128.9338091	229.1947331	92.78854544	162.4841958	109.4552922	160.3792002	118.7191649	128.2504145	109.7737646	43.27919107	77.50714126	80.1087977	203.9000678	212.9059446	158.674182	175.2256435	45.09650815	59.24724149	55.25364769	36.29377768
PRRC2C	mRNA	No	None	None	No	302.2893224	166.1549935	269.1754324	150.0436491	392.6139327	209.632194	150.8768577	148.8895554	375.6205989	193.3058965	323.5353446	210.6746075	159.6526483	330.2320525	183.3711779	165.8615031	136.0217615	170.1726283	155.5519996	173.9543905	290.152815	159.591272	368.6052364	203.3568067	353.0449036	297.2899937	410.0080683	159.9228452	398.3345392	305.6251232	217.5514211	357.9767091	200.1121364	342.2437326	218.1430123	219.0715657	171.048296	311.7064637	210.969997	256.1773941	254.9264103	257.1230925	151.6571993	327.3754845
PSAP	mRNA	No	Group_IVa	No_subset	No	237.4695246	435.8703646	376.4847097	280.0779946	143.8441698	235.9541849	366.9981508	375.3957616	158.4157282	291.3147618	240.9091072	218.5248675	439.1459183	264.706672	409.4911844	265.0098445	432.8130336	274.5673003	501.6266453	391.698409	224.5573627	284.6896999	201.1222699	344.5416295	191.8117186	335.4250023	136.9073927	357.6988573	137.6183541	240.8627094	210.7346756	216.9657308	240.7839828	241.8128531	374.4640702	211.2439788	350.7405202	237.5898091	264.4720407	262.8408979	242.3809298	376.5531694	345.4213311	157.4980837
EPRS	mRNA	No	None	None	No	329.5366283	250.0915792	299.1367631	239.8703121	307.6489147	264.6824918	210.727806	200.0562007	347.6791909	268.6518625	372.5176029	285.5362504	339.5315049	302.5805601	382.8748886	326.9735161	239.0847168	438.0061283	385.1036418	478.1795422	436.2655953	242.5544198	552.2997106	255.2789523	330.4798177	299.6567393	289.4809668	201.4642309	340.8558107	290.0217442	261.9494807	311.3974337	288.7066309	495.8170957	469.6503781	387.5027531	378.4691149	750.4885776	372.2262193	384.4391355	254.9786301	243.8417122	321.4008166	252.5007705
C1orf43	mRNA	No	None	None	No	312.1102303	365.0352439	340.6025206	435.7878381	289.9505948	393.695497	429.605075	413.4885971	284.2280781	369.3637924	327.9893227	307.0780594	360.6324745	301.4232129	397.6976897	359.8762787	450.9890073	277.9525284	351.6592887	305.095119	416.3486934	437.6741055	327.4458195	369.4827448	324.4493851	315.9663314	317.6297523	454.7503719	290.9863808	339.9299192	309.8693574	324.6603811	343.1080249	290.6827024	330.5313602	406.7860857	469.588035	348.634561	395.0823934	367.1068845	299.4390281	370.1089807	506.7672266	290.8335166
NDUFS5	mRNA	No	None	None	No	521.4574899	428.7462301	344.7624926	509.3316614	491.4010534	386.0635923	485.7253806	470.8372183	505.9903605	421.1307554	336.097468	544.8092062	353.8697127	514.0847379	399.0671974	556.2379483	430.3348772	517.6220893	380.3287372	385.7695784	366.8712372	408.6514643	399.3236639	381.3625176	558.705535	352.200825	461.306121	484.1351164	470.7243179	320.9762693	500.9578209	504.1051498	543.8937875	465.7684735	361.6588047	412.9859494	324.1816082	378.3352074	504.3544239	510.4448216	561.2457611	400.6742315	448.513851	490.0532846
TPR	mRNA	No	None	None	No	321.508137	196.2704672	308.4839292	176.6534614	327.9937557	211.5561303	170.0103269	160.2763614	316.7629981	196.6002839	339.7539676	242.9078693	179.0342091	328.7116667	224.1884806	257.2880822	171.3019446	213.4454801	158.6223844	221.5167347	332.2582598	160.5688569	527.0842339	182.0944363	325.8170048	323.9551303	292.1178489	166.8911689	302.867876	263.4473403	223.8273371	335.0061603	248.0686501	282.1159366	230.8397955	276.6617275	139.4750539	434.6899985	292.5733221	323.2394585	232.8287979	275.6789768	198.1318765	218.7542258
EIF2S2	mRNA	No	None	None	No	327.8761723	253.673074	275.692533	261.3292302	316.000158	235.9951214	237.9335096	239.3537514	308.4907622	226.3171983	269.8240021	360.1800942	300.5013706	309.749735	277.655643	333.4604927	231.0147628	423.4791988	289.0254727	353.4894089	299.9919287	239.3928411	362.8044754	225.566746	348.8059442	313.9240262	341.4664746	258.6693358	335.6599029	264.2806608	379.6712414	365.7647275	349.8517172	476.4315422	392.05015	296.2637184	267.0561759	496.8608147	325.8674947	346.0448865	249.1221072	224.6690452	248.4883371	260.9194102
SON	mRNA	No	None	None	No	258.6929927	256.8219562	311.8525996	191.7761407	210.651716	220.3802555	197.8704191	190.8756216	217.9467172	218.3257056	246.5931679	230.1731712	311.8286139	208.447676	221.4175788	140.4754742	181.1873752	240.2788381	306.7743428	278.036334	234.4469792	187.2254745	226.9417833	213.9119259	295.0485607	314.7540163	220.7804846	199.682616	219.0395226	236.4062287	214.4435975	223.7460383	152.3297738	317.0075149	305.2341991	201.7875835	199.5034643	298.9893358	239.7125775	267.2026505	252.8913172	302.1376279	323.0147462	201.1152304
DMRTA2	mRNA	Yes	Group_I	Not_aNonelyzed	No	52.71952808	84.55080736	55.76453733	56.17268611	43.2069201	55.40476665	55.84519618	62.08327721	56.90429318	77.49164695	52.35022974	60.38067402	78.4280346	64.25283588	103.3940805	52.89380042	96.53682122	58.27014142	85.44722936	59.69695522	42.72602634	84.70364613	58.05537749	88.06958474	48.15010772	50.03308663	34.17266821	48.14844087	54.6169707	50.87614556	46.37147582	53.32555082	48.69665418	47.6948865	51.89236082	49.90037646	91.92824669	49.59114863	38.89454203	48.55502021	55.25533373	54.98348699	43.00156646	41.87227015
TMEM59	mRNA	No	None	None	No	252.639194	409.3090212	333.5178993	265.2391053	228.8949948	341.3842931	270.6230404	264.2907027	247.1992629	349.3829311	303.4132433	288.7782224	363.3895942	250.3090737	309.5581377	317.0205969	407.5295998	276.3787525	336.9647845	319.4815543	265.6366499	364.9564043	278.1618416	364.4942041	272.6804051	349.5504327	248.6409486	279.7103091	268.4593352	307.2305928	298.8019799	275.3650602	302.9621085	279.7313423	318.9057721	288.2038892	367.2096287	281.8916871	268.9376867	256.4530906	210.8041235	274.2417103	352.73482	195.3390634
UBQLN1	mRNA	No	Group_I	Not_aNonelyzed	No	127.5940641	128.536963	137.5931774	112.4540484	154.1667907	151.7892782	110.0428681	114.5918356	149.7156928	129.8690753	154.8182501	114.6000347	120.4724366	142.9994146	134.3417196	142.434615	125.8518469	120.0809178	127.6554695	123.4972883	160.6287786	133.2032948	135.927223	140.383192	119.684203	127.6240188	140.6981034	102.8510658	125.8862101	126.4028461	100.9597958	130.6903006	127.7901305	129.9574413	117.6313538	151.1150086	104.1814196	137.3751841	127.091419	131.1096928	141.9456868	149.1801169	155.6222005	164.7977677
SF3B14	mRNA	No	None	None	No	449.7278882	340.4568111	330.503113	290.7794032	567.1229538	383.8515095	237.6433447	248.4337023	557.5689268	376.164887	414.9422778	515.7185313	325.2130951	458.6120713	341.1172638	560.3321643	348.1946164	566.5553556	322.4966677	374.6984776	362.0725123	328.3120532	504.7988631	353.9312214	521.3617538	340.1126034	548.830055	232.4779954	575.9726197	350.364143	542.1587945	472.6070888	509.3678472	538.1303457	379.6443473	359.6324786	335.7698496	393.9453646	371.5646927	445.242994	502.7874748	322.197756	332.3078743	528.7409863
AFF1	mRNA	Yes	Group_I	NoOE_rescue	No	75.54314582	55.22218319	95.84893886	81.38534993	68.63101113	44.29238447	105.433331	91.70460916	66.42769803	36.05054915	63.57252524	55.72377435	51.88073103	75.23922873	47.04020634	39.47624134	39.19290687	53.4563582	52.40311617	57.77006793	86.36396271	42.33410332	110.9618925	41.96016317	77.19784107	91.47844248	59.45219945	98.68648244	59.97131616	58.06289456	52.53941526	74.79758565	43.65044777	63.55284026	56.37372498	73.28993985	34.03303567	123.134417	56.05899398	67.549308	50.36674205	62.16779965	50.17283024	46.81694594
CTSC	mRNA	No	None	None	No	202.867945	204.0695733	228.5764474	157.3088773	188.5933634	229.3270175	188.8871192	185.7055653	187.6077433	212.1276302	213.9721222	239.9674249	255.9103956	163.4924224	189.7155769	213.1695356	237.3512806	213.6261078	267.2568414	235.2875664	214.4507937	197.5678703	222.7767223	208.2499937	207.5677494	234.4361356	200.4873701	186.8572132	193.0241709	213.4235623	240.3815322	168.315491	224.3360943	216.8875539	238.8889524	202.6333914	228.0663475	394.0447747	260.0741722	269.3571198	158.8219237	178.2951744	256.2759743	140.0888002
SNRPD1	mRNA	No	None	None	No	339.9760011	140.1807789	212.1130292	155.2613876	406.2580208	173.6425236	145.1389675	154.3411397	351.1714659	164.1286265	234.4902532	337.6536034	136.8921191	321.5328151	157.7114684	357.8671449	151.2572932	378.8500963	140.415961	246.4891795	253.1398468	144.9092645	398.7433193	120.0274429	344.5159854	218.8091504	405.2721398	143.875266	322.4180078	199.1582234	303.4318793	297.4296189	325.3482114	316.3296927	233.7789143	231.8030049	143.9948673	347.166344	289.6969764	336.0428124	311.0262431	210.0005299	163.5934211	352.4777738
MSANTD4	mRNA	No	Group_I	Not_aNonelyzed	No	22.64196288	20.90930474	21.55817021	9.587111471	30.31323048	23.47830604	10.25325369	12.36477401	26.23098651	23.3230374	25.49935852	18.46456351	20.30440451	20.24289332	23.58825882	21.77121264	16.96416975	25.78830241	26.78655739	23.58891962	27.16731217	18.69686489	34.16434357	21.1435729	22.36628278	21.66822381	29.01037614	10.29242961	23.82164619	20.11548253	15.54364263	23.21621916	19.36680582	31.44489718	21.65120205	20.87691482	19.48542821	36.12594485	25.22303544	32.18658795	51.31007485	55.67312338	57.47694782	42.55686373
TGFBI	mRNA	No	None	None	No	159.0671007	215.8108453	265.411999	216.70901	59.10475244	77.9544021	470.3026298	457.5551927	221.267652	275.5307912	288.0322542	180.4182578	349.6850041	141.317589	161.8833087	85.76762678	110.8626773	194.8641791	289.7157075	290.6309713	242.1447599	266.3342398	264.8672493	312.2705673	138.2019112	247.5769778	64.07143294	461.9247927	206.3885212	290.8689121	176.0867058	123.2288994	85.83140828	182.1252488	273.6105902	240.6829425	335.1973667	301.7223304	198.4507446	195.68036	136.4480452	202.1089989	199.4981704	44.07581444
RPL23	mRNA	No	None	None	No	583.5050391	498.9209545	502.2258351	499.5374244	760.5853103	604.9016856	478.4989585	469.0702926	736.4505009	575.9571645	733.109695	727.3454502	546.3896151	612.8251024	485.3574873	659.3978484	435.5195701	721.3791808	567.484779	587.5464536	632.3531841	522.167147	704.6584356	590.7926005	586.8971043	528.5116547	750.1796615	465.8568092	716.7858866	637.6605456	736.5151157	600.4930888	613.1907914	656.378254	567.6744313	611.3430822	567.6891006	326.2746674	496.7519685	533.8721138	608.1278459	537.4041539	420.6240225	754.077199
TNFSF10	mRNA	Yes	Group_IIb	IRF3or7_target	No	13.51010673	10.06727129	15.82285769	8.543198278	9.877773087	7.494793158	12.81445252	11.28360396	10.70768401	9.127852061	10.72255296	17.94411021	13.81807454	12.43050604	8.623910475	8.268526552	5.089024394	10.8203732	5.33061618	11.20501098	14.45844425	5.020930136	40.71435546	5.349139727	217.1087977	397.4355582	141.390677	80.47441432	122.7603923	133.6065881	276.9917129	226.4214221	146.8448127	24.24359456	28.28568274	24.21503189	148.5113335	303.2870449	145.1957493	193.2691386	6.23228202	6.593533187	7.421682863	6.427535363
NAP1L1	mRNA	No	None	None	No	391.8405139	312.1242294	391.8207576	264.848015	453.6815503	274.6675045	271.15926	275.4437927	457.4823063	277.5216542	488.2740867	492.9438337	335.2370273	439.0798662	299.4174045	398.5137545	215.2976404	551.1044928	332.3399888	475.3406043	386.6281803	239.7654103	590.4612726	280.9354584	406.5304802	424.5253902	396.2578287	265.8718713	427.7238303	398.7912359	468.9107803	452.5216843	354.9693555	519.7147182	469.9215292	382.9285975	219.1647306	339.1885711	333.9573605	364.2711356	427.6480356	402.449896	294.4419565	411.1484553
ATP5C1	mRNA	No	None	None	No	414.1232033	305.4083514	328.7813073	450.1993697	200.1274044	170.6080431	468.213943	431.346751	215.6657833	184.1917429	178.0607612	550.0685396	374.2673907	441.7929798	353.0750477	518.1305228	367.5760318	489.1247712	352.880905	362.8862757	194.6773999	185.6994428	226.1402363	172.72153	434.1770458	333.9896852	212.6690935	469.1108149	213.0171012	162.8165347	552.000413	443.3004461	462.8746402	470.2786231	372.6751103	204.9302035	183.7774189	439.4948046	356.3721231	372.7092292	366.4267273	296.4145478	366.4972496	175.2571831
ETF1	mRNA	No	None	None	No	237.6458864	250.7957093	258.4890336	304.3784929	208.3226952	212.8507904	318.9103793	313.3228858	257.6089099	240.2053674	321.2113284	335.5123003	336.0716731	255.4511346	248.4074073	230.2251762	237.1226874	296.3066634	274.2291851	337.3001756	297.1643689	243.8334728	263.645513	238.5157824	249.1448624	291.8802009	226.1096681	316.7036299	245.577019	277.3959305	338.1635089	269.3230934	215.9377596	346.6214651	387.6218567	281.8395827	203.6009879	246.992596	249.2646212	292.003572	351.4887986	392.4291749	314.4487695	276.9461072
SHOX2	mRNA	No	Group_III	No_subset	No	148.9007259	91.63810779	125.1695327	66.11800022	158.2120116	74.94999626	66.13801738	68.96017206	166.6921081	84.18746199	122.6074259	166.294287	92.86302813	149.7216334	89.57347505	122.9337368	75.70677537	142.7186825	86.07113384	114.5074071	106.5762145	75.07522762	148.802349	94.48220769	179.4529957	142.5958355	140.8595697	76.2692643	181.1660159	123.0426034	167.7844353	181.5135639	154.2448245	146.1000011	105.9387714	115.9968321	102.8287798	181.6596471	125.5151174	139.9458153	349.3888168	306.1227381	198.5655916	335.4860489
MATR3	mRNA	No	None	None	No	330.5365742	279.0880763	337.0103284	272.989319	351.8267603	275.2818079	256.4084762	269.1320195	371.0364387	268.646311	420.3638819	372.3306092	298.7454948	337.8993426	272.0499529	292.6651188	184.9710957	334.4857221	270.1075826	344.09772	358.7237764	221.3894059	470.6374728	280.4004816	345.7619535	373.5589268	329.5176994	242.3662498	350.1181495	337.9216415	351.0698951	328.0832479	263.9929002	353.6590297	361.9540101	344.324824	186.675177	370.8737835	328.0396105	361.2267643	307.5848835	311.8259554	276.5426613	306.8160378
RSRC2	mRNA	No	None	None	No	211.2189263	88.18250641	155.407507	83.90131084	221.1516873	98.74474719	87.00926533	85.68648908	190.2052904	86.07569281	167.2140333	191.5232352	96.40215989	225.6988286	106.6292795	212.5361649	102.399312	229.529327	88.72409439	151.9958514	143.7071754	95.56241977	223.5012288	85.22681883	240.3311814	188.1749988	227.6766925	93.36124873	200.7789967	142.7818135	223.9676722	228.8677091	213.370043	273.3410646	194.2500538	137.0613565	87.66408201	243.8928963	199.7066854	197.6520931	315.3056901	296.8731534	162.0936462	281.1386481
BTK	mRNA	No	Group_I	Not_aNonelyzed	No	133.4899385	82.61440298	116.3390859	91.95051925	128.2310364	73.78259151	92.88762698	90.7263249	149.6185207	84.603666	121.8455416	135.88541	83.14533428	139.3409093	82.57441926	118.8426051	64.16753918	131.973756	93.01446033	119.6924574	124.8477538	68.99603891	183.9311122	75.86339841	126.8675865	123.3149105	121.9447028	95.75783966	141.4865896	120.9611124	121.8358556	133.3417738	110.8143479	134.1777205	114.2526012	108.3996559	92.16392815	233.1253907	123.2762622	127.2773526	100.9863947	99.81592365	95.05664936	91.27594556
WAC	mRNA	No	None	None	No	297.1117397	138.7228247	248.4780223	136.0312098	185.289007	89.73272708	127.9790594	130.8768993	189.3449655	88.56693308	150.5479961	295.0525056	155.8173276	331.8363922	164.8479341	292.7164465	151.8575993	272.2966542	141.562081	203.7012781	134.8114124	88.51904233	184.8779025	92.42749931	278.9213981	230.0948818	167.6217921	130.7254765	175.7903154	127.1357911	254.8028195	303.8800341	260.4318283	320.0769001	205.7813704	123.1387378	75.43731045	307.9570923	200.3345101	231.0473388	254.8514182	205.1238351	129.9983217	150.5337104
DECR1	mRNA	No	None	None	No	219.6477514	154.8031241	220.499165	176.4046579	112.1912512	103.0348811	183.3321732	183.6271126	148.1033312	134.2674932	182.8318481	250.3572352	214.0825588	193.9876869	180.8029541	270.9019557	171.4332868	233.6227383	191.2084795	238.3687382	170.1140331	126.6182052	231.1400965	128.8877539	206.5994347	236.538674	117.7065773	188.903922	158.6385191	162.6559866	245.834106	197.0980135	218.3163872	207.0097671	242.444268	164.7628363	149.6019582	418.9618714	249.827144	252.3895582	182.1233421	189.3946213	181.4920586	91.67139249
TMED2	mRNA	No	None	None	No	350.439151	266.8307237	341.3550788	196.7714152	371.5829491	271.359089	178.8919339	201.4112611	332.7123549	251.8201376	333.4617111	302.9953486	229.691851	323.1863635	263.1792015	353.3350792	228.0417067	383.3935518	263.230286	372.4392855	300.7019138	214.8948213	430.7508873	251.6674734	378.1784198	376.1285023	321.7265173	179.6398526	314.409486	268.7828542	290.8818641	309.0496424	325.3176187	393.0625766	369.5002681	295.8101543	195.6658205	458.3323395	410.9458436	409.9494433	394.8303483	334.2801718	372.0948531	347.0598019
UBE2E1	mRNA	No	Group_IVa	No_subset	No	173.7019773	215.9338963	168.4939275	155.3753902	164.3159619	200.273505	149.3747476	151.9516158	183.670638	206.1227767	186.7335455	166.6207165	191.8478699	179.1648056	200.912152	184.4088301	155.7244386	155.851641	179.5734917	143.2254018	152.2932949	149.8953221	172.5205081	196.8952256	158.7094375	164.6209412	152.0641365	135.372348	174.9895229	163.0495359	157.8133175	184.3950581	175.053339	147.4552861	138.5249489	161.9640047	145.4153185	186.1737214	141.8360593	166.4272489	174.4033655	180.2971162	193.6443291	178.8302624
XRCC5	mRNA	No	None	None	No	421.4325934	381.4512822	436.9498552	347.0891799	397.054317	425.569009	378.6731218	384.1991821	408.578018	396.7398501	492.55395	384.8088784	347.4391074	417.7407117	430.1541295	363.2027778	337.3310446	401.4961367	380.1282025	421.4794226	474.596583	371.2791115	675.3821836	345.54994	419.3066741	448.6256636	393.3409494	376.4959074	389.2822457	409.4299589	360.0255539	411.6414621	323.6409228	433.7137167	422.3165197	425.1228553	352.2383265	627.6233374	480.3241697	554.1670072	276.5264269	288.5159113	385.750462	271.9684849
PATL1	mRNA	No	Group_I	Not_aNonelyzed	No	78.25215713	52.89185877	72.34410638	52.4739519	73.18587009	52.77448541	44.68019382	44.28614923	68.52604434	47.61388137	60.66000777	61.69607195	50.09196243	77.34755779	58.66768328	65.52761775	56.40265102	68.21124935	51.375281	62.8300628	62.19098212	57.85368494	68.24486859	48.41058267	115.4664758	130.077917	105.4944936	64.16732762	95.69445077	89.53640627	106.3316044	130.4830127	131.0849843	87.7388309	70.69406871	61.21005777	78.52844918	190.3826591	94.61673795	103.3522015	68.31731824	63.16036069	50.33224199	68.58334369
PIK3AP1	mRNA	Yes	Group_VII	No_subset	No	109.6595477	90.21890756	136.714895	132.2525514	55.31827763	42.5752521	148.5876004	143.7700019	48.52313403	42.0236186	61.90709548	100.7850073	98.98307121	114.4246388	91.88314737	48.73997081	57.96542896	82.66104481	81.20288375	99.22838582	60.4935969	43.57105055	78.50970003	49.81387278	194.4674126	245.7249165	84.4100282	193.5203504	79.03314091	89.13758211	164.3317007	201.2927653	95.3931616	156.5161013	168.7878651	58.09109393	72.99650331	241.7756382	191.493535	192.8515493	59.7515929	67.46944889	68.60490529	31.25506355
AK2	mRNA	No	None	None	No	396.2323692	327.2847406	391.7791774	360.0050389	257.6275522	270.0941484	347.7804752	346.2576785	283.1134957	285.5765015	288.9453718	398.8514405	349.1238069	392.920088	353.378998	542.1354851	438.8436931	364.9221403	341.2270012	375.4272363	448.4091532	308.5970565	343.1981316	254.4016364	400.2163105	376.1480508	258.8887029	354.8441395	281.5053231	276.2810053	393.5131682	388.1019235	480.6187808	382.297824	373.2506109	426.1949121	221.9845806	536.3201793	455.1747092	431.7536775	266.7524039	300.6520165	384.7427715	178.8168159
CAPRIN1	mRNA	No	None	None	No	428.4898408	348.5108666	425.4193516	314.5215464	449.1722108	383.5509659	326.030158	335.0070187	501.8515576	396.6883288	476.1085794	409.482149	351.5672361	454.8085773	382.5507901	365.6067643	316.3574393	393.1741991	368.7465148	393.1927819	457.9593268	348.854183	585.1416005	368.4112703	421.1335082	402.3516193	425.5426968	324.9734679	482.4234041	422.7672874	390.7027662	434.3805847	366.6009887	470.3489866	392.1707337	433.2222068	371.1115381	495.7063322	395.6373761	432.3879745	305.7155097	305.9885212	306.5448421	326.7750778
PNN	mRNA	No	None	None	No	342.1964027	150.2827394	243.2181499	141.3282943	478.4779874	218.5472743	132.7110365	121.1515966	384.5525704	183.459688	294.4792996	333.6814315	184.8292088	329.9718115	187.9613991	278.8873522	128.451675	371.3349881	198.3645896	244.3858016	281.5173234	158.4753676	345.1512088	163.2164649	322.3304077	217.6788367	433.6268295	125.193928	354.0958369	237.6458705	268.7521251	304.1795285	252.3120327	399.406712	277.0997218	243.1948883	116.8391148	275.2433791	241.6174074	266.0413017	317.9798023	275.3937866	184.6676579	408.3575138
CAPN2	mRNA	No	None	None	No	155.2536337	206.8752071	231.3918998	119.2432501	202.6097058	194.84882	133.5717698	132.0062766	232.5259811	232.4344432	349.8742479	147.9961363	185.9914574	169.7733071	204.9212565	158.4883627	170.8541368	129.9691716	165.2534831	174.5102844	260.8340454	240.4060648	295.9611915	245.5069722	160.6560943	238.0951759	204.1268284	134.290561	255.1190013	374.8503611	148.34822	188.0796138	151.9052616	124.7537515	162.4107911	223.9617109	386.8520285	427.2573536	190.716065	208.7210576	210.3449559	279.5927462	222.6580883	226.5889399
MRFAP1	mRNA	No	None	None	No	296.9630468	286.8663871	306.808956	335.7428382	288.4171983	261.1364474	301.3321558	296.9629335	270.0065521	271.2175622	307.5487274	298.7455413	301.7688866	278.1915842	291.9804536	299.5467971	291.7281144	318.2669069	323.9850957	360.9796151	311.4412679	291.0326907	333.8833918	257.7880991	305.2615182	327.7114089	281.4692307	306.7470107	282.8369853	281.2835679	321.7561371	277.5226149	267.3453346	313.8581262	355.9165756	306.563702	340.6223793	382.9243059	342.4203445	384.7952409	262.6487916	285.4284287	319.111841	256.128173
EWSR1	mRNA	No	None	None	No	431.4882616	329.447314	383.9155748	183.8957229	490.7357452	419.4408936	203.0691319	197.3656844	448.9397836	424.331454	379.6163521	370.6992131	389.1497671	452.2468294	381.3877471	291.201507	282.9401411	401.453861	404.4038042	361.3552712	332.7143319	329.193551	312.7319021	398.0770511	420.2533251	373.2152294	517.4035042	209.7910887	434.8416043	420.8107901	398.0953989	400.3453426	329.5227943	399.9250397	403.26848	337.815716	327.0612354	304.4592398	375.7112491	327.4391278	398.4426552	322.9909079	330.4144956	471.7642627
DDX17	mRNA	No	None	None	No	342.2400622	306.3109468	359.3486369	257.1914595	372.3007293	386.9658749	221.0950712	240.3613282	412.3753274	373.9937064	407.8004959	326.2008324	396.3606959	371.4363882	355.6206943	284.8702736	267.7337227	344.8150416	418.1478123	308.4710756	366.7509329	290.4357754	406.7920227	301.1250304	337.211441	320.0216167	374.8522644	218.6325829	388.1332961	355.1678573	311.5051232	360.4354978	292.2181699	421.1135146	313.6045425	338.214027	329.7584567	326.7483704	322.1768342	329.6906891	343.1236793	375.1307248	290.7985436	388.7766187
CD74	mRNA	Yes	None	None	No	215.2005143	169.3012356	232.5248326	310.7495513	198.5789351	106.5539933	407.7716868	389.7633696	306.9863278	231.0071421	312.3689875	365.3055161	350.3707977	262.5553282	183.5519639	66.86721473	60.49247855	321.2121875	310.0784057	340.4653026	185.6159315	146.2405802	237.3239962	309.9391664	173.2866982	213.4854671	189.7678304	392.7887215	290.0137917	357.0116838	386.2259843	201.5585642	80.48441254	253.846999	331.855257	207.3898332	413.7304262	224.7169704	160.7472248	167.916997	211.1140645	246.2252002	133.7752958	193.0911139
TNFRSF21	mRNA	Yes	Group_I	GroupI_IRF3dependent	No	17.4530861	22.44829359	21.266522	19.8820067	33.55582804	41.31899968	26.22708138	24.07016565	27.96363974	35.65379997	30.86267999	16.35667418	29.74542339	20.1255043	21.55664884	5.878679952	9.592952114	17.96529964	28.16625636	18.09320967	16.52667903	21.25565697	29.52901406	35.85050892	13.8985272	17.84778848	31.32801705	23.3698904	25.14968507	27.11896566	12.51231073	15.59963552	6.043960269	14.93904459	15.62008083	19.19576546	23.57135842	16.83423452	14.35219411	17.09210075	48.21585033	44.85673904	48.62426492	62.38420597
GPX4	mRNA	No	None	None	No	455.226816	496.0658921	553.1979444	398.142885	284.1781203	370.7271617	385.552872	380.2632449	314.6663106	424.6136183	364.3135847	390.5659832	453.5837653	391.6171862	517.092232	420.3817309	595.5893527	394.7866614	469.5698873	635.7865128	428.6458476	477.4215913	272.8004324	438.9639058	381.9558562	490.4486801	264.5164446	352.9989358	289.2882077	404.7577998	340.7317269	324.8286284	428.9065353	289.3144822	548.5242751	476.0919142	404.791189	367.4995731	612.5633173	526.119394	442.1803601	538.9777527	453.6139048	305.729092
HNRNPF	mRNA	No	None	None	No	387.7169868	288.0301453	380.3202738	320.1196864	225.5280896	166.710316	324.7028558	333.3559223	198.0415343	173.7455034	198.3409073	349.4222519	274.4382456	425.0581204	342.7645921	353.0275204	287.5192513	408.0698539	350.0395527	401.4403626	252.8980198	169.3272739	195.0920512	173.977108	438.360922	446.4645299	244.8576849	347.4459212	226.8254018	217.3852563	385.2673816	447.5824285	387.9000672	454.5481263	446.8361723	229.4383875	180.0405535	367.464263	437.7712237	468.8668312	380.0030018	369.983601	332.8572233	208.7034815
P4HA1	mRNA	No	None	None	No	160.60302	152.9507693	213.0654066	162.2991389	41.97627306	26.11494442	84.55992028	87.78986373	62.72250041	36.52119593	71.39359757	191.3370704	184.2051004	132.6471018	89.55837604	160.8913653	97.76677892	201.7830534	128.1203478	206.0516418	74.8025116	39.94538236	56.44625029	83.84710283	161.8014849	222.9833385	43.41538099	90.73613803	64.96563785	71.13676244	185.6342406	137.7433644	154.5142285	231.0307153	209.0667045	70.73970968	29.01572933	145.5191286	134.9504711	172.8006974	153.9683515	185.5582646	184.4266271	34.76472115
BRD2	mRNA	No	None	None	No	260.9513769	187.2707519	268.1489445	211.285478	291.5926542	197.1538981	209.8296848	202.6511872	279.7533955	193.5675145	285.5881512	217.0638271	192.7457285	304.9739924	185.6276184	204.0018306	171.5191977	235.1409399	187.5550468	230.7650719	263.2955214	206.6938855	221.9371405	205.6203713	291.8406329	284.4250697	345.4810049	232.6148914	313.9917665	323.5724415	251.9787652	306.9854096	239.3376737	306.7693505	286.3344362	243.5860408	207.5972788	217.0493832	238.939821	234.4347361	327.212527	336.2886958	257.0753265	349.8411266
PTPRC	mRNA	No	None	None	No	281.2646332	248.0778258	372.7346102	118.2961644	289.1791802	186.9086853	95.64243796	91.93911447	283.7155784	185.3868559	407.6086992	233.1515786	201.7426508	303.7504583	192.4497793	214.9735555	181.1252875	169.8779996	142.7549727	215.1648526	289.6863385	208.2065239	292.4556724	221.9163837	322.5523521	430.8202868	338.89751	93.87866199	327.1438503	383.6079018	255.5376452	365.0689666	248.978184	218.4272754	230.8699178	255.9972987	216.3099566	214.472534	219.1989036	237.0210464	286.1364428	352.2670508	266.5941207	268.5727715
TPI1	mRNA	No	None	None	No	300.1813447	402.5007322	436.6862392	1237.268327	191.3483003	278.3494476	1038.382629	1013.845754	207.9363318	266.7448455	311.8877817	307.0718323	432.111197	273.7723678	337.5309833	256.5311882	333.1542692	298.0142062	391.7257653	454.9183613	406.5763225	354.2748174	201.0224131	330.160146	286.1528051	426.9356574	181.8296828	1029.256979	206.1853231	327.5888481	303.4115924	250.8230501	237.2460099	274.3951363	438.3318034	387.176181	275.1169276	280.7259114	398.6306966	380.0886703	281.3147731	408.7628933	476.5743353	178.593143
GNB1	mRNA	No	None	None	No	386.4343387	407.4682867	461.0650022	397.4452955	382.2037602	367.5430293	400.6088676	400.5017341	381.7909924	354.2082632	426.2348139	363.4115705	354.8897475	403.5726782	416.9088463	333.1642768	370.7059332	364.6011033	365.1475308	420.0591186	439.8953652	438.6650615	386.8394469	394.6435765	394.2702297	460.370591	379.7159792	397.425228	385.8491573	424.6352016	339.3965337	397.1215471	332.8551579	374.6527078	423.8924093	440.1411147	374.2848878	406.7275849	439.9669096	425.0609843	362.2614257	392.4770558	322.6563829	349.6028186
EIF2AK2	mRNA	No	Group_IIb	ISG	No	47.09364363	46.11977182	63.69649192	14.38544596	32.08420739	21.52945635	8.206857269	8.72043741	31.75130866	23.79666509	33.02423573	37.60663752	50.06370487	56.46191455	46.11800515	33.34896521	25.84028967	18.97888153	19.15194805	19.66288623	29.67152469	14.18882391	37.76818088	22.8982962	211.6015487	239.604161	169.9918065	74.03114969	178.0525129	163.2557316	156.2799766	226.9483192	144.4722077	49.66885311	34.65181549	30.45202909	126.6376753	367.8934672	134.8628647	181.3142842	43.95593546	36.28173894	22.1705075	28.78975277
HNRNPM	mRNA	No	None	None	No	467.5783025	366.4312685	382.9766427	364.7434136	546.4651371	420.9254951	383.2878109	374.0310333	480.934572	398.1638159	448.7606076	428.8696314	346.5583975	470.9500252	421.1869692	414.9321381	331.9069405	447.3746825	355.6440117	389.6180976	399.2091604	369.3058334	516.2706552	394.2564917	493.8115409	397.4574018	527.7728778	386.0508062	478.9518894	412.6164041	453.1803716	477.2958501	412.2237667	438.6056491	403.5537611	410.5624302	326.5781619	488.5475397	451.7769824	477.1349797	423.8603974	360.2050651	333.1341239	458.6784497
VAMP8	mRNA	No	None	None	No	550.6507237	562.6692647	423.4272859	666.0317113	441.6753305	547.1663799	755.2653966	695.9845898	457.3567161	585.5053073	416.43695	594.71963	542.3199265	472.3373583	587.3954717	552.8155918	677.1646358	440.7658578	548.2144002	396.3446908	443.5659905	614.6054223	358.3289523	561.6028806	481.9278188	401.6795275	445.0382829	730.8578147	469.3452105	414.0154897	567.5652743	507.8983131	588.5178025	423.3157132	404.6596725	430.1262806	598.5682302	346.0188069	517.5842074	409.0784181	450.9280431	357.7754927	570.5433084	344.4302155
BOLA2	mRNA	No	None	None	No	309.8218376	368.4224688	312.6892985	463.413642	306.8494373	408.333292	450.5273202	471.384628	298.7608946	392.311642	283.1251018	333.3471709	393.5560356	327.4903398	398.3823623	357.6995592	368.5282377	382.5968253	540.8935828	404.999468	354.5932102	388.2818467	324.3251914	336.752163	317.1279096	319.8737939	310.1526589	447.102239	276.1386911	286.9384921	300.75924	294.6748966	320.6217804	399.6323024	409.1651021	327.9317625	325.7067139	335.8007517	355.9892949	372.6034107	295.9834523	329.2181199	505.5360989	278.4141685
LMAN2	mRNA	No	None	None	No	314.210176	276.0732015	395.3346469	247.7612933	221.4462029	212.3316539	287.709194	297.029945	243.9045932	262.5713398	290.9172839	365.7970167	372.8787264	248.3578307	235.1290674	307.8558339	316.85952	377.6645002	314.9995769	594.0336572	351.2986518	298.1624254	280.9899143	281.5481902	296.5165025	365.4952686	200.3356434	286.3409841	250.3114629	341.9045207	355.9959722	219.9959683	323.580236	305.054726	574.8315057	381.8510148	289.6112984	300.60144	444.5937694	366.0253505	300.9508917	399.769849	331.4419663	216.9091082
CCT6A	mRNA	No	None	None	No	303.749848	255.7826986	274.2597388	267.9428506	356.8690237	357.6538817	285.0351521	283.6246312	358.9798784	327.2210905	352.9758331	293.9532976	250.52934	303.4538547	304.7022932	289.501579	248.6951201	318.4109461	301.4327092	303.981769	349.6661819	281.4772736	582.9757316	272.8360849	340.1312272	286.4937436	376.828345	279.8348337	351.5125932	310.018701	296.3800606	322.9980978	282.2193657	329.0684112	303.3384864	332.4969001	317.7740272	519.5772379	406.9760899	453.9764399	256.0782842	273.7752687	377.920826	304.0399718
VDAC3	mRNA	No	None	None	No	309.1375947	318.6563424	345.166633	389.9027425	291.6759601	341.4377015	353.9335731	363.4141441	293.0465517	317.054331	347.9571516	297.983941	297.0030683	279.2371713	310.6709231	318.3375556	269.1840279	279.9430185	284.7624895	323.5974094	401.4171187	313.1243814	439.9190212	283.2538121	300.4352644	329.2486834	291.006591	353.5991091	263.3993151	327.5025496	301.3926236	283.036998	247.6495538	255.882463	305.8793948	376.3538209	298.6109177	388.2712361	394.1263264	389.6980443	210.0668333	243.3405487	383.3121188	213.8404118
SF3B2	mRNA	No	None	None	No	343.5103406	212.7007106	346.1606737	233.8287789	362.6432312	228.2781983	239.6223884	233.5347226	340.1757338	229.5942599	349.1224518	293.5777765	187.7045961	327.0787185	243.8517126	297.8455366	214.8239132	308.3749055	226.9111011	377.9867449	361.3496644	238.9617549	403.6124545	239.3490873	337.6879496	338.3254177	336.660384	230.3310848	329.9505773	322.5671001	282.0800619	295.960255	284.3797985	297.5398071	354.2235429	344.1936528	220.8365483	421.0342772	391.5607918	405.8244803	289.4030041	295.7345507	266.0911833	305.1861656
GPATCH8	mRNA	No	None	None	No	507.1170966	387.2965818	524.1091448	348.4363133	637.3256624	456.884897	346.3434293	331.7513167	587.8259513	421.5849058	602.517181	423.7135377	419.5047852	526.324485	409.338652	294.289965	296.0473675	399.0732589	401.42285	440.4603624	514.4248035	360.9592834	558.4766505	444.9528027	464.7596551	467.3396221	608.8225372	309.8883075	563.1562662	532.3156779	385.8758918	465.3526481	349.9680712	528.6297145	443.4949126	453.8399773	352.794909	407.8397186	396.7307066	386.1185186	415.5731859	432.0258834	301.635232	583.5491563
PARP1	mRNA	No	None	None	No	515.4106974	383.4393612	465.2074701	306.560518	532.531942	475.1455222	324.2988618	311.7900954	467.2717769	448.498175	500.0308197	401.9689402	299.321908	488.992978	442.7083562	428.0111407	379.7482877	333.5941322	326.7098804	409.9539263	626.7482636	428.0908839	582.1533195	382.0290205	502.5980062	465.3883372	507.2922059	312.6758134	477.950865	472.0681914	379.35733	459.7459344	401.2206387	331.1915125	399.8882153	573.3583939	373.7705426	672.9302729	589.6078671	589.4949487	311.4845471	328.9570166	341.5263817	353.8398347
ATP5O	mRNA	No	None	None	No	284.5934347	426.3302586	339.9421852	447.2089303	192.2032349	318.9919067	428.7673734	431.4232842	230.4613877	338.4435335	271.5994568	420.0786411	530.8542479	207.3561508	344.2425661	278.9705996	363.7329464	400.621633	496.9007263	441.6842204	294.3389027	349.8982698	316.3460023	310.5648365	304.9882614	331.6713029	204.4049573	428.2797894	212.5271944	244.7835155	419.8376355	202.7324848	229.9219138	366.2119818	458.3012332	292.6265852	351.5480768	368.3612627	447.8768383	437.0966285	300.3732576	318.4180398	579.7818653	184.2595449
PPIE	mRNA	No	None	None	No	298.0651193	333.5916874	296.4997641	411.2737129	296.052618	401.434503	379.1982052	384.7985734	298.5160787	374.1463537	346.6743717	239.2432798	297.53347	259.772434	331.9125219	290.339602	337.199925	225.5741186	300.439662	301.429712	369.6047366	372.7045925	384.1946655	348.6617482	244.7692648	264.2221352	300.4879569	404.7894272	292.6328255	345.8971459	235.8603262	233.0015847	234.389035	238.0364071	272.3342275	361.4448657	389.8960684	348.604468	364.2999833	384.5530787	219.3379189	263.0146286	408.9951686	233.9957769
CTPS1	mRNA	No	None	None	No	404.2291885	356.9961436	376.1681258	362.5045407	477.0291548	574.423689	372.6785277	369.3917927	422.9015764	461.5572998	478.7497024	319.0709756	340.2160379	366.7119178	444.6116662	342.3128464	373.3105491	317.9076552	391.3109383	385.1595553	582.6171672	444.3181511	510.0655766	363.411983	351.7155789	329.1669622	498.1336063	355.5053586	404.8728264	446.2734775	293.5171296	347.2277533	302.24997	300.3715433	369.9895407	536.3015766	409.4041609	602.633109	536.8125223	543.1934944	234.4782944	267.3734426	367.4912042	371.1243752
ANXA4	mRNA	Yes	None	None	No	362.509796	436.1353504	474.1786253	629.7415398	56.40829919	65.16508399	791.3568193	814.0885383	94.46785018	110.4109028	86.68081859	293.7227142	323.0897248	668.3246965	579.602909	399.7937918	352.7588606	341.7005573	306.26392	320.345203	171.7196706	157.8971361	117.0430748	146.1016246	367.7896255	473.8998063	56.06920381	795.0542379	96.7123742	89.40215807	299.4746218	667.4529308	416.1634488	315.776686	319.6420719	175.2182544	101.325923	240.7701372	282.6793246	259.4427944	346.649455	299.1439082	264.3819601	63.3000615
RPL34	mRNA	No	None	None	No	420.0278594	683.6566539	403.1404085	728.0187068	557.0246049	739.779138	714.7930195	679.2730552	563.8668911	717.1232108	565.7984279	492.7586963	591.4875002	491.5047745	573.937899	550.2793971	746.9695724	550.1367748	560.1360304	447.4779591	485.1694553	865.8264034	380.881292	660.949959	400.8532092	379.8879446	526.9210264	686.4723239	513.6854499	549.6791935	482.0035671	449.4466772	435.5016661	434.5429847	425.5275636	457.8804675	971.7087174	265.2226248	374.9503125	385.3960474	464.0076085	414.9413539	562.3362992	597.2984219
TRA2B	mRNA	No	None	None	No	273.488414	186.9689115	229.9013216	238.589649	272.4327051	220.9997512	205.4006644	212.852127	259.3785418	197.5353846	213.189886	262.4853058	210.0336799	263.0005958	215.1620821	246.642405	200.0218008	314.844201	237.2883762	270.7991526	235.2419277	203.7219628	322.5843155	161.0589881	302.9108982	260.6357136	301.3207544	215.9379947	276.551719	227.4584644	286.5315613	291.5121227	295.0187005	357.1244088	298.8649162	246.1302285	241.1047874	308.2283304	301.3585563	347.9091152	359.9094792	360.5005786	279.0887637	363.8181785
OCIAD1	mRNA	No	None	None	No	313.1129958	216.2059379	258.5467089	214.146684	353.5679464	235.3290846	200.8649942	209.0481971	342.3818047	213.0734651	288.4025904	357.1660528	210.6546652	319.6571996	219.0061002	350.7362922	202.3137611	365.1243204	212.5849177	257.960907	238.8247259	218.2786024	363.1066384	206.7080983	330.4004118	271.7093645	355.9559958	206.6088021	355.0752688	246.1531047	328.5349636	329.2156008	346.0567649	354.6536125	268.0986331	261.7169968	214.3780766	299.2492702	239.4248865	265.5420676	324.3020696	236.0277055	249.2296632	310.0765876
HYOU1	mRNA	No	None	None	No	362.3208223	217.5236524	303.834546	100.8957374	314.4699972	285.5422439	121.1309758	116.5733886	267.3873076	269.6786448	272.8245029	158.6863944	150.1743308	247.118536	249.9037079	218.7671533	169.7846421	195.344461	188.7883149	233.6578714	292.2932798	198.3560988	332.1500023	274.4321228	332.2423622	298.7221339	322.1777601	120.5892405	256.9848224	282.3447616	152.9239214	220.6275724	233.0451164	190.6750684	227.4029689	264.9110807	208.8776091	439.4194448	604.4803193	444.3455389	397.1105378	376.7674819	473.5525169	381.5515236
MDH1	mRNA	No	None	None	No	279.3461086	394.5516155	319.0975154	361.6848423	198.2273136	299.449237	338.3444601	337.1086511	218.5120477	312.6926429	256.7266481	260.2791685	328.2018818	242.1869989	359.5821479	402.3807062	508.5911895	276.0792401	348.5506792	325.6991101	402.5941015	435.1403019	302.4771348	290.42023	257.4662862	304.1386913	184.2628697	334.5742065	201.6430377	246.3651409	258.2684617	231.2699999	349.5701218	259.5721998	314.2202	390.9762435	336.3748403	320.6532037	327.1856429	328.7915327	244.8549609	276.1592766	505.9914461	158.0396612
ZNF684	mRNA	No	None	None	No	150.8078807	146.6448626	150.2695646	122.5820622	154.8975876	177.6572156	116.8469846	125.6650127	154.6922316	171.8476066	164.6269674	140.4619533	156.3607057	146.691624	178.6686054	157.1155801	120.030873	159.0330737	168.1158581	145.1361508	183.8266251	138.9727553	238.0006068	137.5414646	178.5926492	208.9761611	187.9139811	119.4212576	170.1432075	160.1421337	169.408994	177.8527201	235.0894409	152.3746335	148.0059459	180.9432689	117.6322761	281.1030512	199.1572117	235.1817166	113.1491603	116.6744091	121.0067698	127.1904621
GRB2	mRNA	No	None	None	No	348.6900648	431.0165388	394.064627	431.9028619	325.0877473	385.2948249	467.6185891	466.0876821	354.8132561	464.4371893	395.0256134	336.9289501	430.1489921	325.9713738	414.8398315	214.955618	322.4055259	291.3564755	403.1208347	335.3534213	346.4916872	433.8964887	299.4958408	486.1659772	313.7641578	363.4358256	317.6415832	467.9472929	349.5073234	405.8104862	325.8174328	311.8051765	228.3360697	316.3735348	341.938536	344.3229949	431.9810072	349.1062914	337.3392303	344.4851528	241.3704957	259.8843661	285.6663316	203.6009796
STX11	mRNA	Yes	Group_V	No_subset	No	8.127933458	11.47611123	9.660114812	8.886523068	6.894299568	8.950946637	22.18061692	20.36757596	6.017571321	7.878914861	9.219684342	10.54901944	9.107660815	13.68280463	9.656841442	9.397325903	12.99417427	8.914799299	6.941600234	10.68141234	12.47191381	15.64648641	12.62671977	10.90721324	15.60134969	21.22611942	14.7530466	32.0410053	14.54586307	16.70296162	20.96488104	20.64580177	18.36110543	16.15484385	16.52516377	14.36638283	11.86317905	9.317408318	9.661704644	12.77423036	31.52211193	42.93739566	20.16894339	24.25637526
ATP5G2	mRNA	No	None	None	No	391.3887534	484.7506464	552.4180399	646.8466035	292.9105412	466.9176466	604.6852793	612.0990124	278.7840907	493.1630568	460.0027925	323.2332152	533.4073831	374.1857464	480.7468235	305.3861098	563.4032691	382.3891236	522.8437196	559.1274956	536.9865211	479.0164433	319.7747241	487.8378876	293.9808485	447.097463	286.1148545	619.4105049	272.933121	483.9530939	362.8189254	295.6283886	354.1626624	285.5039458	526.3171034	509.0016906	516.9294284	310.9527491	547.4346561	465.3876969	334.7144408	500.4095672	586.9355899	265.6043934
SQLE	mRNA	Yes	Group_III	No_subset	No	340.7041788	252.6281703	440.0240852	185.9145361	258.9128364	144.3099094	149.7788211	157.3419824	360.8689886	154.0948994	500.7286809	359.0941795	222.4207749	311.3403286	189.3477986	441.5308168	258.0126236	332.0861746	176.5001043	357.6407912	524.5894397	285.8542939	311.5911865	268.2165543	328.6626921	439.2547845	272.1833146	141.3224888	332.2061153	405.09646	328.7473847	304.7035572	390.3031716	341.6932009	375.9373181	499.4015558	238.3866394	303.6551281	384.6764722	303.2603186	774.0411193	939.2084536	532.3641545	743.9995545
EXOSC9	mRNA	No	Group_I	Not_aNonelyzed	No	105.1048496	63.60210666	94.65356065	73.77377635	104.1222543	77.82270685	68.10474141	65.55650202	89.82527622	64.46224301	83.59887436	96.24873645	63.16940708	104.392131	76.88567196	116.3552989	79.27773306	99.88205403	66.8172724	82.86865988	96.19474401	80.94721141	96.31019512	52.9811459	187.8882142	179.4635286	176.4233809	93.48090735	134.5259983	128.4599854	180.0151265	214.1463184	195.3663996	104.0398882	85.75677085	98.55142832	103.1636494	289.6389127	152.0624267	184.5744717	76.04618119	64.93267403	72.94577148	86.42038899
CEP170	mRNA	No	Group_I	Not_aNonelyzed	No	114.4304767	137.8971415	142.5699703	71.46332809	110.3342835	107.3289944	67.42435726	65.12307641	111.9361033	95.84523078	135.6094824	92.05473935	104.9021653	134.1723711	123.2129807	83.49035967	88.33587637	72.26663882	84.29217423	85.6326718	114.7841159	87.35856706	141.4862211	122.4502416	128.3293978	150.7274238	108.0652414	66.58279206	103.8467699	114.6588108	93.05802578	144.2857025	88.51701475	103.024625	90.27217323	96.61133176	56.2696895	167.96897	80.59806093	107.8266726	117.5876902	124.6101866	88.86082631	87.92367733
CD99	mRNA	No	None	None	No	391.8163038	281.1644035	342.855013	297.5997388	300.1404088	189.3295117	300.5906486	302.2025731	385.6197769	235.0148788	293.5173651	350.128996	251.0810738	327.3850044	212.963992	347.7695332	274.6929638	394.7433471	243.8183954	333.8823272	269.1909614	271.5370068	231.8766238	242.7022941	352.6868636	318.523492	284.7661172	289.9765198	367.0102443	290.0459224	332.0361269	295.2687603	353.4078334	324.3442442	318.820133	281.6594417	265.5722985	237.5811379	282.2008788	258.9859389	409.9030417	338.3809686	194.269613	388.0284976
ZNF92	mRNA	No	None	None	No	61.62808901	56.48648701	70.31897368	38.84360711	67.19990861	56.13763513	35.62920241	42.70002396	73.74141203	58.15098134	88.5471201	61.78711386	55.24146579	70.05595968	61.8359747	54.12184463	36.07282253	64.72144291	58.34358098	62.7061736	69.33853358	36.52709507	113.9384118	55.99822237	66.38643281	71.83335236	56.49075663	34.84909341	71.19057944	68.92755497	47.98021309	67.61856043	50.38655704	71.17964678	67.25846911	64.8032615	34.10376037	116.5896941	65.80938368	73.29455391	72.82064698	77.83936441	67.64121762	60.3520118
SAMHD1	mRNA	No	None	None	No	233.8332698	273.504519	279.3659165	244.3260061	299.1090638	283.6628813	257.8431529	271.3176595	321.3665938	337.7089233	392.551772	240.1886479	297.8700214	283.4752417	300.6539698	152.6454754	139.0062376	276.2722276	350.2682468	303.0833677	294.0544001	227.4568014	525.9050907	322.7143989	307.455084	370.9709895	329.3699516	298.6319659	369.1729916	408.7175256	289.9941653	371.6822907	209.7808175	315.4348075	312.7285948	269.7873232	452.5395502	562.5377213	288.7899611	312.341268	148.3322893	188.4942181	178.2732282	194.4157556
DAP	mRNA	No	None	None	No	192.4172704	156.0309321	205.9919687	251.2774129	145.5659498	157.7465442	287.9964273	282.5462177	139.7644893	165.0275815	143.5103245	180.4833946	168.7870569	119.1551105	159.4761925	119.3602548	129.5236227	174.7087226	220.4374899	221.6953819	152.2979586	163.9612828	137.6169369	186.0345624	178.7695573	166.4000684	141.028208	287.5503645	143.0368814	151.290699	151.1504179	116.8920487	113.0375109	176.0538949	206.0595307	156.7080925	119.023755	199.3190493	235.2815562	206.831926	154.2325836	159.000483	223.5014886	127.7522903
ARID4B	mRNA	No	None	None	No	88.9979478	67.61008352	99.82482841	34.40288353	113.3338921	65.48013958	38.08468395	38.07209616	112.3552164	57.23623435	120.4443343	81.68334266	66.55488586	97.24568963	64.53116248	56.98503093	42.6520054	87.42672497	58.36050138	78.78783063	90.70524719	46.33948507	157.5217567	65.88203825	142.1869323	175.6007612	128.4324143	52.28649299	135.5530737	121.7351873	106.5082083	163.6946661	91.96389556	112.3796701	87.96234272	75.85993762	54.51597604	159.4183816	89.29610137	122.4113217	157.8134166	166.7228672	93.89083281	152.9396685
RAN	mRNA	No	None	None	No	446.2465145	445.64116	384.0307797	513.9094948	432.8599718	519.1834651	480.4408745	489.7748944	452.1142533	484.172819	433.6132635	398.3663583	415.2124986	405.3812394	449.9300613	391.0350579	435.6912994	425.5622588	402.8869777	401.4855231	435.8419162	437.9798211	437.2376997	404.2416157	414.8213471	351.5119553	444.1595425	466.5105107	417.0354388	407.2450069	362.0537618	376.5167237	411.2677889	384.7401059	400.0745246	442.1934653	451.0375197	408.9085707	458.4008245	468.2852954	348.0715244	324.1390953	490.486888	379.5797335
HNRNPUL1	mRNA	No	None	None	No	571.8145452	319.4749172	489.1022167	310.7873587	516.7272773	314.6148013	307.2582422	305.0977436	493.950414	325.1668075	390.1845122	458.5554876	287.7628414	578.0330142	372.7538498	369.1481552	264.9162935	485.0443492	345.0101628	460.2242882	359.3153903	295.8142056	396.2126938	330.846919	528.9109694	452.8934154	503.8352977	300.2013447	492.3010373	409.2177886	455.8782055	519.7766882	422.0547907	501.7343759	459.6367079	366.5054592	278.9111387	422.5722789	448.489614	453.9231007	441.05608	368.6752233	277.4929946	462.1685739
HNRNPR	mRNA	No	None	None	No	494.108748	199.0074308	335.2696379	184.122096	638.0118435	270.9409457	193.0542704	193.193249	518.2153299	216.4530273	355.751373	467.0683057	190.8302253	453.7726652	241.290916	410.2219816	167.3056883	534.580056	237.9250018	364.7493107	345.654573	178.2660666	565.107878	201.8578318	544.1832886	370.2374281	585.0383508	174.5036489	492.3700621	301.1533441	442.8126361	488.0007305	379.9764692	561.6549728	375.1950373	315.9000578	162.9140749	589.7706941	413.9317377	451.6725727	375.4886786	281.0958151	213.9927375	450.1082604
U2AF1	mRNA	No	None	None	No	441.4643641	422.2522851	360.6857228	325.7303039	381.6641024	442.2644721	317.1434809	312.5475147	333.7985649	416.1022192	327.4162461	498.2748552	484.6104317	330.3889158	355.0967157	358.3708669	369.6920069	459.2461781	492.4546183	404.1141954	298.5745382	360.491887	300.0898093	383.3886987	441.0018048	350.5081904	385.0520069	321.8242762	348.7415721	291.0265347	486.5900519	327.3979542	334.7614874	436.7748173	441.6910598	268.947811	339.7779655	372.4405031	449.9560943	451.4826108	425.0000155	307.3829111	448.6981275	352.4529931
LAMP2	mRNA	No	None	None	No	231.720955	273.784226	303.8013946	118.6758356	229.8654503	246.4172686	115.5075036	133.8136363	245.4510795	251.7372235	316.3370178	199.8477641	237.2775985	224.9097507	238.7573772	215.0632231	197.4906988	211.3218886	222.1364879	242.3034968	306.7132736	222.6693024	367.0200577	255.9026656	241.79569	321.5216109	231.6479248	113.3555864	222.2818953	274.0029672	194.9385711	232.1455501	217.7260016	216.5810844	238.614187	287.0282368	170.4732743	349.5093399	245.7758507	256.1034001	195.6982762	242.9914739	241.0482668	173.7590652
RPS9	mRNA	No	Group_IVa	No_subset	No	374.3191837	1069.434522	565.980425	1223.820882	402.701503	1174.099278	1166.977792	1161.557091	353.3117886	1155.165718	586.0194124	333.1318411	1024.480006	392.2570045	1080.396704	381.351974	1106.163987	357.0358507	1028.312919	580.61961	667.829644	1154.294392	347.2456609	1163.198446	356.7693363	529.8257582	422.2115179	1193.413994	370.8975393	720.4920216	396.4806853	383.8934021	409.0622196	305.6430031	613.5479839	652.1176087	1252.710278	323.9579275	612.9521998	517.2047542	414.6429878	578.8677174	1026.332795	470.3483067
SCAF11	mRNA	No	None	None	No	294.3562363	226.5752979	288.9174356	152.1740764	315.5614637	228.7935673	167.4742731	162.5568084	335.5067708	232.0591812	329.2657145	243.8697822	226.3200819	343.4265597	254.4444743	190.8618582	157.0222119	272.505897	244.3367418	232.4704586	116.1949626	68.86576731	430.8390057	236.768111	312.3412994	305.2379148	307.3746249	167.3642255	329.4653912	276.619762	238.8944663	361.2429951	221.5041097	368.9154	262.249644	99.24530312	178.201271	377.6763817	225.4163152	250.3441907	219.5099448	219.4494118	143.1560161	226.526531
PTP4A1	mRNA	No	Group_III	No_subset	No	167.5876435	185.9167004	184.5896168	87.47412399	211.9587704	189.972445	80.95947392	91.33020926	198.1036533	176.5955713	225.2986957	152.9379584	151.7306846	196.5358012	193.0989219	158.4195862	111.2273616	184.8092639	163.7257972	177.7856882	164.6527769	125.4191171	192.9505817	183.492281	197.6212963	222.0385925	255.9595558	84.16019424	223.5227145	228.8188014	179.0756346	224.6024041	173.8952691	194.3667495	184.9828239	160.9694605	153.0823768	244.1667267	170.1857527	204.3942846	373.2151116	389.7234926	329.8549324	333.7042333
YWHAB	mRNA	No	None	None	No	408.0091199	409.3723906	396.6381677	322.4739327	413.849064	375.7347029	363.4870816	385.8995692	442.591268	399.0275851	446.1117686	438.4598796	389.2227334	420.3208755	396.8426573	362.779084	305.8631818	497.0725385	427.8859503	463.2788781	388.424837	390.1281272	471.9328936	391.3460891	424.4489564	416.9684686	409.6653905	358.7816604	436.4094842	417.5545931	433.3141053	433.2506827	349.1878718	525.0113007	458.0708785	388.7061696	421.8697452	416.1759136	383.1101104	400.462272	355.096746	363.0580814	380.4045987	372.786728
EIF3H	mRNA	No	None	None	No	310.5905174	278.8565192	306.2787567	254.795332	373.6527549	300.6806011	268.9115989	257.0685991	375.6385811	298.4891026	398.6306241	337.6229285	294.5599282	339.2394224	278.0648344	348.6789643	262.9316467	385.1193297	320.0671296	351.2894059	342.3895349	294.9574128	477.0277335	315.5331705	280.475336	306.213229	361.4677659	262.039573	349.4321138	346.5638821	343.2821625	311.8805228	314.0631071	348.3637362	333.8600827	351.5130723	297.9491428	290.7552406	268.7710565	296.2032256	306.2200932	306.5531112	253.6942287	367.0545093
SKP1	mRNA	No	None	None	No	295.6564054	252.9360095	276.2734732	330.8275213	244.2045556	215.9359595	323.4247372	331.2066722	308.8235779	244.7923588	292.7456631	443.1558979	340.676993	279.5419545	252.380929	372.1826921	241.6862436	364.8784468	263.9193048	323.5238701	295.8735575	236.619601	346.9760753	240.835756	296.3755253	297.4179986	245.6400204	325.2159719	295.3233514	248.4656588	435.5074806	282.5227086	296.8647298	356.7001635	337.3354109	276.30431	239.3081066	293.0275083	313.7314103	296.7706327	329.2639234	297.923822	319.4354826	260.2992238
SARNP	mRNA	No	None	None	No	240.7656075	140.8567424	188.3355467	179.8334012	188.0374622	133.8330484	179.3811592	178.2975426	181.8905442	136.6682529	195.8611971	271.9993544	165.3882507	232.8467852	191.1460178	248.8263527	152.5912758	279.4138632	177.2788304	236.6483799	189.0345183	150.8357981	285.3463395	136.9747589	242.8114728	218.4568561	195.4080563	172.7214451	190.5260625	165.3079125	252.3984891	228.626384	215.4894152	258.2869628	233.0435469	200.2373095	126.7257379	265.564665	262.840149	257.6821126	261.1445204	210.252013	214.5485088	195.9349952
RAD21	mRNA	No	None	None	No	417.9997789	419.3490084	442.5411429	355.8090543	445.1044699	427.8277428	338.9314943	355.0537981	451.3851591	389.4035027	482.6322981	391.488691	357.4891886	472.500997	446.5795893	341.5563672	308.3546753	457.8453028	370.4126203	438.1879594	423.1874454	366.056117	588.4778527	402.5995179	416.318876	430.4511193	418.9911743	314.4169069	430.8872962	387.3812878	345.495909	442.5841519	317.1661105	477.4646938	422.2894109	379.789184	310.3488894	478.1085375	358.1388666	365.922368	273.0696578	276.5824375	330.6153635	307.84139
PAIP2	mRNA	No	None	None	No	275.8530295	216.7598823	277.3225331	265.6799988	298.9606593	189.2787153	232.5664732	229.0919948	295.2116626	185.3970633	315.8517294	378.9376903	230.669385	314.1767691	200.2116731	290.2975452	166.77352	336.3914231	183.3447754	268.5285874	234.6988905	174.908813	368.6692755	225.7049399	266.1576761	244.4707233	260.3484815	217.5035755	273.3470216	243.1545945	336.6117963	285.2288439	249.9038838	321.5548084	258.7180846	241.2535002	156.2236146	248.2852038	220.1556572	222.1005731	300.529525	273.201908	213.8583097	264.2349101
EIF1	mRNA	No	Group_IVa	No_subset	No	290.2013206	393.2386473	283.2889786	455.4324003	244.5685358	269.3864549	382.331105	353.4576072	274.6072465	270.2489794	264.7930456	330.2034963	346.454786	330.8101764	336.9918532	374.8602021	405.9007856	356.8891123	320.7631759	299.1593661	255.5415532	405.3020369	135.8616658	344.021527	355.9061073	353.9261485	341.4602134	469.6942219	339.0994978	335.0839914	421.2206301	431.4170816	395.1374018	448.9181202	410.1872167	265.611261	354.1186382	192.5995585	258.6068998	227.8473958	452.8414014	428.79958	469.6730776	458.663247
FNBP4	mRNA	No	None	None	No	118.5794801	70.29125692	99.94984692	65.0910345	184.0043218	90.1216933	59.71184831	55.17366323	162.4776887	86.82296014	126.4122606	111.3455716	75.81297565	146.3557085	74.76911067	91.9403426	55.69411168	109.6142449	77.80651099	82.14467234	95.03132589	70.59334468	140.3760265	86.43069092	111.7044222	86.21859357	161.697466	57.24315658	150.1834943	108.408281	89.20809522	124.7142678	90.18854285	140.6304402	90.37990295	88.96226592	64.21833972	92.42309526	75.22825111	80.08642874	156.0680698	138.7368871	83.6780999	178.2555082
FAM60A	mRNA	No	None	None	No	109.601394	136.6719465	128.5969413	61.83676573	168.2386923	162.2085233	49.20350662	54.13166924	126.6137984	108.2020486	158.1214813	104.4747264	101.957338	133.3067681	124.3662569	119.3433935	103.769214	112.7428666	112.5311818	117.7429497	158.0673565	135.4250358	159.2146262	119.2610956	114.5812296	128.3687057	158.4338041	46.54696786	120.4872373	119.9011776	98.71697357	127.4928621	101.4644254	101.9619824	107.5782701	148.5054317	89.62967164	159.014935	104.3592811	122.930432	129.6311052	168.113954	179.115875	133.8717951
AIDA	mRNA	No	Group_I	Not_aNonelyzed	No	81.29550363	68.99494606	78.66705727	48.59739265	81.29101556	65.81896788	42.37406486	49.86343936	81.24817221	61.02751358	81.42476175	65.97211936	53.15697973	89.5745665	80.79386119	100.4160739	65.64497802	73.59031859	52.4250693	67.65472388	87.502593	67.66347423	121.4081802	57.34272143	108.0465721	123.7626031	91.62877901	52.36476797	96.5998165	86.83568784	84.56466788	130.0510844	128.7684573	78.74799871	66.38360008	83.96093255	79.20390477	177.6182657	111.3537156	132.7996946	124.7078973	137.5802984	109.0624686	116.4192894
ARCN1	mRNA	No	None	None	No	264.3432466	220.6823184	262.8274622	203.8942587	233.6274916	213.3244893	217.8354078	206.7771839	275.5429815	210.8572967	276.6481776	220.3670499	206.1142812	237.060389	204.694649	184.1452049	185.7999481	247.0803551	226.7822528	249.9489706	264.480523	215.1576454	344.8111225	211.8079686	264.8674178	273.0233273	252.3668814	215.4081942	278.831575	244.5628527	223.6790466	250.875237	209.893727	331.0031875	265.543024	243.2396176	216.2337009	298.7964373	254.1089714	273.7311609	280.5541033	273.241015	263.3270214	274.5421952
RAC1	mRNA	No	None	None	No	423.4620261	357.3046428	380.8974939	390.0773582	403.4140435	343.5703951	386.1890796	409.7523465	443.3853861	339.4950913	377.4048573	447.3979638	354.8079135	477.1530729	409.7098931	329.8483411	289.4920041	497.4888413	368.3381021	382.3257793	315.6042686	381.4019897	334.7080814	387.4388942	413.6253211	350.9646368	415.2680953	381.6634256	432.5645524	370.0993055	461.5003057	448.5949917	354.4285012	480.2617468	371.3237752	324.6387646	393.8603311	349.9721299	345.9544289	329.7616514	382.9344553	279.3536377	288.8510025	358.2092091
RPL37	mRNA	No	None	None	No	323.5299137	247.1971922	258.7489147	420.941586	332.5488899	274.5742729	365.2925063	354.8955415	313.072864	305.9846211	256.7959432	385.3255388	323.1721061	295.6173289	278.2171702	261.2031996	235.3153622	494.1773088	449.5374395	361.7749037	219.5842035	237.9541454	190.0043393	308.6287772	317.8055981	251.0779746	324.4533229	344.1047543	311.1188011	253.3169508	397.2976818	272.0032282	271.4172889	459.1504026	338.992145	227.0872902	273.4776877	198.6357384	353.9182998	351.1488946	370.031128	254.9998633	360.5469757	354.7299954
BNIP3	mRNA	Yes	None	None	No	173.3694309	187.1088136	207.1258987	406.1716325	33.69280532	26.82575995	203.6047462	197.9300789	61.25066616	31.75173674	57.85313555	207.7706461	180.8806804	170.0420894	109.563526	163.2221206	117.3710957	235.6876667	155.5935756	209.5143864	71.81598821	53.8127372	30.50482918	100.9250642	190.3568723	220.5788294	35.62930127	209.0107647	69.85869406	58.85490115	221.5526147	171.5139549	189.2219985	257.6136898	194.9458471	85.14909114	19.31450258	119.8133402	120.9512346	180.6548658	108.7205675	114.0654125	141.1968767	25.8824259
SH3GLB1	mRNA	No	None	None	No	193.6327792	176.695416	221.0797851	140.5558152	170.9740589	142.9789343	136.0655644	138.2437076	170.5223086	135.6314052	209.4142174	176.6236671	164.6781288	219.0694344	186.1769431	220.5409734	149.546848	202.5763037	179.5585455	212.3652419	200.8648695	129.1451826	220.8599928	135.035921	275.1773473	329.0380681	208.1334985	149.2046138	227.5554803	237.4905332	242.4633065	306.2733982	241.5017001	323.5733595	276.0042298	167.0324044	168.0586552	305.2211031	228.0691598	264.323384	224.0980773	228.0298983	188.4182244	166.8658652
ATP5J2	mRNA	No	None	None	No	1131.287797	532.3809938	414.0546703	522.6107383	894.5011592	470.074941	551.0241676	527.4346394	936.0984574	551.0452057	365.2679563	1231.590952	503.0799787	1052.671308	566.2922318	1116.864035	499.1981771	1018.873391	501.6772965	467.5545491	437.2415536	484.5475904	332.9839015	516.3954835	1096.449535	389.8781226	912.480287	553.8049084	1046.152305	357.4433787	1316.110117	1032.232765	1110.01303	977.1144648	484.4282933	425.6796324	514.7222634	367.8002078	584.2600766	472.8599413	1142.698806	424.2270454	524.9828578	952.1035243
YWHAE	mRNA	No	None	None	No	446.625799	285.839581	327.0694401	664.4150787	423.8493094	308.6989259	636.6096765	653.6426398	458.2104905	316.8452818	365.5053334	400.7773124	274.932342	429.3035226	311.7137571	344.1551959	234.1831407	443.4796758	321.7701995	338.8413565	359.2144492	277.5146033	423.4044657	305.735239	475.4008804	311.8621928	433.0325813	645.5569168	448.4028125	326.8076844	432.291531	411.1017396	358.3935833	474.8540563	344.9770218	361.4259686	290.0042581	371.2266819	347.507186	351.5545052	392.9803731	287.6803844	294.5235934	386.7731126
RHEB	mRNA	No	None	None	No	227.1196059	164.2396472	197.2618722	109.0449711	249.9325429	164.6487465	96.15160903	103.0324504	237.9287178	157.1972634	209.4557229	227.9508136	120.1937745	235.2245862	154.2204559	256.0872122	151.7159248	223.35196	130.4472426	178.0219745	203.9406323	172.8923284	219.5859556	157.2776535	225.6493143	205.716071	256.6940912	91.55980767	231.0295548	183.1574325	206.2575037	233.9903052	235.7654979	209.0146024	189.7289167	197.4715142	134.2204713	227.5410982	193.7275488	185.5999693	282.4797341	238.6696052	175.3316243	332.5423974
SEC61G	mRNA	No	None	None	No	228.690003	135.3523753	171.6390524	134.4083178	182.4259814	114.2013988	117.5160532	126.8824365	202.7327498	119.9556323	213.1388802	200.3133345	131.6461836	182.4074872	113.2093158	251.6992611	101.09649	287.608513	120.9640533	231.7233009	189.7361122	111.9056618	241.7049307	127.9797407	241.5783893	216.8525857	182.7948646	118.721102	179.5003056	159.0671866	228.0136521	181.1362745	209.1447762	235.260239	233.0480331	186.4401999	124.2490049	197.4763859	212.0373396	226.4934499	278.2674532	247.253032	176.3635182	236.9019857
FAU	mRNA	No	None	None	No	520.0346673	735.6840806	457.1244356	875.1341654	599.719287	759.1007307	879.412308	910.34238	546.8899231	789.6923087	445.7531769	555.3930928	640.2836093	529.1170067	647.6616671	554.1774802	846.1345483	570.0950596	669.6793518	498.8677262	532.2022429	917.2802141	317.2837078	721.5370583	517.596673	397.440272	566.7929857	851.2413952	546.9833236	467.9047771	579.8307094	520.2984118	565.280778	504.5421191	486.9413847	520.9933454	897.4029013	296.1786484	471.851958	465.6345772	652.2040005	466.4196086	762.2043766	730.3305538
EIF3K	mRNA	No	None	None	No	311.3760033	355.839605	382.8222667	434.7409089	255.5241676	331.3181744	452.6338434	473.5811026	307.5604901	392.036779	378.6734968	348.6702663	337.7175147	304.8951709	357.2405122	316.3820802	369.8619392	337.9287027	369.0276327	490.4582452	387.0916701	395.8919612	306.5101482	354.09396	303.9934401	358.0060771	269.9203308	465.0154092	292.6412825	397.3965209	350.2860551	283.2807133	279.7287411	275.7911601	471.5205688	399.9407351	403.0288956	364.383586	491.0000059	437.2902528	330.4964881	421.3496251	470.6192956	275.6080847
PRPF3	mRNA	No	None	None	No	240.8153669	163.5767899	231.3026368	97.07011528	297.5954571	206.7778418	103.1024547	104.8961924	261.6356326	176.0306889	257.7105423	212.5247621	153.8545056	235.404977	173.275409	209.4520504	153.557548	198.1956985	159.4022712	211.2648865	286.7884138	190.4101419	288.1288384	175.2066225	247.6204865	232.7685251	301.6830176	112.0962421	259.1289528	239.0668878	210.6139576	241.7715648	210.9159852	221.6845048	225.9279192	264.1082349	198.3066581	344.0176201	247.6154323	253.2134254	239.6489416	237.6379503	203.4280527	295.6851739
EEF1D	mRNA	No	None	None	No	430.2847447	458.1554335	444.4039527	530.8958187	481.7156057	483.700789	524.7916649	529.8627813	411.3149403	473.2427307	444.6509103	416.6575114	461.8420365	448.2012344	480.6540127	386.0504541	461.5325454	452.3794233	459.8410864	526.1869568	427.0960706	480.6332902	338.8798901	475.940438	415.4349845	426.3999323	447.6519326	542.8437093	443.3210512	478.4990626	430.8016429	415.6312654	377.6604882	382.7677314	501.8563798	485.2575414	515.3238942	349.1860377	480.1436127	435.2431826	463.4212417	465.7464439	423.9664561	502.3138542
RPL38	mRNA	No	None	None	No	660.6270017	626.2823353	435.4347098	702.3483494	876.1623993	735.1646409	644.9739219	620.9703095	887.5838114	750.3647693	488.9200903	846.5077171	624.5377284	739.5198814	606.4147604	799.8598312	619.2155349	873.9375396	688.6641392	472.3039942	439.1816807	667.0324079	354.2871891	772.4190042	720.4204992	403.4317347	847.8639118	621.0995633	888.9319602	553.4935969	825.7857644	748.1457113	749.8676596	807.3034026	453.9100216	454.1540208	771.8711608	304.1082599	451.5626893	427.4305025	775.8874205	424.6047804	468.5467831	923.5991145
RPS23	mRNA	No	None	None	No	470.4165738	624.3577649	479.8203344	911.8915884	455.2951365	683.3877569	863.7251756	819.6183908	481.7310919	673.7140224	581.1373138	643.0580059	864.4197658	460.7914905	644.6212796	468.9264627	576.847215	574.3027395	714.6859794	669.0927069	567.2174888	593.1526485	415.7152228	671.4391238	394.8223218	450.6633937	469.6145607	817.7210885	452.1502999	630.1278533	657.7045625	431.2171479	423.1737568	530.0963171	659.5123592	570.4325953	639.3826617	297.6094617	511.2375298	499.5000992	457.3898277	511.7760283	740.092029	507.1057784
CHCHD3	mRNA	No	None	None	No	234.0828592	113.7895158	194.1155275	146.2426606	205.5400605	131.9687056	150.6390608	144.8341131	219.4735344	125.0168006	180.4755896	272.7851064	141.0834707	192.5982799	151.2419698	278.5428585	139.0784623	255.1434098	144.423426	221.8213532	256.1812066	139.4147259	288.6373214	124.3539635	256.3345317	207.1728554	214.5868313	144.4183735	210.0881877	163.2876511	273.4218156	226.6113533	257.1640372	286.4737221	240.146489	231.5818733	111.4008256	391.3415239	316.8585527	311.0192202	195.4672833	177.5044834	197.7958366	143.1793773
STIP1	mRNA	No	None	None	No	311.6461805	209.8459221	284.9938649	239.5036619	327.5453363	249.1891309	249.3439396	249.8244247	304.2138575	228.7073549	307.7743275	285.1478919	201.5912194	283.4298157	231.7356111	223.3214032	168.5486789	297.6525577	263.73557	357.5041413	328.0380867	210.3064067	478.8059579	220.021736	306.0622042	266.8681763	323.0081713	249.9142346	287.7276558	267.634916	260.1164411	257.9989956	212.3251095	312.0170492	356.1494599	312.1894463	262.5391575	476.8400972	436.4001921	447.1880369	266.180482	317.4586906	286.5467142	299.3097476
CXCL10	mRNA	Yes	Group_VI	No_subset	No	0.538129412	1.862402277	1.549673591	0.734146962	0	0	0.396940872	0.393440162	0	0.502397471	0.208802799	0.549869726	0.5751641	1.770079631	0.52853301	0.184788987	1.531270551	0.675581485	0	0	0	0.20389405	0	0	122.9790137	205.6938286	71.90026408	24.13733021	35.82523309	43.42342836	90.03841534	159.9109206	35.25130862	0.576637927	2.851598218	5.54477587	153.5600202	18.88593225	34.43203752	48.06232553	3.125454962	3.021462332	0.411893908	0
NUCKS1	mRNA	No	None	None	No	630.9925885	485.1408848	619.8699133	280.8594846	633.9577466	518.9729679	227.6630202	251.4621372	647.0842762	496.7105617	621.8721918	496.6557785	375.3114868	670.4565841	581.7460566	541.3431339	355.2175234	477.0479403	386.3522496	439.7225099	534.7647589	369.6128002	751.0951874	456.1345825	666.2703202	634.3922038	594.3452582	217.6780367	619.0335706	511.9815144	471.5565504	675.2823724	508.1757461	572.7502191	451.3981888	488.9420468	298.7498689	645.9533294	536.0708718	538.4816811	441.2709577	373.2586934	444.8623887	400.6277593
SERBP1	mRNA	No	None	None	No	355.3056188	280.5336885	312.7901008	202.0346102	383.6289337	323.9097821	182.9910945	193.5266797	366.4566434	313.2597049	329.3069104	326.0894265	278.2481258	336.9674781	327.7683289	288.5608321	216.9084188	363.3084147	328.9721334	333.5169169	326.3743339	242.5890087	414.9266765	279.6980886	373.0424828	307.6843525	352.509801	177.049845	354.9447115	292.6581049	292.7213071	337.3076594	279.4348698	360.7717051	322.1973204	325.4289777	242.7469381	439.9666116	369.515799	407.9403741	289.7561355	263.1764295	315.9012185	279.4301748
CLTA	mRNA	No	None	None	No	426.1509502	361.6844236	302.6456197	348.1134344	357.8255312	296.576346	413.9734453	407.7418764	369.2416045	334.8864256	228.2625194	447.2301103	336.1810044	455.6286996	380.4750529	490.9870068	393.3852599	481.4072148	400.5566245	326.5952642	199.8130131	343.1488409	224.8628961	306.1590277	396.7757594	270.9577686	324.2747892	410.0193138	371.0332801	247.595332	426.9372636	375.5691422	424.2126814	435.0873422	303.1394107	259.5156904	324.992219	239.2172198	273.4391136	296.8137984	447.7292005	283.7322084	287.6395274	363.5117972
CLEC11A	mRNA	No	Group_IVa	No_subset	No	530.4093804	1216.185802	428.8514855	719.9526485	389.6239819	932.6065406	762.7083237	780.2888702	298.0398887	1010.534163	166.7412214	484.704293	971.9053373	477.7828208	1072.774736	623.4284569	1465.751354	429.5060983	1112.475894	427.0664328	284.4604905	1034.294002	179.3128507	967.5841426	514.0982634	324.3500558	331.0260055	717.4815007	337.4100341	271.5170434	469.2796158	512.8453644	705.147317	404.0083737	388.3474542	377.5541869	774.5101245	342.7427801	364.2221968	271.9948185	493.2744733	411.5111268	536.7968515	356.5511412
C14orf166	mRNA	No	None	None	No	302.0532347	142.1892405	241.9729219	148.1105808	349.2428855	174.1822315	147.9825891	160.5653889	370.6976553	182.6595095	308.1981515	361.4174061	160.8582209	287.3402792	169.4391188	368.0863155	163.9846141	385.2221928	168.9454631	315.0475588	278.1380516	165.5350661	451.6180416	158.8689654	336.9602619	236.4022902	346.4495934	159.327999	377.418063	281.4866608	319.8020741	285.7865447	324.1550518	342.331677	297.1389347	291.8235903	196.4632673	399.0142628	297.3160871	348.1213145	278.8996262	217.5729847	184.6712608	293.8134644
SSRP1	mRNA	No	None	None	No	331.1752246	191.3682754	245.4135442	245.6458925	372.1605266	251.696016	254.6907245	236.8509424	331.0962185	221.9066819	273.6842506	304.0036412	172.0374177	313.8222658	228.9788176	270.8891829	157.2109141	309.0835622	203.9338234	278.8533329	320.2654513	215.836354	373.7166523	195.4447796	346.1983981	265.345522	379.9089578	256.3388977	328.3248875	260.3161605	294.1246601	315.3827738	263.1632738	286.8745662	264.5319218	297.6299576	202.668672	514.492309	367.785146	385.5065392	250.2715766	220.7723254	232.474909	286.4603364
HSD17B12	mRNA	No	None	None	No	249.6211118	234.8150653	309.6920213	222.0942072	191.1632958	181.9025528	160.0780522	187.3196654	204.5817485	173.6888227	235.3108321	247.7819778	261.1780964	216.2761051	225.1871673	403.643632	273.4845408	302.2470607	272.0184222	320.4540537	295.6679127	206.504526	257.0449683	185.6262005	249.8069972	324.4227872	182.9001471	146.9854712	193.1184626	214.0598416	241.1483932	230.4918727	387.4051491	310.4155858	314.806588	306.0233957	139.1936982	283.1158111	265.4604164	254.01169	227.7866189	267.4729553	252.0773358	194.1716704
ATP6V1E1	mRNA	No	None	None	No	176.5811403	192.5753179	188.4577728	177.2829421	136.2581217	136.2655322	209.5584496	199.8923675	138.5562312	154.3687004	165.5257382	172.3672943	215.3450083	178.3985041	216.9744871	222.9417176	256.4019701	203.672398	190.720714	231.325134	178.7150448	218.0998082	168.1975248	163.6069371	154.2967268	184.6498384	126.5767777	204.5855345	134.7573781	159.0903483	145.5975319	172.8138613	216.2587763	180.8226311	210.3862643	178.9592869	171.1191655	199.8535272	175.336493	177.249898	195.2844005	214.2009903	234.2699192	157.1037407
RPL13	mRNA	No	Group_IVa	No_subset	No	415.5641223	1276.106921	462.6753413	1331.410505	531.8371164	1428.792995	1242.526048	1260.164147	461.4581898	1430.035035	518.3207926	409.9665532	1079.59004	437.8997062	1119.552438	396.6534461	1390.909209	449.3935346	1224.679584	595.1730867	542.05784	1541.17689	301.8579707	1327.45485	411.5628213	422.7521259	469.9510477	1222.43423	485.05414	611.3397271	391.3645221	401.7373766	395.1956104	367.536183	545.6825901	602.6425275	1577.390398	255.9180322	496.3227031	478.879081	438.413547	484.8461754	596.4769258	556.9228459
CHCHD2	mRNA	No	None	None	No	440.2467178	694.444541	385.6984491	808.2282775	340.4901571	680.7529221	818.5669717	819.5432799	397.364426	721.1062574	313.564679	477.9612907	661.4387153	428.8037175	690.6131421	531.4287194	762.3300427	512.0334052	704.4656367	460.2386752	327.4392043	707.6816247	265.0595522	651.9526362	428.5645202	368.5513504	371.9871069	817.6671641	394.1948773	359.9228694	494.4253338	429.1551766	506.916992	479.4080684	454.2698678	428.5932655	644.3162359	295.1855086	410.7150578	411.6559659	462.5626167	408.1767576	676.3049283	406.9085049
ATP6V0C	mRNA	No	None	None	No	389.6946343	313.8821472	288.0216741	338.7818001	271.8584782	226.8151911	355.747108	337.9789947	284.8678183	265.6920476	141.8484489	391.6642503	321.065167	406.1534914	342.4340631	307.7033862	408.2552346	415.1126248	348.7174255	353.9448405	152.1287799	352.0345305	85.57891387	280.1616633	348.8109243	254.8309771	268.4250912	362.1321451	271.4339386	212.7168362	390.3232224	350.9018029	440.4102366	366.1174803	314.1770675	253.9688109	263.1752539	186.3259632	248.1725638	213.492258	443.3087863	335.0125433	145.5622555	350.5691985
PSMB4	mRNA	No	None	None	No	286.4088848	409.1122081	311.797863	524.9334505	245.2084511	431.5616966	524.7790969	526.2548874	246.4644901	455.1275499	329.4047183	277.8929796	338.9667574	280.9935029	386.5160805	274.0947818	452.5231701	256.616894	378.3226429	307.2427959	348.8513319	432.3130225	271.6889038	396.7285064	277.4278924	303.2128612	279.8831302	531.7844858	267.9186513	325.9260684	278.0593195	256.7380336	288.5280573	237.3000256	309.8671294	355.1848342	438.0220675	321.7269496	435.9708689	381.8033642	263.4766314	286.279168	525.8533308	265.9392413
SNRPC	mRNA	No	None	None	No	528.2205447	291.5035583	288.145424	373.0475801	512.3793507	381.9329978	419.5758119	403.6801193	504.2054214	381.4431918	302.5210341	453.7450531	270.5614279	455.246499	332.8100804	492.2093875	338.7570554	470.5802151	304.0302511	298.4631666	323.5241041	354.2068265	320.7904276	345.9183783	452.304966	284.7023141	550.5245405	410.6488938	494.1358837	321.5716857	451.4358668	416.2351918	491.6167215	404.5524593	274.1090321	316.8350874	360.4077733	335.4184573	404.083689	383.8233943	447.2539413	256.622987	353.6990714	549.9247024
IRF1	mRNA	Yes	Group_IIb	ISG	No	19.89445941	33.71525732	27.0978548	48.15270231	29.99574765	47.35059123	43.9560027	40.76372338	21.04888946	28.23890699	26.10761335	15.9191818	37.01025905	22.26826145	33.92306204	24.16491619	35.98383112	15.79452506	28.87393973	27.41611656	25.98969694	30.47233326	15.15498919	36.10596211	209.2169087	416.1314412	233.5926776	278.6894817	132.5856835	227.2846519	319.645073	235.8834621	228.8697485	176.290153	285.5903611	39.51799977	137.7837206	29.2198794	159.2593744	175.3813526	26.22343167	31.58960396	26.89125164	37.27966067
YME1L1	mRNA	No	None	None	No	181.5756373	139.2367877	169.0152948	132.9920739	110.3892841	90.40075935	133.4890225	131.1149032	108.9553386	86.04325407	100.7714203	186.7860116	145.8921789	200.5972192	155.3138659	170.7471083	140.7070055	206.7458052	158.5533372	177.3681173	104.1782473	79.17468769	118.305849	91.76113613	221.7452601	198.8967749	114.8874027	141.4275805	120.5693975	97.07795083	201.7226221	239.9540513	193.5978415	248.4212716	191.9977531	99.68846723	84.82578651	281.9925159	184.0126101	210.3637783	219.5511826	180.3338166	195.6162362	126.6601081
NOP58	mRNA	No	None	None	No	297.2869897	164.0552481	224.9867017	167.6220598	460.1123848	255.9055486	161.3483159	166.3539422	356.5025462	194.4211915	316.7513969	288.3992806	172.8436995	310.5321812	199.4345432	288.3213516	172.4192679	312.9547031	199.7297715	263.1534617	329.8559344	196.2671571	404.9304031	178.3768956	310.1569564	228.8852992	446.0497703	153.1811111	341.5261903	250.1754244	259.6441449	320.3408365	261.4845975	346.7936004	263.2125505	311.4779705	179.2745798	338.1345801	284.6849542	314.46304	265.482927	232.8138624	216.5916939	388.7423988
SEPT2	mRNA	No	None	None	No	347.3562044	233.8893711	349.6417525	179.2830066	387.6521017	237.6713882	195.817353	197.7499683	369.720098	248.3505853	363.0098075	259.5115563	196.0322781	381.05169	235.3189592	270.0093193	187.2143386	323.5637914	215.8229707	293.4045696	335.7114522	211.5820553	523.8827063	229.9217703	365.2334103	370.2204021	364.3039549	188.8738845	350.3018113	323.2244624	236.1241118	350.4618077	263.0144555	331.2547451	315.1321015	318.9517609	211.4676329	378.2058438	312.6772585	349.4407585	320.60917	325.938768	215.2727168	321.2167275
FXYD5	mRNA	No	None	None	No	277.1023351	128.0636502	264.0078665	94.6825422	386.2912626	181.288045	153.2460337	154.4084565	312.0519982	153.5793637	262.3401241	288.5967925	164.7983662	245.0682744	102.8542208	340.5478777	150.9176003	292.17311	139.4962539	253.3848756	210.5580343	139.1945165	236.4283642	201.45228	238.3080253	242.0770125	406.575477	154.7916457	319.6836385	296.6739052	290.9551525	208.5052897	351.2601028	235.1873332	245.2665811	242.9779674	226.0274007	142.6372593	242.7420192	262.4387037	339.7082804	298.0575571	153.0349304	497.4649749
ARL5B	mRNA	No	Group_VII	No_subset	No	10.64908451	12.01839557	13.80428388	10.35156398	7.328777029	7.473407237	6.907176601	7.391396181	5.952199295	6.101134161	7.096582126	8.500171399	10.71942509	14.40459349	14.20116637	10.0155451	10.41698076	9.837803319	9.396152582	10.62264938	8.167670543	5.151611553	11.2777409	7.669083616	33.19746281	46.61014163	12.27666099	13.57021454	12.33913231	12.41812739	19.33770019	36.60380629	23.10811544	15.94174687	13.63504607	6.786448659	7.244307074	24.47356035	19.54149826	25.77140254	26.02381669	29.56762898	31.32830952	10.84429045
LINE1ORF2	mRNA	No	Group_III	No_subset	No	67.6407584	18.26205117	70.55872748	11.91120021	99.25240727	18.77888169	12.20856396	11.35169699	93.69258896	20.01321589	90.119599	55.0696398	19.97448158	78.52268734	17.57227284	49.03656709	12.37374649	59.06855298	19.55261396	50.79136639	77.13643278	12.24764665	109.6417869	21.32825476	91.69875557	84.41830375	101.7257039	13.36001367	105.0904597	82.10085965	57.96334808	96.31832273	54.21236322	98.77364815	62.94042332	60.27362276	12.06311317	75.62087553	43.05975536	54.80849329	119.4087416	126.626187	60.10364948	129.3107094
UBE2D3	mRNA	No	None	None	No	211.9273388	173.917566	202.4386383	181.0258751	212.7046438	163.1261454	159.7112115	176.4910812	200.6152838	155.1560155	203.5522722	215.7534455	176.2759042	207.7103987	171.5921494	214.1498725	155.4588847	223.0399257	172.4816107	197.924303	185.7319559	163.6860285	220.3788753	165.7474398	243.72919	247.4392983	234.3262796	175.7493939	228.8623843	215.2946867	266.2816644	257.2912255	249.1372683	281.0350292	234.2488855	180.7179327	180.5773471	263.8060984	213.9769572	224.4623451	218.5361349	214.2197862	209.9953448	208.5838108
WDR1	mRNA	No	None	None	No	343.0197569	381.3094862	445.496145	395.75317	323.1376122	353.1434957	534.3709255	531.3582333	321.3350702	351.8217192	391.8089149	318.4506421	360.3454879	354.0520394	388.3096892	272.3663505	338.4159061	330.103957	384.341285	477.5117794	414.1463384	395.7152893	326.0364486	355.3827567	311.6803206	424.0549212	307.3275146	521.8148005	307.6475193	406.9517446	297.6337457	316.2571499	256.4891655	323.6248384	478.8610438	398.212801	357.7679514	373.187294	377.0475276	401.2640116	290.3636081	356.5064365	328.7771972	297.7665469
RNF219	mRNA	No	None	None	No	71.90500754	35.21254382	54.96357173	31.11283204	75.11117791	42.76768113	28.72965008	29.29362123	93.45610688	40.74587279	68.08503694	71.12819663	31.70370039	77.25548568	40.2010834	65.5677561	32.47274207	85.96740899	43.03954021	55.18047204	72.88256539	36.96967746	91.48268147	39.96393977	74.73970469	51.8616974	76.85691581	29.24293508	87.12781526	53.88491853	55.86763463	73.58992401	62.1353935	91.96229501	47.65046407	68.72282738	32.74961572	70.13935146	54.31796836	63.48110606	70.10268831	53.29486259	44.2763425	75.32233325
BCLAF1	mRNA	No	None	None	No	233.2658746	195.8107138	249.4680036	139.3906961	286.1521985	207.3996972	110.8095448	115.2810144	245.2752798	174.4081849	268.0761007	214.9990629	209.4537718	236.901647	209.4021515	194.6728694	142.6128789	249.7318168	206.31727	221.5593064	240.9225919	145.2195579	285.3057111	180.3276243	281.9292854	282.8017821	283.2616525	115.1658439	249.9572956	224.0480493	210.9154243	267.1159003	203.9176596	319.4512664	256.9272398	215.4665922	134.4173929	267.0665511	193.3066074	240.3569047	287.8209657	302.8871841	226.8676939	306.7724954
HSPH1	mRNA	No	Group_III	No_subset	No	136.9053964	75.88670541	95.58937587	135.8070508	115.9042261	95.12674226	165.7742448	163.1623146	150.5998704	102.1751901	135.5160515	116.6363964	79.53928737	130.4875065	91.48493759	111.3792595	84.17316216	139.7550281	121.6310248	118.3506019	156.1406998	96.50801584	398.2217322	88.49709522	137.5024213	89.40489458	123.0774361	163.9071028	146.1175099	114.6698547	105.1622228	131.8020038	99.56289772	155.1292041	125.438886	139.5061894	186.5471801	356.7548011	207.8298763	219.5085537	177.9893645	213.9064836	273.1705715	160.5828252
PTPN12	mRNA	No	None	None	No	239.3320605	176.4218791	283.0470168	93.92802541	265.2109307	146.3382936	89.64322797	84.55059105	271.9258886	161.5591011	295.6222796	231.1271488	174.0811153	243.1372954	151.4732002	201.4202667	125.0189342	227.8566165	162.5454247	214.273629	242.6369298	139.3506583	294.5076356	170.8961648	254.4561275	298.9905039	248.6048618	89.53975592	270.6867636	251.2125919	232.3902213	247.2205065	193.5283908	303.8024198	255.5460816	228.5020253	156.3425568	262.7102769	200.2843831	243.710726	219.2375801	248.0714607	177.7702666	215.3955849
COX7A2	mRNA	No	None	None	No	537.1634871	560.2794771	361.7284039	371.6908156	349.489838	472.1337023	338.2561603	348.0224667	381.5132202	492.2755915	266.4973655	556.1983415	532.8200032	459.9251446	541.3990878	623.9485047	600.8229844	477.7285036	441.7021132	343.9104738	333.8256176	534.7256429	225.1156036	409.1135779	519.0800831	339.2999979	376.1639496	347.9552499	387.828216	299.7596825	532.7218725	464.3062137	587.5196045	466.2250127	334.3593926	343.2564419	428.733668	284.4875501	412.9708451	337.8968852	575.6751557	351.9616843	571.5355149	401.2625548
MIA3	mRNA	No	Group_I	Not_aNonelyzed	No	82.90175772	46.18689552	76.31533329	34.16279741	109.5122781	65.72874226	33.11205281	34.46525026	98.75455857	55.8607666	91.97026574	78.88539656	51.88484899	93.66870104	58.25670555	98.03619904	46.6722306	79.19741712	52.28886707	70.53626108	98.94643685	50.8504679	173.4899314	57.75215011	117.2319032	121.2908905	111.6363061	37.26768483	111.0674784	90.89647894	92.62095654	120.2715631	116.9777922	85.52023271	71.23090458	80.5722441	57.70822511	151.9521221	110.1754673	115.1807874	88.57761057	82.93499825	65.04438842	98.04092591
CAPNS1	mRNA	No	None	None	No	463.2693075	321.3948997	466.0068885	268.1997412	338.9957244	257.3709603	265.9849853	260.7489376	366.329906	288.1724854	372.2804056	416.970085	298.8878994	460.8720964	318.0997569	381.1233439	305.8087252	429.8511842	319.8553202	448.5797558	324.9201333	289.5273426	322.8284153	315.5187808	415.5335879	425.7398205	336.4882352	263.5977356	359.9949114	404.634617	439.8137884	411.0712987	430.2945749	381.1083216	437.1508669	365.5680918	299.2526316	268.5535806	402.7324319	386.1365477	425.443193	442.5619955	318.6117901	348.1948563
COPB2	mRNA	No	None	None	No	237.6589988	170.518033	254.4705581	143.6839484	227.1397103	160.058724	158.9678804	147.318309	243.5017548	167.8379803	273.1982071	200.4739293	143.4686614	218.9739245	167.1476072	242.2904885	166.3234724	236.3643644	157.7006486	263.1183618	282.0615348	169.300615	371.2728821	163.8738713	245.1937431	268.6080456	218.2434975	154.7642637	221.5411712	237.9672258	182.2717052	212.1312576	213.5094766	256.2423482	269.0944441	252.7306918	166.8091211	317.6464432	293.4126567	280.5226446	207.3833377	217.2644585	226.3736228	204.410025
LYST	mRNA	No	None	None	No	237.5525581	221.6438318	288.1806578	113.5136276	262.9980067	306.0423171	109.5810783	110.1039373	270.8682679	261.6821739	276.813263	175.1811726	241.8642911	284.7511972	317.4966013	216.7655213	246.0820388	184.4951392	238.7484334	182.9276229	306.6688209	200.2674814	435.179699	207.0572038	223.6439829	242.1326594	227.2785331	95.74292089	219.6802731	194.9365726	138.4628982	251.9873554	197.1582855	225.4687746	170.1036031	243.5696249	163.4843803	461.4591717	176.4385489	227.9616676	134.5491111	180.4251662	160.3719076	133.2138508
HSPB11	mRNA	No	None	None	No	279.6709719	199.1488127	260.0149049	220.7002225	215.6254565	169.5690809	200.6200984	200.9943889	236.670694	164.0735427	198.0819734	314.0396148	172.2921349	267.7637181	191.2983351	318.3847594	175.4956545	288.8354502	169.2299083	237.2890686	201.7800789	171.5995724	252.4929963	144.5783252	312.1645749	262.3535844	213.8488185	202.7099667	246.4610364	179.991297	312.7865765	309.7486489	319.2448864	284.8995951	252.1294466	222.643935	116.8546739	275.1143622	265.1911141	288.479353	282.7149243	218.2024147	202.9764563	189.5215886
TMEM66	mRNA	No	None	None	No	256.8274332	286.781418	313.3362301	345.8710253	289.3263271	263.7629033	328.4031976	343.7721769	260.1409856	242.4688799	308.544959	290.1089955	297.3986914	273.4592874	269.9773115	292.8339232	221.1453253	335.5863209	310.087359	355.8137192	243.6779713	222.0684502	265.2559608	287.4671061	248.1595148	286.9656058	273.6624767	320.0264755	237.3360869	281.8144002	265.1272883	245.9059558	252.542679	303.6560867	344.929773	254.6111289	245.0530734	204.7168225	263.2445993	247.1532221	308.1343387	306.8656901	372.4797917	316.2606545
DEGS1	mRNA	No	None	None	No	215.0554153	302.6399268	233.8052512	187.4681045	221.1420589	286.6725683	194.4942492	203.0206008	256.8698378	293.3939061	291.5559895	232.804792	281.6734093	227.9045735	277.7713912	179.1008984	233.5062961	264.2152242	295.1682855	238.5531372	259.4944806	314.7827416	272.402526	277.2615655	206.9111431	226.6048951	228.4362221	176.2881584	228.9419553	229.8883225	198.7595418	204.6633317	170.0586305	236.7547979	234.3709956	254.895081	251.5779473	250.7615851	193.0914833	208.3124178	209.1856741	202.3154496	229.5487299	215.4610324
CCL3	mRNA	Yes	Group_V	No_subset	No	10.38520596	11.06669117	9.483285301	15.98061241	10.14381967	6.410713394	12.54298715	9.515828201	5.18155465	3.029882951	6.453697312	10.77758798	11.99601577	15.60204261	10.09375766	16.0199938	24.85716604	9.676532496	8.028812391	9.591950274	6.569191598	27.71845265	0.175609184	7.881566082	18.05336573	25.05643461	18.42717236	19.06255182	15.32632531	13.32372491	32.6278173	37.53963491	29.78044022	13.73658272	12.24674467	7.934844612	9.88445278	0	2.853888949	2.86042693	258.4217757	250.09669	210.8975165	105.6255813
PFDN5	mRNA	No	None	None	No	427.921906	333.4777499	340.2237928	330.1769622	550.32194	312.9850399	342.6121087	345.9927645	457.3528729	297.9609967	388.3532382	547.6510958	342.5112403	455.3875878	311.0825487	630.6951743	352.1672781	515.5181255	325.912343	369.209742	384.2174356	385.1532129	271.4735538	346.5576543	431.5571	334.1812479	472.8611915	334.6842671	459.6464061	357.4433787	540.077988	466.0669345	518.0322573	452.9539252	353.2688542	381.0813178	407.3866082	210.4081173	314.1934863	296.7508136	508.674105	365.715375	337.4645332	607.6411323
PLSCR1	mRNA	No	Group_IIb	ISG	No	54.61389367	55.07389591	55.3552012	21.30711144	37.36165225	39.03870944	25.282316	23.30260799	33.62383442	40.11440195	33.5634837	40.2942713	51.66508765	57.86384156	51.31705222	47.75847774	54.2688318	44.71544665	35.28549534	35.45159095	36.5631555	38.82592872	41.36040621	35.69823527	206.0740811	217.549548	175.4858767	99.88257856	171.6527911	167.5165678	172.8740045	233.0306761	194.2609682	134.37053	101.4975322	35.93955146	208.1207813	275.4552627	157.4819899	170.5296668	57.13494031	45.18175429	56.64535465	41.03170072
STT3A	mRNA	No	None	None	No	382.5299774	183.7159745	318.2491443	265.4185615	265.9511338	167.5061536	242.3551406	244.8279139	254.9822339	148.5783673	239.7292403	339.3381602	184.014683	284.9241293	190.8721834	440.2215678	255.3269107	366.1517872	204.4860756	376.314826	327.9660775	166.9438052	358.7586345	154.1075527	356.6174972	300.1880352	258.1754226	225.3654161	234.3971627	212.279404	306.4434988	267.1543388	410.1094103	371.1569166	355.6966356	311.3005565	165.1566192	416.3144644	417.8719482	392.5860664	362.1044695	326.3448558	364.5504904	303.4870025
ANPEP	mRNA	No	None	None	No	209.0699482	198.5235758	297.3793284	110.1027325	291.9516978	256.0862279	105.6107973	101.7620462	217.4277116	203.2069714	282.8165789	155.0237941	185.9095978	210.8263907	185.2771891	171.5849393	199.2174661	102.9174369	144.8040123	153.5982174	353.0544868	323.2145614	252.445985	277.9237378	181.4239418	288.6606375	291.4969435	119.8681981	231.7834734	334.2892501	175.1171533	183.120376	205.0468822	126.8564871	177.7544151	339.584752	320.9236164	173.4940529	242.5920889	209.1155972	162.275865	256.9639526	168.4856399	239.5074404
PSMD7	mRNA	No	None	None	No	228.6776102	152.5140183	218.6570877	153.1514088	238.234465	176.336177	152.6481283	153.7890447	224.3438635	157.296963	250.3521805	201.3524158	157.9610709	212.2209701	164.3351547	224.6749701	158.0351899	242.0078515	172.3850713	258.634466	239.5510787	169.3507964	300.4090583	158.6341281	207.5736543	218.9187337	231.0117488	149.0563174	209.141034	219.2818811	188.3887714	186.8726846	193.8343778	223.7373111	255.5277269	225.6241502	149.4363305	321.6300861	269.1361316	287.097416	196.7871037	192.2060745	181.7459919	207.7568379
PSMC1	mRNA	No	None	None	No	304.4193163	216.9170915	256.9908423	210.1720486	315.6512406	239.0496477	250.8230907	235.6742531	316.2080432	229.8353624	259.2540597	331.145723	226.6022129	317.3874003	238.9582767	382.3966535	222.4155079	338.923093	231.7939433	292.5183854	271.9703367	235.1597304	287.4847553	233.6796201	343.4172149	253.5378755	309.2350865	245.9864382	315.340211	241.6173479	325.0870541	314.4239906	320.885027	347.8020646	290.9274719	247.0774669	220.0725942	388.3271177	299.4066648	328.861942	277.1178071	203.8818707	260.0362296	270.4957978
CLK1	mRNA	No	None	None	No	73.21951811	74.80287451	85.9724106	64.42693701	90.56726005	80.1699393	71.51873744	72.35464598	84.07333144	72.25941851	100.6037433	98.21858672	65.81105014	100.4990404	68.95844085	77.03615993	68.43497899	95.20957706	55.48964591	84.28684637	70.17918184	67.70929386	100.1522989	64.5351153	72.13743589	79.94625546	76.41286784	67.94259783	72.72154732	78.94803439	85.12939083	98.77043274	66.05640839	100.7429217	90.19442593	64.6361719	48.46655	75.44956535	62.94506601	51.20857764	130.2573748	150.7400836	120.8390699	96.92200802
BTAF1	mRNA	No	Group_I	Not_aNonelyzed	No	72.90775993	65.47251905	84.81621617	56.87160655	59.57171132	58.48446268	54.73648513	53.4241838	52.6623272	53.32538441	58.95967701	65.91573225	101.9827403	92.48992082	85.20044844	47.61246084	52.89872549	77.31983467	98.05085197	68.43371029	55.13950252	38.34800241	67.11351703	47.33821604	91.20445084	97.13714348	57.07464123	55.42201499	51.2239685	48.4969554	64.34427809	105.7655229	49.753485	94.73827793	72.99650059	48.4449665	36.71645818	144.0851496	68.57080178	84.73392065	89.30792044	100.7767614	87.29243787	54.58236639
TAF11	mRNA	No	Group_I	Not_aNonelyzed	No	101.555442	102.2352764	105.8446678	107.9168155	97.28100386	117.6888079	101.0789831	103.4735797	104.9273015	107.3256932	123.7029717	93.14358135	95.86256419	80.66651018	96.46145573	105.8407575	96.85732051	98.22121009	96.75494533	107.4830041	130.196804	112.5450636	128.4092145	100.4009166	109.3708411	117.8094652	127.9300505	105.2506694	114.0073675	127.6502699	104.4712879	109.8668459	100.4732279	103.9424169	112.3956289	112.6796362	110.5639686	115.3796105	126.4742432	124.807749	88.08062223	91.14661835	100.972559	101.3182305
PPM1G	mRNA	No	None	None	No	335.5247827	165.094588	277.0583024	225.0236283	284.414469	176.3601691	247.5135883	249.4744733	267.9795358	187.1722976	259.7102497	329.4760628	175.8436685	322.4721798	218.5943689	246.3963234	161.7676352	281.126236	177.9650292	310.9135998	306.5724605	196.5294253	330.652413	169.6169306	297.3579678	274.8451573	267.5897739	242.8786373	265.7955539	237.1871144	298.6217447	302.7719661	225.024555	266.5194548	297.8558896	289.1651713	149.022487	414.8212117	386.4101304	389.4123528	199.1877467	214.7566782	205.5118901	179.082644
ATP1A1	mRNA	No	None	None	No	383.4688098	389.9485044	387.3853176	465.8399806	355.543431	434.0844448	503.9984807	485.5025752	380.2395571	395.1730436	387.7319692	461.330091	515.2632935	374.8553329	403.1326951	376.8934476	407.3767199	400.2407075	445.9326482	479.1384129	438.735614	418.5435116	376.1084473	389.6040306	368.8229383	363.5082284	366.472813	497.1386522	359.2732837	407.7485943	464.6230201	367.2578466	379.8395738	449.3759248	482.3402403	411.7771914	397.0658625	379.9195004	409.9561229	398.1394026	381.2644485	433.0476572	484.2622476	388.8030536
IK	mRNA	No	None	None	No	295.2798365	129.4227197	265.5747192	215.1788674	246.2584851	122.8481402	217.0837155	215.0515949	264.4094915	130.8080927	271.5154747	412.4650727	208.8993374	295.7425813	158.4155127	287.187091	139.7639489	359.0021763	156.6714684	346.2759586	260.5560026	129.7015571	347.7573819	135.6037326	288.4634663	272.3526072	226.5170963	206.2121581	246.4596822	225.3605808	396.0516193	273.8837708	243.1855041	326.5456494	346.7570916	243.8488562	130.7575509	333.3091334	270.8989079	309.5891353	237.5341948	201.4146522	155.4851638	185.4775271
WNK1	mRNA	No	None	None	No	205.0819529	148.6324242	203.3074785	149.9419574	156.0817793	134.5453527	197.1454576	193.762024	225.7983773	184.2164558	214.005339	156.086193	157.4245659	227.7919198	181.8524973	100.238929	92.21492341	143.6638055	149.5854359	159.9222649	183.2456889	116.2430178	274.4504743	175.3704031	202.9926512	183.6526108	142.6501502	182.2238919	202.5126811	186.6044581	139.9819016	212.5884534	106.8693534	197.5216945	161.6234539	160.8529079	130.1542336	285.8270205	160.3851732	166.3594235	175.5631207	194.6493274	134.7665558	146.9815719
TFG	mRNA	No	None	None	No	177.5601795	124.997511	164.2293617	138.3376169	150.790394	142.081272	114.8139932	124.709094	156.4835071	125.7278881	155.090707	130.4342141	110.1138294	167.0635354	142.2460556	164.4858339	141.5392543	171.3384625	136.788899	156.2130348	146.6327921	136.935007	177.652572	127.3308426	204.9939345	215.1284744	173.8189332	136.1290436	162.9968923	167.3369913	167.4324947	184.6706898	213.139755	199.3625056	193.7549457	156.1050015	146.4099972	237.9487604	208.8403902	215.4531987	179.2673744	193.2752161	166.7825487	169.9106675
CBWD2	mRNA	No	Group_I	Not_aNonelyzed	No	134.8844535	70.84837271	98.2528976	66.05589591	180.9889317	97.71384836	68.16401122	67.18293929	144.4697934	71.55005047	104.552989	132.2979885	60.75234293	136.7102473	77.1540062	148.9310509	78.24090263	125.1516566	65.67917412	97.56151118	119.4501631	86.16263526	146.7274822	68.68323133	165.1935557	123.1970605	180.9755161	68.62493793	151.0322494	97.74458839	139.0745365	158.6072821	164.3894329	128.1868021	98.50846903	109.5684495	88.8339912	182.1579923	110.3977725	131.0029228	145.1086644	97.53653922	80.36527511	165.6218148
GLA	mRNA	No	None	None	No	82.75858744	110.1756491	124.6135097	122.6720304	51.98912209	84.73248451	140.5136804	143.1261724	61.45896813	84.61861932	93.84481797	94.44951244	131.3844125	91.24877237	127.23951	97.27773155	148.4551696	84.67706557	106.0941201	125.7885755	92.1927227	97.98980977	85.93418112	91.58328404	83.68122815	123.6487521	58.89445104	149.4961928	50.4169877	91.19145379	106.577653	85.93195161	79.568313	77.59568951	133.507824	91.08407786	90.71800655	155.593162	131.4001495	120.4446638	141.9732462	235.1130969	203.8181064	84.24552893
HADHA	mRNA	No	None	None	No	355.124268	303.8101205	378.7704332	406.9358541	274.3359505	247.8737287	444.2628043	429.8594482	299.2824464	270.5461252	343.4766168	327.5603108	292.8298307	358.5582085	323.968111	366.9603523	301.0785469	347.4338509	313.5314107	381.4979718	381.2087608	288.505415	372.2631373	276.1239428	353.3423253	378.3059369	278.3429176	450.039843	293.93163	327.7839347	342.0012204	330.0821429	337.3172899	342.1848065	390.3596991	369.7698615	256.9268295	421.8139372	425.1820654	395.1240322	282.3799263	339.0131476	338.4765384	230.3169444
TALDO1	mRNA	No	None	None	No	340.0928307	365.6590266	331.5863983	400.8270602	309.4476276	371.5921418	428.3384964	431.9326253	278.9079579	377.9522927	290.3260979	340.1489631	410.347537	308.2773033	372.7799078	307.9856486	377.4736629	316.5510831	365.7217076	344.1919644	345.2468903	401.1301114	301.2629048	361.5808865	322.287737	332.3605477	279.1347961	432.4620977	269.8049236	319.0699997	332.2340703	285.7444763	280.849557	250.6585948	354.764742	348.7310309	346.9182794	406.3145273	418.8345048	388.5377828	296.9969847	343.4462112	357.8767457	264.6891475
RGS2	mRNA	Yes	Group_III	No_subset	No	12.11728098	13.00355876	15.75270878	32.43745596	15.0992826	6.292503422	20.00675026	17.3407873	11.52910367	6.138669103	17.85916441	13.35745666	8.784732937	19.72678375	11.45528446	21.44995909	11.67160847	12.77522578	8.398350722	16.73248292	13.87986115	13.25743691	11.79194767	10.73007631	8.73733223	13.42692514	9.129345702	16.50908941	7.924447098	9.574376216	11.64549632	16.22138357	9.897976114	15.50074827	14.40477588	9.678604309	5.859347127	12.33925497	4.641411938	7.267177579	467.762566	662.2474412	253.2231807	157.0470113
ATP6V1F	mRNA	No	None	None	No	187.3951594	209.5520017	179.8325762	224.1570189	155.5175269	174.341948	221.0663231	237.6359015	125.9765474	180.1838897	130.9865338	167.5099233	220.7363804	180.1338402	212.3805545	150.8681333	224.0122661	147.4600537	213.5686505	167.8841702	152.4537675	229.145778	95.48150728	199.6854144	169.9107415	160.7614337	146.584968	207.3250845	126.618883	165.7745215	184.3974043	149.5817463	172.1123074	141.2361568	159.6729297	171.3068223	184.1755603	144.6806944	161.4481888	152.0838797	201.8470313	200.0311068	205.4766696	173.897549
ABCE1	mRNA	No	None	None	No	135.678935	101.8607225	119.9354877	94.46672544	217.2464249	170.5040913	82.29249379	90.57085837	184.8684147	135.3419196	183.1789254	120.3029696	103.0096754	138.5750141	124.2520987	121.4803788	87.28187469	80.13497402	73.029549	66.48420823	178.5076037	112.2947652	246.034603	115.7539085	137.1191098	113.8937875	191.5767811	79.22341911	164.7175716	139.8641938	103.7512619	134.5638051	113.0343319	84.80398248	64.26532215	165.5111247	113.1779588	194.6211734	139.4899788	153.5886904	136.7352828	140.0435847	142.0744051	175.8499939
GHITM	mRNA	No	None	None	No	224.7258769	180.2583106	231.743199	286.5118917	120.323328	111.2270038	284.7167056	286.2178723	129.1141212	120.7425442	139.6697917	278.2459676	244.6515098	227.7148835	235.8874118	245.9912205	203.8147009	326.2803009	262.2757296	369.1650939	158.4525749	100.8145891	169.2390602	123.958395	237.7744591	248.6991085	110.5232478	272.4542815	120.3355399	127.1964279	271.580597	237.956582	221.3500027	343.7923991	369.6259932	146.3446414	107.3706901	335.2826625	263.877311	267.3120643	222.4503795	228.6170732	253.9724289	117.0060795
CXCL11	mRNA	Yes	Group_I	GroupI_IRF3_or_IRF7_dependent	No	0.393042217	0.640128304	0.865539982	0.134052675	0.156000152	0	0	0	0	0	0	0.669361964	1.120244898	0.198898688	0.257355426	0.269934597	0	0.164478431	0.068235521	0.125585428	0	0	0	0	20.86053271	33.77880194	6.514105594	0.575659407	1.874166708	2.837735417	10.81032374	12.63590094	2.899133228	1.516205876	1.451625879	0	4.765337863	12.63809791	6.45175559	9.160925905	2.191477163	0.735611315	0.541514818	0.72522364
PTBP3	mRNA	No	None	None	No	159.0968011	145.7049392	187.3003139	70.59324977	152.1730851	105.0251714	72.86436337	88.14177717	147.3960405	107.2808735	157.4933037	164.2188975	143.2425934	190.0042632	145.5157959	123.0787301	79.24033232	147.5641192	134.8486006	148.4261565	164.4607551	92.71052606	188.8580726	119.1521597	179.6238763	199.6163679	133.1878891	74.65346384	142.005026	127.4873156	154.7787512	184.7286359	128.5271338	200.8822236	159.6861344	140.0810078	75.71018766	208.9234177	128.4237263	151.3492012	157.2599774	167.9403883	131.7055121	125.2115977
IQGAP1	mRNA	No	None	None	No	229.3287926	214.0341291	286.0860707	203.0701577	252.6318402	194.4238942	224.0027807	228.2323368	277.3643741	196.5596245	340.1294105	192.467708	180.909387	267.4072282	229.9706095	151.142867	129.7117203	217.789659	198.0218774	242.1648723	246.0554607	185.2037059	342.5893125	232.5535192	252.4107778	316.5319687	251.4733866	235.3292749	278.6990875	310.0758302	198.3885463	297.0385756	168.0715482	285.5957783	276.9114298	223.9959806	223.1180348	282.2562657	208.0390405	219.5089086	238.6120359	285.3437613	205.6984511	265.5158305
SRSF5	mRNA	No	None	None	No	347.6114512	237.6557625	331.304249	304.9220727	356.5802715	206.5653743	261.8341847	253.008195	314.5162257	198.0424061	336.4139093	371.1884354	248.5364784	321.5305755	244.5372971	313.6245902	210.5221216	373.0037776	250.1602909	340.5089394	310.6895082	209.0912118	321.7336177	232.3902132	355.3197597	370.8640208	353.2411067	271.0305712	319.9907527	297.4779664	367.9446334	350.7554678	313.9054342	387.864614	376.6033429	295.3507821	178.2913741	218.9446574	259.1600551	272.9171326	267.9747098	255.6254807	190.2398518	275.8799962
CDC42	mRNA	No	None	None	No	354.2033682	417.4441675	383.5916526	411.9042027	376.5268539	384.3447862	380.7624932	401.3601521	389.3312464	397.9295563	452.0367536	370.8113828	376.8938838	404.2492301	401.2104864	397.0681634	313.6010839	366.5787864	406.159495	345.7993651	398.3341823	377.8510444	349.9245948	412.3976548	335.3705425	369.1709438	360.2507262	369.4549636	377.4972909	405.4540189	346.1445837	397.5408101	357.2124249	398.5756655	351.796752	366.4644216	343.7675013	276.1833429	304.0552363	304.4226916	375.0737308	399.6500559	397.2817617	378.4759351
RNF11	mRNA	No	None	None	No	94.5201279	126.6723416	102.1427852	69.59881025	98.9471939	90.38905245	62.73075142	80.58385511	109.1878441	98.79196658	115.9902596	108.1618178	113.4290186	109.0147329	104.0653047	92.10787265	68.06537323	104.9671589	107.84509	88.90980017	91.60220072	91.27769374	75.31151334	125.9980994	104.7493276	102.074817	96.36460944	64.30193968	106.1186829	104.6020264	98.94273823	118.0874486	89.90083934	130.805041	97.68026803	92.75834454	72.61261836	89.57013514	77.17177647	85.58969131	131.287472	140.3190033	136.5482798	145.8614015
CNPY3	mRNA	No	None	None	No	270.0490658	335.2914297	332.9561015	195.5159057	343.4581382	398.7024704	220.3731159	211.0493031	310.8752241	378.6089014	338.4976434	244.1450626	317.4711749	249.3213734	318.898487	245.5694352	280.1085643	258.7266961	331.9099867	351.2415854	354.8938295	365.3483436	274.7712798	422.7581047	227.1465084	272.6662725	311.2937697	208.611334	297.9747395	349.7344326	228.0085907	226.1941107	234.5309176	226.1799325	305.5116893	344.7514696	350.8401779	215.5647351	291.1912601	245.0913618	230.2106677	256.3148698	243.333723	282.9751142
SLC25A5	mRNA	No	None	None	No	366.9433497	459.856944	369.2942717	784.2656019	309.433894	452.6772707	826.8809582	801.8383066	326.8072914	468.3505784	369.2148939	426.6229442	543.3350426	404.8051988	540.4048818	350.0616309	476.5376457	475.3291107	557.0490825	483.4865492	368.7701299	490.2562819	337.8064583	423.1050044	385.6851605	349.2202784	318.2271314	778.6484807	322.5814108	359.4774953	456.7262784	366.361781	322.1301765	423.5706113	469.8902368	362.2959917	446.8810966	364.774039	443.9987282	466.4903285	330.2420479	347.4627134	531.08747	291.735978
GMFG	mRNA	No	None	None	No	351.9621256	354.6838467	357.3628862	375.7552518	410.1270569	411.3759703	359.6597671	351.1298136	334.0523618	344.1455731	286.2521531	438.4849309	441.2492482	357.7531591	343.2543724	364.2263869	358.6799784	355.9514397	345.0440016	312.6822492	372.2362253	431.501515	239.4091427	381.9667563	345.203388	310.7299323	447.2483864	355.6354307	349.6271606	336.5556271	460.9504192	341.0934635	336.6905361	353.485119	324.011142	360.9174249	429.4091769	202.6919768	304.4232361	303.7262715	356.4005642	276.8772667	329.2311366	395.44821
EIF4G1	mRNA	No	None	None	No	389.2864261	325.0850861	416.6992498	310.6189804	412.3446877	385.4225915	319.7703597	321.9493167	367.5381758	355.3661744	413.1677816	304.2571945	301.2519991	356.4647075	381.6924353	271.3201649	334.2276139	285.0316989	351.8839004	385.3357774	485.1166378	372.1928419	426.7392957	337.9208492	386.5610755	398.5012428	408.1439485	323.4775894	391.790541	432.7909655	268.8692399	356.7616849	276.1786554	340.2582343	417.3346138	456.3591418	393.9331193	522.05734	484.812109	460.8706456	287.2577551	337.3263308	321.4937392	323.5303238
ENPP2	mRNA	No	Group_I	GroupI_IRF7dependent	No	0.585733808	0.198740732	0.198442582	0.46613677	4.64960553	1.710379954	1.404179868	1.320421934	0.701385046	0.136710231	1.287886365	0.631763408	0.139121041	0.444615163	0.159802356	0.067045308	0.14815386	0.204262574	0.033896148	0.031192422	0.237124856	0.147954049	0	0.526846274	11.96496739	25.35904717	35.83455822	8.864763135	11.13615062	17.99378592	14.64559789	18.66109011	2.640276709	5.5651535	7.649913574	0.545562203	14.54622496	5.818637371	5.886595208	7.9924243	3.311222801	3.252207476	1.075994801	20.61467575
EIF3D	mRNA	No	None	None	No	337.4934417	276.1532071	343.90457	294.610706	371.90972	330.4059566	297.8402083	299.4966011	366.7642035	309.9700312	433.5355077	332.5252327	303.5221026	326.9909203	277.1401465	314.4240773	284.5549763	331.4468601	289.0432594	379.8888688	421.9103694	313.0821998	415.1973171	313.2585568	285.1201265	312.4710972	372.8449311	306.4178924	344.1280485	419.4361689	329.3327922	304.9651357	312.5096496	309.290442	374.3079638	425.2462596	339.8475713	321.089147	365.565044	348.9290205	250.6938012	278.2163918	302.401307	309.5081743
BZW1	mRNA	No	None	None	No	309.5488035	358.5094105	332.7299906	316.5690582	332.8880933	342.5809471	293.6395031	310.2507981	341.6969551	336.5943139	381.108128	324.182743	346.4077533	340.7707768	343.7655719	299.4751604	286.3906841	377.7620814	348.3242408	345.7886924	328.7368724	302.5121719	358.6630975	330.7233385	326.1540337	337.6057084	331.6142186	278.4731534	347.8450256	321.6779091	323.5848698	341.6363665	278.6343181	411.9959183	372.1876293	302.3633673	252.1897468	284.5439458	284.7484842	316.1931543	403.7000969	406.2060033	378.2378293	421.9761161
PARP9	mRNA	No	Group_IIb	ISG	No	22.70860853	26.3580233	30.61495238	5.43271127	7.497445044	4.910855519	5.159236089	5.897592923	9.129325987	8.531776922	7.329545684	15.75454149	28.15661797	22.631981	22.59782126	19.10916003	16.30954233	5.469346842	6.275239598	6.590329979	9.87939683	6.731669918	17.14981909	5.988071229	204.4057198	247.5456694	153.349504	109.4134426	177.599998	190.4302439	175.6511483	218.3396664	179.4662219	136.6359891	115.593263	14.80059204	215.6221374	424.9350629	173.9359383	212.9896781	15.70363662	15.0588275	7.19022048	5.861435824
LINE1ORF1	mRNA	No	Group_III	No_subset	No	61.4430435	16.81117443	67.21494444	9.666505723	92.90950537	16.58825395	12.51782963	11.44809457	90.78132575	18.94684566	83.0900877	38.85238054	13.96207665	64.80701408	16.95407329	26.19353155	11.15145233	34.41009134	18.95283196	43.60264805	76.06752441	12.92619334	112.540567	22.03077979	85.38813478	82.00160703	82.76307481	13.83688647	85.60511366	68.06086508	30.91289175	78.89525032	35.39568931	80.08772016	60.45721609	47.78594911	10.94393782	81.63827823	33.87573113	47.01381917	93.64556071	136.6066095	49.49357387	107.3173757
SEC63	mRNA	No	None	None	No	281.2996585	141.3543284	226.2639468	88.82207737	325.7049339	149.0987255	81.94140313	80.53487209	280.8583361	136.0905884	260.7803329	270.4004748	156.0122529	270.3282612	154.9197772	262.1984507	126.0959142	286.8964105	136.5939314	237.0512618	265.9051164	148.6451075	360.9420937	143.43342	290.4667725	249.9800142	300.1960366	81.31454005	273.1539228	212.6344854	259.748197	263.4324086	244.4014253	309.827693	243.6245698	239.0116223	130.8454037	341.8433572	229.4192976	244.4524553	255.9620372	205.6332987	156.3629457	244.3509324
TIPRL	mRNA	No	None	None	No	176.9755771	111.4767734	160.8504144	102.7573792	197.8928926	124.3225254	105.5481606	99.23779815	203.8810627	117.5009055	184.4455683	179.055968	120.9986479	171.3758688	117.9082567	180.9858479	112.8397967	194.9541656	122.9651807	168.4669964	194.7132571	110.633412	262.6867759	113.7619267	202.7792604	190.4628094	194.605932	112.9404025	199.3587124	158.1632128	191.3173071	183.467059	155.6763399	211.7161879	178.5949762	179.3560008	117.7876104	235.7530981	188.4974058	183.1755401	141.4282559	134.3742543	121.884613	129.6503114
M6PR	mRNA	No	None	None	No	164.8149803	136.4790824	192.2832292	190.4085465	151.0399022	127.2298247	212.2579199	209.7998783	148.3744096	137.1177322	183.0721726	163.2775902	143.0445222	152.1239378	146.5190925	161.9782412	129.3475792	154.4083647	149.0706957	182.9189583	216.4129118	145.2926548	207.1667154	131.2698281	152.6396201	176.3464906	144.2463121	203.8297479	142.1869936	157.4190497	157.2007781	153.0372511	141.0253293	159.6746826	178.0076043	200.395751	124.9000707	255.8742839	177.5846156	185.4510126	122.5422847	154.5754256	128.0807423	111.3808314
CSTB	mRNA	No	None	None	No	175.8560643	151.0224848	218.5018269	96.89479833	92.89416006	64.16254423	108.7611106	108.1219674	116.5414107	92.15666349	119.5187512	166.9895634	123.4135167	139.6312011	119.8091235	143.1521322	128.8245243	161.0193655	118.1484634	193.8109458	105.0874764	126.2181939	89.81934828	106.5707143	163.9351732	215.2170496	85.20847055	99.85594856	114.0531652	130.632913	159.8008743	128.3685236	134.2793394	134.591291	175.2150281	133.4777801	128.8110924	115.5788206	170.5949927	172.7903872	263.0549356	316.3486428	134.111971	164.8314456
KDM5B	mRNA	No	Group_I	NoOE_rescue	No	33.74232026	34.74389319	41.58929727	18.1626236	21.54045825	23.44002102	18.8579601	18.48999492	19.59597545	19.56979319	24.15339994	25.27785433	32.85050764	28.96698137	30.90955265	50.09493282	58.32716172	22.03637266	27.07979574	29.19057513	47.17108799	35.08093352	47.31692435	21.08316768	20.3538948	23.94711013	14.41243079	15.58353277	11.28397835	13.67204104	15.61402388	18.01061024	34.69694407	18.31489815	20.68654701	41.58737313	14.07686573	49.88372347	32.6372142	30.05247207	37.83467861	54.82877651	41.70251384	28.74278542
PDE7A	mRNA	No	None	None	No	236.9201982	186.5135288	245.0045338	181.9080206	165.8532205	123.4205182	212.6817133	205.9999877	218.6497386	132.4067305	220.7865335	251.6127067	198.7143423	260.8587435	175.7395281	280.6693659	178.8519001	277.8885712	188.4716357	232.3857655	229.2081805	149.5042437	285.5600405	151.0226192	181.7022557	197.1605674	142.4129266	180.880829	174.7046088	163.9782448	200.493293	206.4028548	227.0568234	189.1257795	171.1524974	220.5953772	81.23094385	278.1503161	146.0585237	156.9239715	215.4779019	222.286919	125.5694184	163.764655
DYNLRB1	mRNA	No	None	None	No	317.015624	190.3788994	227.003075	234.7443068	201.5424901	137.8198083	236.7721426	222.8899717	207.5346974	150.1654878	169.633714	304.3431179	217.5594423	344.2759496	198.0839929	335.09101	201.527001	336.1583376	218.8477926	237.2474325	185.6935286	162.8112115	147.7562668	151.0674583	276.987518	212.3907487	212.7729087	243.7964492	198.088208	173.8233912	344.49966	279.3115941	346.6960428	333.4884218	239.0626325	181.606342	166.9475626	205.5347449	240.1241022	209.1704261	302.634609	236.6283964	189.1090973	205.1421905
PECAM1	mRNA	No	None	None	No	101.582286	110.1370703	135.2947178	173.7805528	82.871932	88.92121417	179.915493	185.3197514	85.32708476	94.54034414	120.8178451	118.9573586	161.9274213	102.9325251	129.7297739	151.1036056	172.1962363	86.83589433	109.3302411	115.7752974	138.9080453	130.4090895	120.2067302	112.4586871	92.48501398	142.7349312	84.40695396	168.4606863	81.80853345	108.4359732	114.7032328	104.484091	158.3306215	84.89272147	108.0507011	132.3849869	102.8825777	310.3147451	107.9990677	112.8573253	89.77779707	111.1877845	100.8770219	77.12955361
SRRM2	mRNA	No	None	None	No	305.0778474	221.7558986	349.3863624	258.4015594	312.4537609	268.6910192	241.9408299	236.7725038	303.229981	251.0074427	319.4927616	244.365181	272.2690516	322.7782695	273.2402925	224.6370433	249.9890776	210.7739836	284.0126816	306.8157952	352.3293167	245.9824539	310.1902577	249.9912814	271.8469194	300.321264	316.4486123	227.9271043	288.455341	325.70418	227.2483465	282.1936756	243.2389797	301.9158798	335.8915676	306.6806353	241.3731642	279.3055463	315.188498	292.9648807	232.6303697	308.7559122	220.7010265	258.1877833
NAMPT	mRNA	Yes	Group_VI	No_subset	No	43.56036621	28.88715186	40.18531573	16.26880763	65.23128326	31.77964593	27.22080286	25.96093268	62.02599105	26.94476495	69.43659159	50.11326913	26.57736401	53.92407365	26.51985317	21.73724632	12.89706105	41.70978459	24.92118478	44.19401101	46.70799886	23.34521239	55.10280468	36.00881983	119.649876	151.3856126	132.7924353	49.08049235	124.1286669	131.0768741	119.0964071	153.126505	69.21929905	88.27694901	76.51875304	42.63228682	65.04332428	137.1309508	69.66351764	93.2516659	98.63903118	85.83267588	46.6491156	137.715745
TMED10	mRNA	No	None	None	No	300.1190368	277.7492982	296.9718318	234.8508025	256.7586738	245.5384072	209.8749837	230.2494384	273.6258229	255.2805782	300.1185318	291.71002	302.4860056	285.336434	296.3143415	224.1630555	166.604759	317.8213102	308.2328925	318.882612	295.3247971	202.8897967	378.2235464	262.5172132	276.2271737	272.8296627	234.3088436	197.4410288	243.76184	235.2136796	252.6617398	262.3721338	206.0544215	322.9722621	304.7471992	267.0064637	188.7193813	430.509153	303.3550885	293.1626863	268.4903796	267.9386233	365.7294538	225.3972345
XRN2	mRNA	No	None	None	No	243.5961923	216.2338504	282.7118931	201.6254484	257.2099176	222.4678617	224.0628951	212.4469492	252.24649	204.7152323	307.9931555	213.4655907	197.7191478	262.6590068	226.2992939	230.072133	204.316605	241.2360861	221.1823714	279.0194525	315.2051123	208.9149189	349.2163727	191.8333838	282.3716651	337.2944357	315.8029308	235.2989809	283.7358289	312.8019786	242.1832473	302.7742116	247.3393293	317.0299924	339.6711952	283.3123976	245.5951168	392.2157209	288.563839	289.7390882	206.2014134	241.4716632	233.5162185	215.9506045
CD81	mRNA	No	None	None	No	211.5322774	505.7876795	366.0374539	331.6277948	204.710523	420.2360877	346.9552709	368.0027318	214.7824447	449.4587632	314.8226991	201.5077999	424.1817961	220.1687653	451.0434728	209.6672833	502.6427274	232.6762617	392.0378465	362.4499413	332.3063722	561.5172726	186.1478455	464.3693397	226.1042896	326.8938064	203.218427	347.5394756	201.3923687	357.622339	222.0482351	203.111974	220.6046116	200.9321417	369.6509223	354.2617543	543.2463956	213.6486317	306.6022766	285.9758606	210.767413	299.92209	378.0709293	201.9796788
PRKCSH	mRNA	No	None	None	No	377.2285749	314.9584074	388.5220776	250.8369126	413.185438	376.8021066	238.4664402	239.3727252	407.4466936	415.1498871	387.7448594	358.6644402	377.1516537	347.462731	321.221895	380.2838482	340.6019574	375.2084594	378.9494336	432.7155302	432.7373649	389.6784418	316.3128214	420.7281769	355.5608432	363.0884676	372.3947161	229.5434885	397.6571815	423.5751444	372.888465	312.1797055	402.6542191	331.8587978	434.348193	460.1520825	307.2962368	249.1631624	392.4435552	338.7637419	358.512068	382.4116072	319.1107083	388.6940795
LEPRE1	mRNA	No	None	None	No	230.556647	258.2995773	260.7272745	223.8843157	178.4641743	255.2489995	228.838866	228.8252186	195.6361485	269.8963397	208.4282377	211.5510325	304.7612582	168.6272782	238.4868791	183.6608662	256.8943996	217.2439145	275.3020334	281.1398278	252.5959522	329.8644677	210.6647203	258.4438969	198.4819104	240.9871456	175.2865198	215.8371763	191.8858375	220.6403749	206.1432059	152.0972651	179.9718605	199.6871902	262.2593825	277.6383231	249.2900006	275.9292984	290.6244528	257.8841011	195.6917839	236.0415234	293.4100452	163.6135978
YWHAQ	mRNA	No	None	None	No	280.9069162	375.7978595	299.3291395	401.3260252	324.5737898	401.289148	363.0210336	384.2742353	341.699974	382.866123	373.6004083	293.9196881	303.5698147	311.6191151	386.7788049	282.4326421	310.481055	279.7048095	320.1724977	277.7350752	294.3125768	358.5891033	349.3563386	361.8471198	316.1305347	299.7238517	302.7683785	341.2476633	333.7705213	320.6548788	272.5224842	315.9643409	262.3824364	292.8599871	263.9159552	306.3488668	311.7474071	292.1384674	308.1391316	313.1165648	308.0370274	325.6318081	388.0092103	344.6301275
PPA1	mRNA	No	None	None	No	157.0747354	162.7673384	117.4219056	203.8087564	137.3689842	161.2963664	192.8654098	206.2329561	116.8252372	154.159344	106.7527708	200.1285713	189.7828178	131.3272397	185.8150923	170.1897998	158.8893185	209.7500392	219.3418686	184.8567036	119.0815738	121.6169709	154.4674127	140.405482	210.3251186	159.5151603	135.3445366	191.5641248	137.8633331	129.5525074	237.0306893	212.5625202	193.6148156	217.4504296	186.7430216	133.3245302	147.9437637	273.6320663	200.2656235	215.2607581	133.5003064	124.438716	208.4197818	96.8090737
S100A6	mRNA	No	None	None	No	455.5161621	596.3118028	423.9580697	623.6759564	371.2258537	369.9754239	639.8756488	633.3890487	502.0644273	531.3718132	402.3011772	557.9288547	556.6335575	465.8373029	479.9323133	533.3374869	620.0848756	354.134086	386.7561383	322.8812375	327.0857161	627.9900975	209.9294833	538.380356	394.0245291	361.2154035	321.9464183	570.7221172	496.0667616	410.2237607	503.4123321	415.7599853	439.3775268	381.1156864	278.2991585	309.7613854	796.9986179	159.5864052	279.3183211	255.7633362	675.9882039	437.6676535	524.2618182	655.0070064
UBP1	mRNA	No	None	None	No	155.2803294	99.8490972	130.9784268	93.73462041	166.6416343	110.202128	109.8924296	118.5750443	200.0500284	128.6101494	189.8351186	142.8489434	96.01704629	175.810425	118.6729897	88.05119479	61.14288004	151.085216	114.5530289	124.986657	150.0105308	102.1998036	254.2101279	120.0682658	174.8556816	157.0737801	189.6242435	118.600375	217.4377115	173.1420224	151.5968948	189.1799195	102.919862	157.9127689	124.1603288	138.0628393	161.8802315	298.3329546	154.6948166	171.3827262	152.0554334	141.977772	112.2150934	158.333307
TRAFD1	mRNA	No	Group_IIa	ISG	No	32.41874224	30.03409582	37.64547598	27.96267965	27.78556044	31.877742	42.49767595	38.51602741	33.14678788	37.11987182	35.3214374	30.48553887	33.60364683	31.08719138	31.0330704	35.41367112	29.85835105	27.18203489	30.62868291	28.33570883	38.51668367	31.55376146	42.55833356	33.30097195	112.4707492	162.3023925	70.51439169	148.5940928	81.21272817	108.3836966	118.7989001	119.3072618	91.34281136	93.74394408	105.7749308	38.60574639	94.15594936	50.29657132	97.74201706	94.14037263	22.4308331	29.1061166	24.63407628	25.18888863
IFNA14	mRNA	Yes	Group_I	GroupI_IRF7dependent	No	0	0	0	0	0	0	0	0	0	0	0	0	0	0	0	0	0	0	0	0	0	0	0	0	0	0	0	0	0	0	0	0	0	0	0	0	0	0	0	0	0	0	0	0
CNOT7	mRNA	No	None	None	No	215.269682	167.8482143	214.1778773	157.7076337	265.7632493	201.172999	153.9734989	151.3089322	238.1617779	173.85712	272.0625984	190.5286146	143.6438143	209.095456	173.1888347	211.6024336	122.9548401	212.8475704	170.9777108	208.0858098	244.88193	148.4302503	333.230393	183.2536017	210.6971201	215.0500694	239.0535796	140.0592755	239.0483662	221.5636194	167.0757503	207.4089163	186.9802044	218.0605625	212.6713515	232.8765421	148.598419	235.6549291	212.0981907	235.3199964	160.7075669	170.3184287	171.9209721	177.3371197
XPO1	mRNA	No	None	None	No	184.0019481	145.0051681	165.2042155	140.6715262	193.6331631	177.5662059	134.8013045	143.5733755	204.5073822	172.0494284	183.350875	161.6776453	153.2671422	192.5968934	174.3129713	148.5569279	123.4034576	166.5376159	158.7189229	137.9476418	183.4913558	129.8903797	371.1791928	142.9634115	193.1302974	160.7943126	179.3433953	124.1251578	184.1900054	138.4723833	142.6284163	178.7817544	135.5777323	168.9792852	135.078665	172.1406004	137.6943165	369.036112	181.0950339	200.5768381	192.6789294	212.7237457	182.436772	193.7744194
NSA2	mRNA	No	None	None	No	355.4440183	211.9929863	246.63172	301.8754137	404.4910368	232.7277648	296.7313248	280.5723683	422.4238715	241.3514928	319.3001012	554.2438153	322.4003294	357.497047	229.9479043	410.8744647	230.1638146	386.8419354	203.1239684	268.582424	293.790235	224.0158534	388.7848668	252.376082	349.8445387	248.0570067	383.667212	291.5223125	413.283203	264.8750378	513.9223766	349.0419715	372.2036928	411.9559303	281.3086847	297.0006805	225.5324044	304.7378591	252.3701032	283.1245419	334.244186	219.4861382	216.2909615	329.5224863
RPL31	mRNA	No	None	None	No	385.2338904	709.8478873	304.1556405	782.6577399	460.9732566	753.2753381	674.5127371	663.1200285	507.3511248	776.7704016	409.8072895	475.4188393	640.0598811	451.9995621	603.1264464	421.0790106	681.4249196	479.510894	668.7992791	360.0683716	380.5719377	777.583633	299.9133686	746.7703646	350.9990701	297.5676456	465.3778975	668.7818842	488.5132055	408.8558111	475.53735	398.1895494	419.7123993	454.8719703	367.7270386	384.0881136	926.6306031	204.4543103	314.2981014	318.5978791	430.031566	333.4502031	541.8033034	514.9423127
TARS	mRNA	No	None	None	No	236.8047832	121.1481025	203.8909207	276.0474901	155.1477927	106.8664152	252.5031148	255.4379469	159.7630253	114.5771062	155.7611526	288.8831868	209.4325946	185.8536269	182.3452973	175.1545155	116.775317	433.4878623	268.9105247	389.4949088	198.7347962	112.0163143	192.1096089	115.6586903	287.4977603	261.4163927	187.507044	283.0960589	179.123077	156.0604089	331.1615964	231.2293163	183.0919087	488.2784703	414.8437833	189.19788	154.6998949	497.0804047	344.8840086	368.2654169	198.3158988	181.3439108	238.7982717	154.1606244
CSTA	mRNA	No	None	None	No	446.6489882	279.9406373	281.4855173	255.9956282	396.1541818	243.1253683	205.6813081	205.5572916	420.2013999	266.7991472	249.1654089	534.0622527	388.5401987	396.8434045	323.4681841	541.8937032	313.633978	622.9212129	424.482544	375.4499285	230.7019614	240.6008164	250.871399	283.3531258	400.2624796	280.9317726	427.1957966	178.9620464	379.2063332	241.9049231	485.6464767	451.3345367	493.7653491	648.8360666	349.0285801	239.5577436	423.2786826	257.5742534	283.9640315	283.8149541	476.454176	279.5383727	295.4236934	428.3868895
ZC3H15	mRNA	No	None	None	No	192.3201525	126.5823782	143.1367827	123.3025662	249.8917408	171.5625226	122.7729483	126.1152839	223.4934726	146.983512	208.6679758	180.7078185	118.2824434	192.2115805	141.5567389	188.1673926	123.8339498	205.2184617	152.0778264	175.8421555	194.8833033	135.1890508	318.7466041	135.5943121	213.3999524	147.5003294	240.3707146	117.6176099	213.5549376	156.36058	175.8186064	203.366109	172.6636657	225.8239806	165.4589001	183.2997618	128.9165991	307.4340803	198.6018892	215.8679857	195.8942781	150.1881588	171.8374378	200.171147
RPS14	mRNA	No	Group_IVa	No_subset	No	408.5795516	1053.843648	490.2347338	1394.326896	409.4128876	1154.427818	1364.148932	1307.598377	435.2060338	1203.317351	635.7498741	509.395841	1311.431521	370.3724941	907.7243737	476.6902333	1060.558942	493.9434388	1105.525791	622.4772517	623.3519875	1177.067154	347.0709607	1169.75855	371.5894216	402.8705768	395.0613244	1320.272869	434.5381781	676.2699071	537.4535999	388.7114141	390.3231907	401.1000378	589.5947226	584.3492361	1298.655398	260.8343869	475.0236496	409.252537	391.5154812	484.5996643	856.136094	408.4696796
SEC61A1	mRNA	No	None	None	No	252.7334331	237.9919551	282.1002783	249.9361424	211.8013425	268.928986	262.9072616	268.6189432	223.3267872	283.1860095	270.9342979	183.5920471	247.3471457	211.1673723	252.6211125	196.5128692	258.1031288	200.8211964	272.0813956	288.6916364	282.6423148	277.2963851	247.0130864	266.3730026	222.3047661	276.8448779	216.6342381	264.0954718	214.6206239	285.0451153	187.3923276	197.2064893	203.1723656	214.6232404	292.56763	269.4833206	280.018332	325.5234739	308.5506516	270.8384069	229.147524	258.4436691	332.1052198	235.5763579
KMT2E	mRNA	No	None	None	No	106.7959857	50.40027949	99.63201847	50.09515715	124.3569489	42.11432652	46.44940118	41.60865807	116.7583043	39.75757179	110.2058683	84.43264042	41.35290985	124.8867619	46.83891212	74.68578622	39.73511196	73.26250739	41.59303414	71.3573699	83.43948444	40.18602235	103.2530399	52.05197754	77.52746787	66.71633196	103.5278959	36.09471992	94.78180452	79.88396721	57.72661503	86.8697696	68.13678058	93.79414343	68.9210027	70.38596179	33.96508613	84.31367872	54.63372362	66.49329781	182.6572623	180.8522784	81.56081811	200.5944486
PELI1	mRNA	Yes	Group_I	GroupI_IRF3dependent	No	6.968732832	7.984491042	8.55419822	4.707643979	9.05270964	7.488530842	4.935483409	4.830422239	6.114061769	5.539534999	8.098875929	7.567967013	8.096009875	6.175671673	6.447679894	4.161743641	4.949474761	7.53714736	6.575174779	6.669222536	7.904752044	8.067924451	6.995146003	6.873737577	8.104954961	9.446189941	11.88237197	5.701138876	8.088173066	10.93776739	9.048961657	9.177671143	6.237572574	11.7602768	11.32544205	6.055722268	6.921093837	7.293641528	5.103224559	6.956473541	24.20642365	34.37062462	31.0505399	20.29182191
TMEM165	mRNA	No	Group_I	Not_aNonelyzed	No	85.7131299	92.18021893	83.07954443	55.94376914	106.4259255	112.6424392	55.72608219	63.49288555	105.328939	126.3139423	110.267372	88.43063115	101.9466435	85.98798823	105.6327225	81.28405549	74.65452244	111.1823863	110.8935511	102.4142653	104.7084165	107.3649701	126.6322564	101.5968933	91.30160299	91.63406971	98.27394734	53.70591741	98.89332555	94.5519311	80.6344739	87.76031396	80.78555609	109.5284861	107.354713	109.0941184	96.76295212	120.2945538	86.70062185	101.2542009	97.20644773	97.6118824	96.27947469	103.9055895
TECR	mRNA	No	None	None	No	398.8347525	331.8810474	417.2196077	306.4434929	270.156553	307.2654498	343.2984291	313.660773	257.3737725	314.5618873	288.3462434	330.8247198	335.8822227	396.8150362	345.9983129	266.2833946	352.0224956	312.6863788	329.1359722	436.1854275	332.951731	347.5341624	239.8561519	286.9117151	351.8215932	370.1301773	260.7577326	318.346959	239.80066	295.229159	360.5069307	308.807353	334.0984323	265.4360649	398.7287031	382.6062766	274.6147636	310.0412548	496.8026305	352.9208313	312.0967432	352.1808174	372.2179617	235.9933756
ACTR3	mRNA	No	None	None	No	215.9773182	215.5407668	242.1227734	163.3251463	223.796964	199.9836469	174.9509063	187.7484386	229.4130815	205.3338213	255.0975002	212.4387882	210.1598938	224.381702	222.7139603	187.9124101	150.7066083	237.2770796	215.9100262	234.9699809	255.1611698	188.9880688	315.5285074	198.9120158	231.1455328	258.2716641	222.4762942	171.3844008	220.6409292	217.9883184	219.7444769	239.4539982	196.0712749	246.2533554	241.1519105	252.1780886	190.1965467	314.6709866	221.7996336	251.0775197	207.7016954	212.5731429	248.7245215	197.0077179
EAF2	mRNA	No	Group_I	Not_aNonelyzed	No	90.86597202	85.75686614	85.69288791	75.41611625	75.00933938	66.23523454	65.59397885	58.50231116	68.82992813	62.07976658	61.84867306	95.03738817	82.17975974	71.00262117	66.35087256	94.61289254	73.03018252	85.47672158	60.97944352	69.12768872	83.33436738	88.72350936	82.08454782	64.33139985	97.60279856	113.9764673	94.52360243	71.99427498	78.88881557	69.81315991	112.03542	102.284561	92.41836085	96.95922599	93.08487325	107.6817491	73.79423097	124.1351625	97.20319458	109.0521748	52.62711639	66.69147099	105.2997642	48.79046012
LTV1	mRNA	No	None	None	No	268.8946721	162.9455783	212.6392126	104.1474613	356.8140723	212.5640205	110.4787776	100.2593424	307.0635715	176.362933	305.5935232	231.8777116	167.6623594	231.8341358	188.6984462	219.3980029	138.0929132	261.5065466	171.6475423	242.2029553	285.2186853	180.0556123	347.2925953	171.3438147	240.975506	213.9821454	329.4986979	102.9248319	272.3975759	223.7649738	184.2925105	241.8656661	184.8622545	236.280934	224.4547598	265.5372827	160.2171779	353.5929581	270.821678	277.4569382	237.4765692	223.9975087	205.1366805	306.9596857
TYMS	mRNA	No	None	None	No	364.5398777	358.6471478	347.8689263	448.2572422	301.9729342	396.0274587	407.7778526	405.0197418	346.574772	369.2973696	349.8275237	307.0833109	294.8562591	311.6624338	367.8823465	305.1446918	310.7857231	283.0084674	281.4767388	307.8865209	326.3280162	364.7572143	378.3697893	320.4301669	362.7634108	341.4292303	320.2388832	410.7144404	307.0756442	329.4440237	306.8376886	310.4396065	262.1219175	275.7714241	310.1670265	343.5961007	269.1246885	376.0517119	424.4553501	415.8882469	253.1803322	246.9504342	313.6975159	230.9471042
IFITM1	mRNA	Yes	Group_IIb	ISG	No	53.15585684	118.2854162	101.4247771	36.28011536	14.21170511	12.42762349	30.54158238	27.77578251	12.96600722	25.50240077	18.4768498	46.77172596	116.916062	48.56850076	69.36887575	28.52072122	56.62811625	19.77280829	35.63155143	34.91245527	13.89787394	17.6228847	9.268057113	22.44496581	196.9954331	279.9826518	93.80819978	202.0223386	100.1949924	155.8327713	206.1336975	214.896193	164.7949352	26.42296611	43.27122166	23.85259367	339.1446678	961.7161687	168.6730227	172.2200047	48.19605082	54.02622021	51.76220162	8.022038438
EIF3G	mRNA	No	None	None	No	230.8706963	212.7699581	281.2183177	230.0932694	269.8766646	263.1246534	250.9840929	237.3046378	253.4062405	283.0215143	321.0982228	242.1839488	270.4855907	232.9836053	241.49644	224.4507371	197.149521	228.7601634	266.2352639	339.6699159	322.9981743	248.5052362	267.4289472	263.5798351	250.2765242	278.1384299	259.1146467	246.9698251	268.2028371	348.2456343	239.2435592	219.4838933	212.7634518	207.4201927	363.3539251	327.8763489	270.349077	245.2156678	348.3360359	335.7974266	196.8730459	273.910976	216.8394465	264.5657022
[truncated: 18,490 more rows]
[truncated: 133 more columns]
