# Supplementary material for: Dissection of innate-immune-ligand- and interferon-protein-mediated transcriptional responses in human THP1 cell states
Source: Commun Biol. 2026 Feb 12;9:239. doi: 10.1038/s42003-025-09343-7 (PMC12901304; doi:10.1038/s42003-025-09343-7)
Supplement: Supplementary file 7 — Supplementary Data 4 [file 42003_2025_9343_MOESM7_ESM.csv]

Gene_name	Category	ISG_THP1	ISG_Hela	THP1_HeLa_Overlap_ISG	IRF9independentISG_THP1	moWT__R1_THP1	moWT__R2_THP1	moWT__R3_THP1	moWT__R4_THP1	moIRF9KO__R1_THP1	moIRF9KO__R2_THP1	moIRF9KO__R3_THP1	moIFNAR2KO__R1_THP1	moIFNAR2KO__R2_THP1	moWT_IFNB1_R1_THP1	moWT_IFNB1_R2_THP1	moIRF9KO_IFNB1_R1_THP1	moIRF9KO_IFNB1_R2_THP1	moIFNAR2KO_IFNB1_R1_THP1	FC_IRF9KO_IFNB1_vs_WT_IFNB1_THP1	FC_IFNAR2KO_IFNB1_vs_WT_IFNB1_THP1	IFNB1_Avg_TPM_THP1	DEseq2_log2FC_IFNB1_THP1	DEseq2_pAdj_IFNB1_THP1	WT1_NT_HeLa	WT2_NT_HeLa	WT1_T_HeLa	WT2_T_HeLa	STAT1_KO_NT_HeLa	STAT1_KO_T_HeLa	STAT2_KO_NT_HeLa	STAT2_KO_T_HeLa	DEseq2_log2FC_HeLa	DEseq2_pAdj_HeLa	avgRPM_WT_IFNB1_HeLa	FC_STAT1_IFNB1_Hela_vs_WT_IFNB1_HeLa	FC_STAT2_IFNB1_Hela_vs_WT_IFNB1_HeLa
PPP1R3A	mRNA	None	None	None	None	0.23037438	0.117249778	0.048780784	0.147323401	28.04811221	14.59816785	24.0841283	0.116579176	0.054554681	0.026260767	0.025409158	37.83128875	30.01072961	0.150872713	34.04154709	1.121888759	0.213724295	-4.479398274	0.037288118	NR	NR	NR	NR	NR	NR	NR	NR	NR	NR	NR	NR	NR
NCAM1	mRNA	None	None	None	None	4.418920517	1.476282257	4.280170084	205.6274677	85.41922059	45.53799322	86.52657914	10.20606634	0.042930842	4.401740055	4.258996339	99.43790344	86.84217316	9.893884639	17.66107609	2.043739614	38.39929646	-0.342866306	0.930927174	NR	NR	NR	NR	NR	NR	NR	NR	NR	NR	NR	NR	NR
BRINP3	mRNA	None	None	None	None	0.087397134	0	0.296095473	0	18.92680466	16.23499945	24.05063105	0	0.248356927	0.318801526	0.231347351	20.60327911	22.03355169	0.076315447	17.50361761	0.844119696	0.30996241	-3.498818903	0.321940594	NR	NR	NR	NR	NR	NR	NR	NR	NR	NR	NR	NR	NR
DPP10	mRNA	None	None	None	None	0.24130964	0.061407657	0.323609761	0	6.143078157	4.032243214	5.847023889	0	0	0.385102138	0.301639652	8.877835959	5.893102026	0.07023744	6.242110071	0.796680533	0.677667722	-1.12166669	0.79102924	NR	NR	NR	NR	NR	NR	NR	NR	NR	NR	NR	NR	NR
CST7	mRNA	None	None	None	None	9.909566323	5.941664039	9.428014167	16.32026458	43.03127167	34.87906334	48.03696643	30.08795706	20.44498259	9.036866327	8.98336688	34.61985303	45.77609574	38.64244949	4.115633815	3.960238533	17.43287229	-0.187092203	0.890582452	NR	NR	NR	NR	NR	NR	NR	NR	NR	NR	NR	NR	NR
VAT1L	mRNA	None	None	None	None	11.45282889	9.541342489	11.23786825	11.79162379	41.26301583	32.6323489	40.65441631	4.542960945	2.626155367	11.16658605	9.493950921	47.88708885	39.29905601	4.178944074	3.935747197	0.457089263	19.4920042	-0.024374935	0.994946012	NR	NR	NR	NR	NR	NR	NR	NR	NR	NR	NR	NR	NR
ELAVL4	mRNA	None	None	None	None	0.133769706	0.06808252	0.084975479	0.655846056	2.344133533	1.103119831	2.00354501	0.81231752	0.253422751	2.134809028	1.150822841	8.958891235	5.584943525	1.372495402	3.129963488	0.89771496	1.894358557	0.762369377	0.617412036	NR	NR	NR	NR	NR	NR	NR	NR	NR	NR	NR	NR	NR
SERPINB3	mRNA	None	None	None	None	0	0	0	0	0	0	0	0	0	0.712661346	0.940296139	7.232149396	2.053465827	0	3.089446091	0.547501581	0.914056149	1.469251161	0.621139166	NR	NR	NR	NR	NR	NR	NR	NR	NR	NR	NR	NR	NR
CXorf57	mRNA	None	None	None	None	7.58582676	5.957661363	10.08070497	10.34344332	25.21112275	16.51882812	31.34268806	1.058965255	1.548612541	8.408668926	7.962878738	27.92477813	26.43638548	1.427579159	3.067850605	0.264275956	10.50944006	-0.227038018	0.907183707	NR	NR	NR	NR	NR	NR	NR	NR	NR	NR	NR	NR	NR
SERPINB4	mRNA	None	None	None	None	0	0	0	0	0	0	0	0	0	1.513965481	1.210109341	8.044049625	4.404495694	0	3.058492057	0.42336332	0.991429954	1.151768382	0.678959665	NR	NR	NR	NR	NR	NR	NR	NR	NR	NR	NR	NR	NR
DCSTAMP	mRNA	None	None	None	None	0.258566636	0.263196635	0.109500745	0.165352225	0	0.617229242	0.309815972	0	0.244923421	0.235795599	0.17111175	2.216557217	2.906418777	0	2.959389358	0.830941831	0.455390105	0.147086603	0.949179931	NR	NR	NR	NR	NR	NR	NR	NR	NR	NR	NR	NR	NR
UBL4B	mRNA	None	None	None	None	0.08371695	0.511296116	0.141813631	1.07073241	1.488922458	2.252767663	1.136847931	0	0.237898927	0.229032894	0	1.70444688	2.755845855	0	2.89824917	0.897250106	0.119347127	-2.04451318	0.145492092	NR	NR	NR	NR	NR	NR	NR	NR	NR	NR	NR	NR	NR
AC007382.1	mRNA	None	None	None	None	0	1.259860364	0.524154303	1.583004387	0	0	0.98867744	0	1.172390789	0	0	1.326267232	1.987477546	0.540380699	2.656872389	1.540380699	0.598160959	-0.62934263	0.628170575	NR	NR	NR	NR	NR	NR	NR	NR	NR	NR	NR	NR	NR
IL8	mRNA	None	None	None	None	10.95852415	11.07938199	9.0308251	1.388958688	26.260308	8.227002656	15.85131172	5.170782161	53.72506575	6.414712088	6.79469204	20.0736963	17.95374145	4.331919881	2.631755815	0.701134619	6.532246534	-1.100944068	0.136451194	NR	NR	NR	NR	NR	NR	NR	NR	NR	NR	NR	NR	NR
ROPN1L	mRNA	None	None	None	None	0.88009794	1.094936738	0.745427808	5.920019504	1.125358624	2.207004186	2.421532195	1.583526278	1.11154634	0.624237342	0.431424281	2.410087472	3.611636191	0.085389359	2.625200252	0.710412011	1.226283812	-0.276385501	0.853078334	NR	NR	NR	NR	NR	NR	NR	NR	NR	NR	NR	NR	NR
FAM209A	mRNA	None	None	None	None	0	1.128480853	1.291111147	1.417927091	3.479504203	3.127598687	1.439062881	3.646586379	3.609831133	0.758247208	0.489105376	2.821411521	3.560442761	2.662160898	2.581134652	2.255474762	2.102440464	0.039194372	0.972627987	NR	NR	NR	NR	NR	NR	NR	NR	NR	NR	NR	NR	NR
LTA	mRNA	None	None	None	None	0.335090007	0.255817698	0.354769336	2.785751582	1.577552254	1.745235509	1.472191224	0.847848551	1.110931683	0.305579831	0.369587755	2.423715963	2.286852067	0.877804878	2.50846641	1.403878312	0.895359167	-0.386233013	0.677915368	NR	NR	NR	NR	NR	NR	NR	NR	NR	NR	NR	NR	NR
VENTX	mRNA	None	None	None	None	0.190991165	0.874850086	1.455896066	13.92373299	2.697471158	4.724974312	2.936865586	1.353094457	0.542740668	1.480455688	1.01113842	4.246663534	4.792045899	1.959595365	2.457637348	1.317837406	3.52156669	0.037737778	0.994328611	NR	NR	NR	NR	NR	NR	NR	NR	NR	NR	NR	NR	NR
NKD2	mRNA	None	None	None	None	4.276518181	5.009041113	3.572518978	49.10178433	14.46402718	51.97083236	13.57080216	3.616713397	8.268211233	5.662869291	2.687923417	10.42058319	12.60549564	4.348121264	2.417793452	1.033374238	7.289658985	-0.841136296	0.33412378	NR	NR	NR	NR	NR	NR	NR	NR	NR	NR	NR	NR	NR
ACN9	mRNA	None	None	None	None	10.90856237	7.922442308	5.813532771	12.90686489	14.682255	16.17195091	14.88199517	5.768292341	5.340638428	7.935952701	6.326732364	20.42322773	16.28670313	6.475124845	2.38029149	0.919297744	8.586799454	-0.119024913	0.873189033	NR	NR	NR	NR	NR	NR	NR	NR	NR	NR	NR	NR	NR
ZNF491	mRNA	None	None	None	None	1.175086475	2.080222697	1.514553509	1.394017623	0.855207967	1.064374711	1.918138262	2.585406244	1.839007162	0.65227876	0.946689088	2.901578573	3.609793293	1.873727977	2.364948014	1.596973409	1.311727825	-0.493598463	0.272739585	NR	NR	NR	NR	NR	NR	NR	NR	NR	NR	NR	NR	NR
MOCS1	mRNA	None	None	None	None	0.830560263	0.422716306	0.728594186	2.921267964	2.141272661	1.596416182	3.246188567	0.540383923	0	1.082022567	0.601986897	2.574628729	4.001106112	0.259017064	2.327826496	0.683503708	1.280547737	-0.222299901	0.896579766	NR	NR	NR	NR	NR	NR	NR	NR	NR	NR	NR	NR	NR
CD209	mRNA	lateISG	None	None	None	25.37737736	31.62168007	33.89660339	7.075971087	57.79858725	56.46426278	55.152576	5.727248303	8.316714878	28.27638975	39.0444357	87.73772556	71.31361495	5.527165618	2.323274997	0.188317596	27.52577006	0.0307098	0.9924473	NR	NR	NR	NR	NR	NR	NR	NR	NR	NR	NR	NR	NR
TSHZ3	mRNA	None	None	None	None	1.70733408	1.539288435	1.19818271	0.727888416	4.720651733	4.276742998	5.747547171	2.443838269	3.303804491	1.779400327	2.044514332	5.305581395	6.011965985	1.831614951	2.286700297	0.972409493	3.334473781	0.057362399	0.973220862	NR	NR	NR	NR	NR	NR	NR	NR	NR	NR	NR	NR	NR
ZNF215	mRNA	None	None	None	None	1.464561021	1.155359185	1.674618271	3.527785878	3.945431142	6.197598037	5.703246599	3.705648973	2.601157057	2.136931808	1.22765733	5.375074912	4.58595457	2.461803951	2.229626384	1.290612892	2.619838808	-0.377683408	0.701131909	NR	NR	NR	NR	NR	NR	NR	NR	NR	NR	NR	NR	NR
SLMO1	mRNA	None	None	None	None	3.310624825	4.94252912	2.492481999	6.147518201	5.541657918	6.577729237	4.877705829	2.903881286	4.669066812	1.408899315	0.714062496	2.995694517	4.134787202	4.625356475	2.214544334	2.728793878	3.398192637	-0.478080133	0.065805259	NR	NR	NR	NR	NR	NR	NR	NR	NR	NR	NR	NR	NR
NGFR	mRNA	None	None	None	None	0.369461984	0.526508809	0.406806324	1.827149342	0.734400769	1.250764883	1.682227285	0.186963384	0.594944579	0.269539833	0.260798945	1.583602665	1.987477546	0.67749222	2.20171317	1.325903262	0.52782935	-0.627122955	0.37899984	NR	NR	NR	NR	NR	NR	NR	NR	NR	NR	NR	NR	NR
CAMP	mRNA	None	None	None	None	0.677826362	1.379927593	1.00468771	0.288977982	0.709133854	1.029669429	0.947537841	1.886548379	0.642060996	0	0.598087245	1.452663169	2.176888158	2.367520272	2.166806114	2.592307305	1.311477294	-0.087711755	0.966077677	NR	NR	NR	NR	NR	NR	NR	NR	NR	NR	NR	NR	NR
AC132872.2	mRNA	None	None	None	None	0.906375508	4.678927567	2.412722575	3.864154298	1.964209862	6.687570929	3.258072424	1.113899078	1.962401812	3.955652552	3.770249977	9.851104916	9.148512027	1.526367637	2.159143265	0.519513254	2.779128921	-0.032180824	0.987587338	NR	NR	NR	NR	NR	NR	NR	NR	NR	NR	NR	NR	NR
CLEC5A	mRNA	None	None	None	None	0.611269644	1.537237767	0.791829798	0.061318313	3.536075464	3.121226042	2.527590059	0.837005942	2.963200188	0.655808608	0.475906078	3.275060353	1.356873733	0.784944906	2.117668674	1.139915404	2.571595347	-0.240442774	0.914691062	NR	NR	NR	NR	NR	NR	NR	NR	NR	NR	NR	NR	NR
ATP6V1B1	mRNA	None	None	None	None	3.471574997	2.650303822	3.618909876	4.838585593	5.797103634	10.19946026	7.092754175	3.648663107	3.731067037	2.800555924	4.241327314	6.510001293	10.61319316	2.681614216	2.114957023	0.814346772	3.842215179	-0.199604313	0.816038595	NR	NR	NR	NR	NR	NR	NR	NR	NR	NR	NR	NR	NR
CDHR1	mRNA	None	None	None	None	0.441904576	0.994333419	0.650074938	1.70549183	1.970923104	1.312289243	1.560609488	0.470783996	0.242340174	0.445407374	0.656705965	2.69162856	1.867379419	0.223399832	2.114367614	0.788752504	0.947744876	-0.381810319	0.808792872	NR	NR	NR	NR	NR	NR	NR	NR	NR	NR	NR	NR	NR
JHDM1D	mRNA	None	None	None	None	1.606657558	2.827348409	2.31799213	3.076546489	5.156554928	4.384868139	5.177121122	1.818997251	2.102261567	2.222580782	2.090434899	6.229965813	5.072440536	1.783396182	2.10713976	0.881796062	3.173780026	-0.042143015	0.968270449	NR	NR	NR	NR	NR	NR	NR	NR	NR	NR	NR	NR	NR
EMR2	mRNA	None	None	None	None	9.13604023	13.09540281	13.5179325	18.78330209	10.72838565	15.45633809	15.59368165	8.284060097	11.64754925	11.34098998	15.39869286	28.53031752	28.99674263	8.156707869	2.071249724	0.637217044	14.6579221	0.183788414	0.709001733	NR	NR	NR	NR	NR	NR	NR	NR	NR	NR	NR	NR	NR
ICOSLG	mRNA	None	None	None	None	12.3392162	25.22923763	17.2020335	21.8177356	17.79670566	28.7741288	25.45341689	13.31847925	22.37974789	10.2606305	12.1305905	20.02438729	28.41840245	12.20710841	2.06807153	1.082939506	12.8986461	-0.496361182	0.137519967	NR	NR	NR	NR	NR	NR	NR	NR	NR	NR	NR	NR	NR
NLRP12	mRNA	None	None	None	None	2.391384246	7.843550553	5.991989676	4.247999144	6.706314868	14.58843479	7.322611754	3.294274166	7.361910903	1.090391803	2.285901722	4.092900455	4.960066299	3.451271206	2.05587115	1.655888461	3.990534022	-0.772085765	0.252249273	NR	NR	NR	NR	NR	NR	NR	NR	NR	NR	NR	NR	NR
C19orf40	mRNA	None	None	None	None	5.166616868	9.374975163	7.800759053	12.92880807	5.522758432	10.82212931	10.13834179	8.52563011	9.788002812	3.994627086	3.270457053	7.221312686	9.649168122	11.76914548	2.036730646	2.756401407	6.223756262	-0.472753228	0.060532631	NR	NR	NR	NR	NR	NR	NR	NR	NR	NR	NR	NR	NR
BCL2A1	mRNA	None	None	None	None	0.855485111	2.114809168	3.415882639	1.250466195	5.242133006	4.561673371	1.073858748	0.989512306	4.167491748	3.454930528	3.882066772	9.036078197	7.751739625	1.600740503	2.01219056	0.557082844	4.563379552	0.563775235	0.575951645	NR	NR	NR	NR	NR	NR	NR	NR	NR	NR	NR	NR	NR
AL049840.1	mRNA	None	None	None	None	1.309087855	1.915510313	1.385968603	1.360378365	0.513582036	1.349409384	2.287477938	0.828067249	0.503755731	0.969963458	1.588245291	1.841130532	5.320978446	2.214755374	2.010023999	1.410534511	1.43289761	0.128729077	0.882943209	NR	NR	NR	NR	NR	NR	NR	NR	NR	NR	NR	NR	NR
KCNE1	mRNA	None	None	None	None	1.721161027	0.529668625	1.356087226	0.341294541	2.261291611	1.424551712	1.662633208	1.37736411	1.478684387	1.022055051	0.635728436	3.002393163	2.34603009	1.083502708	2.008982565	1.139215984	1.024767815	-0.170425021	0.865269593	NR	NR	NR	NR	NR	NR	NR	NR	NR	NR	NR	NR	NR
CCL24	mRNA	None	None	None	None	3.904489485	6.182407559	5.328001468	5.54867517	1.588545125	5.648775583	6.411114531	1.756299334	2.465646607	1.582504483	2.679574726	0.929754348	9.578822194	1.32588254	1.997511709	0.742846733	2.831015388	-0.55337824	0.70151172	NR	NR	NR	NR	NR	NR	NR	NR	NR	NR	NR	NR	NR
MS4A2	mRNA	None	None	None	None	2.301344062	0.111550136	0.83537092	1.962265854	1.719741932	0.951269499	1.138008928	1.663681987	1.038054344	0.899431259	1.353743481	3.522897334	2.903580477	0.574154493	1.981220694	0.740225638	0.771292139	-0.266004237	0.908263818	NR	NR	NR	NR	NR	NR	NR	NR	NR	NR	NR	NR	NR
LTB	mRNA	None	None	None	None	5.629661538	7.163085681	5.125843415	14.40057502	9.129011353	11.23961501	7.195190998	2.421519734	2.932937491	2.951979517	2.359510855	6.484958839	5.989020967	4.178462129	1.97962099	1.416527101	7.120096759	-0.097561949	0.946151054	NR	NR	NR	NR	NR	NR	NR	NR	NR	NR	NR	NR	NR
CYTIP	mRNA	None	None	None	None	3.016477274	2.274438179	3.690417374	3.191224773	5.142789324	1.115258259	3.078899035	2.713715609	3.333532393	1.782943381	2.267306402	4.549213974	5.112917899	2.731552703	1.927545521	1.233520214	3.708948507	0.129015394	0.87982543	NR	NR	NR	NR	NR	NR	NR	NR	NR	NR	NR	NR	NR
NKX2-2	mRNA	None	None	None	None	0.12069327	0.429990583	0.511125611	0.720372933	0.947008942	2.30487325	0.964102283	0.183227691	0.057162457	0.165096369	0.319484941	1.810621039	0.969037809	0.158084602	1.923728086	0.932217108	0.68252728	-0.28836613	0.914789754	NR	NR	NR	NR	NR	NR	NR	NR	NR	NR	NR	NR	NR
FRG2	mRNA	None	None	None	None	0.240466971	0.183579653	0.560096312	0.05125919	1.194974965	1.669885658	1.056472464	0.304216135	0.056944695	0.109644953	0.265223213	0.837443024	1.689355914	0.10498825	1.906126413	0.930568076	0.067820978	-2.577040332	0.089996993	NR	NR	NR	NR	NR	NR	NR	NR	NR	NR	NR	NR	NR
ZRSR1	mRNA	None	None	None	None	7.511544341	3.736137631	4.843908728	7.350962899	15.44907316	11.11422376	10.63680556	8.120657876	4.164008663	11.90971046	8.360179968	25.9765444	14.25501136	4.919327745	1.896352202	0.53159918	9.100889638	0.292883579	0.558772407	NR	NR	NR	NR	NR	NR	NR	NR	NR	NR	NR	NR	NR
GHR	mRNA	None	None	None	None	0.664448211	0.535440655	0.257939091	1.015066848	0.81099409	0.817090433	1.127872816	0.448318514	0.078673592	0.530191058	0.244284538	1.661324217	1.55598571	0.072524778	1.880467046	0.773136934	0.348598899	-0.687068527	0.201167979	NR	NR	NR	NR	NR	NR	NR	NR	NR	NR	NR	NR	NR
FABP6	mRNA	None	None	None	None	0.333981905	0.509943481	0.282876925	0.284773276	0.349407885	0.289910705	0	0.169008964	0.15817971	0	0.147346229	1.968348987	0	0.291634028	1.848024754	1.20300491	0.205502332	-0.420817937	0.911140522	NR	NR	NR	NR	NR	NR	NR	NR	NR	NR	NR	NR	NR
RP11-81K2.1	mRNA	None	None	None	None	0.330484712	0	0	0	0	0.28687499	0	0	0	0	0	1.416536729	0.265343861	0.288580269	1.840940295	1.288580269	0.126902062	-0.45237821	0.902128132	NR	NR	NR	NR	NR	NR	NR	NR	NR	NR	NR	NR	NR
TPTE	mRNA	None	None	None	None	0.377696814	0.384460006	0.279914863	0.322047265	1.136032965	0.327857132	1.282248826	0.382261112	0.111802413	0.129162903	0.374922866	1.568308522	1.023469178	0.371031774	1.833714227	1.095035794	0.470890675	-0.393927613	0.656645845	NR	NR	NR	NR	NR	NR	NR	NR	NR	NR	NR	NR	NR
MS4A4A	mRNA	None	None	None	None	22.74616661	25.71717458	20.93218704	119.0529833	38.70062642	42.22213231	39.86021986	23.57864705	26.91382395	17.8719907	22.08429693	39.30182922	35.38800419	24.32925971	1.827850788	1.207411863	29.15161107	-0.183673145	0.905059842	NR	NR	NR	NR	NR	NR	NR	NR	NR	NR	NR	NR	NR
ST6GALNAC3	mRNA	None	None	None	None	0.552012068	0.243488536	0.498714369	0.29809673	2.194532074	2.108349295	2.087159894	1.210479592	0.644891829	1.023576632	0.324715783	2.16888476	1.920562036	1.751334387	1.818672338	1.643425392	0.818924501	-0.195658401	0.846367777	NR	NR	NR	NR	NR	NR	NR	NR	NR	NR	NR	NR	NR
PRSS57	mRNA	None	None	None	None	1.801786299	1.834049816	2.645208774	1.4338917	1.759340176	2.189639555	4.221869028	0.850994706	3.41343084	1.314487549	1.483836813	2.960440462	3.664825389	1.258660278	1.797557897	0.941437097	2.088939484	-0.036536312	0.97313927	NR	NR	NR	NR	NR	NR	NR	NR	NR	NR	NR	NR	NR
TBL1Y	mRNA	None	None	None	None	0.104898346	0.053388349	0	0	0.329230196	0.682922183	0.460862521	0	0.024840852	0.047830163	0	1.067846238	0.589555034	0.04579878	1.785988574	1.021372572	0.046082481	-1.624586221	0.558772407	NR	NR	NR	NR	NR	NR	NR	NR	NR	NR	NR	NR	NR
FPR1	mRNA	None	None	None	None	0.383723891	0.58589251	0.975022593	2.781083695	1.103980231	3.081072275	1.609230301	0.194180512	3.453029405	1.224757459	1.692914123	2.775486289	4.005159918	0.753904988	1.7855292	0.713307084	4.6552948	1.174610812	0.073695916	NR	NR	NR	NR	NR	NR	NR	NR	NR	NR	NR	NR	NR
FAM211B	mRNA	None	None	None	None	2.345427044	6.124264677	2.850247791	5.564810251	1.493591701	4.868532752	3.258323064	3.096222373	6.278635645	0.650961557	1.079745551	0.874179371	3.766253896	2.582303891	1.779939586	1.920442311	1.63234066	-0.983516588	0.026274851	NR	NR	NR	NR	NR	NR	NR	NR	NR	NR	NR	NR	NR
TREML2	mRNA	None	None	None	None	1.873413943	1.634537189	2.23440217	0.749793719	1.35996067	1.493452781	2.351627078	2.321697939	1.339976631	1.255172393	1.045792316	2.21231978	3.376665364	2.103262491	1.764484402	1.443054152	3.474284925	0.714612053	0.360242388	NR	NR	NR	NR	NR	NR	NR	NR	NR	NR	NR	NR	NR
UNCX	mRNA	None	None	None	None	0.986290312	0.878457324	1.096424332	10.77494197	3.224516123	9.845639318	2.363557004	0.436716522	1.810107263	1.124289074	0.163174437	1.45319515	2.326163905	0.053826984	1.757999453	0.641118589	1.754710291	-1.07247548	0.61127389	NR	NR	NR	NR	NR	NR	NR	NR	NR	NR	NR	NR	NR
DKFZP761J1410	mRNA	None	None	None	None	7.69617942	13.78027215	9.228041598	22.53295998	17.07338064	22.21505985	18.44320941	10.97993453	20.59670604	7.145243112	6.708988206	10.38316741	15.4480214	13.68355857	1.755442333	1.852320466	12.41324718	-0.224765656	0.568264906	NR	NR	NR	NR	NR	NR	NR	NR	NR	NR	NR	NR	NR
MT1G	mRNA	None	None	None	None	23.01020158	22.47268166	29.49723524	4.904974184	36.43480838	45.61594982	50.9193233	0.944119039	2.50360299	16.73030756	23.04698262	20.6584088	49.43238488	1.900649356	1.725597648	0.138862494	11.63011348	-0.476250467	0.556246352	NR	NR	NR	NR	NR	NR	NR	NR	NR	NR	NR	NR	NR
TLE6	mRNA	None	None	None	None	0.446998543	2.080012255	2.001171814	4.79145081	1.803771811	3.60298736	3.723668293	0.25851447	0.120975074	0.17469985	1.74669005	1.231677611	3.486379428	0.111520144	1.713182624	0.56690111	0.902038313	-0.752391345	0.51619482	NR	NR	NR	NR	NR	NR	NR	NR	NR	NR	NR	NR	NR
EFCAB4A	mRNA	None	None	None	None	10.07065145	10.85397949	7.804925383	13.18895209	9.91604274	17.19784158	13.19714276	5.395950419	11.97085569	7.563100806	7.956696379	13.7536263	14.1102616	9.138575787	1.704579544	1.157385063	9.346445561	-0.098677997	0.905059842	NR	NR	NR	NR	NR	NR	NR	NR	NR	NR	NR	NR	NR
PDLIM4	mRNA	None	None	None	None	4.1491617	12.7266876	4.123408432	22.78360915	3.819907057	9.796491783	6.275198963	3.415432678	12.47193637	2.673856994	4.442082028	4.861042562	8.661465467	2.608603761	1.702787611	0.79171301	6.974348467	-0.204313428	0.877780756	NR	NR	NR	NR	NR	NR	NR	NR	NR	NR	NR	NR	NR
OVOL2	mRNA	None	None	None	None	1.045508571	2.749260504	2.95175922	0.594309445	4.739793913	6.201568115	3.410220733	1.939928975	1.237928162	2.065774486	0.922515522	3.827777476	2.658199782	1.293333516	1.701179612	0.919486843	1.916369982	-0.640095776	0.372565755	NR	NR	NR	NR	NR	NR	NR	NR	NR	NR	NR	NR	NR
MGC10955	mRNA	None	None	None	None	0.410330964	0.278452345	0	0.466497501	2.146416799	0.712369965	0.437031848	0.415289631	0.388679936	0.997852231	0.724119714	3.517553828	0.768721001	1.194340874	1.688963518	1.179128111	0.897758072	0.398364317	0.757602741	NR	NR	NR	NR	NR	NR	NR	NR	NR	NR	NR	NR	NR
CTD-2228K2.5	mRNA	None	None	None	None	8.14267823	11.98747734	9.119614307	21.0583462	9.22280364	25.64411628	12.90129196	8.172970783	10.45402618	5.339054638	5.640941463	8.436925983	11.45448146	9.75450533	1.686549616	1.657089146	6.850738621	-0.725324859	0.076406015	NR	NR	NR	NR	NR	NR	NR	NR	NR	NR	NR	NR	NR
FAM211A	mRNA	None	None	None	None	1.283365708	1.064430217	0.885694469	2.269608699	1.591279282	2.269293504	2.809690254	1.779939282	1.215649184	0.866921695	0.293582924	1.324269841	1.946321196	1.452680042	1.667642251	1.552081289	0.983518883	-0.621803248	0.28882537	NR	NR	NR	NR	NR	NR	NR	NR	NR	NR	NR	NR	NR
FCER2	mRNA	None	None	None	None	2.503001933	0.796194282	2.318749517	3.601482099	3.682421386	3.326967825	4.248740223	6.728944243	6.149603728	1.569267922	2.208550172	4.358439528	3.265669425	8.059506934	1.665699542	3.135961287	4.025302001	0.091633713	0.945571106	NR	NR	NR	NR	NR	NR	NR	NR	NR	NR	NR	NR	NR
TMCO2	mRNA	None	None	None	None	0.341664844	0	0.289384243	0.291324217	0	0.593159655	0	0.345793712	0.97091091	0	0	0.915285911	0.411480466	0.149171397	1.663383189	1.149171397	0.168736203	-0.437752626	0.807146436	NR	NR	NR	NR	NR	NR	NR	NR	NR	NR	NR	NR	NR
MFNG	mRNA	None	None	None	None	10.27858103	16.92484828	12.08567277	0.56709161	10.81658374	33.79958938	15.98645963	32.06507995	47.53572997	7.664119234	5.815095151	10.49580447	13.20416117	32.4694265	1.660288759	4.324434777	6.184443492	-1.184281532	0.437964323	NR	NR	NR	NR	NR	NR	NR	NR	NR	NR	NR	NR	NR
DKKL1	mRNA	None	None	None	None	1.472246764	1.123957059	1.558709588	0.627663547	2.310370502	1.171475908	1.372042161	0.869188956	1.278350306	0.447530422	0.43301749	0.788800336	1.970094361	2.57114082	1.652079688	2.479487187	1.028773415	-0.136140955	0.910825734	NR	NR	NR	NR	NR	NR	NR	NR	NR	NR	NR	NR	NR
TBC1D3F	mRNA	None	None	None	None	3.191858762	2.32765145	2.703449437	2.286933583	4.13672565	4.714276257	3.424927885	3.037569405	3.11294087	3.084540106	2.648228757	5.972706847	4.742946416	3.535925028	1.644385535	1.173169691	3.307242531	0.015837684	0.987546465	NR	NR	NR	NR	NR	NR	NR	NR	NR	NR	NR	NR	NR
POMC	mRNA	None	None	None	None	1.593557419	5.76743931	2.024573562	7.54868852	0.740960339	4.610922005	3.818818609	1.702415677	11.90807025	0.726609264	1.171743506	1.138394875	3.269721124	4.019886716	1.643800953	2.575388638	3.089898521	-0.448611001	0.510008703	NR	NR	NR	NR	NR	NR	NR	NR	NR	NR	NR	NR	NR
NKG7	mRNA	None	None	None	None	15.89527438	15.24644576	17.6054927	64.89934692	11.83249074	28.65693608	21.97592953	35.73250531	44.15626808	13.93791782	14.83451867	19.65316092	28.8376736	42.7070848	1.640781176	2.840664555	33.47770174	0.149679343	0.845827566	NR	NR	NR	NR	NR	NR	NR	NR	NR	NR	NR	NR	NR
OR1F1	mRNA	None	None	None	None	0.536072866	0.136418001	2.043200212	0.914176631	0.560833038	0.23266719	0.42821698	1.220739904	0	0.366647137	0	0.574434215	1.29122745	0.11702512	1.633391647	0.94397268	0.849656439	0.406285474	0.692828412	NR	NR	NR	NR	NR	NR	NR	NR	NR	NR	NR	NR	NR
FGR	mRNA	None	None	None	None	19.79953407	43.79272778	26.76125588	25.87565397	23.23069497	57.26272893	30.63414692	22.98843946	49.12184227	15.52466472	24.73602495	28.05718572	38.40514508	22.01521661	1.62000032	1.08920213	23.71786033	-0.307796355	0.454809256	NR	NR	NR	NR	NR	NR	NR	NR	NR	NR	NR	NR	NR
LINC00266-4P	lincRNA	None	None	None	None	0.149934869	0.610478656	0.126992254	0.383530754	0.313720143	0.520599745	0.479074104	0.303493531	0.520753153	0.136730643	0.264593229	1.285313612	0.601908283	0.523694359	1.618782847	1.269045277	0.278149454	-0.76178912	0.340719007	NR	NR	NR	NR	NR	NR	NR	NR	NR	NR	NR	NR	NR
KIAA1984	mRNA	None	None	None	None	1.435462621	2.23020165	2.687584719	1.417219966	2.1340855	5.377661399	2.595056403	1.83512785	2.934134218	0.757869068	1.866561927	2.509669053	2.972295863	1.451363602	1.617921194	1.060179557	1.540913467	-0.318151938	0.505779269	NR	NR	NR	NR	NR	NR	NR	NR	NR	NR	NR	NR	NR
SHE	mRNA	None	None	None	None	1.112203075	2.902340502	1.353078767	5.862415733	2.221367762	2.562805056	3.440654501	2.333152095	1.340840979	0.903609299	1.249008882	2.730287756	1.964556133	1.924700501	1.61219828	1.408605546	1.528344883	-0.711885645	0.223561617	NR	NR	NR	NR	NR	NR	NR	NR	NR	NR	NR	NR	NR
CLEC10A	mRNA	None	None	None	None	0.351266444	0.929646546	0.595033265	0.35941335	1.543461206	2.012435241	0.561185859	0	1.131288607	0.512530667	1.115797155	2.032576492	1.804987955	0	1.608885617	0.551218109	2.585909686	1.224857283	0.15986462	NR	NR	NR	NR	NR	NR	NR	NR	NR	NR	NR	NR	NR
ARX	mRNA	None	None	None	None	4.784674006	3.0830658	2.825621804	7.036553575	8.817324977	7.430221847	5.329782692	2.443460609	3.8669329	2.081576655	0.968304497	3.1514987	2.960484634	1.839849724	1.606371138	1.124719429	2.101440468	-0.941723036	0.213001292	NR	NR	NR	NR	NR	NR	NR	NR	NR	NR	NR	NR	NR
PPP1R32	mRNA	None	None	None	None	1.809376886	1.590625007	1.602170676	2.103797361	2.151077856	2.927059348	1.970913984	1.165336073	1.869715082	1.12502151	0.943399831	2.732024096	1.78290331	1.723585605	1.601340387	1.338890629	1.303417215	-0.435180488	0.338025932	NR	NR	NR	NR	NR	NR	NR	NR	NR	NR	NR	NR	NR
TBC1D3C	mRNA	None	None	None	None	2.098521738	1.60207404	1.737016072	1.524317006	2.894000175	3.022212309	2.133481502	2.123881439	2.371799272	1.957205913	1.599154693	3.679677579	3.178312222	2.207252029	1.594207149	1.154443441	2.041909011	-0.060521175	0.901249644	NR	NR	NR	NR	NR	NR	NR	NR	NR	NR	NR	NR	NR
ERP27	mRNA	None	None	None	None	4.758286088	3.12680993	6.223832197	5.546557355	8.065720939	5.071500903	5.725461241	3.047966998	2.624454953	4.449095083	3.295044111	8.842203386	4.690864227	2.997875368	1.594093363	0.82057025	3.821181636	-0.15701434	0.835320761	NR	NR	NR	NR	NR	NR	NR	NR	NR	NR	NR	NR	NR
TRGV5	mRNA	None	None	None	None	3.65928	6.0528074	4.84272997	5.46021803	5.024637297	7.742506533	3.105736739	5.092313559	4.170270496	2.085637702	3.632404869	5.146493497	5.141518	2.995588659	1.592115019	1.035389122	3.292132169	-0.358401079	0.498497391	NR	NR	NR	NR	NR	NR	NR	NR	NR	NR	NR	NR	NR
AGPAT9	mRNA	None	None	None	None	1.295560365	1.562973861	1.544372541	0.777362854	2.258999664	3.290503025	1.993137643	1.651161689	1.681719056	1.619044638	0.677423029	2.159532049	2.658279546	1.634081658	1.586841127	1.226161518	2.981549768	0.07638476	0.956799868	NR	NR	NR	NR	NR	NR	NR	NR	NR	NR	NR	NR	NR
LYZ	mRNA	None	None	None	None	215.3593906	366.1994124	275.0062908	262.9897955	407.2780517	327.970864	368.7766849	373.1240717	623.4774214	211.7437543	278.2659541	396.9959914	381.0656948	383.2379919	1.585459947	1.561912236	830.114727	0.268947824	0.824399096	NR	NR	NR	NR	NR	NR	NR	NR	NR	NR	NR	NR	NR
AC004466.1	mRNA	None	None	None	None	0	0.593834367	0.691767416	1.243580156	0.976533681	1.72178021	2.60966984	0	0.442084512	0.212804438	0.411806837	1.125243363	1.030475881	0.407532949	1.583365614	1.072564888	0.267888795	-1.092915077	0.358739651	NR	NR	NR	NR	NR	NR	NR	NR	NR	NR	NR	NR	NR
CLIC6	mRNA	None	None	None	None	1.013886	1.032041055	0.831042573	1.115484956	2.121430877	1.788583813	2.95220108	0.827530936	0.898427967	1.610587788	1.529499667	3.364458221	2.757238927	0.913887359	1.580069837	0.744690582	1.518651083	0.068578768	0.96089747	NR	NR	NR	NR	NR	NR	NR	NR	NR	NR	NR	NR	NR
TLX1	mRNA	None	None	None	None	2.905898824	3.418055944	2.652676558	17.399283	6.350465962	5.465298729	9.439720249	0.359457428	0.825770903	1.472214848	1.395983048	2.421879293	3.266376141	0.930394595	1.579281615	0.793063321	1.547494551	-1.207095854	0.226058628	NR	NR	NR	NR	NR	NR	NR	NR	NR	NR	NR	NR	NR
GUCY2F	mRNA	None	None	None	None	0.407900355	0.276802923	0.777340307	0.202883707	1.280221458	0.501606405	1.547703455	0.44723212	0.128792526	0.309981694	0.239943456	0.83775523	1.173542881	0.474906463	1.573104258	1.156823339	0.29308645	-0.546614688	0.535627557	NR	NR	NR	NR	NR	NR	NR	NR	NR	NR	NR	NR	NR
C21orf49	mRNA	None	None	None	None	0.617587411	0.83819491	0.871809847	0.70212343	0.592269867	0.938161913	0.781107574	0.520875567	0.29250027	0.422399026	0.363289847	1.0478214	1.322284287	0.449399359	1.568770199	1.040603905	0.520503249	-0.085639182	0.948438404	NR	NR	NR	NR	NR	NR	NR	NR	NR	NR	NR	NR	NR
C17orf64	mRNA	None	None	None	None	3.588020337	4.869691849	2.926436233	3.172674055	2.224440933	2.883848587	2.335360183	3.362388857	1.76228847	2.060170968	1.641592095	2.99038359	3.947758031	1.276436094	1.567610145	0.798502522	2.153540729	-0.205675695	0.759380589	NR	NR	NR	NR	NR	NR	NR	NR	NR	NR	NR	NR	NR
LY96	mRNA	None	None	None	None	1.24789285	2.328769898	0	0	0.435176871	4.693974307	1.495232108	0	0.394016015	2.655322597	2.202182853	4.903037345	3.840710316	0.363221294	1.566713689	0.397585187	4.781451034	1.333794624	0.025595836	NR	NR	NR	NR	NR	NR	NR	NR	NR	NR	NR	NR	NR
FAM209B	mRNA	None	None	None	None	0.363818905	0.185166797	0	0.542874703	0.951557496	0.947431524	1.889029229	2.02518522	1.120021748	0.331778678	0.160509725	1.169561305	0.730269127	1.270751154	1.564758889	1.822221819	0.946621564	0.199136945	0.858014059	NR	NR	NR	NR	NR	NR	NR	NR	NR	NR	NR	NR	NR
FLJ00104	mRNA	None	None	None	None	5.768191946	5.426951115	5.301679496	5.166553954	6.205943327	8.529341743	5.566975044	7.495345354	6.566943043	4.513490734	3.596454287	5.966482104	7.786912963	7.007035057	1.558207788	1.58399181	4.649948901	-0.316112638	0.04894582	NR	NR	NR	NR	NR	NR	NR	NR	NR	NR	NR	NR	NR
KIRREL2	mRNA	None	None	None	None	5.778679225	6.096831778	6.537831082	10.07029854	6.839895743	8.531104374	6.502874733	5.464303175	5.034268766	5.154375194	5.806022349	8.0905403	10.0921095	5.08279233	1.557255457	0.938673727	5.25619804	-0.148825226	0.894592033	NR	NR	NR	NR	NR	NR	NR	NR	NR	NR	NR	NR	NR
TBC1D3G	mRNA	None	None	None	None	1.907747034	1.553526342	1.575433182	1.487039356	2.694413956	3.063612477	1.942992082	2.027341374	2.288974536	1.826725519	1.514988657	3.321931147	2.986847631	2.123959499	1.555451772	1.16964682	1.896492179	-0.088540715	0.831842479	NR	NR	NR	NR	NR	NR	NR	NR	NR	NR	NR	NR	NR
FRG2B	mRNA	None	None	None	None	0.180866991	0.061368556	0.255318715	0.051406064	0.756883555	0.732668314	0.577908876	0.122035126	0.057107861	0.054979561	0.106393266	0.581429474	0.774489817	0.052644538	1.552679505	0.974051792	0.033996221	-2.740035533	0.081668967	NR	NR	NR	NR	NR	NR	NR	NR	NR	NR	NR	NR	NR
LRG1	mRNA	None	None	None	None	44.89504847	71.90546859	60.91261935	52.43123968	59.58268137	134.397065	89.5708434	65.96704701	90.02380505	97.27601715	138.9918636	146.2991972	221.2296986	60.50685191	1.550896808	0.5162832	102.6143786	0.574615944	0.324535226	NR	NR	NR	NR	NR	NR	NR	NR	NR	NR	NR	NR	NR
PAGE2B	mRNA	None	None	None	None	0	0	0	0.218345433	0	0	0	0	0	0	0	1.097600468	0	0	1.548800234	1	0.082179036	0.401146986	NA	NR	NR	NR	NR	NR	NR	NR	NR	NR	NR	NR	NR	NR
NCF1	mRNA	None	None	None	None	89.98132822	151.1507544	128.1444629	96.15504297	165.852109	182.1989095	168.2437215	38.16648555	58.59266515	59.04804873	94.63680994	114.6385113	123.2164894	37.90406738	1.540644368	0.499779718	96.34264345	-0.272445471	0.817698396	NR	NR	NR	NR	NR	NR	NR	NR	NR	NR	NR	NR	NR
TLR9	mRNA	None	None	None	None	3.894979226	6.433982427	6.048130676	10.1817814	5.647641813	8.719446933	8.133109459	5.014008824	7.24946813	2.586077861	4.220602139	4.137092318	7.406648392	5.161330348	1.537894043	1.399240201	4.73195913	-0.550802	0.026329288	NR	NR	NR	NR	NR	NR	NR	NR	NR	NR	NR	NR	NR
C14orf182	mRNA	None	None	None	None	0.235005882	0.143528396	0.437901063	0.280532423	0.491720701	0.040799049	0.750894258	0.380553318	0.044521169	0.34289561	0.373247857	0.705104098	1.471739702	0.164166288	1.537784675	0.857220027	0.679373445	0.785296464	0.190781055	NR	NR	NR	NR	NR	NR	NR	NR	NR	NR	NR	NR	NR
TBC1D3H	mRNA	None	None	None	None	3.815235366	4.978913488	4.55715713	5.21330387	5.936008107	9.086190125	4.727724509	5.197958753	7.34445368	4.237537431	5.179097217	7.285477262	8.207874143	5.723303678	1.532268654	1.177808327	4.830710986	-0.178065034	0.508975757	NR	NR	NR	NR	NR	NR	NR	NR	NR	NR	NR	NR	NR
EYA2	mRNA	None	None	None	None	0	0.095118991	0	1.27483995	0.439928062	0.243344736	0.298579123	0	0	0.596513996	0	1.001326852	0.975349825	0.244791257	1.53154448	0.95881729	0.110974994	-1.228968456	0.802473124	NR	NR	NR	NR	NR	NR	NR	NR	NR	NR	NR	NR	NR
ADCY4	mRNA	None	None	None	None	1.626584785	2.784604986	4.320934679	2.364076829	2.861972869	5.647783119	2.598643835	1.309510155	2.241103095	1.382200658	2.185470338	3.169060208	3.353977481	1.194375847	1.530808429	0.788256292	2.083283535	-0.246479706	0.653115815	NR	NR	NR	NR	NR	NR	NR	NR	NR	NR	NR	NR	NR
FILIP1	mRNA	None	None	None	None	0.689111135	0.25252223	1.050597489	0.188024975	1.557230074	0.550323944	1.541300637	1.004311781	0.313320158	0.427328039	0.875584056	1.151941277	1.881160516	0.842427553	1.523837646	1.115638261	0.7947323	-0.029424021	0.992492961	NR	NR	NR	NR	NR	NR	NR	NR	NR	NR	NR	NR	NR
VMO1	mRNA	None	None	None	None	0.340742672	0	0.144301589	0.290537917	0	0.591558685	0.272186502	0	0.80690864	0	0.300657893	0	1.504689478	1.041381428	1.523342296	1.774606676	0.234113979	-0.527781919	0.771310637	NR	NR	NR	NR	NR	NR	NR	NR	NR	NR	NR	NR	NR
GNLY	mRNA	None	None	None	None	1.19380766	1.974674755	1.769485447	1.781347726	1.405065749	5.310917375	2.145640401	0.45308786	0.282704162	0.544336648	1.71172428	2.078759278	2.396249524	0.390913697	1.521361868	0.653615501	1.661456941	-0.310464867	0.82592986	NR	NR	NR	NR	NR	NR	NR	NR	NR	NR	NR	NR	NR
AC110771.1	mRNA	None	None	None	None	0	0.179980052	0	0.150762323	0	0	0	0.178950667	0	0	0	0.75786699	0.283925364	0	1.520896177	1	0.078306474	-0.546868159	0.859166374	NR	NR	NR	NR	NR	NR	NR	NR	NR	NR	NR	NR	NR
SULT1A4	mRNA	None	None	None	None	20.09051301	26.41718181	24.6443237	33.42774256	24.41931912	50.60673426	22.56137711	19.9018221	32.70594185	14.62781239	13.44812676	22.49895632	21.22213255	18.75296667	1.520188236	1.313539476	17.38461256	-0.51352605	0.002997726	NR	NR	NR	NR	NR	NR	NR	NR	NR	NR	NR	NR	NR
OCSTAMP	mRNA	None	None	None	None	0.061794009	0.188701552	0.942092315	0.421514629	0.258592619	0.053639866	0.691057946	0.187622286	0.234133843	0.338112191	0.872393533	1.324319703	1.538033285	0.323752313	1.514513104	0.824637878	0.631968366	0.432990867	0.712121858	NR	NR	NR	NR	NR	NR	NR	NR	NR	NR	NR	NR	NR
C5orf55	mRNA	None	None	None	None	1.720813829	4.697546264	2.583749462	4.735282019	1.718463313	5.160194994	3.124073694	1.345788849	2.593206391	0.998625041	2.208550172	2.179219764	3.705278771	1.912425374	1.514160406	1.118620079	2.509667607	-0.397567441	0.468287931	NR	NR	NR	NR	NR	NR	NR	NR	NR	NR	NR	NR	NR
SLCO4C1	mRNA	None	None	None	None	10.43759197	4.866547232	10.2437085	11.56358885	15.42622054	7.868678729	14.34972441	9.773242753	3.004168973	8.741379165	9.209719431	14.70978055	13.43503522	8.349459263	1.510935131	0.937237538	8.83172133	0.024761413	0.990683733	NR	NR	NR	NR	NR	NR	NR	NR	NR	NR	NR	NR	NR
POU2F2	mRNA	earlyISG	None	None	Yes	13.39938658	20.4162703	14.45286094	11.54439184	11.35509816	23.50531497	12.84864432	17.80806968	19.05180493	30.89276326	30.95230703	50.11897159	44.0213285	17.39180496	1.505837485	0.576138608	41.09313366	1.10714623	0.000599389	NR	NR	NR	NR	NR	NR	NR	NR	NR	NR	NR	NR	NR
AGBL4	mRNA	None	None	None	None	0.385546807	0.174422473	0.217701007	1.351489324	0.224085817	0.223114176	0.479074104	0.173424875	0.081156336	0.156263592	0.264593229	1.193505497	0.447131867	0.22444044	1.50386315	1.011576091	0.230599892	-0.703239821	0.616024081	NR	NR	NR	NR	NR	NR	NR	NR	NR	NR	NR	NR	NR
RNASE1	mRNA	None	None	None	None	0.561922077	0.381322721	0.793230547	0.319419283	0.391917449	0.16259087	0.299243617	0	0.354848251	0.085405936	0	0.903199791	0.22558165	0.163557363	1.500322497	1.115904911	1.843662763	1.403239634	0.251180934	NR	NR	NR	NR	NR	NR	NR	NR	NR	NR	NR	NR	NR
PPAPDC1B	mRNA	None	None	None	None	32.77632558	22.26226497	23.49392469	19.70951941	45.1415302	25.10708366	31.48450269	18.23582915	21.10963921	30.26818434	22.27874986	44.71201755	35.07198053	24.16947815	1.499332626	0.922855831	26.45144417	0.07259109	0.856263461	NR	NR	NR	NR	NR	NR	NR	NR	NR	NR	NR	NR	NR
RP11-585F1.10	mRNA	None	None	None	None	2.990016947	2.02903827	1.969716695	1.416372346	2.43298227	0.865154576	1.857672873	1.344955543	0.472041554	0.605932638	1.758848673	3.203982418	1.333702037	1.450495561	1.497826349	1.122849181	1.792042806	0.191314861	0.811429062	NR	NR	NR	NR	NR	NR	NR	NR	NR	NR	NR	NR	NR
C1orf51	mRNA	None	None	None	None	5.712123505	3.532804319	3.796966564	2.342773961	10.2120758	7.657229124	5.949052222	7.025197338	4.520352113	6.461893306	5.741945841	9.607461597	9.636875661	6.061177327	1.495675714	0.994263206	5.34098828	0.009765132	0.998831454	NR	NR	NR	NR	NR	NR	NR	NR	NR	NR	NR	NR	NR
NTRK1	mRNA	None	None	None	None	0	0.344783557	0.16393634	2.145459376	0.253116482	0.378028446	0.309222227	0.342811589	0.275010794	0.353015565	1.024702945	0.933317991	2.097935286	0.211264206	1.489541909	0.717208496	0.966163326	0.89965903	0.390810276	NR	NR	NR	NR	NR	NR	NR	NR	NR	NR	NR	NR	NR
EIF4EBP3	mRNA	None	None	None	None	30.69346871	26.2218694	25.99683974	37.54309101	29.8174879	31.2423886	30.20974741	23.48319627	34.7848856	23.49194698	19.82840979	33.08566504	32.418031	33.5020393	1.489478478	1.522584629	28.14709269	0.012163879	0.98927092	NR	NR	NR	NR	NR	NR	NR	NR	NR	NR	NR	NR	NR
KB-1507C5.2	mRNA	None	None	None	None	2.548427143	0.997715506	1.494328105	0.58502336	0.205087237	1.701649788	2.035692989	1.785616443	0.649912285	1.251382621	0.17297166	1.050304795	2.046114306	1.198235464	1.488286165	1.283883199	0.882524555	-0.234100022	0.793622243	NR	NR	NR	NR	NR	NR	NR	NR	NR	NR	NR	NR	NR
FLT3	mRNA	None	None	None	None	85.40113765	67.93211679	80.12603031	161.1022164	119.7348611	113.0090338	102.9974409	130.0322063	82.1711066	64.06609996	69.55585752	104.998112	94.76574352	119.0176535	1.487693138	1.769885286	73.88281455	-0.328422826	0.518726736	NR	NR	NR	NR	NR	NR	NR	NR	NR	NR	NR	NR	NR
FAM105B	mRNA	None	None	None	None	23.16113128	22.02720478	24.25060361	32.80390988	26.7369601	46.33531287	30.3957471	22.81855023	22.75159601	21.75608904	20.32221862	35.24198097	27.88736763	19.3481231	1.477582785	0.923271522	19.5629078	-0.346751757	0.155783907	NR	NR	NR	NR	NR	NR	NR	NR	NR	NR	NR	NR	NR
C6orf164	mRNA	None	None	None	None	1.368729413	1.147372831	0.6137419	0.411904203	0.505393547	1.607451317	0.578830287	3.177972121	1.06771304	1.615305118	0.923545115	3.278451397	1.422161867	1.898225058	1.476279877	1.277074549	1.463412065	0.024380659	0.98893862	NR	NR	NR	NR	NR	NR	NR	NR	NR	NR	NR	NR	NR
RPS10P7	lincRNA	None	None	None	None	3.5775786	3.58646381	5.279802465	3.51265207	4.877007949	4.51708014	4.503173155	8.119396708	3.645536321	2.916489853	3.204543239	5.808469628	4.178054987	5.301252991	1.475985195	1.551835319	3.86294154	-0.174115017	0.599083711	NR	NR	NR	NR	NR	NR	NR	NR	NR	NR	NR	NR	NR
FITM1	mRNA	None	None	None	None	0.951596683	0.430505049	0.895540015	0.540926122	0.774315965	0.826026982	0.253379645	0.428042803	0.600923922	0.096421442	0.653062182	1.019692897	1.018707084	0.461631753	1.468784882	1.063204552	0.366634364	-0.414348773	0.676847522	NR	NR	NR	NR	NR	NR	NR	NR	NR	NR	NR	NR	NR
CSTA	mRNA	None	None	None	None	446.6489882	279.9406373	281.4855173	255.9956282	622.9212129	424.482544	375.4499285	230.7019614	240.6008164	400.2624796	280.9317726	648.8360666	349.0285801	239.5577436	1.46351443	0.704214776	376.2488397	0.166457634	0.746407586	NR	NR	NR	NR	NR	NR	NR	NR	NR	NR	NR	NR	NR
HUS1B	mRNA	None	None	None	None	0.24633202	0.376114411	0.208638981	0.210037655	0	0	0	0	0	0.224638441	0	0.659898818	0.59333476	0	1.462365083	0.899022494	0.14713354	0.331202198	0.910608375	NR	NR	NR	NR	NR	NR	NR	NR	NR	NR	NR	NR	NR
SHROOM4	mRNA	None	None	None	None	1.624963864	1.680956429	2.293860709	2.095211331	2.363439394	3.210982521	2.300568391	1.751566736	1.564251	1.915573983	1.900081743	3.609900659	2.88512856	2.330264531	1.46071735	1.145275679	1.700552506	-0.144642054	0.796766206	NR	NR	NR	NR	NR	NR	NR	NR	NR	NR	NR	NR	NR
GPR65	mRNA	None	None	None	None	3.110183113	1.870744504	3.173099844	1.325965601	4.363098904	6.565357422	4.74299457	1.573884146	1.673906221	4.447803404	6.299422553	9.165056089	7.434679443	1.72825003	1.459120251	0.428053922	4.508393776	0.102091467	0.930927174	NR	NR	NR	NR	NR	NR	NR	NR	NR	NR	NR	NR	NR
SYN3	mRNA	None	None	None	None	2.42313167	2.3020865	4.583583499	2.513766403	4.225085745	1.78787542	4.032513549	1.062712793	2.065748069	1.436327845	1.959902819	2.856183943	3.015548945	1.375325925	1.458746554	0.880364859	1.693942643	-0.516620574	0.735309562	NR	NR	NR	NR	NR	NR	NR	NR	NR	NR	NR	NR	NR
DKFZP779J2370	mRNA	None	None	None	None	1.66581738	0.847823091	1.310138747	0.38045817	2.800861507	1.291072647	1.093043013	0.42148701	0.90166907	0.868065607	0.839915169	1.593770707	1.815142076	1.40264698	1.458721905	1.295932814	0.883922942	-0.317703767	0.585077395	NR	NR	NR	NR	NR	NR	NR	NR	NR	NR	NR	NR	NR
ZNF682	mRNA	None	None	None	None	8.896603106	9.296331665	11.16953696	3.020887698	10.04882694	11.24224354	11.19452921	8.685384875	6.339025967	6.425871221	6.703771006	11.5580033	8.502090569	11.37781925	1.458071086	1.63623423	7.019744941	-0.201679436	0.639949836	NR	NR	NR	NR	NR	NR	NR	NR	NR	NR	NR	NR	NR
PRPS1L1	mRNA	None	None	None	None	0.233355194	0	0.197647833	0.198972825	0	0.202562378	0	0.354262782	0.221042256	0	0.102951709	0.875189282	0.187359251	0.101883237	1.456309491	1.047939648	0.213889886	-0.155348888	0.948187518	NR	NR	NR	NR	NR	NR	NR	NR	NR	NR	NR	NR	NR
AC010536.1	mRNA	None	None	None	None	0.338588552	0.246179611	0.081936765	0.86610355	0.303623403	0.503844811	0.888673285	0.391634564	0.549810853	0.220550194	0.426795974	1.192116064	0.660208058	0.295656566	1.455164485	0.978834262	0.415987827	0.026757156	0.988952924	NR	NR	NR	NR	NR	NR	NR	NR	NR	NR	NR	NR	NR
NPIPA8	mRNA	None	None	None	None	48.52374542	70.87630304	59.86996662	82.57832875	55.30326407	89.18968726	72.79061429	51.75560752	77.81931635	43.79398158	46.07873595	56.34649256	75.17261713	59.0281405	1.453305326	1.306767496	52.61976347	-0.267706924	0.063501061	NR	NR	NR	NR	NR	NR	NR	NR	NR	NR	NR	NR	NR
SNAI3	mRNA	None	None	None	None	15.88997972	45.55573607	27.04055153	74.33174409	21.42806391	25.94131697	44.25073621	17.26233356	40.80488541	15.88649023	19.9376803	17.49570076	35.28920149	25.07715882	1.448409879	1.378862164	36.82531932	0.197387852	0.846976736	NR	NR	NR	NR	NR	NR	NR	NR	NR	NR	NR	NR	NR
EGR4	mRNA	None	None	None	None	0.745123204	1.246050765	1.217134022	3.675880338	0.890901723	1.478397927	1.743106683	0.592528896	1.714102553	0.582431034	1.12708684	1.311729733	2.051157265	0.650643877	1.445709976	0.889950626	1.146019421	-0.29858305	0.715738848	NR	NR	NR	NR	NR	NR	NR	NR	NR	NR	NR	NR	NR
MDGA2	mRNA	None	None	None	None	1.194042893	0.53174796	1.34844504	0.615110276	1.275218293	1.446754385	1.728773123	1.938591093	0.589083056	1.247683953	0.87798029	2.425697034	1.537896418	1.238137295	1.44548686	1.084982763	1.217042621	0.025494921	0.993360472	NR	NR	NR	NR	NR	NR	NR	NR	NR	NR	NR	NR	NR
C19orf59	mRNA	None	None	None	None	180.9706995	173.6006673	169.2200909	137.1888725	238.9084425	204.6782873	191.9757615	104.8150178	120.6809601	136.7795647	128.9374132	221.0181755	162.7361202	110.74334	1.44090337	0.834787101	126.9167805	-0.242811599	0.466044254	NR	NR	NR	NR	NR	NR	NR	NR	NR	NR	NR	NR	NR
TF	mRNA	None	None	None	None	0.212677156	0.43297088	0.072053556	1.305658605	0.934501276	0.553838846	1.121256153	1.248434138	0.241746349	0.581842324	0.45037904	1.276219412	1.092844796	0.631415184	1.44087904	1.076052826	0.662560811	0.188111875	0.835100189	NR	NR	NR	NR	NR	NR	NR	NR	NR	NR	NR	NR	NR
AS3MT	mRNA	None	None	None	None	0.682690133	0.320729843	0.800621714	1.567200682	0.933982973	1.367548831	1.006773033	0.797238623	0.149231107	1.053576716	0.648715678	2.13835765	1.180581504	0.871262725	1.436661016	1.010867066	0.819591728	-0.070212497	0.934215251	NR	NR	NR	NR	NR	NR	NR	NR	NR	NR	NR	NR	NR
C5orf20	mRNA	None	None	None	None	12.36276367	13.48593113	15.9964871	14.57575905	15.4194201	14.36680933	16.2124178	18.91089006	17.08885789	11.42091214	13.25354657	20.06534444	16.19841747	18.39052554	1.434471917	1.453864594	14.08870393	0.053360674	0.970764618	NR	NR	NR	NR	NR	NR	NR	NR	NR	NR	NR	NR	NR
FAM156B	mRNA	None	None	None	None	5.99943055	7.328230548	7.077684372	8.952088623	6.590359306	11.34548714	8.968572944	9.238009304	11.48751952	4.689499029	3.856810057	5.326678169	7.775854106	8.569051169	1.432020639	1.814672999	5.988034135	-0.38154363	0.044816412	NR	NR	NR	NR	NR	NR	NR	NR	NR	NR	NR	NR	NR
CLEC12A	mRNA	None	None	None	None	3.801499916	6.389291845	6.364730818	7.462734966	3.699612896	2.762678479	6.35578354	11.90021939	14.73862706	3.466715441	6.24054618	8.71547038	6.033413979	15.28505406	1.430640649	2.782043246	11.4529434	0.276182175	0.754114203	NR	NR	NR	NR	NR	NR	NR	NR	NR	NR	NR	NR	NR
GNMT	mRNA	None	None	None	None	2.826384179	2.757119789	2.294152974	1.405802403	2.217697059	3.373457209	2.728085696	1.31108073	3.569667476	2.040500767	2.078241592	2.019093398	4.727675133	2.365173732	1.429504303	1.099956015	2.529124792	0.004251705	1	NR	NR	NR	NR	NR	NR	NR	NR	NR	NR	NR	NR	NR
SLX1B	mRNA	None	None	None	None	15.38782208	39.15840667	15.32780153	51.24268992	18.70606847	51.26566888	18.87058502	10.4190762	41.25557646	14.62560152	9.561695219	19.15972319	16.27002005	13.24744444	1.429309165	1.088118761	19.64637479	-0.434849454	0.250089805	NR	NR	NR	NR	NR	NR	NR	NR	NR	NR	NR	NR	NR
SLX1A	mRNA	None	None	None	None	15.38782208	39.15840667	15.32780153	51.24268992	18.70606847	51.26566888	18.87058502	10.4190762	41.25557646	14.62560152	9.561695219	19.15972319	16.27002005	13.24744444	1.429309165	1.088118761	19.64637479	-0.434849454	0.250089805	NR	NR	NR	NR	NR	NR	NR	NR	NR	NR	NR	NR	NR
FKSG61	mRNA	None	None	None	None	11.44622784	2.741456152	9.124478101	3.157566083	10.56609443	7.305749755	8.067607907	6.473719347	4.145573829	11.05221131	5.643949965	18.75872373	5.946532818	5.291407807	1.428381803	0.673015997	9.407042017	0.3742137	0.551467358	NR	NR	NR	NR	NR	NR	NR	NR	NR	NR	NR	NR	NR
FAM49A	mRNA	None	None	None	None	2.595189585	11.61229754	4.212988417	12.23964077	6.617949938	12.43698299	5.830444686	4.377585493	4.993330361	2.415945549	2.313745971	3.505094256	4.102204725	4.201778148	1.427598717	1.545918749	3.447041888	-0.994782054	0.003505984	NR	NR	NR	NR	NR	NR	NR	NR	NR	NR	NR	NR	NR
PCDHB6	mRNA	None	None	None	None	7.874698099	6.61613799	9.528191086	5.51318499	13.46915503	15.00933737	12.04816032	6.030105957	5.463877412	7.33318476	8.087994999	11.25094816	11.57459696	5.675602433	1.425020892	0.766377768	5.806632929	-0.284664909	0.776400544	NR	NR	NR	NR	NR	NR	NR	NR	NR	NR	NR	NR	NR
C1orf63	mRNA	None	None	None	None	38.82225916	40.49159651	45.42831866	36.98720533	53.28320527	48.83342288	52.84894764	54.32574218	46.35155566	40.22242361	52.2089359	66.92622469	65.31359549	55.15516542	1.421559754	1.189332987	48.76214001	0.034162249	0.914691062	NR	NR	NR	NR	NR	NR	NR	NR	NR	NR	NR	NR	NR
CTD-2330K9.3	mRNA	None	None	None	None	0	0	0.356424926	0	0.440253935	0	0.504225494	0.638853883	0	0.383757337	0.371312498	0.901861718	1.013613548	0	1.421189117	0.725934412	0.075506984	-0.760168763	NA	NR	NR	NR	NR	NR	NR	NR	NR	NR	NR	NR	NR	NR
SYT4	mRNA	None	None	None	None	0.185019775	0.062777605	0	0.131465924	0.064521827	0.294442772	0.197059304	0.249674209	0.116838164	0.25308862	0.217672202	1.090428799	0.420894732	0.242339757	1.421150724	1.005633363	0.398457546	1.234272467	0.077968194	NR	NR	NR	NR	NR	NR	NR	NR	NR	NR	NR	NR	NR
COL23A1	mRNA	None	None	None	None	11.67180016	20.27712535	16.34827167	34.63888723	15.92163037	27.67401777	24.08290338	24.54401066	31.83954468	10.79435045	16.08495171	16.92648013	21.95445223	31.07974612	1.415578955	2.221642749	17.39171708	-0.219904187	0.556789054	NR	NR	NR	NR	NR	NR	NR	NR	NR	NR	NR	NR	NR
SAP25	mRNA	None	None	None	None	16.3679199	10.02746004	12.8364319	8.141165418	19.18513545	22.36454007	11.25881656	4.908361165	12.05887668	9.812762643	8.558463332	14.29120609	12.53327677	7.278597173	1.414960636	0.812773584	8.570409634	-0.418306125	0.295829519	NR	NR	NR	NR	NR	NR	NR	NR	NR	NR	NR	NR	NR
MKI67IP	mRNA	None	None	None	None	112.3392629	90.9322745	106.6191517	82.00583509	150.4327891	140.4903262	139.170889	129.5392302	108.7564867	102.8443106	87.04644193	140.3502794	129.0691301	137.0024008	1.414447575	1.438343422	107.5038785	-0.119656424	0.611660779	NR	NR	NR	NR	NR	NR	NR	NR	NR	NR	NR	NR	NR
DOK2	mRNA	None	None	None	None	100.1614493	194.7499439	132.4442622	156.5179234	107.3118966	253.9276348	171.1658031	99.65592595	221.4401548	73.26276437	99.25321155	100.7606867	144.0315533	117.1844575	1.414152708	1.354425655	106.4406805	-0.355234264	0.227214825	NR	NR	NR	NR	NR	NR	NR	NR	NR	NR	NR	NR	NR
SOX1	mRNA	None	None	None	None	0.338046923	0.03128183	0.286319926	2.672764953	0.482264534	0.666907536	0.564614721	0.311029154	0	0.112100488	0.054232595	0.493960288	0.567505151	0.214678992	1.413201628	1.121414801	0.3684051	-0.674895469	0.606553234	NR	NR	NR	NR	NR	NR	NR	NR	NR	NR	NR	NR	NR
EN2	mRNA	None	None	None	None	1.413053337	1.135544245	0.661407079	3.709685685	1.90625415	3.001920739	1.33668025	1.016144615	0.986258643	1.424254035	0.656222382	2.151717206	1.612227735	0.649411857	1.412566659	0.808440823	1.265803586	-0.197883375	0.805046965	NR	NR	NR	NR	NR	NR	NR	NR	NR	NR	NR	NR	NR
MTRNR2L4	mRNA	None	None	None	None	0	0.208782709	0	0.087444597	0	0	0	0	0.194287344	0	0	0.65936275	0.164681324	0.17910262	1.412022037	1.17910262	0.045838876	-1.273957145	0.620927286	NR	NR	NR	NR	NR	NR	NR	NR	NR	NR	NR	NR	NR
C17orf105	mRNA	None	None	None	None	1.068580556	0.310775712	0.6464781	0	0	0.397531728	0.365822608	0.926994751	0.289199179	0.417631927	0.942873331	1.14504813	1.59334657	0.399894786	1.410024486	0.833145422	0.743803543	0.713012907	0.402426048	NR	NR	NR	NR	NR	NR	NR	NR	NR	NR	NR	NR	NR
KRTAP19-6	mRNA	None	None	None	None	0	0	0	0	0	0	0	0	0	0	0	0.819874289	0	0	1.409937145	1	0	-0.18834828	NA	NR	NR	NR	NR	NR	NR	NR	NR	NR	NR	NR	NR	NR
CNTN4	mRNA	None	None	None	None	13.08805114	13.49903398	14.5705222	19.65623354	17.08977084	18.46161385	16.47420425	23.0554376	12.44442294	12.18408824	16.25084542	22.65721712	18.21041423	22.0561905	1.408500897	1.51511357	14.75064396	-0.109975907	0.93463617	NR	NR	NR	NR	NR	NR	NR	NR	NR	NR	NR	NR	NR
GPR125	mRNA	None	None	None	None	32.52398899	23.0673051	29.00205453	22.84222876	35.38841699	31.31035609	41.55959965	32.07587632	26.89784002	33.5250814	31.85123005	46.25084121	46.57684377	33.67365073	1.407433606	1.029253457	34.84532901	0.094394607	0.864313764	NR	NR	NR	NR	NR	NR	NR	NR	NR	NR	NR	NR	NR
C17orf103	mRNA	None	None	None	None	1.819980987	2.009125543	2.409939092	2.841372341	1.609049913	2.959384926	3.603804547	1.349051854	2.039602899	1.12205191	1.741587553	1.840347261	3.00482392	1.566829723	1.407417477	1.055518092	1.39061545	-0.527167331	0.241007725	NR	NR	NR	NR	NR	NR	NR	NR	NR	NR	NR	NR	NR
AC105020.1	mRNA	None	None	None	None	0.990362527	0.636692438	0.838820015	0.399999457	1.690487858	0.859677407	1.457299116	1.002330617	0	1.093280605	0.551909575	1.452213336	1.674010815	0.955817884	1.406298135	1.073095113	0.731908133	-0.000348703	1	NR	NR	NR	NR	NR	NR	NR	NR	NR	NR	NR	NR	NR
RP5-857K21.4	lincRNA	None	None	None	None	0.33665376	0.171341009	0.427709911	0	0.528304722	0	0.134460132	0.170361035	0.265741912	0.460508805	0.148524999	1.262606405	0.405445419	0.440950651	1.405904292	1.104585651	0.21611042	-0.587097353	0.609074578	NR	NR	NR	NR	NR	NR	NR	NR	NR	NR	NR	NR	NR
NPTX2	mRNA	None	None	None	None	4.675746667	7.805534877	7.603731751	29.1038288	6.946228746	4.870499836	11.65321142	2.93399561	3.233193264	2.728941064	3.960666642	3.707653728	6.494634959	3.470444935	1.404239305	1.02891755	5.767292788	-0.617237726	0.479560653	NR	NR	NR	NR	NR	NR	NR	NR	NR	NR	NR	NR	NR
ZNF259	mRNA	None	None	None	None	67.39439165	46.25235568	63.18625623	59.49941932	88.18394501	69.81203215	82.39178018	85.69578739	64.60693254	68.59753082	62.28784697	97.07373573	87.45051485	82.48027764	1.403647668	1.256425335	71.11285814	0.098059879	0.644802953	NR	NR	NR	NR	NR	NR	NR	NR	NR	NR	NR	NR	NR
ENSG00000288658	mRNA	None	None	None	None	0.536262627	0.477632018	0.302803477	0.552510558	0.701289453	0.562478078	0.410519871	0.361828748	0.634958551	0.081505983	0.098578539	0.574637555	0.484381696	0.214621998	1.403165437	1.114288906	0.136025477	-1.77219102	0.003702528	NR	NR	NR	NR	NR	NR	NR	NR	NR	NR	NR	NR	NR
CCDC169-SOHLH2	mRNA	None	None	None	None	0.861741706	0.75186206	0.886283336	0.524838119	1.030335878	0.961751552	0.835868689	0.747561833	0.378983468	0.505190059	0.380183445	1.055323317	0.988409116	0.268741255	1.401458919	0.879429476	0.484282434	-0.455220705	0.288411418	NR	NR	NR	NR	NR	NR	NR	NR	NR	NR	NR	NR	NR
CD52	mRNA	None	None	None	None	66.62939	56.56449993	54.83460397	27.14108376	77.60886668	29.50398939	30.8137802	48.32356294	59.28088808	53.1356313	34.27499979	89.89711352	33.3539501	43.57685382	1.400852025	0.997126478	129.9173171	0.720542762	0.205881512	NR	NR	NR	NR	NR	NR	NR	NR	NR	NR	NR	NR	NR
SBSN	mRNA	None	None	None	None	0	0.132139596	0	0.221376449	0	0.056342543	0.15554514	0	0.061482705	0	0	0.27820927	0.521138071	0	1.399673671	1	0.08819702	-0.213757236	0.929693062	NR	NR	NR	NR	NR	NR	NR	NR	NR	NR	NR	NR	NR
GSPT2	mRNA	None	None	None	None	7.27996	8.042906036	7.068342411	5.677441893	10.8670275	9.132187193	10.46037418	6.963597176	6.685595573	7.08412806	6.149373643	10.84517255	8.446779571	8.372480707	1.397705697	1.230509031	6.688907975	-0.18712447	0.846367777	NR	NR	NR	NR	NR	NR	NR	NR	NR	NR	NR	NR	NR
CCDC101	mRNA	None	None	None	None	14.01507414	10.36516514	12.89064996	25.48733169	15.80790364	15.39720026	19.85415216	19.28197322	17.11304161	10.38441363	12.36634858	16.66058507	15.91188658	19.59993135	1.396824524	1.664589654	13.84707711	-0.17302654	0.470450649	NR	NR	NR	NR	NR	NR	NR	NR	NR	NR	NR	NR	NR
FSCN3	mRNA	None	None	None	None	0.112819625	0.229679637	0.09555628	0.192393741	0.413106909	0.685526116	0.495664025	0.114183	0.213733441	0.102884005	0.099547587	0.664911454	0.407619389	0.197028888	1.395063009	1.087006645	0.084948916	-1.50160284	0.056262788	NR	NR	NR	NR	NR	NR	NR	NR	NR	NR	NR	NR	NR
SULT1A3	mRNA	None	None	None	None	14.89635373	28.16003151	18.36522055	34.13231509	17.81072865	44.13405091	20.35279216	13.38828183	27.92560082	12.06344249	11.41849366	15.28439904	18.24042604	13.66043018	1.394117969	1.150652768	14.71241986	-0.543437491	0.037535696	NR	NR	NR	NR	NR	NR	NR	NR	NR	NR	NR	NR	NR
PCDHGC5	mRNA	None	None	None	None	3.046640362	2.630477683	3.133405941	4.223563643	3.47194441	3.754409215	4.671772516	2.119877138	1.802457602	1.934910944	1.776155451	2.944021767	3.013976938	2.304040784	1.393434808	1.157066143	2.045716832	-0.441436061	0.11851958	NR	NR	NR	NR	NR	NR	NR	NR	NR	NR	NR	NR	NR
C19orf38	mRNA	None	None	None	None	6.144162975	10.50230706	10.60437796	11.26854913	7.034360387	12.6794004	9.260339654	11.96751075	15.48330975	5.814505109	8.285485486	9.81364679	10.61083054	9.414235653	1.392825493	1.293694626	13.09712779	0.22287392	0.714087059	NR	NR	NR	NR	NR	NR	NR	NR	NR	NR	NR	NR	NR
ITIH4	mRNA	None	None	None	None	0.870395288	1.271190043	1.185946246	0.306541017	0.752232442	1.806727682	1.299861885	0.804312442	1.362166276	0.55216883	0.634436822	1.216540087	1.215363967	0.859166435	1.3907915	1.166863201	1.008043366	0.022386068	0.98315469	NR	NR	NR	NR	NR	NR	NR	NR	NR	NR	NR	NR	NR
UNC5CL	mRNA	None	None	None	None	0.465069243	0.645541312	0.537144061	1.874582556	0.398086277	0.807400341	0.878088603	0.128369836	0.320385427	0.501223582	0.55958012	1.359135207	0.8825838	0.295345379	1.3858187	0.846408659	0.576365739	0.030164093	0.987617795	NR	NR	NR	NR	NR	NR	NR	NR	NR	NR	NR	NR	NR
ARID3C	mRNA	None	None	None	None	0.178944238	0.27322273	0.682032105	0.457736208	0.187209327	0.69899094	0.214411975	0.905533498	0.339004565	0.16318526	0.078946669	0.671123178	0.431019227	0.15625466	1.383568186	1.031388604	0.228431445	-0.871011724	0.327437541	NR	NR	NR	NR	NR	NR	NR	NR	NR	NR	NR	NR	NR
MS4A3	mRNA	None	None	None	None	211.0086493	173.4389543	266.5563472	220.4272271	344.6426802	265.5751003	349.3004136	376.4207875	282.5381848	222.617322	260.4251882	324.5695766	342.9193512	404.6603847	1.380268561	1.672679718	157.7948638	-0.356564665	0.683788192	NR	NR	NR	NR	NR	NR	NR	NR	NR	NR	NR	NR	NR
RP11-529K1.3	mRNA	None	None	None	None	22.8610036	20.60242242	29.84596265	30.68752295	30.01038931	28.43933728	29.19506321	24.31623776	25.53972875	22.57396101	26.72422129	29.95803629	38.81426737	26.19257036	1.379625953	1.06017676	23.457194	-0.131977097	0.343888316	NR	NR	NR	NR	NR	NR	NR	NR	NR	NR	NR	NR	NR
ZCCHC5	mRNA	None	None	None	None	1.144215952	0.582352374	1.090272621	0.975628081	0.548654828	0.662152546	0.685502938	0.62727345	0.812881227	0.217385199	0.546872636	0.970659326	0.84212606	0.999132894	1.379316118	1.446415648	0.827058185	-0.145404142	0.872109796	NR	NR	NR	NR	NR	NR	NR	NR	NR	NR	NR	NR	NR
GYPC	mRNA	None	None	None	None	83.38665063	88.69578742	88.39109316	119.0480281	106.0001448	123.3944652	116.0608922	85.41978883	81.77002335	74.56472819	76.79553022	100.4280203	109.089548	92.80843348	1.379220213	1.22337344	70.65405017	-0.293039726	0.192890871	NR	NR	NR	NR	NR	NR	NR	NR	NR	NR	NR	NR	NR
AC027323.1	mRNA	None	None	None	None	33.18342624	26.90146335	32.49732074	25.43952321	42.52722823	30.9907127	36.06851223	31.87522542	18.04562832	36.58348518	34.90041195	56.25788419	43.08035992	30.21769302	1.379053753	0.849647181	29.7376474	-0.089306332	0.7959134	NR	NR	NR	NR	NR	NR	NR	NR	NR	NR	NR	NR	NR
RNF148	mRNA	None	None	None	None	0	0	0	0	0	0.084038532	0.696016786	0	0	0	0	0.207483524	0.544117702	0	1.375800613	1	0.07986872	-0.405514818	0.888885219	NR	NR	NR	NR	NR	NR	NR	NR	NR	NR	NR	NR	NR
MTERFD1	mRNA	None	None	None	None	45.51635293	34.1101158	33.99823281	36.59447756	50.80574149	46.19888596	36.07234195	59.03390742	49.48005013	30.96750123	25.61502823	43.97295955	34.60242135	56.95742967	1.375416556	1.978659174	38.10036667	-0.161471493	0.505779269	NR	NR	NR	NR	NR	NR	NR	NR	NR	NR	NR	NR	NR
IFNB1	mRNA	None	None	None	None	0.300583714	0	0.254589233	0	0.314467096	0	0.480214756	0.304216135	0	0.274112384	0	0.644186941	0.482673118	0.262470625	1.374980446	1.11029748	0.231175211	0.521775058	0.800417543	NR	NR	NR	NR	NR	NR	NR	NR	NR	NR	NR	NR	NR
VCX	mRNA	None	None	None	None	0	0.531564662	0.110576502	0	0	0.339978013	0	0.264262206	0.164886398	0	0.575975953	0.279791639	1.257845148	0.227999302	1.373319026	0.953424507	0.596016452	0.815086657	0.715860522	NR	NR	NR	NR	NR	NR	NR	NR	NR	NR	NR	NR	NR
GH1	mRNA	None	None	None	None	0.166990952	0	0	0	0.174703942	0.289910705	0.533571951	0	0	0.304569315	0	0.357881634	0.804455197	0	1.372202958	0.867841113	0.201343773	0.180028287	0.966223757	NR	NR	NR	NR	NR	NR	NR	NR	NR	NR	NR	NR	NR
CRLF2	mRNA	None	None	None	None	1.639547532	1.502015343	1.527535396	1.81737127	0.857637535	0.996238603	1.440644269	2.654977176	4.037896586	0.897095074	1.736006483	2.635310214	1.711295601	2.720150117	1.369839564	1.605900527	1.343693448	-0.244864998	0.852663808	NR	NR	NR	NR	NR	NR	NR	NR	NR	NR	NR	NR	NR
C16orf54	mRNA	None	None	None	None	42.34218713	71.68483627	71.10573859	144.0809563	42.20306576	71.0508893	67.37310858	75.62448285	68.09572247	21.95656099	35.16336535	28.78282078	49.9944787	80.94045791	1.366329501	2.772008119	43.46034673	-0.581774257	0.141425029	NR	NR	NR	NR	NR	NR	NR	NR	NR	NR	NR	NR	NR
KCNJ1	mRNA	None	None	None	None	0.371856141	0.44160054	0.629911504	0.264222627	1.199513666	0.484180764	1.014886856	0.50179981	0.675117523	0.678216207	0.546851985	1.062576398	1.343523113	0.92000013	1.366203518	1.190672578	0.635560105	0.1790805	0.838546598	NR	NR	NR	NR	NR	NR	NR	NR	NR	NR	NR	NR	NR
HRH2	mRNA	None	None	None	None	7.443584209	13.2469816	12.14990083	10.55006594	5.827648724	9.713423629	10.59247621	18.50955022	16.85660821	21.66782935	26.61966988	32.48603805	33.9586265	15.84047632	1.361067176	0.669767898	27.52549234	0.973309995	0.002400079	NR	NR	NR	NR	NR	NR	NR	NR	NR	NR	NR	NR	NR
PPAP2B	mRNA	None	None	None	None	0.076698153	0	0.064962016	1.994623996	1.00300866	0.965370943	0.704567823	0.232875048	0	0.209830865	0.13535085	0.452026681	0.73896492	0.200919191	1.360658571	1.024158754	0.405807858	-0.055312232	0.994946012	NR	NR	NR	NR	NR	NR	NR	NR	NR	NR	NR	NR	NR
FEZ1	mRNA	None	None	None	None	2.961127895	5.146111555	2.691538341	3.20223313	4.004598146	1.504616654	4.32687781	6.797873124	3.420590974	3.029663188	2.357876845	4.798234539	3.247274526	4.603746781	1.359790813	1.517080586	4.523956104	0.028047504	0.990683733	NR	NR	NR	NR	NR	NR	NR	NR	NR	NR	NR	NR	NR
FEV	mRNA	None	None	None	None	1.881247728	3.419525203	2.162450322	0.114576156	1.194941494	3.557616299	3.220173459	0.407996093	1.209203485	0.796516027	1.482088203	1.223920905	2.589326787	0.704019133	1.358678527	0.796530383	0.612916017	-1.216382676	0.296112579	NR	NR	NR	NR	NR	NR	NR	NR	NR	NR	NR	NR	NR
RGS8	mRNA	None	None	None	None	0.44080014	1.076863886	0.522690185	0.375852997	0	1.071373917	0.14084511	0.803028624	0.501049695	0.08039609	0	0.755750043	0.070783069	0.538871256	1.358651425	1.479402181	0.268781854	-0.883527184	0.410048334	NR	NR	NR	NR	NR	NR	NR	NR	NR	NR	NR	NR	NR
PPP1R16B	mRNA	None	None	None	None	2.160971384	3.309778739	2.976384759	10.81436879	1.986107976	4.17237668	3.694373321	2.902487646	3.577376724	1.915410162	2.548281259	2.83499964	3.940299029	3.033255155	1.35762958	1.247972681	2.85625851	-0.400297072	0.594162156	NR	NR	NR	NR	NR	NR	NR	NR	NR	NR	NR	NR	NR
LZTS1	mRNA	None	None	None	None	2.433748265	3.445737967	3.410585515	2.018566407	1.898045354	6.222562882	4.824870659	3.448422642	4.484918706	7.182839749	9.234006909	9.720381289	13.26970418	3.322971955	1.356914456	0.46945843	5.75218206	0.835831489	0.077518512	NR	NR	NR	NR	NR	NR	NR	NR	NR	NR	NR	NR	NR
CMTM2	mRNA	None	None	None	None	0.279303451	0.710761931	0	0.119075551	0.292203939	1.091013514	0.334662939	0.282678709	0.264566063	0	0	0.598580786	0.112125393	0.243888634	1.35535309	1.243888634	0.044845408	-2.158444611	0.141671238	NR	NR	NR	NR	NR	NR	NR	NR	NR	NR	NR	NR	NR
ZNF415	mRNA	None	None	None	None	0.24000981	0.195446018	0.162627343	0.163717564	0	0.083335549	0.498473873	0.145746133	0	0	0.169420151	0.360058861	0.578106587	0.083830922	1.354355193	0.999189504	0.122398548	-0.272971132	0.886582008	NR	NR	NR	NR	NR	NR	NR	NR	NR	NR	NR	NR	NR
FCER1G	mRNA	None	None	None	None	1017.864953	1159.161068	1106.90746	706.8824394	1503.791231	1293.340217	1087.625482	538.1073822	1029.109161	721.9313155	903.9668725	1251.390358	948.9549516	598.5662596	1.352876566	0.736613953	1103.858595	0.148403631	0.824224679	NR	NR	NR	NR	NR	NR	NR	NR	NR	NR	NR	NR	NR
AC114783.1	mRNA	None	None	None	None	0	0	0.552596784	0	0	0	0	0.330157045	0.618004447	0	0	0.699117611	0	0	1.349558806	1	0.165835926	0.030251554	1	NR	NR	NR	NR	NR	NR	NR	NR	NR	NR	NR	NR	NR
CYORF15B	mRNA	None	None	None	None	18.03107819	11.66445521	15.66959976	7.039729919	23.28377108	20.15792501	16.58694539	22.83217945	10.4099686	14.90710916	16.95757863	26.6889524	17.00440927	20.30186176	1.349292276	1.258057472	14.60910287	-0.206072674	0.553220065	NR	NR	NR	NR	NR	NR	NR	NR	NR	NR	NR	NR	NR
CDC20B	mRNA	None	None	None	None	0.171412301	0.13086126	0	0.073078274	0.044832376	0.185991593	0.479236722	0.086741871	0	0	0.037811863	0.367357115	0.378470775	0.374194374	1.347439349	1.348696019	0.206367709	-0.328572118	0.875938262	NR	NR	NR	NR	NR	NR	NR	NR	NR	NR	NR	NR	NR
TRGV9	mRNA	None	None	None	None	0.436582686	0.296266875	0.431407691	0.062042823	0.304498399	0.694783118	0.813735668	0.147286198	0.689244152	0.199067207	0.25681556	1.247532059	0.05842153	0	1.346136564	0.81437112	0.275736602	-0.644090842	0.53955263	NR	NR	NR	NR	NR	NR	NR	NR	NR	NR	NR	NR	NR
ELAVL2	mRNA	None	None	None	None	2.686067234	3.451883369	1.478784267	1.689099362	2.599371635	3.992903124	3.272101611	3.636030078	1.494798256	2.418895982	3.377363676	4.713186902	3.747135193	2.081615438	1.341710327	0.790536892	1.98318592	-0.355482393	0.214891611	NR	NR	NR	NR	NR	NR	NR	NR	NR	NR	NR	NR	NR
CCL27	mRNA	None	None	None	None	0	0	0	0	0	0	0.226110087	0	0	0	0	0	0.681802835	0	1.340901418	1	0	-1.249078093	0.714555228	NR	NR	NR	NR	NR	NR	NR	NR	NR	NR	NR	NR	NR
TEX12	mRNA	None	None	None	None	0.641652656	1.306284697	0	0.273556031	1.510401046	0.556982192	2.690911151	0.487055057	0.759744984	0	1.132337985	1.031353934	1.159151453	0	1.337820314	0.638500701	0.669780644	0.13780661	0.937533607	NR	NR	NR	NR	NR	NR	NR	NR	NR	NR	NR	NR	NR
AL031663.2	mRNA	None	None	None	None	0.160311314	0.163181914	0.33945231	0.102518379	0.503147354	0.939310683	0.76834361	0.648994421	0.151852521	0.146193271	0.247541665	0.687132737	0.514851326	0.664925584	1.337651891	1.391069294	0.467420026	0.149129936	0.878976709	NR	NR	NR	NR	NR	NR	NR	NR	NR	NR	NR	NR	NR
ADAMTS2	mRNA	None	None	None	None	17.25263291	26.19964873	25.55240585	25.19775475	23.32941711	39.91444565	32.2662509	19.05021795	24.02654703	16.75600218	24.42613899	22.91375048	32.83663672	19.55355639	1.337367385	0.95194707	19.27537311	-0.212519632	0.54147121	NR	NR	NR	NR	NR	NR	NR	NR	NR	NR	NR	NR	NR
SERPINB13	mRNA	None	None	None	None	0.445952717	0.247602615	0.446389599	0	0.678618782	0.422297674	0.356228673	0.205155389	0.384020104	2.255221346	1.788595846	3.345055504	2.734217665	0.318605961	1.336783181	0.436348724	1.428501696	1.298951805	0.102751522	NR	NR	NR	NR	NR	NR	NR	NR	NR	NR	NR	NR	NR
C1orf185	mRNA	None	None	None	None	0	0.14137047	0.235263977	0	0	0	0.110940703	0.281123821	0.263110804	0.253305173	0.245090758	0.892932394	0.446034565	0	1.336444283	0.800513632	0.314627577	1.050024786	0.54131708	NR	NR	NR	NR	NR	NR	NR	NR	NR	NR	NR	NR	NR
C12orf44	mRNA	None	None	None	None	32.19734101	33.39899455	34.77557998	45.40659421	39.74217241	41.42801807	65.17438632	48.65766891	47.2850706	27.84174149	37.31187433	26.22857045	61.49302487	41.82749396	1.336064994	1.275508204	30.84274181	-0.208530412	0.40819717	NR	NR	NR	NR	NR	NR	NR	NR	NR	NR	NR	NR	NR
ST8SIA6	mRNA	None	None	None	None	1.164827926	0.733995976	2.161100165	2.932313926	3.249677549	2.600025176	1.595089437	0.729797933	0	1.011662576	1.957710884	3.031301467	1.603255173	0.339043778	1.33508916	0.538918553	1.426826658	-0.162543485	0.922054422	NR	NR	NR	NR	NR	NR	NR	NR	NR	NR	NR	NR	NR
FAM9C	mRNA	None	None	None	None	0.375617852	0.152937527	0.190885114	0	0.785933831	0.260842003	0.240035939	0.342141324	0.142319382	0.10276156	0.165715188	0.362247343	0.663478074	0.491985998	1.333813723	1.315407795	0.154974233	-0.43621335	0.747964449	NR	NR	NR	NR	NR	NR	NR	NR	NR	NR	NR	NR	NR
CCR3	mRNA	None	None	None	None	0.37873548	0.321264393	0.641564866	0.215288597	0.13207618	1.20544871	0.504225494	0.447197718	0.239167721	0.402945204	0.556968747	1.285152948	0.658848807	0.496069482	1.332471761	1.010887145	0.378672696	-0.297962414	0.756524283	NR	NR	NR	NR	NR	NR	NR	NR	NR	NR	NR	NR	NR
CYORF15A	mRNA	None	None	None	None	15.03444988	10.26245626	15.73013683	6.824384586	15.12746444	15.27682173	10.45539378	17.81182805	8.209610034	16.21055512	12.79760062	24.44977126	14.76929023	15.98542639	1.329297422	1.095545735	13.68543642	-0.040050225	0.945032876	NR	NR	NR	NR	NR	NR	NR	NR	NR	NR	NR	NR	NR
C17orf70	mRNA	None	None	None	None	8.144849032	20.40786217	13.23695548	27.3933519	6.84596689	26.58833658	15.4034146	14.90130645	27.46439365	6.316601332	9.582258005	7.944439448	13.69370385	17.56751282	1.320650822	2.074714647	11.3400142	-0.516746774	0.143859805	NR	NR	NR	NR	NR	NR	NR	NR	NR	NR	NR	NR	NR
AC139100.2	mRNA	None	None	None	None	1.07391913	3.15798647	2.324510386	5.087159655	0.749014255	1.760837606	1.715701114	3.260690896	2.034508023	1.958685842	1.895167758	3.708032582	2.011898348	2.81324848	1.318777588	1.302816483	2.352390787	-0.126459405	0.859166374	NR	NR	NR	NR	NR	NR	NR	NR	NR	NR	NR	NR	NR
RP11-796G6.2	mRNA	None	None	None	None	0.592700282	0.804417885	0.167335646	0.842287154	0	0	0.946902336	0	0	0.360335528	0.522975349	1.4819324	0.317249937	0.517547712	1.317645755	1.052642449	0.557065824	0.175140303	0.937460236	NR	NR	NR	NR	NR	NR	NR	NR	NR	NR	NR	NR	NR
AL592284.1	mRNA	None	None	None	None	2.470781323	4.071943842	2.2920149	3.009626234	1.230905689	3.370313261	0.563905492	0.714468462	3.343444374	2.145893777	1.03815237	2.647590317	2.172703785	1.438329242	1.315631441	0.940705068	2.44599153	-0.032104281	0.978664614	NR	NR	NR	NR	NR	NR	NR	NR	NR	NR	NR	NR	NR
CD1C	mRNA	None	None	None	None	0	0.537306302	0.745139218	0.150026897	0.552234901	0.305466889	0.421651981	0	0.750003306	0.481368088	0.543384143	1.131255116	0.847621086	0	1.31543872	0.661211183	0.608673479	0.134840998	0.930439134	NR	NR	NR	NR	NR	NR	NR	NR	NR	NR	NR	NR	NR
AC022532.1	mRNA	None	None	None	None	0.145948162	0.519965491	0.741693487	0.27999962	0.305378452	0.633446511	0.466335717	1.033983163	0.55298895	0.199642545	0.643894505	0.625568821	1.113217192	0.446048346	1.314836398	1.017077197	0.402850239	-0.265273937	0.763876826	NR	NR	NR	NR	NR	NR	NR	NR	NR	NR	NR	NR	NR
VSIG4	mRNA	None	None	None	None	0.826031581	1.751714246	2.04060072	0.176081186	0.504107559	1.792577639	1.374660562	0.278671268	0.978057746	1.004381253	1.275500946	2.065332178	1.547501601	0.360646661	1.311445857	0.635833697	2.162413741	0.251790518	0.865803436	NR	NR	NR	NR	NR	NR	NR	NR	NR	NR	NR	NR	NR
SIGLEC6	mRNA	None	None	None	None	1.952244742	9.207371257	4.133794243	2.330443571	3.199783751	9.320479713	4.106578767	5.861649029	8.56812196	2.017693216	3.847103713	3.974699838	4.336594048	6.648353881	1.31106931	1.944959024	6.144217295	-0.019028107	0.995208544	NR	NR	NR	NR	NR	NR	NR	NR	NR	NR	NR	NR	NR
TMEM253	mRNA	None	None	None	None	0.165458925	0.08421085	0.140140862	0.423241016	0	0.287250973	0	0	0	0	0	0.354598316	0.265691625	0.144479243	1.310144971	1.144479243	0.066930566	-0.535591833	0.778497055	NR	NR	NR	NR	NR	NR	NR	NR	NR	NR	NR	NR	NR
CYP21A2	mRNA	None	None	None	None	0	0	0.147013031	0.295997154	0.302649359	0.200891377	0.184867276	0	0.164414107	0	0	0.433984786	0.185813666	0.050521385	1.309899226	1.050521385	0.112547503	-0.756419454	0.399770395	NR	NR	NR	NR	NR	NR	NR	NR	NR	NR	NR	NR	NR
LTC4S	mRNA	None	None	None	None	7.203177297	55.37710554	12.36248617	92.61288728	14.27850599	57.91945751	16.05042114	3.453264232	52.25060569	7.433137612	8.530151974	8.734246364	12.78431503	7.614012735	1.309256931	0.959068515	15.95909546	-0.922178399	0.321990054	NR	NR	NR	NR	NR	NR	NR	NR	NR	NR	NR	NR	NR
RABL5	mRNA	None	None	None	None	7.709628092	7.287131265	6.180105039	21.01235485	9.50602825	9.918929601	11.54714872	6.130767906	6.389977276	8.035050026	3.887240979	7.376186349	8.84286629	7.333148769	1.30862461	1.197094468	6.693216417	-0.318599155	0.437964323	NR	NR	NR	NR	NR	NR	NR	NR	NR	NR	NR	NR	NR
C10orf137	mRNA	None	None	None	None	19.94253382	17.34110057	19.88894959	17.51949601	19.35832778	23.25616488	19.0564365	13.71781075	10.90347485	19.20973587	16.02221468	25.44002452	21.27964619	12.46361538	1.308544677	0.723229118	14.28688548	-0.203406856	0.464633712	NR	NR	NR	NR	NR	NR	NR	NR	NR	NR	NR	NR	NR
TSPYL5	mRNA	None	None	None	None	37.39234448	36.90938898	38.11988556	0.144812957	35.77309998	38.62546619	33.66779196	26.27035922	19.14414268	25.29700832	22.30372604	32.24256746	30.65840083	26.00224688	1.308467891	1.088784157	21.32795901	-0.302734302	0.851845866	NR	NR	NR	NR	NR	NR	NR	NR	NR	NR	NR	NR	NR
SMIM11	mRNA	None	None	None	None	15.98635173	13.75992744	11.74808415	17.23912412	27.66959086	19.08065928	19.90610889	16.53644129	13.91804707	18.97347728	14.00200759	23.17633464	20.57427873	15.80689017	1.308076601	0.961066886	17.39183335	0.162529637	0.541998734	NR	NR	NR	NR	NR	NR	NR	NR	NR	NR	NR	NR	NR
NTN5	mRNA	None	None	None	None	0	0	0.058302878	0.058693729	0.144030731	0.239010352	0.054986422	0.069667817	0.1304077	0	0	0	0.607947057	0	1.303973529	1	0.041927001	-0.496820357	0.860876598	NR	NR	NR	NR	NR	NR	NR	NR	NR	NR	NR	NR	NR
CTC-429P9.4	mRNA	None	None	None	None	9.640059289	13.57644505	8.947906088	14.0748298	9.118230026	12.49466616	12.02546158	9.221949355	10.56991235	8.429815984	7.107760154	9.622373975	11.23881131	11.64644762	1.303554442	1.442211571	9.002881426	-0.206022286	0.217399021	NR	NR	NR	NR	NR	NR	NR	NR	NR	NR	NR	NR	NR
EDNRB	mRNA	None	None	None	None	0.442758335	0.661006934	0.800018538	0.050336356	0.648491884	0.256222227	0.778089376	0.657226347	0.531235293	0.646025912	0.807389813	1.739621036	0.758373476	0.618588708	1.302476988	0.937384223	0.605318692	0.024463605	0.994704692	NR	NR	NR	NR	NR	NR	NR	NR	NR	NR	NR	NR	NR
CPLX3	mRNA	None	None	None	None	0.121389577	0.123563228	0	0.207008266	0.126996327	0.210742781	0.193932882	0	0	0.110699232	0	0.260152419	0.487314206	0	1.301685519	0.947553289	0.045480672	-1.326791748	0.391596878	NR	NR	NR	NR	NR	NR	NR	NR	NR	NR	NR	NR	NR
LEFTY1	mRNA	None	None	None	None	0	0.237095493	0.065761056	0.529615244	0.162455326	0.808754585	0.124040712	0	0.551586072	0	0	0.166395151	0.436364996	0	1.301380074	1	0.130813686	-0.459351667	0.846367777	NR	NR	NR	NR	NR	NR	NR	NR	NR	NR	NR	NR	NR
DLL4	mRNA	None	None	None	None	1.209896712	2.386150626	3.58666592	1.03163149	0.712000972	2.231765424	2.778601106	2.908229715	4.799112698	0.861988628	1.234372185	0.445663922	2.88389599	4.29197249	1.30104748	2.583743343	1.043226099	-1.115713426	0.036013904	NR	NR	NR	NR	NR	NR	NR	NR	NR	NR	NR	NR	NR
ACSBG2	mRNA	None	None	None	None	0.651708053	0.568609545	0.275992752	0.079383701	0.438305908	0.20203954	0.520586793	0.565357418	0.264566063	0.254706197	0.451818305	0.847989447	0.672752355	0.447129163	1.300835001	1.06936343	0.510536615	0.488203134	0.485636697	NR	NR	NR	NR	NR	NR	NR	NR	NR	NR	NR	NR	NR
FAM86A	mRNA	None	None	None	None	5.636894254	6.062613647	3.558243783	7.417360205	5.007100351	8.355143464	5.309872516	6.566147743	11.09869864	4.461542757	3.143800001	5.07154757	5.422448216	7.801148831	1.300733987	1.832552789	5.383813327	-0.240168289	0.432120237	NR	NR	NR	NR	NR	NR	NR	NR	NR	NR	NR	NR	NR
ESPN	mRNA	None	None	None	None	3.611090671	6.478058558	4.300113803	11.95031576	7.181712442	11.0486275	5.055106908	2.134940758	5.350962886	4.238611201	2.839262939	4.980544745	4.822630307	3.652734786	1.30021356	1.025071446	4.396602157	-0.331558702	0.693306729	NR	NR	NR	NR	NR	NR	NR	NR	NR	NR	NR	NR	NR
GNG3	mRNA	None	None	None	None	0.286270204	0	0	0	0	0	0	0.289729652	0	0.130529707	0	0.766889216	0	0	1.298686053	0.938733684	0.143613737	0.433017452	0.951613523	NR	NR	NR	NR	NR	NR	NR	NR	NR	NR	NR	NR	NR
RASGRP4	mRNA	None	None	None	None	14.67567801	17.64660975	17.11857309	10.171691	16.52074588	23.13156321	18.7499215	9.033419962	16.82791238	10.33092492	13.40359866	16.04774334	15.36613333	9.255167462	1.298406655	0.796996877	12.08374383	-0.109225253	0.917198179	NR	NR	NR	NR	NR	NR	NR	NR	NR	NR	NR	NR	NR
SERF1A	mRNA	None	None	None	None	1.670793542	1.496626075	0.905685359	2.079945414	2.796742835	3.422757296	1.975261332	1.961541832	2.278993635	2.255006058	1.35630293	2.864568717	2.414643181	2.042518895	1.297239541	1.084423938	1.661421552	-0.211035034	0.555978639	NR	NR	NR	NR	NR	NR	NR	NR	NR	NR	NR	NR	NR
FOLH1	mRNA	None	None	None	None	0.766574027	0.780300612	1.055071887	1.021293153	1.05259954	1.330838665	1.262955697	1.115266741	1.134571731	0.786447674	0.972317356	1.334823795	1.538692294	2.091796255	1.296573755	1.645112812	0.948975099	-0.218231016	0.846976736	NR	NR	NR	NR	NR	NR	NR	NR	NR	NR	NR	NR	NR
PCDHGC4	mRNA	None	None	None	None	3.085810746	2.390546206	2.683016963	3.822588756	3.399754589	3.176412937	3.948293941	2.072854909	1.500363098	2.017154076	1.90354882	3.131057878	2.543352187	1.931484031	1.296199151	0.990248652	1.913177889	-0.430702706	0.102005118	NR	NR	NR	NR	NR	NR	NR	NR	NR	NR	NR	NR	NR
KCNK13	mRNA	None	None	None	None	0.901036035	2.649603239	1.059947242	3.926754736	0.99502277	2.737483552	1.199584839	0.455962327	1.280239584	0.41084251	0.309181699	0.429117391	1.085153283	0.699366615	1.291999778	1.249523155	2.039221739	-0.476052445	0.715738848	NR	NR	NR	NR	NR	NR	NR	NR	NR	NR	NR	NR	NR
TMEM169	mRNA	None	None	None	None	0.453303986	1.576521856	0.767881348	0.515352715	1.50176387	1.770693388	1.056127606	1.070491246	1.467067109	0.792317662	0.399977556	1.335791593	0.78856829	1.484349138	1.291973205	1.556465783	0.615019848	-0.851712648	0.052086213	NR	NR	NR	NR	NR	NR	NR	NR	NR	NR	NR	NR	NR
GAL3ST1	mRNA	None	None	None	None	0	0.23579038	0.130798138	0.329187457	0	0	0.123357919	0.156294528	0	0	0	0.330958428	0.24797885	0	1.289468639	1	0.077135819	-0.138151743	0.97930911	NR	NR	NR	NR	NR	NR	NR	NR	NR	NR	NR	NR	NR
FKSG62	mRNA	None	None	None	None	9.448284267	5.115675044	8.6836009	2.887614621	9.6743699	6.456514512	7.386742908	6.510612819	3.500935091	6.599648474	5.676114614	9.90899021	6.456137252	5.61720574	1.286455046	0.927054575	6.857321697	0.032342212	0.978418707	NR	NR	NR	NR	NR	NR	NR	NR	NR	NR	NR	NR	NR
ADORA2A	mRNA	None	None	None	None	0.197258062	0.150592684	0.459454006	0.546631202	0.103184516	0.556492657	0.393926167	0.598925515	1.074386246	0.044971563	0.043513183	0.21137384	0.475131351	0.602862218	1.286341783	1.534952286	0.226554337	-0.894026942	0.212629748	NR	NR	NR	NR	NR	NR	NR	NR	NR	NR	NR	NR	NR
AC004076.7	mRNA	None	None	None	None	3.392384338	3.45312975	2.05235082	3.512385933	4.056082315	3.15507427	4.451894958	2.452414138	4.361023701	1.767788118	1.924268222	1.038612343	4.280133986	4.231772078	1.285782482	1.838271361	2.975506034	0.109510639	0.873853572	NR	NR	NR	NR	NR	NR	NR	NR	NR	NR	NR	NR	NR
ZNF781	mRNA	None	None	None	None	0.401798727	0.0817987	0	0.068519604	0	0.139511453	0.064191661	0.121996286	0.11417937	0	0	0.34444114	0.225820969	0.070170377	1.285131055	1.070170377	0.082466855	-0.345095399	0.878509664	NR	NR	NR	NR	NR	NR	NR	NR	NR	NR	NR	NR	NR
CLDN9	mRNA	None	None	None	None	0.862162068	0.626857352	1.043194905	0.735131793	0.579846646	1.282960933	1.229818278	0.373963249	0.408335133	0.449276883	0.108676829	0.593908936	0.692223887	0.699068105	1.284672513	1.328458836	0.48338545	-0.761418053	0.235984936	NR	NR	NR	NR	NR	NR	NR	NR	NR	NR	NR	NR	NR
ADAMTS9	mRNA	None	None	None	None	3.010669678	1.687240648	3.452508325	0.44707573	3.41515311	2.261023839	4.28294431	0.188300984	0.032042835	3.007744403	3.641489125	4.694175741	4.413510226	0.192000216	1.284239341	0.27563141	2.004621105	0.182707517	0.972399328	NR	NR	NR	NR	NR	NR	NR	NR	NR	NR	NR	NR	NR
CNGA1	mRNA	None	None	None	None	2.157660565	0.672335667	1.491837848	0.45055165	1.934844638	0.420456473	1.688372774	0.713056305	1.584997104	0.602339734	2.059249638	2.217692748	1.767725058	0.692109497	1.283986497	0.725979644	1.027201658	0.136463848	0.919118363	NR	NR	NR	NR	NR	NR	NR	NR	NR	NR	NR	NR	NR
IL17C	mRNA	None	None	None	None	0.483697931	0.123089806	0.512104778	0.824860523	0.126509751	0.94470902	0.096594922	0.244771603	0.916351421	0	0.213397987	0.259155666	0.582536522	0	1.28385957	0.903588063	0.266032684	-0.935008262	0.429936484	NR	NR	NR	NR	NR	NR	NR	NR	NR	NR	NR	NR	NR
C20orf112	mRNA	None	None	None	None	20.10313514	28.14213876	24.89798555	17.03334916	19.95141767	34.37031494	23.33021315	25.59254413	25.1503362	12.29868281	12.64359031	16.00951321	16.56363986	25.57675698	1.28323074	1.972866719	14.99805492	-0.643160232	0.002382131	NR	NR	NR	NR	NR	NR	NR	NR	NR	NR	NR	NR	NR
TRIM73	mRNA	None	None	None	None	4.969529387	4.572120049	3.399662426	5.17442312	7.398665668	7.217262248	4.198698286	4.93286117	4.616787951	6.536366455	3.288687527	9.319010178	3.836538791	5.340810302	1.281647339	1.072436593	6.334425213	0.085137199	0.905059842	NR	NR	NR	NR	NR	NR	NR	NR	NR	NR	NR	NR	NR
TBC1D3	mRNA	None	None	None	None	11.44870324	7.769138911	11.35667656	8.40531357	12.94864514	13.47445267	10.79306205	11.90021939	11.03187166	10.81668965	10.78444387	14.36789501	13.87093704	11.66321676	1.281244904	1.073102421	10.75525392	0.020723213	0.952009676	NR	NR	NR	NR	NR	NR	NR	NR	NR	NR	NR	NR	NR
GUCA1B	mRNA	None	None	None	None	1.02085035	1.500965717	0.768571269	0.580292713	0.712000972	1.772284307	1.993344272	0.918388331	1.074428216	0.310315906	2.301937317	2.795528235	1.092844796	1.089500709	1.276680344	0.906065044	1.057467225	-0.153394239	0.826287045	NR	NR	NR	NR	NR	NR	NR	NR	NR	NR	NR	NR	NR
AL358813.2	mRNA	None	None	None	None	2.996325	4.473301672	5.414049506	1.873555825	3.343700769	2.77433535	5.106080953	5.458561658	3.784299381	2.368122809	4.406398311	4.709088083	4.490692936	4.883947079	1.276397978	1.34114375	3.741080992	-0.072353816	0.922702691	NR	NR	NR	NR	NR	NR	NR	NR	NR	NR	NR	NR	NR
OCLM	mRNA	None	None	None	None	1.570923937	2.616633063	3.749719242	3.044239205	1.195259551	3.966922944	3.536423149	2.601667396	0.946931022	1.823281466	2.268198515	2.907585854	2.866554153	1.621142098	1.276231725	0.860592863	2.105427426	-0.40656694	0.416811305	NR	NR	NR	NR	NR	NR	NR	NR	NR	NR	NR	NR	NR
C14orf183	mRNA	None	None	None	None	0	0.131800777	0.109669208	0.220808817	0	0	0.206861741	0.393140851	0.613250566	0	0.114249999	0.277495913	0.415841456	0.226128539	1.273897302	1.159870914	0.136189535	-0.34223456	0.889184015	NR	NR	NR	NR	NR	NR	NR	NR	NR	NR	NR	NR	NR
MMP21	mRNA	None	None	None	None	0	0.133929919	0.111440831	0.056093954	0.137651048	0	0.262754296	0.26632783	0	0	0	0.281978651	0.264099413	0.114890738	1.273039032	1.114890738	0.081584054	-0.524399796	0.739198408	NR	NR	NR	NR	NR	NR	NR	NR	NR	NR	NR	NR	NR
ZNF569	mRNA	None	None	None	None	11.01843852	11.53256795	9.516967324	8.917279149	11.33197997	11.37470653	11.08898276	14.99479528	11.26258252	6.755491586	8.266646583	9.438863391	10.22110309	11.87718407	1.272458622	1.512992544	7.762542417	-0.439719625	0.004143379	NR	NR	NR	NR	NR	NR	NR	NR	NR	NR	NR	NR	NR
TRGC2	mRNA	None	None	None	None	20.68775574	15.47650777	15.93884417	8.926081991	31.68263754	19.58056326	22.10030794	18.66739875	30.92889579	24.54834694	24.9618767	38.32689728	25.215263	26.00868842	1.272410711	1.048672924	31.79234292	0.581141372	0.186380821	NR	NR	NR	NR	NR	NR	NR	NR	NR	NR	NR	NR	NR
ZBTB9	mRNA	None	None	None	None	17.8955768	15.70836206	17.44067476	22.23433407	17.263271	25.98436768	22.27800416	20.27584857	16.73117341	13.52193563	11.40186388	15.34094674	16.90599917	17.8994143	1.271995281	1.403918811	14.36429417	-0.244059939	0.154228568	NR	NR	NR	NR	NR	NR	NR	NR	NR	NR	NR	NR	NR
ITGB7	mRNA	None	None	None	None	7.915766034	21.40995237	12.56618155	21.25116745	9.984978165	25.99286817	14.70582416	18.54072537	24.29381902	5.733672863	12.29282508	10.27560108	13.18315006	18.4058584	1.271253277	1.938018165	26.31777939	0.12302196	0.926087852	NR	NR	NR	NR	NR	NR	NR	NR	NR	NR	NR	NR	NR
SLC28A2	mRNA	None	None	None	None	0.153707581	0.312919863	0.173583568	0.218434047	0.696830497	0.222374688	0.286491758	0.570405253	0.194129644	0.280342211	0.135625506	0.494120665	0.575916789	0.089478622	1.270727846	0.901898328	0.240071669	-0.091981896	0.941493573	NR	NR	NR	NR	NR	NR	NR	NR	NR	NR	NR	NR	NR
ZNF570	mRNA	None	None	None	None	4.157606515	4.232054306	5.377305289	4.359426411	5.231321786	6.096253133	4.308468842	4.833340458	5.055837446	3.53528121	3.024040368	4.816350962	4.05986735	6.475910756	1.27068696	1.746846567	3.348893298	-0.447607604	0.022409236	NR	NR	NR	NR	NR	NR	NR	NR	NR	NR	NR	NR	NR
TMEM31	mRNA	None	None	None	None	0.867068407	0.706075589	0.293756807	0.295726094	1.451386598	1.053713907	0.415570462	0	0.985581267	0.790708799	0.612053568	0.929115781	1.392326303	0	1.269980568	0.587757764	0.678476695	0.1195027	0.949179931	NR	NR	NR	NR	NR	NR	NR	NR	NR	NR	NR	NR	NR
CCDC155	mRNA	None	None	None	None	1.112525539	0.916742707	0.852548081	0.903435151	0.443394647	1.011706848	1.396512069	0.85788184	0.652366843	0.579742515	1.075138999	1.192137814	1.446196418	0.601380451	1.269079234	0.87629678	0.851468764	-0.034073744	0.977618895	NR	NR	NR	NR	NR	NR	NR	NR	NR	NR	NR	NR	NR
BOLA2	mRNA	None	None	None	None	309.8218376	368.4224688	312.6892985	463.413642	382.5968253	540.8935828	404.999468	354.5932102	388.2818467	317.1279096	319.8737939	399.6323024	409.1651021	327.9317625	1.268850146	1.029517639	319.9096416	-0.167184827	0.257546184	NR	NR	NR	NR	NR	NR	NR	NR	NR	NR	NR	NR	NR
TMEM27	mRNA	None	None	None	None	0.32001308	0.244307523	0.338806964	0.136431303	0.5021908	0.416677743	0.38344144	0.809700739	0.151563828	0.291830675	0.282366918	0.428641501	0.835042847	0.558872814	1.267845311	1.211152414	0.548490513	0.026414394	0.990683733	NR	NR	NR	NR	NR	NR	NR	NR	NR	NR	NR	NR	NR
CRTAM	mRNA	None	None	None	None	0	0.208190777	0.519696125	0.34878671	0.053493795	0.088769742	0	0.310500065	0.290604764	0.093258162	0.0902339	0.438328903	0.328428853	0.535784509	1.267125173	1.406723235	0.193625258	-0.55800656	0.514924903	NR	NR	NR	NR	NR	NR	NR	NR	NR	NR	NR	NR	NR
EFCAB9	mRNA	None	None	None	None	0	0	0.304636689	0.613357825	0.752570828	0.312211528	1.005577909	0.182009653	0.681389518	0.327997724	0.317361109	0.770821981	0.577557577	0.62813483	1.265756281	1.230936847	0.280074293	-0.427200517	0.795729074	NR	NR	NR	NR	NR	NR	NR	NR	NR	NR	NR	NR	NR
FLJ20306	mRNA	None	None	None	None	0.646747746	0.329164337	0.273892105	0.413592335	0.676619777	0.168421485	0.206649793	0.785476086	0.183786671	0.412853693	0.05706647	0.970240577	0.155780771	0.395319487	1.265636596	1.12984987	0.20479512	-0.805229317	0.370805358	NR	NR	NR	NR	NR	NR	NR	NR	NR	NR	NR	NR	NR
IGKV1-27	mRNA	None	None	None	None	0	0	0	0.140895678	0	0	0.527984811	0	0	0	0	0	0.530687722	0	1.265343861	1	0.137632852	0.282643973	0.92999183	NR	NR	NR	NR	NR	NR	NR	NR	NR	NR	NR	NR	NR
AC006132.1	mRNA	None	None	None	None	1.424888939	0.580161432	1.206856408	0.850462853	0.894421086	1.978984132	1.479668493	0.432632426	0.404911491	1.039523261	0.502906317	0.763426962	1.716050026	0.248843482	1.264521112	0.70507738	0.763580671	-0.242002786	0.731991405	NR	NR	NR	NR	NR	NR	NR	NR	NR	NR	NR	NR	NR
CXorf30	mRNA	None	None	None	None	1.211307505	0.821998446	1.93791804	0.11475938	2.675317087	1.051467182	2.401073782	0.408648539	0.382464372	1.513754955	1.741764381	2.547903573	2.089182154	0.744319684	1.262879138	0.663804877	1.266212696	0.053531837	0.977840932	NR	NR	NR	NR	NR	NR	NR	NR	NR	NR	NR	NR	NR
CYP2D7P1	mRNA	None	None	None	None	0.912176012	1.299913728	2.008753195	0.155555344	0.954307662	1.583616276	0.582919646	1.107839103	0.345618094	0.332737576	0.643894505	0.58647077	1.171807571	1.433726826	1.26259418	1.635221794	0.940885109	-0.240327655	0.81871117	NR	NR	NR	NR	NR	NR	NR	NR	NR	NR	NR	NR	NR
CALML6	mRNA	None	None	None	None	0.573320436	0.233434618	0.097118508	0.097769572	0	0.696733628	0.457970476	0.69629851	0.325841582	0.209132064	0.202350135	0.491477775	0.552377956	0	1.262234377	0.829365442	0.45237242	0.274471973	0.856221564	NR	NR	NR	NR	NR	NR	NR	NR	NR	NR	NR	NR	NR
RSPH10B	mRNA	None	None	None	None	0.121936729	0.041373393	0.206556622	0.017328445	0.042522917	0.17641057	0.097403508	0.12341028	0.038500921	0.037066066	0.179320266	0.566204234	0.22843834	0.14196737	1.260900473	1.03047682	0.120541927	-0.001869736	1	NR	NR	NR	NR	NR	NR	NR	NR	NR	NR	NR	NR	NR
CBY3	mRNA	None	None	None	None	0	0	0.136213347	0.548505979	0	0.279200628	0	0	0.304672256	0	0	0	0.51649098	0.140430143	1.25824549	1.140430143	0.045895983	-0.810992758	0.802565462	NR	NR	NR	NR	NR	NR	NR	NR	NR	NR	NR	NR	NR
KLF8	mRNA	None	None	None	None	2.435345339	2.025811562	3.659621205	1.138738688	2.657413295	2.95503257	2.907585301	4.107959006	2.0836018	1.982069632	2.333700203	3.255008066	2.691195482	2.881133684	1.258152807	1.229029488	2.54135167	-0.097629875	0.851754259	NR	NR	NR	NR	NR	NR	NR	NR	NR	NR	NR	NR	NR
AC093510.2	mRNA	None	None	None	None	4.013403871	2.523254698	3.37428927	2.277187704	4.692748812	4.354759671	3.889537472	5.704585864	2.236257325	2.852614147	2.317448267	4.268980781	2.748461235	5.617534001	1.257651816	1.845879051	3.073878621	-0.368309425	0.207462086	NR	NR	NR	NR	NR	NR	NR	NR	NR	NR	NR	NR	NR
BAIAP2L2	mRNA	None	None	None	None	0.470625014	0.41917069	0.398611287	0.300962623	0.184635853	0.459588172	0.234960622	0.297695192	0.557240729	0.053647344	0.36335333	0.567340782	0.47232691	0.205475606	1.257619712	0.99749712	0.281273802	-0.283556286	0.787740008	NR	NR	NR	NR	NR	NR	NR	NR	NR	NR	NR	NR	NR
AC010606.4	mRNA	None	None	None	None	0	0	0	0	0	0	0	0	0	0	0	0.205591577	0.308089224	0	1.256840401	1	0	-0.295213623	NA	NR	NR	NR	NR	NR	NR	NR	NR	NR	NR	NR	NR	NR
OR4D6	mRNA	None	None	None	None	0	0	0	0	0	0	0	0	0	0	0	0.513393767	0	0	1.256696884	1	0	-0.402078967	NA	NR	NR	NR	NR	NR	NR	NR	NR	NR	NR	NR	NR	NR
CTSW	mRNA	None	None	None	None	4.855583077	4.448276208	6.991412007	1.987279353	3.86068835	8.176819918	7.136730071	18.77247564	8.370870231	2.56822218	4.969874969	4.266499664	5.691829926	17.63802602	1.25374374	3.908122496	2.717290937	-0.828987116	0.189203745	NR	NR	NR	NR	NR	NR	NR	NR	NR	NR	NR	NR	NR
KIAA1598	mRNA	None	None	None	None	23.06432763	18.09710611	24.47312482	17.8906408	27.71555473	21.21652016	20.98274069	11.9308921	7.646570117	23.28251188	20.35105291	30.03535916	25.15387086	11.88810115	1.253227318	0.564851824	18.41542357	-0.007907644	0.995904566	NR	NR	NR	NR	NR	NR	NR	NR	NR	NR	NR	NR	NR
FABP4	mRNA	None	None	None	None	0	0.54625189	0	0.457574063	0.140357259	0.116457222	0.643008069	0.543127637	0	0	0	0.287522333	0.215433273	0	1.251477803	1	0.567385734	0.135740132	0.955152451	NR	NR	NR	NR	NR	NR	NR	NR	NR	NR	NR	NR	NR
SMIM5	mRNA	None	None	None	None	0.163318448	0	0.622475614	1.183669516	0.256292717	0.850604758	0.130459378	0	0	0	0	0.175005508	0.327818095	0	1.251411802	1	0.170092825	-0.623689725	0.63821744	NR	NR	NR	NR	NR	NR	NR	NR	NR	NR	NR	NR	NR
SLC45A1	mRNA	None	None	None	None	0	0	0.076815717	0.463984044	0.569293881	0.157451503	0.289784767	0	0.30067781	0.082706323	0.080024245	0.485916874	0.218451196	0.118790585	1.250441507	1.034609305	0.157384563	-0.317513288	0.842747455	NR	NR	NR	NR	NR	NR	NR	NR	NR	NR	NR	NR	NR
TIFAB	mRNA	None	None	None	None	17.17940215	23.95244907	24.02844384	24.5620917	18.99863341	23.29378425	21.79330179	26.44723486	24.42959162	17.08539757	21.45876548	26.31127888	22.34981081	24.41867523	1.24952856	1.253875938	20.24944094	0.023097189	0.993003068	NR	NR	NR	NR	NR	NR	NR	NR	NR	NR	NR	NR	NR
FAM170A	mRNA	None	None	None	None	0.104076801	0	0	0	0	0	0	0	0.295755632	0	0.091833264	0.446098129	0.16712507	0.181760367	1.249250236	1.129880079	0.047857801	-0.749507357	0.838546598	NR	NR	NR	NR	NR	NR	NR	NR	NR	NR	NR	NR	NR
SGCG	mRNA	None	None	None	None	1.710217685	0.237387482	0.526736344	0.13256687	0.406638486	0.404875294	0.186290207	0.550736106	0.220906146	0.283564535	0.617329891	0.749700319	0.873804783	0	1.249099267	0.689442533	0.632818563	0.535392316	0.568441712	NR	NR	NR	NR	NR	NR	NR	NR	NR	NR	NR	NR	NR
ICAM4	mRNA	None	None	None	None	1.289227871	2.018943552	1.931918294	6.088287099	3.631316821	1.807785682	1.980461485	0.802958533	2.160588209	0.813939364	1.487583455	1.700289177	1.672104047	1.472144749	1.248951464	1.149427704	1.530762367	-0.288446498	0.781611952	NR	NR	NR	NR	NR	NR	NR	NR	NR	NR	NR	NR	NR
SYNE4	mRNA	None	None	None	None	0	0.28472472	0.394857746	0.71550863	0.39018074	0.242805568	0.446876361	0.094365418	0.264956855	0	0.082270125	0.299732476	0.299442703	0.081416294	1.248241113	1.038689727	0.07947612	-1.800144243	0.071124826	NR	NR	NR	NR	NR	NR	NR	NR	NR	NR	NR	NR	NR
CD1A	mRNA	None	None	None	None	0	0.245239994	0.153045054	0.179749544	0.378080669	0.522835145	0.288678718	0	0.028526684	0	0.106291746	0.193624892	0.435234825	0	1.24809857	0.949536076	0.256826344	0.180072494	0.929594516	NR	NR	NR	NR	NR	NR	NR	NR	NR	NR	NR	NR	NR
C17orf57	mRNA	None	None	None	None	0.05159181	0.236320354	0.131092126	0.197956413	0.134936841	0.067175876	0.10302932	0.130538186	0.146608738	0.094096609	0.250374181	0.635762756	0.289958923	0.045050128	1.247924133	0.891501939	0.272923597	0.721017813	0.342178147	NR	NR	NR	NR	NR	NR	NR	NR	NR	NR	NR	NR	NR
TNF	mRNA	None	None	None	None	53.40561959	58.57899668	101.7597417	61.1440167	50.19840507	59.43549994	65.88626684	44.75026602	163.8926775	32.4224576	69.65432534	47.46074194	80.37544188	44.46340092	1.247503815	0.873651157	68.78498803	0.177818517	0.914789754	NR	NR	NR	NR	NR	NR	NR	NR	NR	NR	NR	NR	NR
FAM203A	mRNA	None	None	None	None	14.76434902	13.81018014	13.77256331	18.43690372	13.51550009	23.2508156	14.66258252	17.97170939	23.12773595	10.37100034	8.450256763	10.15529789	13.81654185	18.90286274	1.247371358	1.911783005	12.80902586	-0.277648203	0.221064922	NR	NR	NR	NR	NR	NR	NR	NR	NR	NR	NR	NR	NR
FAM194A	mRNA	None	None	None	None	0	0	0	0	0	0.16021381	0	0	0	0	0	0.395553385	0.098792744	0.107444116	1.247173065	1.107444116	0.029762402	-0.136109689	0.985743096	NR	NR	NR	NR	NR	NR	NR	NR	NR	NR	NR	NR	NR
CBFA2T3	mRNA	None	None	None	None	23.66509818	18.83136684	19.93787832	20.28506489	27.9347835	39.18258547	23.65471448	16.9178266	22.59432226	16.04301687	12.65021998	20.4948243	15.78351868	22.71447995	1.247126302	1.545257678	15.61979951	-0.449248633	0.215592508	NR	NR	NR	NR	NR	NR	NR	NR	NR	NR	NR	NR	NR
SOGA3	mRNA	None	None	None	None	2.008300058	1.870281793	2.108148783	0.482750703	3.475688957	2.550026886	3.276740392	2.573146457	1.710075513	2.133428419	2.233907479	3.296702166	2.641673489	2.164083409	1.246734236	0.993848435	1.768069322	-0.119254094	0.886838175	NR	NR	NR	NR	NR	NR	NR	NR	NR	NR	NR	NR	NR
MAGEB17	mRNA	None	None	None	None	0	0.179226997	0.074565884	0.150131518	0	0	0.140648673	0	0.166783627	0	0.077680439	0.377347999	0.212053044	0.153748483	1.246294182	1.110612067	0.050753173	-0.474796511	0.853078334	NR	NR	NR	NR	NR	NR	NR	NR	NR	NR	NR	NR	NR
KIAA1244	mRNA	None	None	None	None	1.04376922	1.243854878	1.128427372	0.217068559	1.349437347	1.163852048	1.369275389	1.219563775	1.189649213	1.19948351	0.831129003	1.400349914	1.621563652	1.000341766	1.24594303	0.992574582	1.033592004	-0.072271452	0.959318657	NR	NR	NR	NR	NR	NR	NR	NR	NR	NR	NR	NR	NR
ESRP1	mRNA	None	None	None	None	4.280068158	0.617486286	3.282610769	2.327599616	3.420018552	2.077048449	3.203568276	2.251166912	0.830000099	3.22700377	2.706041427	4.514123653	3.355261079	2.207107501	1.244085277	0.808543862	2.478841173	0.009812305	0.998880458	NR	NR	NR	NR	NR	NR	NR	NR	NR	NR	NR	NR	NR
CXorf22	mRNA	None	None	None	None	1.819497871	0.463019635	1.392902288	0.059669788	1.244620325	0.9719401	1.481372017	0.247892305	0.132576342	0.989174954	2.068564635	2.774574575	1.517049103	0.366644111	1.243959592	0.540416954	0.879632003	0.13587979	0.922702691	NR	NR	NR	NR	NR	NR	NR	NR	NR	NR	NR	NR	NR
FAM203B	mRNA	None	None	None	None	14.43551726	13.73221604	13.60490985	17.3439358	12.96049005	22.55517336	14.63407047	16.89443116	22.99689624	10.052687	8.151891841	9.506109997	13.6131882	18.47225698	1.2432478	1.927509317	12.52577539	-0.276145514	0.232302238	NR	NR	NR	NR	NR	NR	NR	NR	NR	NR	NR	NR	NR
DHDH	mRNA	None	None	None	None	0	0	0.197830671	0.199156889	0	0.304124643	0.279866139	0.236393666	0.221246735	0.213001297	0	0	0.750130286	0.203954973	1.242715171	1.088074349	0.053371441	-1.654842886	0.304588024	NR	NR	NR	NR	NR	NR	NR	NR	NR	NR	NR	NR	NR
NKPD1	mRNA	None	None	None	None	0.269351739	0.356427319	0.136881772	0.252632234	0.084537773	0.607903223	0.494866071	0.027260673	0.331681286	0.270193986	0.04753307	0.404077151	0.475773375	0.047039754	1.242532212	0.903505658	0.211310696	0.069361552	0.962257287	NR	NR	NR	NR	NR	NR	NR	NR	NR	NR	NR	NR	NR
CCDC104	mRNA	None	None	None	None	22.12988889	12.04741473	15.40215134	22.07549086	30.95535478	11.12985314	21.17353149	17.09433241	9.926394666	21.3614924	16.58940114	27.94097948	19.69815392	17.1708078	1.242503709	0.909657141	16.63355991	0.043632939	0.946151054	NR	NR	NR	NR	NR	NR	NR	NR	NR	NR	NR	NR	NR
RP1-102H19.8	mRNA	None	None	None	None	3.015741054	3.916567556	2.818516712	1.729047625	1.196736396	4.87451178	2.242848162	6.841104182	3.349136124	1.896658998	3.028001423	3.342980008	3.256254398	4.267850201	1.241827596	1.521475388	3.253837036	-0.134276955	0.793347893	NR	NR	NR	NR	NR	NR	NR	NR	NR	NR	NR	NR	NR
ZFP28	mRNA	None	None	None	None	7.693354097	5.189292688	7.850769291	7.429195331	9.115389835	5.390806537	7.45355356	12.38307086	7.404482793	4.818098727	5.616033372	7.780378254	5.655993369	9.955383631	1.241451474	1.762146894	6.000621743	-0.201664502	0.369409915	NR	NR	NR	NR	NR	NR	NR	NR	NR	NR	NR	NR	NR
C19orf77	mRNA	None	None	None	None	3.058803436	1.273735478	1.295376933	1.422611872	4.363750453	0.84482789	1.665943263	2.251467429	2.107204589	1.394712789	2.208246132	3.724649164	1.227945929	0.97125694	1.240879184	0.703648543	2.197657213	0.176728348	0.899173115	NR	NR	NR	NR	NR	NR	NR	NR	NR	NR	NR	NR	NR
AC005779.2	mRNA	None	None	None	None	1.836293236	0.700940493	0.777654384	1.076442983	0.720415529	1.593981765	0.550064175	0.464621006	0.978413404	0.837288736	0.607602269	1.721736006	0.552880117	0.200432114	1.240856711	0.696934743	0.897368785	-0.235544677	0.771672496	NR	NR	NR	NR	NR	NR	NR	NR	NR	NR	NR	NR	NR
C1orf86	mRNA	None	None	None	None	5.021424436	12.00053763	8.737264719	12.47240465	5.653066086	12.22362799	8.501856581	4.253501857	14.91566958	6.022650817	4.912305417	5.146811359	8.895959807	9.81796736	1.24026482	1.67267166	7.230578306	-0.271898568	0.430221729	NR	NR	NR	NR	NR	NR	NR	NR	NR	NR	NR	NR	NR
CTRL	mRNA	None	None	None	None	1.393758303	1.792061691	2.298847575	5.066349891	1.688364886	4.329962086	3.574405014	3.934835072	3.92590826	4.214418171	4.919189394	5.659562202	6.125264907	2.241904818	1.238127627	0.582363766	4.892427373	0.727785366	0.022840464	NR	NR	NR	NR	NR	NR	NR	NR	NR	NR	NR	NR	NR
TNNC2	mRNA	None	None	None	None	0.177810085	0	0.150602081	0	0.186022789	0.617387303	0	0.17995884	0	0	0	0.190534166	0.285524943	0.621057254	1.238029555	1.621057254	0.088314114	-1.421699902	0.345953213	NR	NR	NR	NR	NR	NR	NR	NR	NR	NR	NR	NR	NR
FCER1A	mRNA	None	None	None	None	0.433459777	0.220610742	0.458916214	0	0.453480448	0.564392685	0.25968695	0.438697945	0.615882543	0.197643264	0.191233904	0	0.957060003	0.283873809	1.237845144	1.07487637	0.350379238	0.352341475	0.86708005	NR	NR	NR	NR	NR	NR	NR	NR	NR	NR	NR	NR	NR
SIGLECL1	mRNA	None	None	None	None	0	0	0	0.441682349	0	0.57812205	0.059112016	0	0.280384198	0	0	0.237888495	0.237658511	0.064617622	1.237773503	1.064617622	0.11294568	-0.149209727	0.964703688	NR	NR	NR	NR	NR	NR	NR	NR	NR	NR	NR	NR	NR
PCDHGA12	mRNA	None	None	None	None	4.521103265	4.439634331	4.933035101	3.314562977	3.83958561	5.517403175	6.224481558	2.933856045	2.21691477	2.861809508	3.543386591	4.217680668	4.185132831	2.577708143	1.23766458	0.851308667	2.750062059	-0.402857891	0.483757541	NR	NR	NR	NR	NR	NR	NR	NR	NR	NR	NR	NR	NR
NCR3	mRNA	None	None	None	None	0.242313167	0	0.205235082	0.826443749	0.253505145	0.420676569	0.096780325	0.122620707	0.344291345	0.220973515	0.10690379	0.778959257	0.097275772	0	1.235561266	0.85915181	0.358000602	-0.238821196	0.877708951	NR	NR	NR	NR	NR	NR	NR	NR	NR	NR	NR	NR	NR
LMF1	mRNA	None	None	None	None	2.986341061	4.804869972	3.998051438	9.528224802	2.922708303	6.73154737	5.694419926	3.119927394	2.737516836	2.591569961	3.272536702	2.219384998	5.491534677	3.322691854	1.234840789	1.099347209	3.123582932	-0.3454963	0.46247847	NR	NR	NR	NR	NR	NR	NR	NR	NR	NR	NR	NR	NR
SELRC1	mRNA	None	None	None	None	48.47190711	54.49595996	59.33814969	51.23071234	37.34005593	65.27822697	55.21580411	85.41713027	54.18182319	41.57371153	32.11165489	43.58998302	47.8025155	62.80824853	1.233957143	1.686144933	43.39076694	-0.316841464	0.098165744	NR	NR	NR	NR	NR	NR	NR	NR	NR	NR	NR	NR	NR
ZFP2	mRNA	None	None	None	None	2.286861688	1.428429577	1.848890105	1.905600999	3.969354124	2.391136704	2.366476177	4.102972653	1.42772003	2.180259882	2.201276232	2.450509402	3.421832482	2.405350399	1.233612369	1.067251	2.313534075	-0.199817179	0.693466851	NR	NR	NR	NR	NR	NR	NR	NR	NR	NR	NR	NR	NR
HGD	mRNA	None	None	None	None	2.203780848	1.47413088	2.506529404	0.644255152	1.251594727	0.929160193	2.213059525	1.401973608	1.371784933	1.090980959	2.333435148	2.563896155	2.123280251	2.034310981	1.232791931	1.118760405	1.659283597	0.074675183	0.966223757	NR	NR	NR	NR	NR	NR	NR	NR	NR	NR	NR	NR	NR
SOX5	mRNA	None	None	None	None	4.601272871	4.314872602	5.416185915	0.772308066	4.775892876	3.789680781	4.4858632	2.126762819	0.943767015	4.59253292	4.731317233	6.910520264	5.046978065	2.024741113	1.232575329	0.534224857	4.837277648	0.28527943	0.667607708	NR	NR	NR	NR	NR	NR	NR	NR	NR	NR	NR	NR	NR
CCL4	mRNA	None	None	None	None	2.109946964	2.147728531	0.893544382	0.299844842	2.759251679	0.915762504	1.825886191	2.135444734	4.552403229	1.443098622	4.344045934	4.333458114	3.246951478	0.767671745	1.230285315	0.453997414	3.88265321	0.846884906	0.379349216	NR	NR	NR	NR	NR	NR	NR	NR	NR	NR	NR	NR	NR
KIAA1279	mRNA	None	None	None	None	23.61491943	17.29300046	20.25461299	29.22623411	32.05479516	22.18537662	21.80864805	12.90817632	10.24060683	18.80925859	14.7704419	23.32953259	18.44024648	11.52840592	1.230189644	0.704244597	13.21553194	-0.428565979	0.370805358	NR	NR	NR	NR	NR	NR	NR	NR	NR	NR	NR	NR	NR
MXRA5Y	mRNA	None	None	None	None	3.481377857	0.25312263	1.790262184	0.097020259	4.115185851	0.274726018	1.318236586	1.647326692	0.228232545	2.783091083	1.585782625	4.336106566	1.497414589	1.56932477	1.229969617	0.806838034	2.601672243	0.808633556	0.3116477	NR	NR	NR	NR	NR	NR	NR	NR	NR	NR	NR	NR	NR
INHBB	mRNA	None	None	None	None	0.512230674	0.641726627	0.634089288	1.142292803	2.308447597	2.325800484	1.353414248	1.116598547	0.933082557	0.21559401	0.243369615	0.548885877	0.474538178	0.722531497	1.229552168	1.401022349	0.430775977	-0.996634902	0.060751097	NR	NR	NR	NR	NR	NR	NR	NR	NR	NR	NR	NR	NR
ZNF518B	mRNA	None	None	None	None	10.36477525	8.910030737	10.42286989	17.40983357	10.07717883	9.775970625	10.0201469	13.19593747	8.464885973	9.535484749	9.53326256	13.65743593	10.23317421	12.15268692	1.22886329	1.248549496	10.34644556	-0.119819242	0.796413454	NR	NR	NR	NR	NR	NR	NR	NR	NR	NR	NR	NR	NR
KIAA0947	mRNA	None	None	None	None	34.81416926	23.5385845	35.81335353	35.07571875	35.98896804	56.00276067	41.28199138	39.31284522	21.21040845	41.78389778	39.99326486	55.46330104	45.44446261	29.39856425	1.228351026	0.725700496	32.08743862	-0.091766167	0.824799095	NR	NR	NR	NR	NR	NR	NR	NR	NR	NR	NR	NR	NR
DRD4	mRNA	None	None	None	None	0.275443985	0.186917465	0.233296315	0.078286762	0	0.557893618	0.07334189	0	0.08697008	0.167457747	0.081013636	0.098384915	0.663456141	0	1.228319416	0.889493198	0.095932751	-1.263890321	0.307813229	NR	NR	NR	NR	NR	NR	NR	NR	NR	NR	NR	NR	NR
PCDHGA3	mRNA	None	None	None	None	2.52216172	2.204550448	2.623844731	3.032872932	2.982827961	2.808073196	3.481948038	1.886734594	1.3387324	1.700032503	1.98355862	2.555764477	2.421226717	1.675708227	1.227567403	0.941555495	1.808109285	-0.326660589	0.329191468	NR	NR	NR	NR	NR	NR	NR	NR	NR	NR	NR	NR	NR
FPGT-TNNI3K	mRNA	None	None	None	None	3.720945107	3.328988686	5.243205689	2.956922195	5.18459233	3.114068591	4.065259733	5.640422862	2.565747644	3.880179262	3.78379508	5.721565219	4.139658822	4.400181617	1.227365018	1.117590222	3.728719136	-0.030989563	0.958815126	NR	NR	NR	NR	NR	NR	NR	NR	NR	NR	NR	NR	NR
CHRNA7	mRNA	None	None	None	None	1.313893886	1.972129277	1.923902404	3.617258569	1.840539469	2.184379226	1.921197861	1.622772255	0.854321106	1.380957784	1.316525173	1.527230991	2.234991949	1.302861774	1.226661809	0.98046626	1.442727105	-0.255514594	0.769370828	NR	NR	NR	NR	NR	NR	NR	NR	NR	NR	NR	NR	NR
ZNF582	mRNA	None	None	None	None	2.088513748	2.629416885	2.746504653	1.218437856	3.162468403	2.146879009	3.33662495	4.283130081	3.331896852	2.405792623	2.618747263	4.534829272	2.074002472	2.927513026	1.225536745	1.118226415	2.044818954	-0.176764634	0.632215759	NR	NR	NR	NR	NR	NR	NR	NR	NR	NR	NR	NR	NR
FOLR2	mRNA	None	None	None	None	4.992119684	13.21192758	7.798752771	0.189181544	3.713917199	9.533425646	8.950224061	6.84887291	8.826928188	3.540819016	7.635072448	4.873857261	9.263252113	6.393396955	1.224745166	1.122261363	6.566114572	0.083111701	0.939326029	NR	NR	NR	NR	NR	NR	NR	NR	NR	NR	NR	NR	NR
AL020996.1	mRNA	None	None	None	None	0.729389466	0.556837657	0.720743711	0.336874309	0.381539279	0.844188705	0.582638992	0.922754766	0.806053946	0.110859125	0.643584493	0.781584541	0.585621694	0.743055983	1.2224633	1.265631993	0.406616752	-0.778914155	0.050945591	NR	NR	NR	NR	NR	NR	NR	NR	NR	NR	NR	NR	NR
LBP	mRNA	None	None	None	None	0	0	0.054527016	0.109785108	0	0	0	0.065155929	0	0.117416829	0.340827382	0.689848331	0.310131631	0	1.220375074	0.813588817	0.170121036	0.625867609	0.771080077	NR	NR	NR	NR	NR	NR	NR	NR	NR	NR	NR	NR	NR
RP11-894J14.5	mRNA	None	None	None	None	0.493145156	1.84057725	1.392284866	1.261456621	0.687896773	0.5707617	0	0.831840993	1.401373365	0	0.290087889	0	0.791885585	0.43061587	1.219117222	1.249398223	0.455615777	-0.734481559	0.399836203	NR	NR	NR	NR	NR	NR	NR	NR	NR	NR	NR	NR	NR
CARD17	mRNA	None	None	None	None	0	0	0.458916214	0	0	0	0	0.548372432	0	0	0	0	0.435027274	0	1.217513637	1	0.329575642	2.027138855	0.425279501	NR	NR	NR	NR	NR	NR	NR	NR	NR	NR	NR	NR	NR
HIST1H3F	mRNA	None	None	None	None	0	0	0	0.923985393	0	0	0	0	0.256617726	0	0	0	0.435027274	0	1.217513637	1	0.135528671	-0.711935558	0.749784807	NR	NR	NR	NR	NR	NR	NR	NR	NR	NR	NR	NR	NR
LILRB2	mRNA	None	None	None	None	1.677827198	2.123299148	2.726957945	3.402549659	1.89764627	2.401135426	3.151409338	2.294733775	3.157117005	1.364654324	2.400727356	2.721134493	2.293737556	2.019439941	1.216722923	1.047438004	3.639747123	0.587307871	0.394724215	NR	NR	NR	NR	NR	NR	NR	NR	NR	NR	NR	NR	NR
UNC79	mRNA	None	None	None	None	1.833560657	1.560427051	2.049443323	0.807332237	1.493718707	1.317644152	1.848826812	0.471535009	0.612155476	1.219800107	1.644383918	1.707095394	2.208229516	0.774288345	1.216098092	0.729531751	1.065566806	-0.057050915	0.96061984	NR	NR	NR	NR	NR	NR	NR	NR	NR	NR	NR	NR	NR
TMPRSS11D	mRNA	None	None	None	None	0	0	0	0	0	0	0	0.045357038	0	0	0	0.288134734	0.143928086	0	1.21603141	1	0.016089682	-0.991660412	0.835892436	NR	NR	NR	NR	NR	NR	NR	NR	NR	NR	NR	NR	NR
TREM2	mRNA	None	None	None	None	76.54519759	159.2782085	104.6742167	76.40270598	81.5987896	170.4674943	118.2321848	97.29671205	157.6124444	69.14248575	75.11609149	63.88187166	111.7499228	114.5669195	1.214505144	1.580309636	79.41231098	-0.379961666	0.259040221	NR	NR	NR	NR	NR	NR	NR	NR	NR	NR	NR	NR	NR
CCDC114	mRNA	None	None	None	None	0	0.199853433	0.066517871	0.200891381	0	0.136343697	0.188202362	0.158968307	0.111586806	0.071618788	0.103944401	0.547007885	0.094582913	0	1.2142101	0.919302188	0.134162128	-0.148581698	0.92865201	NR	NR	NR	NR	NR	NR	NR	NR	NR	NR	NR	NR	NR
OVCA2	mRNA	None	None	None	None	18.47490146	20.93703555	19.50774472	49.98896194	18.94165709	22.2379895	22.92381271	16.9530006	28.64179292	17.18484076	15.9754938	19.40102524	21.26116224	22.26263041	1.21336125	1.32323146	22.63768203	-0.015958568	0.991644383	NR	NR	NR	NR	NR	NR	NR	NR	NR	NR	NR	NR	NR
SLC2A14	mRNA	None	None	None	None	1.501699659	2.11918118	2.052406304	3.113798302	1.571060269	1.510921482	1.82660763	5.112212742	2.79643253	2.085299399	3.252372243	3.364609814	3.534905319	5.78159139	1.212852737	1.848431416	3.124096777	0.286574726	0.63212801	NR	NR	NR	NR	NR	NR	NR	NR	NR	NR	NR	NR	NR
KLK11	mRNA	None	None	None	None	0	0	0	0.253678629	0	0	0.158436919	0	0	0	0	0.425072294	0	0	1.212536147	1	0.040089761	-0.832720035	0.866797692	NR	NR	NR	NR	NR	NR	NR	NR	NR	NR	NR	NR	NR
CALCRL	mRNA	None	None	None	None	0.146939081	0.249283719	0.456334532	0.020881532	0.409935768	0.17006595	0.626002553	0.421358526	0.255174096	0.223331137	0.497004119	0.551089119	0.747183605	0.235230706	1.212450824	0.908145938	0.329405959	0.308500697	0.791252102	NR	NR	NR	NR	NR	NR	NR	NR	NR	NR	NR	NR	NR
SLC6A12	mRNA	None	None	None	None	0.079775773	0.24361281	0.168921766	0.476151714	0.166920923	0.588614909	0.477938857	0.161479654	0.453398523	0.072750206	0	0.256453569	0.256205636	0.104490675	1.21223445	1.065724825	0.159360734	-0.706356882	0.380132443	NR	NR	NR	NR	NR	NR	NR	NR	NR	NR	NR	NR	NR
TM6SF1	mRNA	None	None	None	None	2.556555796	5.514470773	5.671177701	3.633124822	4.394048431	6.657602235	4.376113257	3.511540147	2.421659662	1.942840907	2.739190557	2.674276549	3.421067907	3.561197395	1.211509479	1.365212786	2.349523038	-0.695277189	0.025200334	NR	NR	NR	NR	NR	NR	NR	NR	NR	NR	NR	NR	NR
TMEM66	mRNA	None	None	None	None	256.8274332	286.781418	313.3362301	345.8710253	335.5863209	310.087359	355.8137192	243.6779713	222.0684502	248.1595148	286.9656058	303.6560867	344.929773	254.6111289	1.211237074	0.951774993	265.6593556	-0.0645205	0.708477069	NR	NR	NR	NR	NR	NR	NR	NR	NR	NR	NR	NR	NR
C6orf211	mRNA	None	None	None	None	18.96617893	16.51219162	17.76590081	11.70046721	25.12318649	19.14356011	22.94069407	17.60816214	16.15496251	22.12265705	16.47555065	25.31234557	21.83833538	18.82941443	1.21066135	0.976861569	18.52885757	-0.054734279	0.916664966	NR	NR	NR	NR	NR	NR	NR	NR	NR	NR	NR	NR	NR
KIAA1407	mRNA	None	None	None	None	2.984669276	2.747230723	4.276023381	3.790292194	4.251949469	3.279870048	4.210333603	4.852461585	1.533897606	3.706308287	3.305951312	5.239689557	3.671034984	5.240170583	1.210653601	1.384818206	3.209499222	-0.064506872	0.905059842	NR	NR	NR	NR	NR	NR	NR	NR	NR	NR	NR	NR	NR
SYT3	mRNA	None	None	None	None	1.467966977	2.128178501	1.281019818	3.944681826	1.628846481	1.814853269	2.060963965	1.440685289	2.991703344	1.095290497	0.981269814	1.287011965	1.642925413	1.942171646	1.20933753	1.443457926	2.468752216	0.25649624	0.629041634	NR	NR	NR	NR	NR	NR	NR	NR	NR	NR	NR	NR	NR
DMRT3	mRNA	None	None	None	None	0.751803518	0.235466344	0.293891373	3.05723614	1.391549312	0.853397246	1.432065077	1.872956871	0.602575568	0.21095227	0.969528739	1.425296805	0.417889232	1.312954296	1.20836629	1.454468233	2.836437057	0.059129898	0.986727024	NR	NR	NR	NR	NR	NR	NR	NR	NR	NR	NR	NR	NR
HPCAL4	mRNA	None	None	None	None	0.259977677	0.846825418	0.374334251	6.694517728	0.163191327	0.293373394	0.519177815	1.157725323	0.27088601	0.355623562	0.412909285	0.612879668	0.730569897	0.703741257	1.207661151	1.23078999	1.148721506	-0.2172082	0.862865359	NR	NR	NR	NR	NR	NR	NR	NR	NR	NR	NR	NR	NR
GOLGA7B	mRNA	None	None	None	None	0.087246137	0.133212602	0.110843964	0.427750322	0.273827603	0.416533763	0.592386552	0.088300468	0.165285225	0.198906706	0.153965099	0.140234199	0.700493123	0	1.207344708	0.850025061	0.184582534	-0.337078463	0.826880906	NR	NR	NR	NR	NR	NR	NR	NR	NR	NR	NR	NR	NR
ZNF418	mRNA	None	None	None	None	0.068351467	0.278301586	0.231570066	0.058280616	0	0.088998034	0.272997019	0.760952107	0.129489833	0	0.241242554	0.29297078	0.411591858	0.179054135	1.206724651	1.05214327	0.175359144	-0.543623199	0.514902084	NR	NR	NR	NR	NR	NR	NR	NR	NR	NR	NR	NR	NR
SIRPD	mRNA	None	None	None	None	3.352782594	1.96893397	3.822739245	1.841718076	3.237822604	3.414076111	2.163173724	2.479718851	2.076532817	2.704724848	2.275663929	4.145431797	2.277783255	2.533552001	1.206697123	1.012422693	2.244407267	-0.298237575	0.540131948	NR	NR	NR	NR	NR	NR	NR	NR	NR	NR	NR	NR	NR
TREML1	mRNA	None	None	None	None	18.83377678	22.96528682	14.45639559	8.196690935	28.83714583	35.1663712	20.84288756	16.77798076	16.53918194	12.97081909	8.828409036	14.82080445	11.89243557	13.36214093	1.206477784	1.206941742	11.61844004	-0.524190537	0.212372222	NR	NR	NR	NR	NR	NR	NR	NR	NR	NR	NR	NR	NR
SPATC1	mRNA	None	None	None	None	1.809040164	2.564853904	1.039724707	0.550892008	2.365745298	2.018989185	1.03219139	1.046229491	0.856793268	1.060537165	1.767249861	1.800031064	2.023077195	1.74890867	1.206165108	1.13878622	1.559916909	0.132236717	0.919118363	NR	NR	NR	NR	NR	NR	NR	NR	NR	NR	NR	NR	NR
EIF2S3B	mRNA	None	None	None	None	62.09811865	38.82446095	63.47567499	39.10673009	74.69476868	49.11543374	74.34335938	52.79915986	24.67070279	65.25312025	62.99796309	81.82621764	73.2686947	50.92126739	1.206092942	0.797248914	52.65848934	0.049178983	0.90039126	NR	NR	NR	NR	NR	NR	NR	NR	NR	NR	NR	NR	NR
C12orf5	mRNA	None	None	None	None	5.472787979	6.514986951	4.399661098	8.067390468	5.1433046	8.615524141	5.334935427	7.134885393	7.644229139	4.398688068	3.028338519	4.969847819	4.394063142	6.398806281	1.205460795	1.569700947	6.249104647	-0.058128686	0.941309336	NR	NR	NR	NR	NR	NR	NR	NR	NR	NR	NR	NR	NR
VCX3A	mRNA	None	None	None	None	0	0	0.107464802	0	0	0.110136931	0	0.256825682	0.160246379	0	0.223907034	0.271918106	0.407482834	0.110791621	1.204816973	0.998955086	0.266220855	0.865688483	0.70769519	NR	NR	NR	NR	NR	NR	NR	NR	NR	NR	NR	NR	NR
CCL15	mRNA	None	None	None	None	0.931698598	2.370954928	1.380982185	0	0.731048969	2.22407511	2.046671748	1.414436641	2.426978718	1.486882672	1.233141136	1.247963631	2.431176408	1.42373365	1.203201566	1.027000604	1.080669037	-0.076090075	0.966223757	NR	NR	NR	NR	NR	NR	NR	NR	NR	NR	NR	NR	NR
CYTH4	mRNA	None	None	None	None	97.10862869	147.1675863	151.2412701	158.94511	84.22846981	185.0850781	143.70899	114.1637076	111.0314857	63.31636516	104.6099326	78.53970642	123.7102357	105.7276271	1.201991362	1.256163743	84.91067768	-0.400965619	0.138384564	NR	NR	NR	NR	NR	NR	NR	NR	NR	NR	NR	NR	NR
AVPR1A	mRNA	None	None	None	None	0	0	0	0	0	0	0	0	0	0	0	0	0.398798773	0	1.199399387	1	0	-0.615814881	NA	NR	NR	NR	NR	NR	NR	NR	NR	NR	NR	NR	NR	NR
C10orf32	mRNA	None	None	None	None	12.66621547	28.54504431	21.4119846	24.62218879	20.83117296	29.27427802	23.02532603	11.60593346	12.46693838	16.92208242	20.05271457	21.50392824	23.22690006	12.01599626	1.199001198	0.667918617	14.21920284	-0.312304886	0.320818287	NR	NR	NR	NR	NR	NR	NR	NR	NR	NR	NR	NR	NR
C1orf186	mRNA	None	None	None	None	13.95141708	5.942908888	11.81661015	7.564193935	12.13673009	4.870499836	14.89963622	7.904138131	4.52479472	9.472928864	11.44043912	11.9435741	13.51484731	7.746430348	1.198358156	0.763434721	8.395864154	0.035464703	0.994946012	NR	NR	NR	NR	NR	NR	NR	NR	NR	NR	NR	NR	NR
NPFF	mRNA	None	None	None	None	0.81765	3.994997631	1.800592242	2.230969913	2.224080758	2.980973022	2.220682228	2.317086622	2.013717857	3.131698477	2.020093899	4.205572776	2.363347652	3.712667395	1.198150055	1.317898269	3.330265652	0.319081615	0.509719657	NR	NR	NR	NR	NR	NR	NR	NR	NR	NR	NR	NR	NR
OR6A2	mRNA	None	None	None	None	0	0	0	0	0	0	0	0	0	0	0	0.394112914	0	0	1.197056457	1	0.006508437	-0.113543032	NA	NR	NR	NR	NR	NR	NR	NR	NR	NR	NR	NR	NR	NR
WAPAL	mRNA	None	None	None	None	81.11181416	66.61826539	81.73114254	62.26015032	87.5408133	78.84227877	75.4658023	54.13328681	35.71196848	78.9010444	71.7819765	101.7921675	78.90809376	46.96733167	1.196598418	0.628325683	57.37653443	-0.132338353	0.716358977	NR	NR	NR	NR	NR	NR	NR	NR	NR	NR	NR	NR	NR
GPR35	mRNA	None	None	None	None	1.571749435	12.79915055	2.805122804	2.584611876	1.174532507	16.03106938	3.632037797	2.613364038	15.8452603	1.126188717	1.535440742	1.142866116	2.433754185	3.08802701	1.196281333	1.753904743	3.410290149	-0.971028013	0.218876723	NR	NR	NR	NR	NR	NR	NR	NR	NR	NR	NR	NR	NR
RP4-669L17.10	lincRNA	None	None	None	None	7.557533388	6.993510591	10.91096712	4.393644829	4.672082571	5.516586549	9.604295127	10.60410527	7.592626061	8.928231926	7.274693832	8.466456941	11.30834163	6.749244652	1.196225204	0.851428474	9.486543981	0.230824876	0.539693116	NR	NR	NR	NR	NR	NR	NR	NR	NR	NR	NR	NR	NR
PLGLB1	mRNA	None	None	None	None	2.104086	1.874042291	1.782124629	0.803594588	3.714642573	3.424570197	4.937207964	5.057593239	3.415198793	3.597725036	2.668808577	4.509308588	3.378711828	3.21526516	1.196150754	1.019838631	3.098777029	-0.118439603	0.872109796	NR	NR	NR	NR	NR	NR	NR	NR	NR	NR	NR	NR	NR
AMIGO3	mRNA	None	None	None	None	9.458512728	11.65925773	10.98678513	13.80782288	8.220779875	11.65695951	11.12567367	8.794365982	12.35286379	7.31748718	8.804379988	7.172718749	12.50117813	9.384632239	1.196007932	1.146088551	7.225669471	-0.346405327	0.035847836	NR	NR	NR	NR	NR	NR	NR	NR	NR	NR	NR	NR	NR
MUC20	mRNA	None	None	None	None	0.081540552	0.103750813	0.276253777	0.399776984	0.085306753	0.194646974	0.227972127	0.247577801	0.135166643	0.037179784	0.233831542	0.240282873	0.474645453	0.427208769	1.195471064	1.256892692	0.226798281	-0.089896489	0.940173979	NR	NR	NR	NR	NR	NR	NR	NR	NR	NR	NR	NR	NR
AL354808.2	mRNA	None	None	None	None	0	0	0	0	0	0	0	0	0	0	0	0.389853768	0	0	1.194926884	1	0.074441624	0.982548461	NA	NR	NR	NR	NR	NR	NR	NR	NR	NR	NR	NR	NR	NR
FAM180B	mRNA	None	None	None	None	0.272864179	0.462916992	0.154074175	0.155107058	0	0	0.145309941	0.184107747	0.172311038	0	0	0.389853768	0	0.158843894	1.194926884	1.158843894	0.08942843	-0.901818743	0.616637681	NR	NR	NR	NR	NR	NR	NR	NR	NR	NR	NR	NR	NR
TMEM88	mRNA	None	None	None	None	0.288560366	0	0	0.738132331	0	0	0	0	0	0.131573944	0	0.309209732	0.231683097	0.1259859	1.192026594	1.056483077	0.342829487	1.053467738	0.39242503	NR	NR	NR	NR	NR	NR	NR	NR	NR	NR	NR	NR	NR
WFDC10A	mRNA	None	None	None	None	0	0	0.151455351	0	0	0.310442624	0.285680167	0	0	0	0	0.383227359	0	0	1.19161368	1	0	-1.355061867	NA	NR	NR	NR	NR	NR	NR	NR	NR	NR	NR	NR	NR	NR
PPIAL4D	mRNA	None	None	None	None	0.16082186	0.654806406	0.136213347	0.905034865	0.336499823	0.698001569	1.027720752	0	0.766758511	0.29331771	0	0.344660529	0.387368235	0.561720574	1.191299728	1.361974895	0.257107107	-0.83852423	0.267908107	NR	NR	NR	NR	NR	NR	NR	NR	NR	NR	NR	NR	NR
C11orf48	mRNA	None	None	None	None	25.85535524	21.99806957	23.47635875	30.52075902	25.2371981	30.338285	24.18206658	24.37068672	21.46902926	22.2355452	17.88414226	22.69350154	25.4533488	23.29550607	1.19057983	1.153641327	20.88203257	-0.179337292	0.426739991	NR	NR	NR	NR	NR	NR	NR	NR	NR	NR	NR	NR	NR
GDF7	mRNA	None	None	None	None	0.060665622	0.308759628	0.179839583	0.258635988	0.476007378	0.368622645	0.581519071	0	0.17239384	0.221292073	0.13382238	0.195020554	0.608850041	0.211893633	1.190545365	1.029159013	0.116928953	-0.879314672	0.31883098	NR	NR	NR	NR	NR	NR	NR	NR	NR	NR	NR	NR	NR
TTC18	mRNA	None	None	None	None	0.811135698	0.891713041	0.714498695	1.576901826	0.746768432	0.957577069	0.596103129	0.919450461	0.061466903	0.295880753	0.515314183	0.799646087	0.547054344	0.623291847	1.190490346	1.154876758	1.052062009	0.219559318	0.830558452	NR	NR	NR	NR	NR	NR	NR	NR	NR	NR	NR	NR	NR
CCL26	mRNA	None	None	None	None	0	0.488615046	0.406568356	0.40929391	0	0.416677743	0.38344144	0	0	0.875492024	0	1.028739602	0.385404391	0.209577305	1.187325148	0.841301102	0.278532138	0.738040291	0.701610195	NR	NR	NR	NR	NR	NR	NR	NR	NR	NR	NR	NR	NR
SMEK2	mRNA	None	None	None	None	86.98922509	75.60315814	88.63027295	52.91861059	93.24951232	96.33220585	89.78330337	106.4918968	70.21730684	87.16899301	93.16104482	120.1048579	94.26489983	93.22463916	1.18669288	1.033561341	84.9501066	0.003004803	0.998880458	NR	NR	NR	NR	NR	NR	NR	NR	NR	NR	NR	NR	NR
C11orf65	mRNA	None	None	None	None	1.899175012	0	1.693230051	0.426145282	3.555494959	0.694132993	1.596913679	1.112809614	0.189364783	2.096536521	0.881977429	1.82086095	2.086615381	0.872823932	1.186594311	0.752362633	1.475766785	0.177097758	0.846367777	NR	NR	NR	NR	NR	NR	NR	NR	NR	NR	NR	NR	NR
EPHB1	mRNA	None	None	None	None	11.72739714	7.453994045	10.52796228	1.635861554	12.09944461	11.37614072	11.76382253	2.351944946	1.919689541	12.39490201	10.65774956	14.56452624	13.14747026	2.288752842	1.185982107	0.262547286	6.838567871	0.143888323	0.930927174	NR	NR	NR	NR	NR	NR	NR	NR	NR	NR	NR	NR	NR
PGA4	mRNA	None	None	None	None	0.577781053	1.029222311	1.345769171	0.277116329	0.302233822	1.128462491	0.865375562	0.58476328	0.729726075	0.658622432	0.955896018	0.773908797	1.507663173	0.378390146	1.184548379	0.762696423	0.727955875	0.237866321	0.825594287	NR	NR	NR	NR	NR	NR	NR	NR	NR	NR	NR	NR	NR
AL583842.6	lincRNA	None	None	None	None	0.349105178	0.222097748	0.498970256	0.055812806	0.410883382	0.321978256	0.244008189	0.706647917	0.372020306	0.477541104	0.192522899	0.654652474	0.508033061	0.609679434	1.184498024	1.205723482	0.40185281	0.126393967	0.889205105	NR	NR	NR	NR	NR	NR	NR	NR	NR	NR	NR	NR	NR
KRTAP10-10	mRNA	None	None	None	None	0	0	0	0	0	0	0	0	0	0.104851731	0	0.492820611	0	0	1.184321239	0.950185693	0.010485173	-0.113546925	NA	NR	NR	NR	NR	NR	NR	NR	NR	NR	NR	NR	NR	NR
GPR88	mRNA	None	None	None	None	0.072326073	0.51534821	0.061258939	0.18500882	0.037833337	0.910341204	0.231097333	0.073200101	0.137019605	0.593609172	0.478632552	0.852518954	0.783946314	0.221043723	1.183652067	0.794887794	0.540539427	0.312886992	0.850759715	NR	NR	NR	NR	NR	NR	NR	NR	NR	NR	NR	NR	NR
LGALS12	mRNA	None	None	None	None	4.543916977	5.164898456	8.723537477	5.617908789	5.62532022	5.982212607	5.92850611	5.518593829	4.519366052	2.831562836	4.209841755	2.43453973	6.262879154	6.546807799	1.183158963	1.669388362	4.259788918	-0.22266585	0.843183894	NR	NR	NR	NR	NR	NR	NR	NR	NR	NR	NR	NR	NR
CTAGE9	mRNA	None	None	None	None	0.865351439	0.538295251	0.814375307	0.345696972	0.804729203	0.834624877	1.075271427	0.729840689	0.391630312	0.657619199	0.763551975	1.081821939	0.964978626	0.755627543	1.182869947	1.026331308	0.735044445	0.072750318	0.900439571	NR	NR	NR	NR	NR	NR	NR	NR	NR	NR	NR	NR	NR
RP11-166B2.1	mRNA	None	None	None	None	20.40646221	12.2693939	19.16455631	10.12970025	18.4729666	14.68492413	20.18591174	22.57925784	13.30676871	18.89860253	19.31198166	22.88644057	22.66623262	23.72787211	1.182590956	1.22991857	19.9080059	0.21665552	0.508084645	NR	NR	NR	NR	NR	NR	NR	NR	NR	NR	NR	NR	NR
AL118506.1	mRNA	None	None	None	None	0.774510184	0	0	0.440262979	0	0.896411013	0.618681588	0	0	0.235433949	0.683397235	0.829934096	0.621848803	0.676304679	1.182590798	1.148613656	0.344048064	0.153261299	0.957869615	NR	NR	NR	NR	NR	NR	NR	NR	NR	NR	NR	NR	NR
SATL1	mRNA	None	None	None	None	0.454119281	0	0	0	0.059386772	0	0	0.114901777	0	0	0	0.364962026	0	0.099134589	1.182481013	1.099134589	0.041009618	-0.651501198	0.910825734	NR	NR	NR	NR	NR	NR	NR	NR	NR	NR	NR	NR	NR
AMICA1	mRNA	None	None	None	None	0.129881852	0.396622707	0.220015386	1.052079047	0.33970211	0	0.311250305	0.197177124	0.061514332	0.296109056	0.057301311	0.417528573	0.364984302	0.056706617	1.182332208	0.898021554	1.83573778	0.873863213	0.661981461	NR	NR	NR	NR	NR	NR	NR	NR	NR	NR	NR	NR	NR
ZNF583	mRNA	None	None	None	None	3.055975191	2.274206849	2.283845639	3.065541449	2.283660564	3.789597615	2.194960451	4.678344138	4.15965015	2.412144369	1.676797691	2.971960908	2.22681577	4.215760898	1.182270517	1.713191174	2.60345737	-0.246906943	0.47240496	NR	NR	NR	NR	NR	NR	NR	NR	NR	NR	NR	NR	NR
RSPO2	mRNA	None	None	None	None	0.446382758	0.247841383	0.343707739	0.242208321	0	0.070450817	0.064831308	0.862483545	0.34595138	0	0.179032063	0.478325887	0.097744797	0.2126088	1.18220871	1.112979309	0.263063515	-0.262085617	0.868814861	NR	NR	NR	NR	NR	NR	NR	NR	NR	NR	NR	NR	NR
MLK4	mRNA	None	None	None	None	17.799068	24.35614367	18.70172446	8.00522239	15.21070144	28.08984692	17.41222829	27.78008105	23.11803672	14.24969145	14.91897693	18.30426864	16.54167058	25.25844878	1.182146724	1.68492593	17.13141612	-0.30060636	0.469996388	NR	NR	NR	NR	NR	NR	NR	NR	NR	NR	NR	NR	NR
SLC5A9	mRNA	None	None	None	None	0	0.080441788	0.133868517	0.067382972	0	0.137197178	0.157817056	0	0	0	0.069730047	0.254045554	0.190349962	0	1.181021418	0.966309593	0.053724722	0.103632219	0.994946012	NR	NR	NR	NR	NR	NR	NR	NR	NR	NR	NR	NR	NR
GNRH2	mRNA	None	None	None	None	0	0	0	0	0.348485964	0.144572884	0.133041027	0.33712606	0	0	0.146957453	0	0.534888416	0	1.180688706	0.931550831	0.107772545	0.321530485	0.908875329	NR	NR	NR	NR	NR	NR	NR	NR	NR	NR	NR	NR	NR
HIST1H2AM	mRNA	None	None	None	None	0.518460616	0	0.219563609	0.44207104	0.542407312	0.675069279	0.41414825	0.787088973	0.982208299	0.236400824	0.457469196	0.555561633	0.624402597	0.679082111	1.180444567	1.246594749	0.44369097	-0.264710646	0.859166374	NR	NR	NR	NR	NR	NR	NR	NR	NR	NR	NR	NR	NR
CHRFAM7A	mRNA	None	None	None	None	2.078481518	2.943582124	2.64065711	5.721252075	1.134512645	3.84375524	2.490448038	1.692025316	2.461013592	1.277359784	1.953576849	1.597786508	2.575753828	1.065288794	1.180197882	0.789643973	2.102641761	-0.304726533	0.66861998	NR	NR	NR	NR	NR	NR	NR	NR	NR	NR	NR	NR	NR
CCR2	mRNA	None	None	None	None	98.04370557	171.2691985	140.4039345	137.8262076	114.6948222	273.7819004	119.2727866	111.9199175	96.47901566	99.30082983	117.556354	124.6769017	131.5658491	94.11320989	1.179960129	0.869180607	118.7789772	-0.180631072	0.903841912	NR	NR	NR	NR	NR	NR	NR	NR	NR	NR	NR	NR	NR
FAM47E	mRNA	None	None	None	None	0.831341599	0.84622794	1.106493185	2.07592485	0.74549114	0.154637224	1.612762634	1.983271697	0.899972609	0.758128324	0.890730827	0.636308832	1.66869587	1.400007945	1.17982211	1.315484016	0.878425747	-0.266732116	0.74018192	NR	NR	NR	NR	NR	NR	NR	NR	NR	NR	NR	NR	NR
RIMBP3	mRNA	None	None	None	None	5.620201781	5.474058089	5.824262056	6.129535958	3.527872835	5.299474551	4.911973215	5.331217808	4.791287705	1.849110074	2.158642837	2.149164184	2.937497365	5.080786127	1.179586054	2.024312989	2.602359963	-0.824860673	0.007197436	NR	NR	NR	NR	NR	NR	NR	NR	NR	NR	NR	NR	NR
MSTN	mRNA	None	None	None	None	0	0	0.081159376	0	0.100247575	0	0.038271385	0.096979717	0	0.087383075	0	0.30803626	0.153869229	0.1673437	1.179421985	1.118475774	0.117645442	0.393322676	0.873853572	NR	NR	NR	NR	NR	NR	NR	NR	NR	NR	NR	NR	NR
NUGGC	mRNA	None	None	None	None	0.162394083	0.132241582	0.055017997	0	0.135915802	0.169158085	0.051888397	0.197227852	0.123060314	0.177711141	0.08597408	0.278423993	0.391155216	0.113442411	1.179306727	0.983743147	0.114331245	0.01149883	0.999970061	NR	NR	NR	NR	NR	NR	NR	NR	NR	NR	NR	NR	NR
EEF1G	mRNA	None	None	None	None	2302.834399	2433.931103	2315.755697	2874.025018	2665.3719	2899.394482	2801.878107	2948.207899	2695.230199	2274.499249	2212.003388	2546.056888	2744.942692	2772.734171	1.179235039	1.235928502	2668.670123	0.046704015	0.811972307	NR	NR	NR	NR	NR	NR	NR	NR	NR	NR	NR	NR	NR
AC022431.2	mRNA	None	None	None	None	0.165026353	0	0.279548961	0	0	0	0	0	0	0	0.145612744	0	0.529994012	0	1.179147551	0.932134657	0.071640798	0.578091216	NA	NR	NR	NR	NR	NR	NR	NR	NR	NR	NR	NR	NR	NR
AC093157.1	mRNA	None	None	None	None	0.066690523	0.339423553	0.056485725	0	0.348854148	0.115780503	0	0.202489345	0	0.060817328	0	0.214388681	0.214181415	0	1.178449959	0.970488734	0.217214536	1.350154137	0.319439423	NR	NR	NR	NR	NR	NR	NR	NR	NR	NR	NR	NR	NR
EPB41L3	mRNA	None	None	None	None	1.171726492	1.601636326	1.389405041	1.826898725	1.576088071	2.470122232	1.631278448	2.676714757	2.378358402	2.717136278	1.417899753	3.264495477	1.962179503	2.74790249	1.177935214	1.221802927	5.032981713	0.582233711	0.585064878	NR	NR	NR	NR	NR	NR	NR	NR	NR	NR	NR	NR	NR
EPO	mRNA	None	None	None	None	0	0.19324174	0.1607932	0	0.198610798	0.659165391	0	0.096068253	0.449563385	0	0	0.203427455	0.15242309	0	1.177925273	1	0.065623556	-1.310196244	0.465972588	NR	NR	NR	NR	NR	NR	NR	NR	NR	NR	NR	NR	NR
SLC6A13	mRNA	None	None	None	None	0	0	0.048937061	0.837507126	0	0	0.092306727	0.233905312	0	0	0	0.123825407	0.23194818	0.201808078	1.177886794	1.201808078	0.120548178	-0.24282743	0.920844604	NR	NR	NR	NR	NR	NR	NR	NR	NR	NR	NR	NR	NR
TCTE1	mRNA	None	None	None	None	0.246974555	0	0.069727732	0.42117104	0	0	0.164403487	0.083319711	0.116971497	0	0.072640202	0.176432028	0.264392187	0	1.1776401	0.964952816	0.099377553	0.182911276	0.920844604	NR	NR	NR	NR	NR	NR	NR	NR	NR	NR	NR	NR	NR
CRP	mRNA	None	None	None	None	0	0	0.106131492	0	0	0	0	0	0	0	0	0	0.352123813	0	1.176061907	1	0.031368898	0.262888132	NA	NR	NR	NR	NR	NR	NR	NR	NR	NR	NR	NR	NR	NR
AGAP8	mRNA	None	None	None	None	12.65172401	8.539355268	12.13688325	8.139053445	11.52820109	12.47803164	12.53319116	8.536409642	6.330392887	11.95106363	10.443164	12.63383872	14.0536936	7.483806839	1.175996746	0.695558553	9.822082038	0.045394808	0.925274819	NR	NR	NR	NR	NR	NR	NR	NR	NR	NR	NR	NR	NR
CYP19A1	mRNA	None	None	None	None	1.200429414	1.33829858	1.234616564	1.169781824	2.152928455	1.637467117	2.10046391	0.694249182	0.730985789	2.371875777	2.370616354	2.725798943	3.189773223	0.748727616	1.173983152	0.518718474	2.323339839	0.434909876	0.629630032	NR	NR	NR	NR	NR	NR	NR	NR	NR	NR	NR	NR	NR
PPP4R4	mRNA	None	None	None	None	0	0	0	0.278294463	0.068291717	0	0.052143278	0	0	0.119056051	0.115195191	0.489635369	0.131025536	0.028499913	1.17294817	0.920666301	0.109990797	1.153437014	0.361260325	NR	NR	NR	NR	NR	NR	NR	NR	NR	NR	NR	NR	NR
CTAGE8	mRNA	None	None	None	None	1.170743369	0.79447145	1.03291613	0.548342606	1.020681456	0.973911772	1.519690438	0.938038932	0.601461843	0.889700163	1.076060175	1.359065185	1.292474772	0.937105324	1.172925129	0.976914972	0.980874	0.066601306	0.908875329	NR	NR	NR	NR	NR	NR	NR	NR	NR	NR	NR	NR	NR
RP11-352D3.2	mRNA	None	None	None	None	0	0.56197853	0	0	0.192530875	0.638986859	0.294009034	1.117528658	0	0.167823908	0	0.394400168	0.147757077	0	1.172677004	0.92258416	0.307395871	-0.034358462	0.996017134	NR	NR	NR	NR	NR	NR	NR	NR	NR	NR	NR	NR	NR
CMC4	mRNA	None	None	None	None	7.868939512	7.893759245	6.664856337	9.821205175	5.846190459	4.949694956	5.739151966	5.309354763	10.80251675	4.263970413	4.326947805	5.37695333	5.03602034	7.269511629	1.172039422	1.561623168	7.01798875	0.02263322	0.971216539	NR	NR	NR	NR	NR	NR	NR	NR	NR	NR	NR	NR	NR
HCK	mRNA	None	None	None	None	44.40512767	84.95692367	81.78603367	74.18797903	55.25700264	89.4528379	91.86935705	82.40333282	91.2958173	75.29023055	136.6840008	93.74897626	154.9608147	78.23148739	1.171682166	0.740570366	115.6086186	0.679858653	0.001359443	NR	NR	NR	NR	NR	NR	NR	NR	NR	NR	NR	NR	NR
GPR55	mRNA	None	None	None	None	1.583011411	1.544217562	1.787711227	1.574733726	1.311101059	1.517259941	1.633332322	1.83578702	1.655680408	0.481200423	1.10578957	1.484255178	0.714931186	1.871851638	1.170671335	1.601259911	1.14090345	-0.507816184	0.331189022	NR	NR	NR	NR	NR	NR	NR	NR	NR	NR	NR	NR	NR
LSMEM2	mRNA	None	None	None	None	0	0.086014563	0	0.288204279	0	0.073350901	0	0	0	0	0	0.271645096	0.067845619	0	1.169745358	1	0.037126323	0.13673889	0.980075141	NR	NR	NR	NR	NR	NR	NR	NR	NR	NR	NR	NR	NR
RNF183	mRNA	None	None	None	None	0.109208616	0.2223283	0.231244545	0.093117905	0.171379127	0.142196686	0	0.110528353	0.310338738	0.099591004	0.048180687	0.117023579	0.394572748	0.23840325	1.169396327	1.153198224	0.172247607	-0.290173602	0.876924337	NR	NR	NR	NR	NR	NR	NR	NR	NR	NR	NR	NR	NR
MYCBPAP	mRNA	None	None	None	None	4.002122147	3.025088444	4.967127027	3.311092666	3.357868993	4.953050681	4.146487115	3.36872104	1.538900903	3.216045481	3.741095786	4.076211153	4.3904165	4.255879631	1.168523231	1.173561848	3.260453562	-0.034484659	0.965994446	NR	NR	NR	NR	NR	NR	NR	NR	NR	NR	NR	NR	NR
GPR133	mRNA	None	None	None	None	0.732847291	1.019492268	1.179347181	0.874818214	0.562243802	1.293490911	1.073235378	1.137278584	0.994989551	0.400984834	1.034616867	0.523526539	1.49060816	0.810571049	1.168393501	1.054005212	0.878335399	-0.113649865	0.894592033	NR	NR	NR	NR	NR	NR	NR	NR	NR	NR	NR	NR	NR
TOMM20L	mRNA	None	None	None	None	0.203621226	0.4145347	0.344927348	0.347239672	0.213026097	0.35350402	0.32530677	0.206081898	0.096438597	0	0.179667338	0.218192351	0.326972112	0	1.16768482	0.917571212	0.215203414	-0.548982473	0.786009045	NR	NR	NR	NR	NR	NR	NR	NR	NR	NR	NR	NR	NR
PGA3	mRNA	None	None	None	None	0.577781053	1.10273819	1.284597845	0.277116329	0.377792278	1.00307777	0.98075897	0.58476328	0.934961533	0.658622432	0.892169617	0.696517917	1.449676128	0.315325122	1.16768146	0.740862942	0.718247517	0.197031444	0.860501579	NR	NR	NR	NR	NR	NR	NR	NR	NR	NR	NR	NR	NR
C2orf61	mRNA	None	None	None	None	0	0	0.131927795	0.132812213	0.162956422	0.2028123	0.186634976	0.236466582	0	0	0	0.333816799	0	0	1.1669084	1	0.061398558	-0.774810951	0.614559473	NR	NR	NR	NR	NR	NR	NR	NR	NR	NR	NR	NR	NR
CRYBA4	mRNA	None	None	None	None	0	0	0	0.265460662	0	0	0	0.157547197	0.294904711	0	0	0.333610993	0	0	1.166805497	1	0	-1.942192476	0.44132756	NR	NR	NR	NR	NR	NR	NR	NR	NR	NR	NR	NR	NR
PTPLAD2	mRNA	None	None	None	None	29.70295882	39.90133098	41.65571772	28.37918655	32.75717812	37.8192381	35.67507462	28.18879426	25.83655144	24.70766417	35.52499527	39.33859691	31.25369341	27.2878617	1.166466145	0.909100204	34.8423782	0.034035196	0.920656916	NR	NR	NR	NR	NR	NR	NR	NR	NR	NR	NR	NR	NR
ASIP	mRNA	None	None	None	None	0	0	0.175290947	0	0.216518328	0	0	0	0	0	0	0	0.332332311	0	1.166166156	1	0.033594176	-0.038742283	NA	NR	NR	NR	NR	NR	NR	NR	NR	NR	NR	NR	NR	NR
C2orf43	mRNA	None	None	None	None	18.74325317	17.35248253	15.65421221	16.87156587	22.61173326	23.25357483	17.40385619	24.07530651	17.96023533	17.13226004	16.57667919	21.15631518	18.47060169	23.23990683	1.165728184	1.357638023	18.70793677	-0.013282478	0.981930586	NR	NR	NR	NR	NR	NR	NR	NR	NR	NR	NR	NR	NR
SEMG1	mRNA	None	None	None	None	25.1426883	11.21139277	22.32481034	3.691771963	29.88005043	14.24225584	29.06426134	23.37082797	11.15252609	24.86802961	26.40742312	31.01167098	29.09107477	21.42404635	1.165691563	0.841815328	14.41868742	0.012525495	1	NR	NR	NR	NR	NR	NR	NR	NR	NR	NR	NR	NR	NR
LCE5A	mRNA	None	None	None	None	0	0	0	0	0	0	0	0	0	0	0	0.330352278	0	0	1.165176139	1	0	-0.188339849	0.990522983	NR	NR	NR	NR	NR	NR	NR	NR	NR	NR	NR	NR	NR
AADAC	mRNA	None	None	None	None	0.308290989	0	0	0	0	0	0	0	0	0	0	0.330352278	0	0	1.165176139	1	0	-0.829534494	NA	NR	NR	NR	NR	NR	NR	NR	NR	NR	NR	NR	NR	NR
LYG2	mRNA	None	None	None	None	2.434032648	0.99104697	1.649267009	0	0.169763728	1.549419935	1.296209497	1.806527689	2.151894661	0.591913631	0.429538879	0.347761588	1.17256066	1.13354923	1.165109243	1.412267261	0.838029817	-0.391904836	0.747665897	NR	NR	NR	NR	NR	NR	NR	NR	NR	NR	NR	NR	NR
CORT	mRNA	None	None	None	None	0.111721381	0	0	0.04763022	0.233763151	0.193957958	0	0	0	0.101882479	0	0	0.44850157	0.195110907	1.164908883	1.137181473	0.103987676	-0.071945255	0.983899495	NR	NR	NR	NR	NR	NR	NR	NR	NR	NR	NR	NR	NR
FCRLA	mRNA	None	None	None	None	0	0.217621943	0	0.182293477	0	0	0.085389584	0	0.101256444	0	0	0.114546365	0.214566797	0.186685288	1.164556581	1.186685288	0.332385945	0.578494065	0.813741182	NR	NR	NR	NR	NR	NR	NR	NR	NR	NR	NR	NR	NR
PTPLB	mRNA	None	None	None	None	16.96317395	21.04028957	17.0551462	13.17422584	19.67026036	25.35646056	21.48614156	20.97997952	16.13834339	19.41774264	17.79369263	24.62800674	18.95316854	18.6448478	1.162445979	1.001995855	16.96473606	-0.106255379	0.679686359	NR	NR	NR	NR	NR	NR	NR	NR	NR	NR	NR	NR	NR
TESPA1	mRNA	None	None	None	None	2.441704384	0.767106955	1.251061702	0.051406064	2.459871554	1.543836803	2.167158284	1.891544448	0.999387563	1.924284642	1.250120873	2.390321171	1.621588055	1.816236562	1.161855059	1.08852565	2.002872791	0.075051997	0.969024089	NR	NR	NR	NR	NR	NR	NR	NR	NR	NR	NR	NR	NR
GPR61	mRNA	None	None	None	None	0.256543711	0.130568743	0.347660972	0	0.053678594	0.133614606	0.348377704	0.337537105	0.048601447	0.046790165	0.13581843	0.24741177	0.288368008	0.089605903	1.161811506	0.998443702	0.091749499	-0.92043713	0.261534702	NR	NR	NR	NR	NR	NR	NR	NR	NR	NR	NR	NR	NR
CPB2	mRNA	None	None	None	None	0.588212743	0.14968638	0.124551517	0.125386486	0	0	0	0	0	0.134102739	0.12975393	0.393940762	0.236135946	0	1.161768209	0.883448156	0.205185947	-0.051199001	0.994704692	NR	NR	NR	NR	NR	NR	NR	NR	NR	NR	NR	NR	NR
PCDHGA8	mRNA	None	None	None	None	2.796309733	2.260361852	2.972142704	4.191130256	3.413043532	3.093639961	3.70093848	2.330672146	1.584132504	2.175041585	2.007748359	2.937660318	2.245137502	2.154482006	1.161740555	1.020407303	1.897418852	-0.378284508	0.343747146	NR	NR	NR	NR	NR	NR	NR	NR	NR	NR	NR	NR	NR
RP11-80H18.3	mRNA	None	None	None	None	14.89104982	15.00021246	14.47976261	13.09276545	13.02957417	13.46326127	13.34714543	16.67596533	14.08700807	15.09633643	13.61706678	18.6091871	15.06135328	15.16443337	1.161399801	1.052597998	12.94188244	-0.073344887	0.605624545	NR	NR	NR	NR	NR	NR	NR	NR	NR	NR	NR	NR	NR
AL807752.1	mRNA	None	None	None	None	0	2.039773922	0.33945231	3.07555138	0	0.695785691	0	0	2.657419121	0	0	0	0.321782079	0	1.16089104	1	0.556131755	-0.660133888	0.710413522	NR	NR	NR	NR	NR	NR	NR	NR	NR	NR	NR	NR	NR
LRRC25	mRNA	None	None	None	None	3.153501082	7.650426006	4.896762095	1.971835606	3.354141134	6.250339611	4.618218514	2.659674783	6.571635961	1.102383691	1.020259153	0.844791367	1.941141683	1.606294002	1.160889563	1.264380205	0.964891218	-1.848360663	0.000000142	NR	NR	NR	NR	NR	NR	NR	NR	NR	NR	NR	NR	NR
PPFIBP2	mRNA	None	None	None	None	10.93154604	10.15184643	12.83610711	7.323564855	14.66687974	13.03204447	12.64462021	10.9558861	9.178069694	10.26014135	12.08827305	11.5616796	14.70409308	10.87810503	1.160887613	0.975677909	8.580752757	-0.120383011	0.80315229	NR	NR	NR	NR	NR	NR	NR	NR	NR	NR	NR	NR	NR
CLEC6A	mRNA	None	None	None	None	0	0	0.127143255	0	0	0.260609385	0	0	0.142192462	0	0	0.321710482	0	0	1.160855241	1	0.043903377	0.088726414	0.99205006	NR	NR	NR	NR	NR	NR	NR	NR	NR	NR	NR	NR	NR
UTF1	mRNA	None	None	None	None	0.654685359	0.777476491	0	14.79295024	0.342462006	3.220339131	0.348643384	0	2.273850415	0	0	0.233844871	0.087607048	0	1.16072596	1	2.302373789	-0.345133934	0.914268435	NR	NR	NR	NR	NR	NR	NR	NR	NR	NR	NR	NR	NR
SEPT14	mRNA	None	None	None	None	0.233478499	0.033951323	0.113001297	0.085319127	0.244262421	0.086858319	0.05328671	0.168785702	0.047391226	0.030416698	0.147151584	0.285927097	0.241017753	0.116499511	1.16044345	1.02545534	0.083781869	-0.313803418	0.739736441	NR	NR	NR	NR	NR	NR	NR	NR	NR	NR	NR	NR	NR
ORM2	mRNA	None	None	None	None	0.498336158	1.521778703	1.266246447	0	0.347568896	1.441924294	2.123054712	3.5305083	1.730819033	0.302966319	0.879424337	0.355998046	1.333702037	3.481189347	1.159411424	2.81624089	2.016221955	0.205726671	0.899173115	NR	NR	NR	NR	NR	NR	NR	NR	NR	NR	NR	NR	NR
CTC-236F12.4	mRNA	None	None	None	None	0	0	0	0	0	0	0	0	0.546877411	0	0.169807545	0.206218381	0.309028521	0.168045217	1.159202763	1.076634856	0.117976054	0.698629131	NA	NR	NR	NR	NR	NR	NR	NR	NR	NR	NR	NR	NR	NR
C11orf72	mRNA	None	None	None	None	3.115882188	2.061589686	3.298873234	2.159169486	2.988148877	2.3891695	2.240080352	2.838182614	2.632901591	2.79411965	2.245287419	3.116264265	3.043759319	3.174264247	1.15919189	1.185970411	2.80021065	0.101808445	0.787740008	NR	NR	NR	NR	NR	NR	NR	NR	NR	NR	NR	NR	NR
CTAGE4	mRNA	None	None	None	None	1.073181422	0.79447145	0.950282839	0.58300396	1.122749601	1.100943742	1.597623281	0.839297991	0.578358315	0.800730147	1.033017768	1.149978233	1.292474772	1.022296717	1.15877546	1.054997231	0.956158597	0.055283136	0.931601472	NR	NR	NR	NR	NR	NR	NR	NR	NR	NR	NR	NR	NR
C1QA	mRNA	None	None	None	None	0	1.124284839	0.467749246	0.8475929	0.231104428	1.629891678	1.058741195	0.223570913	0.2092456	0	0.389829394	0.236709112	0.532080603	0	1.158572123	0.836879823	1.672985083	0.742393155	0.605565648	NR	NR	NR	NR	NR	NR	NR	NR	NR	NR	NR	NR	NR
GNG7	mRNA	None	None	None	None	4.281512727	5.205602973	4.885523006	5.374609336	3.608298852	6.297466816	4.061354663	4.60408121	5.238482817	3.443512611	3.672897999	4.524176775	4.034401547	5.140616393	1.158194686	1.347156607	4.748147866	0.001661245	1	NR	NR	NR	NR	NR	NR	NR	NR	NR	NR	NR	NR	NR
GRPR	mRNA	None	None	None	None	0	0.066617811	0.221726237	0.111606323	0.20540619	0.568098737	0.365949037	0.132473589	0.55793403	0.119364646	0.288734446	0.420775296	0.367822439	0	1.158007884	0.830530607	0.28273589	0.143001582	0.914789754	NR	NR	NR	NR	NR	NR	NR	NR	NR	NR	NR	NR	NR
RAB33A	mRNA	None	None	None	None	12.54423291	15.62907857	16.31961505	19.08162045	12.9136488	16.81251633	19.23912855	15.53968904	14.63904174	8.877057641	12.57385723	9.355560743	15.79238915	12.88150748	1.157649927	1.183877691	9.264968958	-0.375667329	0.65145974	NR	NR	NR	NR	NR	NR	NR	NR	NR	NR	NR	NR	NR
FAM150A	mRNA	None	None	None	None	4.668062613	14.78291372	7.116783646	8.933503803	6.511561892	13.32684014	5.054684494	5.879345512	18.96440844	4.729958963	5.58341718	7.336426462	4.913985157	9.601637009	1.157311484	1.721970788	9.558222718	0.093161372	0.919858494	NR	NR	NR	NR	NR	NR	NR	NR	NR	NR	NR	NR	NR
MEGF10	mRNA	None	None	None	None	1.067189307	1.035378574	0.918014272	3.511840137	0.872250564	1.302702704	1.385271467	1.366983609	0.647594542	1.383776952	0.706234311	1.447314736	1.285258231	1.572535671	1.157105118	1.257960189	1.308676341	-0.005461206	1	NR	NR	NR	NR	NR	NR	NR	NR	NR	NR	NR	NR	NR
CABP1	mRNA	None	None	None	None	0.407900355	0.415204385	0.403065344	0.405767414	0.711234143	0.295062591	0.814580766	0.41282965	0.064396263	0.309981694	0.599858639	0.437089685	0.927917627	0.237453231	1.156423352	0.850529987	0.397963527	0.358596863	0.721504924	NR	NR	NR	NR	NR	NR	NR	NR	NR	NR	NR	NR	NR
ASTL	mRNA	None	None	None	None	0	0.198311354	0.660046159	0.249176616	0.101910633	0.591901022	0.155625153	0.197177124	0.553628984	0	0	0	0.312843688	0.17011985	1.156421844	1.17011985	0.296777683	0.367144366	0.770328999	NR	NR	NR	NR	NR	NR	NR	NR	NR	NR	NR	NR	NR
CTD-2616J11.4	mRNA	None	None	None	None	0.287356206	0	0.324514348	0	0	0.249437586	0	0	0	0.17469985	0	0.205279602	0.307621714	0.167280216	1.155516388	1.073509262	0.101777034	0.177909716	0.971216539	NR	NR	NR	NR	NR	NR	NR	NR	NR	NR	NR	NR	NR
MOBP	mRNA	None	None	None	None	0	0.084238451	0	0.105844934	0	0	0.066106259	0	0	0	0	0.17735727	0.132889354	0	1.155123312	1	0.037063923	0.057774063	0.994259497	NR	NR	NR	NR	NR	NR	NR	NR	NR	NR	NR	NR	NR
IL12B	mRNA	None	None	None	None	0.091448866	0.13962958	0.077455616	0	0.095672713	0.238144686	0.182624228	0.138830978	0	0.166790585	0	0.391971772	0.110135482	0.159706864	1.154752689	1.070437422	0.092166837	-0.586899579	0.689125752	NR	NR	NR	NR	NR	NR	NR	NR	NR	NR	NR	NR	NR
CTAGE15	mRNA	None	None	None	None	1.204829328	0.5865408	1.064837953	0.395291303	0.767247521	0.59112913	1.213488741	1.060338395	0.538375471	0.955412458	0.878207982	1.122649441	1.303818257	0.7318683	1.154644224	0.90351579	0.852718647	0.09331104	0.865864874	NR	NR	NR	NR	NR	NR	NR	NR	NR	NR	NR	NR	NR
GS1-259H13.2	lincRNA	None	None	None	None	0.288230959	0	0.325502215	0.327684318	0	0.333595879	0	0.388952136	0.182015008	0	0	0.308856753	0	0.08389472	1.154428377	1.08389472	0.17810946	0.059851	0.987587338	NR	NR	NR	NR	NR	NR	NR	NR	NR	NR	NR	NR	NR
CCDC170	mRNA	None	None	None	None	0.715540299	0.874023664	0.686857027	0.630450264	0.973166642	0.973087772	1.333677861	2.582934648	1.084455942	0.826531956	0.904955832	0.868976905	1.436255737	2.270150241	1.153757666	1.752732651	1.550396516	0.140216811	0.889205105	NR	NR	NR	NR	NR	NR	NR	NR	NR	NR	NR	NR	NR
C7orf10	mRNA	None	None	None	None	0.920937337	0.468714008	0.260006025	0.916121688	1.364921013	0.266471116	0.42912808	0.310688818	0.218086068	0.139972281	0.609449084	0.493419785	0.677796294	0.40208266	1.153412176	1.019911082	0.502130509	-0.114062328	0.929693062	NR	NR	NR	NR	NR	NR	NR	NR	NR	NR	NR	NR	NR
KCNK10	mRNA	None	None	None	None	0.234996161	0.159469399	0.48653661	1.024123624	0.928767349	0.362643214	0.750863197	0.44924575	0.272062557	0.357168152	0.437741724	0.78341659	0.440245802	0.547198325	1.153404773	1.107154358	0.516767821	-0.154967929	0.916644838	NR	NR	NR	NR	NR	NR	NR	NR	NR	NR	NR	NR	NR
RSPH1	mRNA	None	None	None	None	0	0.179728332	0.14954892	0.451654398	0.184721931	0.153267477	0.352605241	0.53610116	0.501750463	0.563559726	0.155795454	0.851407915	0.283528265	0.462535647	1.152823362	1.075648858	0.297181919	-0.131882212	0.946015918	NR	NR	NR	NR	NR	NR	NR	NR	NR	NR	NR	NR	NR
MBD3L2	mRNA	None	None	None	None	0	0	0	0	0	0	0	0	0	0	0	0.174553881	0.130788845	0	1.152671363	1	0	-0.18834828	NA	NR	NR	NR	NR	NR	NR	NR	NR	NR	NR	NR	NR	NR
PTPN22	mRNA	None	None	None	None	24.28854611	15.22796739	24.40545059	12.22561133	24.8320569	17.12472541	25.88743916	24.9317361	12.50165153	19.37690988	22.52873036	24.02743246	24.54975343	26.54875291	1.151951904	1.25490724	18.04129065	-0.083808931	0.902166486	NR	NR	NR	NR	NR	NR	NR	NR	NR	NR	NR	NR	NR
IGFALS	mRNA	None	None	None	None	0	0.182191527	0	0.101743193	0	0.310736048	0.095316729	0	0.395598782	0	0	0.255726385	0.047902342	0	1.151814364	1	0.021425407	-2.465607457	0.16752458	NR	NR	NR	NR	NR	NR	NR	NR	NR	NR	NR	NR	NR
RADIL	mRNA	None	None	None	None	0.992439588	2.751953053	0.666666302	4.727128307	1.575319039	3.475627763	1.312161763	0.831254713	3.403715193	1.092288436	1.087062883	1.026787534	1.785982127	1.673437004	1.151559008	1.279355	1.507363016	-0.385266091	0.485265093	NR	NR	NR	NR	NR	NR	NR	NR	NR	NR	NR	NR	NR
GRAPL	mRNA	None	None	None	None	0.868659358	1.1789519	0.817488362	2.1808669	0.706829712	0.251344602	0.308394798	1.074524879	1.371374546	0.440088689	0.936797586	0.723971562	1.162400858	1.76987073	1.150874535	1.640488014	1.157582391	0.104945265	0.917198179	NR	NR	NR	NR	NR	NR	NR	NR	NR	NR	NR	NR	NR
DIO1	mRNA	None	None	None	None	0	0.276207968	0.114914001	0.115684361	0	0.058885678	0.108377323	0.068657054	0	0.12372617	0.119713863	0.145383404	0.435728554	0	1.150515244	0.891488059	0.249659796	1.167658576	0.302982681	NR	NR	NR	NR	NR	NR	NR	NR	NR	NR	NR	NR	NR
CRAMP1L	mRNA	None	None	None	None	12.7674232	15.95332076	14.57799672	13.43043055	9.841228019	15.43122662	12.35631575	13.70051118	17.12165983	8.850430441	9.879803863	9.84430473	12.00348424	12.7255319	1.150386851	1.324204223	10.60982022	-0.319485884	0.001655017	NR	NR	NR	NR	NR	NR	NR	NR	NR	NR	NR	NR	NR
MTERF	mRNA	None	None	None	None	17.36602665	12.51292535	15.25961429	10.59250952	24.53037765	17.19165997	17.2231583	21.78883413	11.9522251	14.8876494	17.67608181	20.10719517	17.65076658	18.25935525	1.150279798	1.114425704	15.53766669	-0.023826206	0.966879052	NR	NR	NR	NR	NR	NR	NR	NR	NR	NR	NR	NR	NR
PCDHGA2	mRNA	None	None	None	None	2.905968938	2.009210535	2.80960365	3.094818076	3.126233151	2.998451039	3.525746126	1.997718982	1.33483716	2.225042541	1.765850966	2.643894286	2.245137502	1.723585605	1.14991725	0.909241869	1.92873474	-0.271263035	0.426444408	NR	NR	NR	NR	NR	NR	NR	NR	NR	NR	NR	NR	NR
TRGV8	mRNA	None	None	None	None	1.348773077	2.745849511	4.798027848	0.920036738	2.539926546	4.917331566	4.525100589	9.009477836	2.810731763	2.459982931	2.61822915	2.0234077	4.11509774	4.239910102	1.149796777	1.480574485	2.078842585	-0.600187796	0.248574002	NR	NR	NR	NR	NR	NR	NR	NR	NR	NR	NR	NR	NR
P2RY4	mRNA	None	None	None	None	0.539180061	0.078404977	0.065239462	0.262707256	0.080583393	0.401169907	0.123056863	0.077956545	0.072961477	0.070242344	0.135928919	0.16507536	0.371060481	0.134518197	1.149564353	1.028495127	0.093667232	-1.072180437	0.384744215	NR	NR	NR	NR	NR	NR	NR	NR	NR	NR	NR	NR	NR
ASIC4	mRNA	None	None	None	None	0	0	0.199194258	0.12031777	0.393669688	0.408294509	0.300581517	0.095209222	0.089108689	0.08578778	0.290520211	0.201608432	0.528710495	0.082144309	1.148975191	0.910777823	0.138854327	0.023356844	0.995208544	NR	NR	NR	NR	NR	NR	NR	NR	NR	NR	NR	NR	NR
CNTD2	mRNA	None	None	None	None	0.27792	0	0.117696728	0.533185847	0.145378294	0	0	0	0	0	0	0.297807942	0	0.3640209	1.148903971	1.3640209	0.095577964	-0.489630343	0.835102887	NR	NR	NR	NR	NR	NR	NR	NR	NR	NR	NR	NR	NR
WNK4	mRNA	None	None	None	None	3.159926989	0.835055461	1.930098876	1.39898727	3.782687236	3.085822099	3.058118521	1.07628813	0.4604914	3.186432764	2.06433663	3.646516692	2.683453438	1.06125307	1.148839479	0.568561199	1.594208441	0.03178039	0.98772591	NR	NR	NR	NR	NR	NR	NR	NR	NR	NR	NR	NR	NR
CD1E	mRNA	None	None	None	None	0.069365473	0.070607559	0	0	0	0	0.11081879	0	0	0	0	0.29731705	0	0	1.148658525	1	0.256397288	1.230762043	0.329171337	NR	NR	NR	NR	NR	NR	NR	NR	NR	NR	NR	NR	NR
CTSG	mRNA	None	None	None	None	2550.266223	2016.496096	2667.031976	693.1272255	2516.155585	1964.636497	3606.635041	2601.707201	2314.878996	2209.24681	2569.977009	2003.690404	3484.839989	2542.060593	1.148352514	1.063769733	2243.415994	-0.030222673	0.994946012	NR	NR	NR	NR	NR	NR	NR	NR	NR	NR	NR	NR	NR
C12orf54	mRNA	None	None	None	None	0	0	0.311288145	0	0	0	0	0	0	0	0	0	0.295084002	0	1.147542001	1	0.093232538	0.300345362	0.95500253	NR	NR	NR	NR	NR	NR	NR	NR	NR	NR	NR	NR	NR
FAM25B	mRNA	None	None	None	None	0	0	0	0	0	0	0	0	0	0	0	0	0.293801029	0	1.146900515	1	0	-0.188353832	0.963783827	NR	NR	NR	NR	NR	NR	NR	NR	NR	NR	NR	NR	NR
FAM25G	mRNA	None	None	None	None	0	0	0	0	0	0	0	0	0	0	0	0	0.293801029	0	1.146900515	1	0	-0.188353832	0.963783827	NR	NR	NR	NR	NR	NR	NR	NR	NR	NR	NR	NR	NR
CX3CR1	mRNA	None	None	None	None	72.59299928	45.22111801	91.02261789	25.02227411	77.60432363	84.64179167	84.51377729	37.26990456	19.82797428	60.41768766	76.35456931	81.96895135	75.1888479	42.83865383	1.146899263	0.631807175	50.37894273	-0.024704915	0.988184587	NR	NR	NR	NR	NR	NR	NR	NR	NR	NR	NR	NR	NR
C10orf131	mRNA	None	None	None	None	0	0.137072808	0	0	0.211321889	0	0.215136211	0	0.063778059	0.122802348	0	0.432893624	0	0	1.146076377	0.942150833	0.036261265	-1.411255613	0.439297366	NR	NR	NR	NR	NR	NR	NR	NR	NR	NR	NR	NR	NR
LINC00696	mRNA	None	None	None	None	0	0	0.434664544	0.437578448	0	0.222736273	0	1.038786801	0.972226508	0	0.22641006	0.549915681	0	0	1.145303701	0.898307116	0.022641006	-1.509638666	0.471287931	NR	NR	NR	NR	NR	NR	NR	NR	NR	NR	NR	NR	NR
MMP9	mRNA	None	None	None	None	0.10808661	0.330066157	0.183094996	0.6451285	0.678473529	0.234559603	0.4748699	0	0.665492374	0	0.429171123	0.347463847	0.433909909	0.09438156	1.144988811	0.901032908	0.61848266	0.186238167	0.930099886	NR	NR	NR	NR	NR	NR	NR	NR	NR	NR	NR	NR	NR
ZNF454	mRNA	None	None	None	None	0.108272007	0.055105385	0.13755679	0	0.226545764	0.234961935	0	0.219160852	0.051279528	0	0	0.116019947	0.173861672	0.047271725	1.14494081	1.047271725	0.064547995	-1.330026206	0.295381701	NR	NR	NR	NR	NR	NR	NR	NR	NR	NR	NR	NR	NR
AC016586.1	mRNA	None	None	None	None	0.186753195	0.126731516	0.527255807	0.371553298	0.195378965	0.91862238	0.298358281	0.189010025	1.061395211	0.113537674	0.494350958	0.533645987	0.449828498	0.326146931	1.14401913	1.017027272	0.252492262	-0.711263429	0.268724285	NR	NR	NR	NR	NR	NR	NR	NR	NR	NR	NR	NR	NR
MEP1B	mRNA	None	None	None	None	0	0	0.185235994	0.09323889	0	0.094920958	0.393073144	0	0.10358065	0.249300999	0.241216434	0.410114683	0.43898378	0.095485199	1.143978526	0.87972498	0.146788286	0.616587814	0.664926089	NR	NR	NR	NR	NR	NR	NR	NR	NR	NR	NR	NR	NR
PCDHB5	mRNA	None	None	None	None	18.08470612	13.18688554	14.0655291	14.40579426	20.32990793	14.52847963	17.15477921	16.32333268	11.30214228	14.35125579	11.46926	17.1894098	12.63526531	14.72872352	1.143928292	1.13072839	11.9244171	-0.209746656	0.799456046	NR	NR	NR	NR	NR	NR	NR	NR	NR	NR	NR	NR	NR
SLC51B	mRNA	None	None	None	None	0	0	0	0.229030422	0	0	0	0	0	0	0	0.287828208	0	0	1.143914104	1	0	-0.402076091	NA	NR	NR	NR	NR	NR	NR	NR	NR	NR	NR	NR	NR	NR
LRIT3	mRNA	None	None	None	None	0.133557429	0.067974481	0.395922954	0.455516734	0.558904757	0.231867223	0.453416207	0.574478498	0.506041197	0.48718202	0.176768711	0.644016566	0.402121217	0.845515	1.143466261	1.385547397	0.413395698	-0.035857659	0.980840851	NR	NR	NR	NR	NR	NR	NR	NR	NR	NR	NR	NR	NR
CLEC4G	mRNA	None	None	None	None	2.415286358	1.702063008	2.360429972	1.742586139	2.04091228	3.870595896	3.932884649	0.376072926	1.759880213	2.626153963	3.606567306	3.68309973	3.729262504	0.648933996	1.143286882	0.400580547	2.535443117	0.354588803	0.648259417	NR	NR	NR	NR	NR	NR	NR	NR	NR	NR	NR	NR	NR
C19orf26	mRNA	None	None	None	None	0.886276474	1.904531502	0.458737229	1.217505714	0.824188333	2.137017284	2.084551575	0.348828173	1.772303704	0.538816854	0.651679501	0.422088167	1.2255078	0.257966449	1.143269122	0.788570999	0.705707348	-0.647300575	0.252249273	NR	NR	NR	NR	NR	NR	NR	NR	NR	NR	NR	NR	NR
GJD3	mRNA	None	None	None	None	0.850135758	1.298037951	1.320092318	5.799019437	0.592934592	1.598901461	1.018637362	1.290613905	2.550048651	0.387633674	0.125021043	0.303657144	0.568806705	0.618617635	1.143198797	1.288372512	0.734767497	-1.017512048	0.471826448	NR	NR	NR	NR	NR	NR	NR	NR	NR	NR	NR	NR	NR
OR14K1	mRNA	None	None	None	None	0	0.407954784	0	0	0	0	0	0.405621513	0	0	0	0.286305307	0	0	1.143152654	1	0.075309422	0.096553467	0.991822518	NR	NR	NR	NR	NR	NR	NR	NR	NR	NR	NR	NR	NR
DNAJB13	mRNA	None	None	None	None	0.070964115	0	0	0	0	0.123199827	0.226745585	0	0	0	0	0.22812691	0.056976591	0.123932167	1.142551751	1.123932167	0.067748697	0.353669449	0.897318864	NR	NR	NR	NR	NR	NR	NR	NR	NR	NR	NR	NR	NR
LRTM1	mRNA	None	None	None	None	0	0	0	0	0	0	0	0	0.168072889	0	0	0	0.284922993	0	1.142461497	1	0	-0.829540342	NA	NR	NR	NR	NR	NR	NR	NR	NR	NR	NR	NR	NR	NR
RPS4Y	mRNA	None	None	None	None	908.1260603	842.2109439	955.8864249	712.1000962	1035.860315	824.1592019	1005.201197	1082.127121	839.3751332	822.8174689	873.6500701	946.8185706	991.1568536	1064.853636	1.14219164	1.25507684	909.7533127	0.042261621	0.897493233	NR	NR	NR	NR	NR	NR	NR	NR	NR	NR	NR	NR	NR
OR13C8	mRNA	None	None	None	None	0	0	0	0	0	0	0	0	0	0	0	0.280953806	0	0	1.140476903	1	0	-0.18834828	NA	NR	NR	NR	NR	NR	NR	NR	NR	NR	NR	NR	NR	NR
RNF133	mRNA	None	None	None	None	0	0	0	0	0.548413206	0	0.558311966	0	0.165513994	0	0	0	0.280585065	0	1.140292533	1	0.049550595	-1.080587371	0.665287084	NR	NR	NR	NR	NR	NR	NR	NR	NR	NR	NR	NR	NR
LAIR1	mRNA	None	None	None	None	164.9035014	190.6875529	222.0612086	156.1772701	155.4910673	209.8370565	196.7369465	201.4620572	177.9685618	172.7349795	238.5604432	209.0443479	260.2100783	205.627505	1.140236258	0.999902218	198.1899566	0.200986344	0.392704455	NR	NR	NR	NR	NR	NR	NR	NR	NR	NR	NR	NR	NR
LGALS4	mRNA	None	None	None	None	0.493916901	0.804417885	1.004013876	0.505372292	0.51672997	0.342992946	0.552359696	0.599862801	0.748568766	0.270251646	0.087162558	0.211704629	0.475874905	0.603805664	1.140054017	1.360648172	0.37049013	-0.582817037	0.496773207	NR	NR	NR	NR	NR	NR	NR	NR	NR	NR	NR	NR	NR
SASH3	mRNA	None	None	None	None	37.83508794	44.62956987	43.36548507	26.64462829	42.44946544	73.23833294	50.23053666	30.45868474	35.29226651	23.41124349	29.9057857	26.63342582	34.43043737	29.46947417	1.140044289	1.101630894	28.5732638	-0.35042135	0.242937216	NR	NR	NR	NR	NR	NR	NR	NR	NR	NR	NR	NR	NR
AL445665.1	mRNA	None	None	None	None	0	0	0	0	0	0	0	0	0	0	0	0.280081279	0	0	1.14004064	1	0	-0.402083911	NA	NR	NR	NR	NR	NR	NR	NR	NR	NR	NR	NR	NR	NR
FAM25C	mRNA	None	None	None	None	0	0	0	0	0	0	0.278577621	0	0	0	0	0	0.280003743	0	1.140001872	1	0	-0.402086405	0.896579766	NR	NR	NR	NR	NR	NR	NR	NR	NR	NR	NR	NR	NR
MYO1A	mRNA	None	None	None	None	0.069729445	0.283912195	0.08858946	0.208094473	0.182375284	0.181584501	0.417751031	0.564576754	0.099075278	0.127177245	0.061526512	0.186798202	0.307919056	0.060887966	1.139814948	0.96942125	0.19850455	-0.286836482	0.787824263	NR	NR	NR	NR	NR	NR	NR	NR	NR	NR	NR	NR	NR
HIST1H1T	mRNA	None	None	None	None	0	0.35449864	0	0	0	0	0	0	0	0	0	0	0.279617531	0	1.139808766	1	0.015967702	-0.11354531	0.990229404	NR	NR	NR	NR	NR	NR	NR	NR	NR	NR	NR	NR	NR
RIMBP3C	mRNA	None	None	None	None	3.666297797	4.24831818	4.296629243	4.574473073	2.557091346	4.103229314	3.591743246	3.803951887	3.986128681	1.450918152	1.505595881	1.556638033	2.09202431	3.88600345	1.139644174	1.971548317	1.99551815	-0.807372112	0.01036519	NR	NR	NR	NR	NR	NR	NR	NR	NR	NR	NR	NR	NR
PRDM7	mRNA	None	None	None	None	0.085968784	0	0.254849283	0	0.134909275	0	0	0	0	0.078397822	0	0.230301767	0.13804747	0	1.139507178	0.962279684	0.023606324	-0.537795103	0.908263818	NR	NR	NR	NR	NR	NR	NR	NR	NR	NR	NR	NR	NR
GPR50	mRNA	None	None	None	None	0	0	0	0	0.270786633	0.05616927	0.206755713	0	0	0.059009329	0.228382879	0.346692101	0.259767696	0.056503159	1.139489672	0.923762139	0.13845155	0.788135575	0.626871561	NR	NR	NR	NR	NR	NR	NR	NR	NR	NR	NR	NR	NR
AC139426.2	mRNA	None	None	None	None	11.38574675	12.51679452	17.20406027	7.404105174	7.337565577	15.18077871	11.49605023	11.61552514	7.046187064	11.62901022	12.61819527	14.15259189	13.74887064	11.29419054	1.139224614	0.936799961	9.668260685	-0.163566352	0.726525883	NR	NR	NR	NR	NR	NR	NR	NR	NR	NR	NR	NR	NR
CLEC18B	mRNA	None	None	None	None	0	0.068903891	0.057333768	0.153914993	0	0.235037526	0.162217317	0.274039199	0.021373344	0.061730403	0.059728552	0.14507159	0.27174626	0.118217333	1.139224421	1.054196529	0.12207736	-0.0142466	0.998521072	NR	NR	NR	NR	NR	NR	NR	NR	NR	NR	NR	NR	NR
MRP63	mRNA	None	None	None	None	18.38030602	26.66236991	17.80537697	55.06825412	18.87642649	28.29920876	23.5724296	23.21036369	37.74931303	19.32455692	16.96200457	20.17744938	21.43661779	26.60232108	1.139148189	1.441880389	22.55475337	-0.200097892	0.562179454	NR	NR	NR	NR	NR	NR	NR	NR	NR	NR	NR	NR	NR
AC127496.1	mRNA	None	None	None	None	3.861781869	2.787388503	2.319339061	2.454625267	3.085205548	4.449274739	2.748281336	1.70550536	2.793393848	4.097964891	1.672764867	3.91241457	2.931474111	1.471470469	1.138102721	0.636097393	2.398655195	-0.07825293	0.920656916	NR	NR	NR	NR	NR	NR	NR	NR	NR	NR	NR	NR	NR
SULT2B1	mRNA	None	None	None	None	0.31587613	1.286129346	2.051152617	1.526232753	0.991397517	1.919358776	1.429830425	0.213128902	0.498681653	0.768154803	1.393583186	0.789787159	1.944379618	0.459706683	1.137545609	0.701488987	0.85305422	-0.129155962	0.944669412	NR	NR	NR	NR	NR	NR	NR	NR	NR	NR	NR	NR	NR
C12orf68	mRNA	None	None	None	None	0.107717713	0.219293101	0.228087623	3.168710146	0.33807896	0.046751812	0.516271837	0.54509717	0.306102032	0.1473471	0.095045861	0.461703951	0.086485798	0.846534952	1.13637074	1.646932526	0.664664739	0.12962817	0.951937091	NR	NR	NR	NR	NR	NR	NR	NR	NR	NR	NR	NR	NR
RAB11FIP4	mRNA	None	None	None	None	1.03923552	1.951797586	1.425699703	2.321372694	1.071922623	1.346799085	2.034440255	2.607264542	1.774693813	1.641813999	0.994471733	1.36455599	1.903830665	2.108894416	1.136337784	1.341114243	1.354260796	-0.277740058	0.518104844	NR	NR	NR	NR	NR	NR	NR	NR	NR	NR	NR	NR	NR
DPEP2	mRNA	None	None	None	None	0.743931408	1.211604074	0.693106809	1.395506519	0.856121381	1.226952669	1.188510299	1.731719423	1.338888243	0.339208018	0.525132584	0.239150131	1.01540544	0.909444477	1.136232042	1.33325239	1.140411812	0.380550076	0.555883045	NR	NR	NR	NR	NR	NR	NR	NR	NR	NR	NR	NR	NR
OR4F21	mRNA	None	None	None	None	0	0.129151515	0	0.027046306	0.13273988	0	0	0.128412841	0.030046196	0	0	0.271918106	0	0	1.135959053	1	0.044203062	0.010544965	1	NR	NR	NR	NR	NR	NR	NR	NR	NR	NR	NR	NR	NR
OR4F16	mRNA	None	None	None	None	0	0.129151515	0	0.063108048	0.13273988	0	0	0.128412841	0.030046196	0	0	0.271918106	0	0	1.135959053	1	0.055344503	-0.014482371	1	NR	NR	NR	NR	NR	NR	NR	NR	NR	NR	NR	NR	NR
OR4F29	mRNA	None	None	None	None	0	0.129151515	0	0.063108048	0.13273988	0	0	0.128412841	0.030046196	0	0	0.271918106	0	0	1.135959053	1	0.055344503	-0.014482371	1	NR	NR	NR	NR	NR	NR	NR	NR	NR	NR	NR	NR	NR
OR4F3	mRNA	None	None	None	None	0	0.129151515	0	0.063108048	0.13273988	0	0	0.128412841	0.030046196	0	0	0.271918106	0	0	1.135959053	1	0.055344503	-0.014482371	1	NR	NR	NR	NR	NR	NR	NR	NR	NR	NR	NR	NR	NR
TEKT2	mRNA	None	None	None	None	0.167322942	0	0.354299131	0	0.175051266	0.072621767	0.066829091	0	0.158494182	0.076293705	0	0.089648282	0.268684837	0	1.135837918	0.963254859	0.059918877	-0.379757595	0.851457228	NR	NR	NR	NR	NR	NR	NR	NR	NR	NR	NR	NR	NR
AMY2A	mRNA	None	None	None	None	0.618091359	0.393224471	0.785269114	0.803708959	0.484979855	0.603596216	0.678883774	1.485706704	1.145341136	0.422743701	0.613551863	0.827902434	0.620326529	2.226342024	1.13566973	2.125183109	1.300370626	0.276901066	0.63698947	NR	NR	NR	NR	NR	NR	NR	NR	NR	NR	NR	NR	NR
C4orf26	mRNA	None	None	None	None	0.067366681	0.137145952	0.114116839	0.258484174	0	0.233908743	0	0	0.063812092	0	0	0	0.270441182	0	1.135220591	1	0.039365776	-1.214881397	0.356087739	NR	NR	NR	NR	NR	NR	NR	NR	NR	NR	NR	NR	NR
DLL1	mRNA	None	None	None	None	1.82964	3.724804554	1.583362147	19.02597711	2.621549894	2.693045751	3.431402229	2.656859248	3.6922553	1.632238202	2.035550554	1.491737246	2.938010285	3.368951883	1.134436693	1.541677741	3.611925815	-0.159917359	0.914467239	NR	NR	NR	NR	NR	NR	NR	NR	NR	NR	NR	NR	NR
KCNJ5	mRNA	None	None	None	None	0.552588242	0.649018975	1.134079309	0.289950972	0.55587618	0.295181808	0.696068864	0.537755794	0.362375335	0.310106939	0.506335224	0.478260002	0.716696448	0.59387293	1.134394483	1.131834306	0.424002297	-0.214830002	0.805880896	NR	NR	NR	NR	NR	NR	NR	NR	NR	NR	NR	NR	NR
PLG	mRNA	None	None	None	None	0.046058066	0	0	0.035999249	0.096370799	0.079960778	0.073582706	0.093229315	0.083619992	0	0.121919463	0.296123877	0.110939097	0.080436091	1.134379988	1.018357303	0.064539812	-0.175922845	0.909258509	NR	NR	NR	NR	NR	NR	NR	NR	NR	NR	NR	NR	NR
RAB7B	mRNA	None	None	None	None	55.53562632	51.45571709	62.81572645	14.76520337	44.23888688	37.38914189	59.38228889	52.35636602	53.35088751	21.25486603	27.47223745	21.97643638	33.56475762	46.35556718	1.134328397	1.867071602	21.60209216	-0.818323531	0.050175801	NR	NR	NR	NR	NR	NR	NR	NR	NR	NR	NR	NR	NR
SLC25A52	mRNA	None	None	None	None	1.531404519	2.922799631	1.621341588	2.774758258	1.70227071	2.243236278	1.758481632	2.712344006	2.266562935	1.745674013	1.520157307	1.743553738	2.228566558	2.005840715	1.134126776	1.141639575	1.812736647	-0.233988765	0.344400346	NR	NR	NR	NR	NR	NR	NR	NR	NR	NR	NR	NR	NR
IGKV1-17	mRNA	None	None	None	None	0	0	0	0.142386638	0	0	0	0	0	0	0	0	0.268151732	0	1.134075866	1	0.069499017	0.570395681	NA	NR	NR	NR	NR	NR	NR	NR	NR	NR	NR	NR	NR	NR
PLGLB2	mRNA	None	None	None	None	1.82964	1.095530751	1.18504451	0.98650998	1.914147542	3.456684667	1.977354879	3.594574277	1.435753937	1.864805475	2.753980162	3.344499976	2.160301681	1.879585041	1.133863834	0.870124884	2.356528253	-0.008853895	0.997721265	NR	NR	NR	NR	NR	NR	NR	NR	NR	NR	NR	NR	NR
C12orf77	mRNA	None	None	None	None	0	0	0	0	0	0	0	0	0	0	0	0	0.267444208	0.145432273	1.133722104	1.145432273	0.01178903	-0.661187834	0.888345519	NR	NR	NR	NR	NR	NR	NR	NR	NR	NR	NR	NR	NR
CTRC	mRNA	None	None	None	None	0	0.163337473	0.203865544	0.136821479	0	0.139289795	0.128179344	0.081201637	0.519324042	0.073166318	0.070793613	0.171946943	0.257671064	0.035029445	1.133238533	0.965530587	0.088488328	-0.561578636	0.589853692	NR	NR	NR	NR	NR	NR	NR	NR	NR	NR	NR	NR	NR
ALDH1A1	mRNA	None	None	None	None	1.198340389	0.731879015	0.71048158	0.051088893	0.125368942	0	0.478619358	2.061797059	1.021599187	0.437122738	0.687289388	0.770456142	0.769711285	1.412632601	1.133066729	1.544375392	0.660713037	-0.058510183	0.980840851	NR	NR	NR	NR	NR	NR	NR	NR	NR	NR	NR	NR	NR
PFKFB1	mRNA	None	None	None	None	0	0.333089054	0.166294678	0.055803161	0.06846873	0	0.156835301	0.331183972	0.37195602	0.358093938	0.057746889	0.210387648	0.525460626	0.17144271	1.13246214	0.969801236	0.28976701	-0.086178209	0.95297911	NR	NR	NR	NR	NR	NR	NR	NR	NR	NR	NR	NR	NR
FADS6	mRNA	None	None	None	None	0	0	0	0	0	0	0	0	0	0	0	0.264734359	0	0	1.13236718	1	0	-0.402072361	0.974388625	NR	NR	NR	NR	NR	NR	NR	NR	NR	NR	NR	NR	NR
ZNF763	mRNA	None	None	None	None	1.73891405	2.973686942	3.416966231	1.60132014	3.347385288	1.992477206	2.66697782	4.153430203	2.767229828	2.156652804	3.007324361	3.652167286	2.457244966	1.943584135	1.131970701	0.821773735	2.946448038	0.013845876	0.991917294	NR	NR	NR	NR	NR	NR	NR	NR	NR	NR	NR	NR	NR
COX8C	mRNA	None	None	None	None	0.473715422	0.723296944	0.40122881	0	0	0.616808141	0.94601406	0	0	0.215998501	0	0.507614475	0	0.413649766	1.131595745	1.275858053	0.285130225	0.687177185	0.841730976	NR	NR	NR	NR	NR	NR	NR	NR	NR	NR	NR	NR	NR
OR12D2	mRNA	None	None	None	None	0	0	0	0	0	0	0	0	0	0	0	0.26191531	0	0	1.130957655	1	0	-0.18834828	NA	NR	NR	NR	NR	NR	NR	NR	NR	NR	NR	NR	NR	NR
OXCT2	mRNA	None	None	None	None	33.66998517	28.00946951	52.23401432	21.51706948	24.59249799	37.44896917	32.0870769	49.82080664	32.41731157	23.45417241	25.19475272	21.18831746	34.08317189	41.47495851	1.13075429	1.677230401	20.87498903	-0.499909793	0.263800152	NR	NR	NR	NR	NR	NR	NR	NR	NR	NR	NR	NR	NR
SIGLEC11	mRNA	None	None	None	None	1.909791264	3.077982206	2.898128927	0.508876292	1.95637582	5.664085848	1.938717626	1.328848291	2.638156392	1.015934961	1.825551517	1.74801436	1.725027785	0.729590582	1.130446645	0.714487416	1.399958222	-0.539410212	0.251217174	NR	NR	NR	NR	NR	NR	NR	NR	NR	NR	NR	NR	NR
AC061992.1	mRNA	None	None	None	None	0	0.904970121	0.251003469	1.516116877	0	1.028978839	0	0.2999314	0.561426575	0	0.261487674	0.317556943	0.237937453	0	1.130005892	0.884373602	0.053276379	-1.707976001	0.398209163	NR	NR	NR	NR	NR	NR	NR	NR	NR	NR	NR	NR	NR
FAM27E1	mRNA	None	None	None	None	1.788708456	0.766626441	0.877108319	1.270967976	2.85623358	1.062357347	2.030438232	1.238642875	0.490463261	2.146293832	0.996812074	2.521984669	1.284968704	1.397494605	1.129075208	0.932313916	1.329477182	-0.083650775	0.929968605	NR	NR	NR	NR	NR	NR	NR	NR	NR	NR	NR	NR	NR
RP11-724O16.1	mRNA	None	None	None	None	1.174373581	3.054917223	1.657790353	3.059657058	1.569897751	3.624558018	2.084653206	1.188565364	1.359609783	2.26089594	0.805949607	1.677882265	2.042942036	1.936992522	1.129070197	1.159298224	1.724113111	-0.206449087	0.669384647	NR	NR	NR	NR	NR	NR	NR	NR	NR	NR	NR	NR	NR
GRHL3	mRNA	None	None	None	None	0.176012771	0	0.074539894	0.262638581	0	0.34377003	0.175749562	0.178139807	0.250088241	0	0.232960089	0.094304118	0.423958264	0.230542341	1.127768649	1.102162414	0.168202254	0.079170252	0.973832859	NR	NR	NR	NR	NR	NR	NR	NR	NR	NR	NR	NR	NR
SIGLEC7	mRNA	None	None	None	None	1.079633637	4.322599584	1.341165627	0.36822451	0.903599866	0.624779055	0.862415326	1.019835161	1.840800588	0.984554172	0.825609316	1.079766025	1.213562401	0.69134224	1.126809503	0.8878056	2.53155818	0.4484979	0.643360014	NR	NR	NR	NR	NR	NR	NR	NR	NR	NR	NR	NR	NR
WDR63	mRNA	None	None	None	None	7.123683486	4.161956074	7.283207165	1.617360075	7.893701599	4.793254847	8.182089822	12.54244017	9.902102635	8.725834612	7.327067984	10.25321919	8.088602273	15.49584507	1.126789521	1.82750059	7.254491096	0.117578289	0.935500752	NR	NR	NR	NR	NR	NR	NR	NR	NR	NR	NR	NR	NR
PRSS8	mRNA	None	None	None	None	0.067510781	0.068719656	0.171541408	0.345382775	0	0.410215895	0.485350743	0.136653237	0.191845765	0	0	0.144683698	0.108407866	0	1.126545782	1	0.057995764	-1.224385776	0.463606054	NR	NR	NR	NR	NR	NR	NR	NR	NR	NR	NR	NR	NR
ADAMTS17	mRNA	None	None	None	None	0.793227202	1.055871373	1.050841976	0.208108842	0.38301454	0.494347494	0.763608772	1.338021665	1.194489987	0.6862746	0.771698279	1.046142157	0.849168753	1.243215142	1.126472372	1.297416273	0.96573254	0.05754883	0.96061984	NR	NR	NR	NR	NR	NR	NR	NR	NR	NR	NR	NR	NR
CLEC18A	mRNA	None	None	None	None	0	0.197195535	0.054694362	0.146829392	0	0.224217384	0.103166342	0.32677948	0.050973513	0.117777188	0.0569789	0.138393102	0.311083442	0.112775102	1.126322422	1.023356236	0.103430063	-0.324607974	0.777724445	NR	NR	NR	NR	NR	NR	NR	NR	NR	NR	NR	NR	NR
LEPREL4	mRNA	None	None	None	None	5.968610716	4.234430392	4.978714938	5.821736763	5.771237108	6.594014822	7.6211733	5.445817483	3.983273288	6.350139319	5.066979284	5.95965211	7.151929407	5.172325862	1.126291118	0.920067273	4.36181975	-0.145390727	0.766087174	NR	NR	NR	NR	NR	NR	NR	NR	NR	NR	NR	NR	NR
SPI1	mRNA	None	None	None	None	319.5271298	471.2488385	331.9858112	373.4175337	261.7989007	502.472076	337.3243399	280.5857182	589.8220344	240.7578105	230.0920068	240.0893454	290.3572952	370.5494063	1.126037531	1.571532409	314.0772061	-0.237966775	0.360242388	NR	NR	NR	NR	NR	NR	NR	NR	NR	NR	NR	NR	NR
ABCC9	mRNA	None	None	None	None	6.713386659	1.317133649	5.080118923	0.717863534	6.816424117	1.374287908	3.78184321	5.068923851	0.927849026	6.094397842	5.090827323	8.286731326	4.558999802	4.492985647	1.125936868	0.833203162	5.60843915	0.631905646	0.208092386	NR	NR	NR	NR	NR	NR	NR	NR	NR	NR	NR	NR	NR
C12orf61	mRNA	None	None	None	None	0.524772043	1.297267144	1.587403173	0.191765377	0.862730394	0.650749681	0.419189841	0.455240297	1.207200491	0.888749178	0.529186458	1.365645713	0.481526626	0.13092359	1.125583612	0.661758272	1.062221061	0.398482677	0.467013838	NR	NR	NR	NR	NR	NR	NR	NR	NR	NR	NR	NR	NR
OR4A16	mRNA	None	None	None	None	0	0	0	0	0	0	0	0	0	0	0	0.250285398	0	0	1.125142699	1	0	-0.188326317	NA	NR	NR	NR	NR	NR	NR	NR	NR	NR	NR	NR	NR	NR
TJP3	mRNA	None	None	None	None	0.492664039	1.086552743	1.182287559	0.945169448	0.901983671	0.534567055	1.082240085	0.623272081	0.894448387	0.112319221	0.7607378	0.571912309	0.659260845	0.967940452	1.124646372	1.369927877	0.800553244	-0.337719578	0.683366194	NR	NR	NR	NR	NR	NR	NR	NR	NR	NR	NR	NR	NR
AC023590.1	mRNA	None	None	None	None	0.161645531	0.82270011	0.273821966	0	0.50733488	0.841891777	0.387369138	0.163598946	0.689023524	0.147409989	0.285259281	0.346425756	0.389352195	0.282298752	1.124599215	1.054231882	0.338846555	0.007941092	1	NR	NR	NR	NR	NR	NR	NR	NR	NR	NR	NR	NR	NR
C9orf117	mRNA	None	None	None	None	0	0	0	0	0	0	0	0	0	0	0	0	0.248892216	0.135343969	1.124446108	1.135343969	0.021307262	-0.070800229	NA	NR	NR	NR	NR	NR	NR	NR	NR	NR	NR	NR	NR	NR
ALS2CR11	mRNA	None	None	None	None	0.343555406	0.606159232	0.155192275	0	0.670923993	0.139169761	0.548866648	0	0	0.25063977	0.44460495	0.73628043	0.294227445	0	1.124390617	0.742047646	0.621807552	0.239464572	0.939464785	NR	NR	NR	NR	NR	NR	NR	NR	NR	NR	NR	NR	NR
RASD2	mRNA	None	None	None	None	0.14800136	2.184447219	0.188031907	1.230400831	0.154837257	0.289061025	0.532008142	0.14978989	0.315432223	0	0	0.15859233	0.089121942	0.064617622	1.123857136	1.064617622	0.338311531	-1.32672245	0.157926673	NR	NR	NR	NR	NR	NR	NR	NR	NR	NR	NR	NR	NR
SSTR3	mRNA	None	None	None	None	0	0.062701028	0.10434494	0.236350008	0	0.454492849	0.073807098	0	0	0	0	0	0.24728313	0.053787589	1.123641565	1.053787589	0.008457938	-3.07053265	0.002827368	NR	NR	NR	NR	NR	NR	NR	NR	NR	NR	NR	NR	NR
STRC	mRNA	None	None	None	None	0.022226261	0.271491036	0.056475781	0.094757305	0.209275638	0.231520239	0.177544188	0.13496913	0.06316049	0.040537747	0.078446302	0.238167707	0.142762472	0.116448235	1.123618736	1.053758036	0.125753043	0.153037116	0.899173115	NR	NR	NR	NR	NR	NR	NR	NR	NR	NR	NR	NR	NR
RSPH10B2	mRNA	None	None	None	None	0.081291153	0.041373393	0.137704414	0.017328445	0.042522917	0.246974799	0.097403508	0.08227352	0.038500921	0.037066066	0.179320266	0.261325031	0.22843834	0.14196737	1.123343586	1.03047682	0.097810418	-0.013261385	0.998775868	NR	NR	NR	NR	NR	NR	NR	NR	NR	NR	NR	NR	NR
TMEM61	mRNA	None	None	None	None	0	0.234285792	0	0	0	0.099896305	0.367712302	0	0	0	0	0.246634927	0	0.200980242	1.123317464	1.200980242	0.020211	-0.759702199	0.87236785	NR	NR	NR	NR	NR	NR	NR	NR	NR	NR	NR	NR	NR
PLCH1	mRNA	None	None	None	None	0.019685819	0	0.133388402	0.100711958	0.123570417	0.068352563	0.047175315	0.079694855	0.037294203	0.125665119	0.086849953	0.232039893	0.252889705	0	1.123124371	0.903948644	0.094651945	0.050967173	0.983484015	NR	NR	NR	NR	NR	NR	NR	NR	NR	NR	NR	NR	NR
CMKLR1	mRNA	None	None	None	None	0.023896491	0.097297564	0.182159247	0.101878003	0.050000447	0.33189096	0.133620233	0	0.045271195	0.087168049	0.126511924	0.179245657	0.3069812	0	1.12311937	0.903472961	0.179576339	0.564150118	0.674062621	NR	NR	NR	NR	NR	NR	NR	NR	NR	NR	NR	NR	NR
HIST1H4F	mRNA	None	None	None	None	0.303473942	0	0	0.517520665	0	0	0	0.30714129	0	0	0	0	0.243657103	0	1.121828552	1	0.174352335	0.538999009	NA	NR	NR	NR	NR	NR	NR	NR	NR	NR	NR	NR	NR	NR
MAS1	mRNA	None	None	None	None	0.444916863	0	0	0	0.116366679	0	0.533101844	0.562866857	0.316080688	0.101433657	0	0	0.357220634	0.194251388	1.121720225	1.13660632	0.134443556	-0.515464131	0.78394933	NR	NR	NR	NR	NR	NR	NR	NR	NR	NR	NR	NR	NR
LRRC66	mRNA	None	None	None	None	0	0.154500459	0.064278616	0.032354764	0.277887966	0.131753828	0.060622242	0.192021005	0.071886901	0.207623447	0.200890441	0.2439662	0.456994386	0.265074031	1.121422052	1.050501753	0.222091886	0.19269605	0.922702691	NR	NR	NR	NR	NR	NR	NR	NR	NR	NR	NR	NR	NR
CYGB	mRNA	None	None	None	None	0.129415848	0	0	0.16552173	0	0	0	0	0.122587248	0	0	0.13867684	0.103907078	0.113006317	1.121291959	1.113006317	0.038833116	-0.051699366	0.996950143	NR	NR	NR	NR	NR	NR	NR	NR	NR	NR	NR	NR	NR
C1orf213	mRNA	None	None	None	None	0.099132438	0.100907544	0.587744283	0.422631717	0.207422348	0.258153702	0.633498854	0.953138891	0.046950868	0.0904022	0.13120583	0.212452701	0.278574591	0.99547163	1.121272186	1.796420974	0.297931857	-0.730410002	0.240724522	NR	NR	NR	NR	NR	NR	NR	NR	NR	NR	NR	NR	NR
GSDMA	mRNA	None	None	None	None	0.291693993	0.059383437	0.938827208	0	0.12206671	0.354484161	0.046601247	0.177131391	0	0.266005548	0.102951709	0.375081121	0.281038877	0.152824856	1.121219047	0.973276198	0.148406619	-0.455720531	0.775775201	NR	NR	NR	NR	NR	NR	NR	NR	NR	NR	NR	NR	NR
MS4A6A	mRNA	None	None	None	None	389.2908616	307.3180316	446.5376728	310.9525494	460.5114661	400.5419778	503.0528767	588.9058384	435.0309873	369.8604768	466.2994157	446.2867204	491.1479603	551.0662339	1.120829915	1.317329161	252.0399266	-0.22402472	0.847088372	NR	NR	NR	NR	NR	NR	NR	NR	NR	NR	NR	NR	NR
KIAA1377	mRNA	None	None	None	None	0.681533752	0.876300091	1.762123515	2.599734438	1.257153585	0.40477943	1.246416195	2.68647179	0.356763897	0.703291611	0.791261183	0.749522808	1.166397179	1.894979	1.120578288	1.656852347	1.068740588	-0.118332474	0.898379118	NR	NR	NR	NR	NR	NR	NR	NR	NR	NR	NR	NR	NR
CXCR1	mRNA	None	None	None	None	0.152224871	0.309901344	0.644659231	0.194694269	0.159255845	0.39641327	0.364793364	0.154064441	0.120160631	0.740367853	0.402951665	0.706844996	0.814801888	0.354461938	1.120359182	0.861803536	0.552820831	0.800745323	0.220427244	NR	NR	NR	NR	NR	NR	NR	NR	NR	NR	NR	NR	NR
TPSAB1	mRNA	None	None	None	None	0.107442689	0.218733204	0.273006326	0.091612169	0	0.09326489	0	0.434964346	0.661527739	0	0.094803191	0	0.345059931	1.501108598	1.119465514	2.387917499	0.421985213	0.109378612	0.957030035	NR	NR	NR	NR	NR	NR	NR	NR	NR	NR	NR	NR	NR
KCNC3	mRNA	None	None	None	None	22.71346738	18.30741096	15.54737697	23.5169295	21.36205524	33.33659081	14.86664482	10.32112019	11.61370703	19.52956377	12.7406473	21.48275342	14.86831697	9.147681938	1.119078908	0.5922159	17.02959884	-0.123819084	0.843962792	NR	NR	NR	NR	NR	NR	NR	NR	NR	NR	NR	NR	NR
GPR52	mRNA	None	None	None	None	0	0.174600213	0.145281899	0.14625584	0	0.074447178	0.068508899	0	0.081239036	0	0.075675101	0.183803339	0.137719232	0.149779433	1.118442173	1.107860698	0.096423876	-0.135372689	0.95297911	NR	NR	NR	NR	NR	NR	NR	NR	NR	NR	NR	NR	NR
RXFP4	mRNA	None	None	None	None	0	0	0	0	0	0	0	0	0	0	0	0.236089455	0	0	1.118044728	1	0	-0.402084944	0.951613523	NR	NR	NR	NR	NR	NR	NR	NR	NR	NR	NR	NR	NR
KLHL32	mRNA	None	None	None	None	0.068277534	0.139000278	0.115659792	0.174652728	0	0.177803536	0.054540346	0.483718462	0.129349768	0.062264576	0.030122701	0.146326942	0.191868438	0.178860459	1.117477345	1.126809049	0.149328325	0.007108771	1	NR	NR	NR	NR	NR	NR	NR	NR	NR	NR	NR	NR	NR
CCDC83	mRNA	None	None	None	None	0	0	0.045346683	0.045650678	0	0	0	0.05418608	0.202856421	0.097648177	0	0	0.343889245	0.093500986	1.117389117	1.042597131	0.084733197	0.261791261	0.901790141	NR	NR	NR	NR	NR	NR	NR	NR	NR	NR	NR	NR	NR
SLC8A1	mRNA	None	None	None	None	13.36616242	19.0939662	16.62266468	2.289929435	16.10157984	22.57716971	14.6704783	23.08279125	20.07740809	14.4120944	18.28308469	19.54697832	17.21699989	20.13176755	1.117272752	1.218138549	20.64060774	0.053228799	0.976348327	NR	NR	NR	NR	NR	NR	NR	NR	NR	NR	NR	NR	NR
ZNF549	mRNA	None	None	None	None	10.73816732	9.568197463	11.82085695	9.536382813	10.00072037	11.50627927	10.00306003	17.8337303	12.46545542	7.525983114	9.952899357	10.75541801	9.005350052	14.55181665	1.117146638	1.596787359	9.120335085	-0.286856516	0.138024216	NR	NR	NR	NR	NR	NR	NR	NR	NR	NR	NR	NR	NR
AGAP5	mRNA	None	None	None	None	10.25156493	8.740086531	12.95823514	7.170740164	11.5961362	12.64804162	12.47053984	7.584085667	4.584681746	11.05714669	13.26990666	11.65431362	15.75153783	6.497933124	1.116944272	0.569599113	9.598651648	0.111636127	0.779427252	NR	NR	NR	NR	NR	NR	NR	NR	NR	NR	NR	NR	NR
KIAA1737	mRNA	None	None	None	None	9.59643325	13.6354749	10.05871503	10.00616861	10.36353444	15.19452635	12.25157799	16.49114571	15.38116083	10.31679333	11.32312744	11.61001208	12.78879332	16.29236967	1.116704479	1.462980341	11.99136637	0.005123315	0.995904566	NR	NR	NR	NR	NR	NR	NR	NR	NR	NR	NR	NR	NR
C1QC	mRNA	None	None	None	None	0	0.662970372	0.183882163	0.185114872	0	0.282681633	0.173422354	0	0	0	0	0.232638448	0	0	1.116319224	1	1.352148795	1.583455314	0.296025333	NR	NR	NR	NR	NR	NR	NR	NR	NR	NR	NR	NR	NR
FAM166A	mRNA	None	None	None	None	0.56158879	0.457315862	0.47565604	0	0.470021994	0.194993321	0.269159516	0.227350136	0.21278267	0.716984349	0.099104759	0.962841691	0.180358283	0.196152425	1.116157853	0.849513193	0.592138491	0.892454915	0.406478161	NR	NR	NR	NR	NR	NR	NR	NR	NR	NR	NR	NR	NR
AC010506.1	mRNA	None	None	None	None	0.624203511	0.52948396	0.440574692	0.155234876	0.326517133	0.586988546	0.373962048	0.52645561	0.394178362	0.094872024	0.321283991	0.445914323	0.250584314	0.499635059	1.116028361	1.24133959	0.288650344	-0.395422717	0.411743351	NR	NR	NR	NR	NR	NR	NR	NR	NR	NR	NR	NR	NR
GP6	mRNA	None	None	None	None	0.111523993	0.113520987	0.661212318	0	0.350025213	0.096807638	0.400885994	0.169307566	0.052819726	0.203404949	0.098404372	0.119504645	0.447709165	0.292149283	1.115302552	1.122724868	0.16006521	-0.283699841	0.852772217	NR	NR	NR	NR	NR	NR	NR	NR	NR	NR	NR	NR	NR
ZNF442	mRNA	None	None	None	None	2.75329094	2.664760069	2.790742179	1.712610395	3.541549349	4.466511291	3.244926312	4.019960078	2.265979479	2.099208888	3.902962972	3.192145515	3.732649106	2.207118022	1.115296544	0.801561895	2.674821396	-0.029238748	0.969959113	NR	NR	NR	NR	NR	NR	NR	NR	NR	NR	NR	NR	NR
AP000769.1	mRNA	None	None	None	None	0	0.370867986	0.771482523	0.776654389	0.571758357	0.632532446	0.145519623	0.36874683	0.345119366	0.332257435	0.160741341	0.195208164	0.585058325	1.113511744	1.115229785	1.695557787	0.176225422	-0.706507074	0.56215054	NR	NR	NR	NR	NR	NR	NR	NR	NR	NR	NR	NR	NR
PPAPDC2	mRNA	None	None	None	None	19.71114022	14.63549853	22.07931359	7.966914947	24.46020509	16.22128283	21.16417924	27.8945325	19.47935814	19.37591963	18.03231021	23.13325595	18.80614526	28.57461549	1.114980332	1.500936003	18.0758842	-0.071050635	0.862107761	NR	NR	NR	NR	NR	NR	NR	NR	NR	NR	NR	NR	NR
CYP4X1	mRNA	None	None	None	None	0	0	0.090731844	0	0	0	0.085570725	0	0	0	0	0.229578715	0	0	1.114789358	1	0.009406647	-2.37461176	0.433845323	NR	NR	NR	NR	NR	NR	NR	NR	NR	NR	NR	NR	NR
MMP16	mRNA	None	None	None	None	0.251223281	0.189011756	0.286792854	0.167641233	0.194263287	0.341331101	0.401356164	0.32058769	0.072424903	0.36855048	0.231307318	0.503288465	0.394641025	0.257520063	1.114649229	0.967376034	0.352595422	0.268721016	0.783816124	NR	NR	NR	NR	NR	NR	NR	NR	NR	NR	NR	NR	NR
OIT3	mRNA	None	None	None	None	0	0.326018834	0	0	0	0.092673358	0	0	0.050564	0	0	0.228802127	0	0.419509076	1.114401064	1.419509076	0.049662009	-0.965616587	0.639353704	NR	NR	NR	NR	NR	NR	NR	NR	NR	NR	NR	NR	NR
IL16	mRNA	None	None	None	None	1.27443738	1.343588615	1.786193896	0.633886626	1.301555918	1.777928525	1.817902274	1.627653205	1.839530602	0.387400749	0.38822482	0.569015024	0.523799815	2.026963392	1.114276678	2.181103551	0.725611758	-1.281211017	0.000599389	NR	NR	NR	NR	NR	NR	NR	NR	NR	NR	NR	NR	NR
IL36A	mRNA	None	None	None	None	0.142167973	0	0	0	0	0	0.227128601	0	0	0	0	0	0.22829134	0	1.11414567	1	0.117334711	0.857586628	NA	NR	NR	NR	NR	NR	NR	NR	NR	NR	NR	NR	NR	NR
ZNF20	mRNA	None	None	None	None	6.268952734	7.346784546	6.148067979	5.099125532	5.177765974	7.124359039	6.556084504	7.346506592	6.211641232	3.87393065	4.803650738	4.86139116	5.033298248	6.014273003	1.113987239	1.313831803	4.423403533	-0.362123764	0.066533786	NR	NR	NR	NR	NR	NR	NR	NR	NR	NR	NR	NR	NR
PRSS37	mRNA	None	None	None	None	0	0	0	0	0	0	0	0	0	0	0	0.227551316	0	0	1.113775658	1	0	-0.18834828	NA	NR	NR	NR	NR	NR	NR	NR	NR	NR	NR	NR	NR	NR
SGK2	mRNA	None	None	None	None	0.226957591	0.231021586	0.57668752	0.2418973	0.296800405	0.246261228	0.27194184	0.114850136	0.214982221	0.155227687	0.200258426	0.303998332	0.318889656	0.297270102	1.113523011	1.101488219	0.326918396	-0.281769913	0.826416421	NR	NR	NR	NR	NR	NR	NR	NR	NR	NR	NR	NR	NR
RAG2	mRNA	None	None	None	None	0	0	0	0	0	0	0	0	0	0	0	0.226598422	0	0	1.113299211	1	0	-0.402078967	NA	NR	NR	NR	NR	NR	NR	NR	NR	NR	NR	NR	NR	NR
GPC6	mRNA	None	None	None	None	2.934815076	2.252768608	4.237979301	1.148643427	3.171036343	6.849140395	4.880841293	0	0.091146235	3.466100949	4.330092389	4.227476801	4.674056378	0.168045217	1.112833608	0.238469205	2.992504519	0.000458773	1	NR	NR	NR	NR	NR	NR	NR	NR	NR	NR	NR	NR	NR
AC104667.3	mRNA	None	None	None	None	0.582222106	0	0	0	0	0.084232318	0	0.196419334	0.09191688	0	0.171243273	0.415923928	0	0	1.112691497	0.921131236	0.090342728	0.162925278	0.967959517	NR	NR	NR	NR	NR	NR	NR	NR	NR	NR	NR	NR	NR
OR2A1	mRNA	None	None	None	None	0.541243987	0.13773393	0.229212171	0.057687191	0.566243003	0.117455784	0.216173845	0.13694617	0.12817134	0.123394642	0	0.144993845	0.217280503	0	1.112498968	0.941888032	0.235912798	0.520139031	0.639949836	NR	NR	NR	NR	NR	NR	NR	NR	NR	NR	NR	NR	NR
OR2A42	mRNA	None	None	None	None	0.541243987	0.13773393	0.229212171	0.057687191	0.283121501	0.117455784	0.216173845	0.13694617	0.384514021	0.123394642	0	0.144993845	0.217280503	0	1.112498968	0.941888032	0.235912798	0.521586618	0.633152391	NR	NR	NR	NR	NR	NR	NR	NR	NR	NR	NR	NR	NR
BIN2	mRNA	None	None	None	None	97.34015957	84.19743724	103.6374015	117.6781107	108.4100413	93.02434303	115.4014728	118.8672926	92.0416953	87.67379165	107.4622052	112.0797831	105.1681388	113.7293533	1.112165842	1.16396148	117.153354	0.118227001	0.693211987	NR	NR	NR	NR	NR	NR	NR	NR	NR	NR	NR	NR	NR
ACPL2	mRNA	None	None	None	None	1.154329412	1.13583266	0.814747621	2.919945915	1.167390805	1.803613929	1.659748655	1.246164234	1.202763607	0.947404581	0.712974317	0.989546536	1.081270168	1.511945998	1.112129869	1.372505999	0.93527475	-0.632252068	0.093161818	NR	NR	NR	NR	NR	NR	NR	NR	NR	NR	NR	NR	NR
CPO	mRNA	None	None	None	None	0	0.212581898	0.08844291	0	0	0	0.166823985	0	0	0	0	0.223787027	0	0	1.111893514	1	0.042706159	0.440401678	0.918893768	NR	NR	NR	NR	NR	NR	NR	NR	NR	NR	NR	NR	NR
FAM27E3	mRNA	None	None	None	None	3.063765482	1.651037565	2.671278887	3.150190029	4.902185139	3.285240789	4.534790311	3.556788213	1.835155603	3.369175765	3.418937345	3.862362816	3.906861643	4.012934186	1.111640728	1.140844257	2.76989574	-0.112845798	0.859336284	NR	NR	NR	NR	NR	NR	NR	NR	NR	NR	NR	NR	NR
MS4A14	mRNA	None	None	None	None	79.66830948	35.35554532	67.14050928	55.15868655	105.8900082	37.53663699	88.36367943	61.84568925	37.26095455	64.39318031	61.90980943	75.34473435	65.24363125	56.96554029	1.111340943	0.903572713	57.92387702	0.052369839	0.955871505	NR	NR	NR	NR	NR	NR	NR	NR	NR	NR	NR	NR	NR
EFCAB6	mRNA	None	None	None	None	0.05185671	0	0.02196087	0.022108092	0	0	0.041423331	0.026241688	0.073680752	0.118224688	0	0.16670272	0.187359251	0.158485036	1.111337236	1.093826394	0.046351238	-0.083703673	0.978683522	NR	NR	NR	NR	NR	NR	NR	NR	NR	NR	NR	NR	NR
PP13439	mRNA	None	None	None	None	0.434429319	0.176883355	0.220772494	0	0.090898954	0.226262036	0.069404748	0.263807522	0	0.198085343	0.229993977	0.418965354	0.279040206	0.113803506	1.111168625	0.917435849	0.09609113	-0.701849238	0.47355501	NR	NR	NR	NR	NR	NR	NR	NR	NR	NR	NR	NR	NR
PABPN1L	mRNA	None	None	None	None	0	0.202053077	0	0.253878062	0.415333901	0.258458128	0.158561476	0.100448724	0	0	0.087573702	0	0.318746399	0	1.110737502	0.958050007	0.138366692	-0.232971614	0.931601472	NR	NR	NR	NR	NR	NR	NR	NR	NR	NR	NR	NR	NR
SBK3	mRNA	None	None	None	None	0	0	0	0	0	0	0	0	0	0	0	0.221044539	0	0	1.11052227	1	0.00906168	0.100189375	0.99539874	NR	NR	NR	NR	NR	NR	NR	NR	NR	NR	NR	NR	NR
ARMC12	mRNA	None	None	None	None	1.136320072	0.462666992	0.481221772	0.193779115	0.713282702	0.690462398	0.45384833	0.115005199	0.322908714	0.725373905	0.802115207	1.095871574	0.821109085	0.79379055	1.110416088	1.017035343	0.853478476	0.729395475	0.33860857	NR	NR	NR	NR	NR	NR	NR	NR	NR	NR	NR	NR	NR
ANKRD32	mRNA	None	None	None	None	10.71106269	10.2282313	9.995591485	12.35949776	9.886142545	9.594595994	9.051295915	17.24526824	10.1458957	9.78727434	8.224839068	10.74444908	9.475269751	14.15074484	1.110313458	1.514157404	9.875516339	-0.19557095	0.562145727	NR	NR	NR	NR	NR	NR	NR	NR	NR	NR	NR	NR	NR
TDRD10	mRNA	None	None	None	None	0.108318456	0.2205161	0.229359669	1.200665704	0.113321476	0.658175654	0.519151088	0.822205769	0.256507637	0.246948093	0.143363899	0.348209157	0.304388453	0.614796059	1.109728612	1.351117398	0.479117072	-0.191196525	0.897131881	NR	NR	NR	NR	NR	NR	NR	NR	NR	NR	NR	NR	NR
CXorf24	mRNA	None	None	None	None	0.9177758	2.076021924	2.850247791	0.434750801	1.280221458	0.442593887	1.466245379	2.683392723	2.12507668	1.859890164	1.169724347	1.529813899	2.046877117	3.027528699	1.108771061	1.601525799	1.385290317	-0.267952778	0.6310062	NR	NR	NR	NR	NR	NR	NR	NR	NR	NR	NR	NR	NR
CLEC18C	mRNA	None	None	None	None	0	0.13146369	0	0.036707348	0	0.224217384	0.051583171	0.196067688	0.050973513	0.058888594	0.0569789	0.138393102	0.207388961	0.056387551	1.108662083	0.998538476	0.102157403	-0.052422289	0.982322414	NR	NR	NR	NR	NR	NR	NR	NR	NR	NR	NR	NR	NR
AP001885.1	mRNA	None	None	None	None	0	0	0	0	0	0	0	0	0	0	0	0.216793682	0	0	1.108396841	1	0	-0.188348279	NA	NR	NR	NR	NR	NR	NR	NR	NR	NR	NR	NR	NR	NR
DNAI1	mRNA	None	None	None	None	0	0	0	0	0	0	0.040354181	0	0	0	0	0.054133356	0.162243065	0	1.108188211	1	0.00924879	-0.573228524	0.865864874	NR	NR	NR	NR	NR	NR	NR	NR	NR	NR	NR	NR	NR
THEM5	mRNA	None	None	None	None	0	0	0	0	0	0	0	0	0	0	0	0.216187387	0	0	1.108093694	1	0.026211332	0.255358726	0.963783827	NR	NR	NR	NR	NR	NR	NR	NR	NR	NR	NR	NR	NR
MBD3L3	mRNA	None	None	None	None	0	0	0	0	0	0	0	0	0	0.148551227	0.28746774	0.174553881	0.52315538	0	1.107425393	0.82101167	0.043601897	0.356653419	NA	NR	NR	NR	NR	NR	NR	NR	NR	NR	NR	NR	NR	NR
TNNI3K	mRNA	None	None	None	None	2.317133558	3.026902202	4.088692174	3.699003622	3.717041479	3.385809385	3.054042455	3.791301722	2.883815947	2.606122021	3.646109261	3.848568663	3.286724874	3.574546418	1.107008908	1.108681098	3.065063073	-0.078407108	0.796118678	NR	NR	NR	NR	NR	NR	NR	NR	NR	NR	NR	NR	NR
CRHR2	mRNA	None	None	None	None	0	0	0	0	0.156612072	0	0	0	0.283598088	0	0	0.213880249	0	0.174288795	1.106940125	1.174288795	0.020607259	-1.159490261	0.604156508	NR	NR	NR	NR	NR	NR	NR	NR	NR	NR	NR	NR	NR
ACMSD	mRNA	None	None	None	None	0	0	0	0	0	0	0	0	0	0	0.084325321	0	0.306923103	0	1.106796084	0.95954311	0.027986842	0.036062429	NA	NR	NR	NR	NR	NR	NR	NR	NR	NR	NR	NR	NR	NR
C15orf26	mRNA	None	None	None	None	0	0	0	0	0	0	0	0	0	0.07058688	0	0.165885049	0.124293507	0.067589002	1.106052867	1.031194597	0.278197037	1.908440516	0.145769388	NR	NR	NR	NR	NR	NR	NR	NR	NR	NR	NR	NR	NR
DOC2B	mRNA	None	None	None	None	0	0.200633501	0.166943759	1.260471877	0	0.342189684	0.157447461	0.19948599	0.280055879	0	0	0.211208833	0	0.086055943	1.105604417	1.086055943	0.018042721	-2.935953373	0.037946742	NR	NR	NR	NR	NR	NR	NR	NR	NR	NR	NR	NR	NR
WDR96	mRNA	None	None	None	None	0.117656253	0.047905222	0	0	0.123090569	0.040852282	0.075187399	0	0	0	0.08305219	0.075645438	0.226716917	0.041095121	1.105283087	0.999586209	0.043426657	-0.011714888	1	NR	NR	NR	NR	NR	NR	NR	NR	NR	NR	NR	NR	NR
LPHN3	mRNA	None	None	None	None	58.3932837	51.5390313	69.90500392	40.3407626	65.15003548	64.51774868	68.95378636	81.07694911	44.00233671	66.16368927	71.45858811	84.14221892	68.15341578	68.99017309	1.105093239	1.002564553	63.79262086	0.090221322	0.869278357	NR	NR	NR	NR	NR	NR	NR	NR	NR	NR	NR	NR	NR
LST1	mRNA	None	None	None	None	232.8405912	304.271896	253.9159389	362.3728169	263.9704376	379.4763406	255.5853744	251.6697114	327.4555297	182.8397561	224.4752827	212.7946449	237.4871413	249.1735598	1.104972316	1.222401017	291.2388939	-0.038816174	0.943371281	NR	NR	NR	NR	NR	NR	NR	NR	NR	NR	NR	NR	NR
AARD	mRNA	None	None	None	None	1.482653032	1.229720164	0.976719022	1.357844563	1.608583319	0.715003782	1.315943003	0.889226805	1.092327564	0.901387395	1.211328287	1.353381003	1.190411736	1.198756662	1.104815672	1.069248075	1.141737235	-0.164343164	0.816137931	NR	NR	NR	NR	NR	NR	NR	NR	NR	NR	NR	NR	NR
CXCR3	mRNA	None	None	None	None	4.273748028	5.662263344	8.790921061	14.86544044	5.038908547	8.361766243	6.556828027	3.432852675	4.176760306	4.639731374	5.62655155	3.707276808	7.84311397	3.613378518	1.10468598	0.752204812	6.535749	0.080847154	0.945955137	NR	NR	NR	NR	NR	NR	NR	NR	NR	NR	NR	NR	NR
LILRB1	mRNA	None	None	None	None	2.303121162	3.516542678	2.5648145	8.012711843	2.007914904	2.924768061	2.487058181	4.748238319	5.676193376	2.022504885	2.182715358	2.285122595	2.568277572	5.325670864	1.104457199	2.038822352	3.112501062	-0.12580376	0.915553184	NR	NR	NR	NR	NR	NR	NR	NR	NR	NR	NR	NR	NR
POM121L2	mRNA	None	None	None	None	0.284335946	0.413467687	0.206423702	0.207807526	0.042495554	0	0.097340829	0.493323462	0.230856873	0.37042214	0.179204873	0.391735302	0.423969631	0.532035051	1.104359547	1.201771901	0.293729192	0.196725657	0.881565934	NR	NR	NR	NR	NR	NR	NR	NR	NR	NR	NR	NR	NR
SCRG1	mRNA	None	None	None	None	0	0	0	0	0	0	0	0	0	0	0	0	0.208348109	0	1.104174055	1	0.115264438	1.449439112	0.538222597	NR	NR	NR	NR	NR	NR	NR	NR	NR	NR	NR	NR	NR
EDARADD	mRNA	None	None	None	None	7.811663389	8.56999549	10.95372581	12.91435549	5.175897065	8.626761914	13.51996856	12.25439899	9.194542268	6.332193944	10.45393385	5.812962257	12.92714426	13.52865093	1.104011787	1.546742478	7.666294434	-0.160353972	0.537584313	NR	NR	NR	NR	NR	NR	NR	NR	NR	NR	NR	NR	NR
PRR24	mRNA	None	None	None	None	6.035625179	13.72093343	6.219685957	17.4117869	8.945398671	11.5262028	7.63369274	4.174184733	11.72017118	10.54950449	7.367076647	7.545456602	12.43796705	4.391938751	1.103774965	0.541452242	9.443314532	0.10661355	0.869434974	NR	NR	NR	NR	NR	NR	NR	NR	NR	NR	NR	NR	NR
FOXJ1	mRNA	None	None	None	None	0.864035316	1.514706643	0.975764055	9.700265664	0.65284804	0.250006646	1.265356753	1.603207463	0.59109893	0.74416822	0.592970529	0.411495841	1.271834491	1.760449365	1.103739044	1.654380937	2.206940948	0.054854417	0.986727024	NR	NR	NR	NR	NR	NR	NR	NR	NR	NR	NR	NR	NR
XPNPEP2	mRNA	None	None	None	None	0	0	0	0	0.080780538	0.167563068	0	0	0.073139976	0	0	0.082739607	0.123989425	0	1.103364516	1	0.027224268	-0.143658146	0.978418707	NR	NR	NR	NR	NR	NR	NR	NR	NR	NR	NR	NR	NR
GPR113	mRNA	None	None	None	None	0.615671982	0.461776335	0.631245377	0.24866496	0.440705941	0.646941393	0.362379719	0.360749113	0.399022122	0.29550103	0.343101897	0.208335612	0.702452921	0.877147726	1.103155197	1.422834567	0.459376332	-0.15336594	0.797421745	NR	NR	NR	NR	NR	NR	NR	NR	NR	NR	NR	NR	NR
APBA2	mRNA	None	None	None	None	14.87300579	18.2100406	22.57985082	13.45927598	13.28468388	22.50187164	28.8609202	19.95198012	19.50423064	15.034672	24.14201847	15.14796911	28.24824643	18.62308944	1.102473633	0.953116397	16.48421189	-0.044634803	0.919724848	NR	NR	NR	NR	NR	NR	NR	NR	NR	NR	NR	NR	NR
HCLS1	mRNA	None	None	None	None	491.2830401	359.751867	520.255643	282.6201052	546.267082	424.7562907	610.7179185	551.5864425	364.9699421	451.3561921	558.6953496	490.928426	622.5614415	504.3373066	1.102206579	0.998639468	460.169462	0.090228033	0.729632798	NR	NR	NR	NR	NR	NR	NR	NR	NR	NR	NR	NR	NR
C8orf56	mRNA	None	None	None	None	0	0	0.215579592	0	0	0	0	0	0	0	0	0	0.20435757	0	1.102178785	1	0	-0.29521886	NA	NR	NR	NR	NR	NR	NR	NR	NR	NR	NR	NR	NR	NR
CACNA1D	mRNA	None	None	None	None	0.310666758	0.216367678	0.332373976	0.097592292	0.085530489	0.085159627	0.287345185	0.132387801	0.092928787	0.164020103	0.187555853	0.367939957	0.223176147	0.014277641	1.101863666	0.862636513	0.143298731	-0.253205617	0.80023137	NR	NR	NR	NR	NR	NR	NR	NR	NR	NR	NR	NR	NR
PHF15	mRNA	None	None	None	None	9.630026904	12.78496083	12.39187387	19.00389051	11.03529899	18.97369792	16.8985366	12.96884256	10.58362497	9.191650285	10.2207169	9.293515456	12.29572988	13.28719468	1.101664526	1.334480635	10.02679542	-0.291120148	0.572895587	NR	NR	NR	NR	NR	NR	NR	NR	NR	NR	NR	NR	NR
NANOG	mRNA	None	None	None	None	0.240352518	0.183492276	0	0.102469584	0.062863484	0.208636357	0.047998619	0	0.170752776	0.109592766	0.159058186	0.450716232	0.048244338	0.209876559	1.101518313	1.066604413	0.121066971	0.060947475	0.98153672	NR	NR	NR	NR	NR	NR	NR	NR	NR	NR	NR	NR	NR
ABI3	mRNA	None	None	None	None	0.419021394	0.670252882	0.253502792	0.561444894	0.876750368	0.519612358	0.382532381	1.514589575	1.360840517	0.109177052	0.581001063	0.577294129	0.384490677	0.731781544	1.100962345	1.287484672	1.113149839	0.612505696	0.505752689	NR	NR	NR	NR	NR	NR	NR	NR	NR	NR	NR	NR	NR
PRDM14	mRNA	None	None	None	None	0	0	0	0	0.225385973	0.374014493	0.086045306	0	0.102034011	0	0	0.115425988	0.086485798	0	1.100955893	1	0.011436968	-1.228495256	0.6310062	NR	NR	NR	NR	NR	NR	NR	NR	NR	NR	NR	NR	NR
FXYD2	mRNA	None	None	None	None	0	0	0	0.640739871	0	0	0.150067111	0	0.53385652	0	0	0.201308419	0	0.164044141	1.10065421	1.164044141	0.114455864	-0.65918252	0.731776006	NR	NR	NR	NR	NR	NR	NR	NR	NR	NR	NR	NR	NR
RP11-211G3.3	mRNA	None	None	None	None	0	0	0	0	0	0	0	0	0	0	0	0.201308419	0	0	1.10065421	1	0.019219675	0.207053918	NA	NR	NR	NR	NR	NR	NR	NR	NR	NR	NR	NR	NR	NR
C19orf55	mRNA	None	None	None	None	15.33001943	11.07992527	18.34990539	20.11429361	11.86378776	14.15780171	14.25866382	13.35447263	10.01228884	11.55421315	13.55748709	12.93910282	14.89368397	16.472997	1.100365766	1.288963573	12.03959664	-0.162344593	0.470722529	NR	NR	NR	NR	NR	NR	NR	NR	NR	NR	NR	NR	NR
AZI1	mRNA	None	None	None	None	10.9300193	8.816621506	10.9751318	10.02296488	8.594121184	12.59063326	10.07627315	8.487903481	14.12997425	8.995781849	9.735201069	7.587129615	13.2186466	12.6354631	1.100081762	1.315467111	9.416868551	-0.053678819	0.844300714	NR	NR	NR	NR	NR	NR	NR	NR	NR	NR	NR	NR	NR
NMBR	mRNA	None	None	None	None	0.186477341	0	0.157943099	0	0.292635555	0	0	0	0	0	0	0.199821651	0	0.081416294	1.099910826	1.081416294	0.006599767	-1.94374552	0.463713164	NR	NR	NR	NR	NR	NR	NR	NR	NR	NR	NR	NR	NR
NUPL1	mRNA	None	None	None	None	45.94716258	45.87792301	52.37516668	36.28823291	46.69421648	50.07700983	51.09920556	57.47024287	42.19467542	45.25708347	50.774106	53.5858605	52.20508466	53.33339949	1.099557659	1.108492099	49.11247132	-0.003313132	0.998880458	NR	NR	NR	NR	NR	NR	NR	NR	NR	NR	NR	NR	NR
ALOX5	mRNA	None	None	None	None	23.74659359	32.48568061	44.58158417	65.68709577	32.06961568	46.60916627	44.34123555	12.29742698	14.51816836	21.05761107	38.79207244	29.0655913	36.91755416	12.67909219	1.099167233	0.442333458	33.6000567	-0.062327171	0.960197858	NR	NR	NR	NR	NR	NR	NR	NR	NR	NR	NR	NR	NR
DCLK3	mRNA	None	None	None	None	0.04724744	0.216420624	0.120053306	0	0.346007958	0.041012817	0.226448575	0.549911651	0.290903852	0.086173055	0.104223194	0.253142323	0.151738555	0.536335934	1.097920469	1.4027927	0.14237686	-0.516518521	0.667607708	NR	NR	NR	NR	NR	NR	NR	NR	NR	NR	NR	NR	NR
CXorf31	mRNA	None	None	None	None	0	0	0	0	0	0	0	0	0	0	0	0	0.194551545	0	1.097275773	1	0	-0.50894619	NA	NR	NR	NR	NR	NR	NR	NR	NR	NR	NR	NR	NR	NR
CDX1	mRNA	None	None	None	None	0.092048968	0	0	0.078486546	0.096300533	0.159804953	0.110293582	0.139742009	0	0	0.081220379	0.098635988	0.18476368	0.080377443	1.097144585	1.038215322	0.065189363	-0.249156385	0.922702691	NR	NR	NR	NR	NR	NR	NR	NR	NR	NR	NR	NR	NR
MTRNR2L9	mRNA	None	None	None	None	0.239554383	0.243843941	0.405796879	0.408517261	0.501237876	0.415887083	0.191356924	0	0	0	0	0	0.192336537	0	1.096168269	1	0.077736631	-1.14048986	0.476762228	NR	NR	NR	NR	NR	NR	NR	NR	NR	NR	NR	NR	NR
NBPF24	mRNA	None	None	None	None	16.5980597	16.20189492	21.00086433	15.69277912	15.51182478	18.74397846	18.22829574	24.0144715	16.81646394	13.5626469	16.42857454	15.54738231	17.51947158	20.50103294	1.096139888	1.344183309	15.02856421	-0.181739373	0.215841729	NR	NR	NR	NR	NR	NR	NR	NR	NR	NR	NR	NR	NR
GPR158	mRNA	None	None	None	None	0.16327151	0.09233062	0.30730702	0.123746858	0.45550055	0.346443084	0.492704894	0.220326098	0.068736232	0.297785547	0.320142978	0.38878936	0.480661691	0.443548578	1.096076926	1.10281741	0.369729694	0.266495853	0.857609288	NR	NR	NR	NR	NR	NR	NR	NR	NR	NR	NR	NR	NR
LRRC4C	mRNA	None	None	None	None	0	0	0	0	0	0	0	0.031517212	0.058995491	0	0	0.066738657	0.125014005	0.054384639	1.095876331	1.054384639	0.008817054	-0.56614256	0.845827566	NR	NR	NR	NR	NR	NR	NR	NR	NR	NR	NR	NR	NR
POU4F2	mRNA	None	None	None	None	1.164475076	0.980959978	0.476140168	2.465136602	2.352501941	1.429082729	1.186790285	14.02064819	7.531044646	1.647812994	1.34636211	1.893221163	1.579741217	13.95502218	1.095869141	5.988985916	0.923061559	-1.12321211	0.330834611	NR	NR	NR	NR	NR	NR	NR	NR	NR	NR	NR	NR	NR
ORM1	mRNA	None	None	None	None	2.990845436	4.646716903	3.333150803	0.536879293	3.623037367	5.6022894	8.298973221	18.00261565	7.604459953	4.880704288	4.444638376	4.216934465	6.192900733	20.48056326	1.095758033	3.793362178	12.31778029	0.390427921	0.781111276	NR	NR	NR	NR	NR	NR	NR	NR	NR	NR	NR	NR	NR
GRM4	mRNA	None	None	None	None	0	0.066257158	0.027565733	0.943517954	0.340490282	0.197758114	0.051995411	0.032939102	0.061657056	0.059359217	0.028717131	0.104624329	0.182915567	0.08525728	1.095525026	1.039480459	0.097198877	-0.283883205	0.915670724	NR	NR	NR	NR	NR	NR	NR	NR	NR	NR	NR	NR	NR
C16orf93	mRNA	None	None	None	None	6.482339176	6.337091225	7.882300088	15.02204366	6.580307919	11.92244876	6.767439271	5.976060724	7.781766211	5.911462794	5.210078768	5.15808049	7.214331306	6.725225987	1.095329518	1.177487561	5.611824515	-0.344845577	0.427025568	NR	NR	NR	NR	NR	NR	NR	NR	NR	NR	NR	NR	NR
B3GNT8	mRNA	None	None	None	None	9.908189279	20.72009538	19.4102202	2.758636582	6.346426179	17.31848847	10.92982118	17.19072915	23.30384894	3.933871262	5.055242227	3.105717074	6.926990614	21.36480061	1.094966186	4.070355745	6.414025141	-1.148397869	0.000461264	NR	NR	NR	NR	NR	NR	NR	NR	NR	NR	NR	NR	NR
LAIR2	mRNA	None	None	None	None	1.400500983	3.869428503	4.066972212	2.047118193	2.511749865	6.07847642	2.397268593	3.442318862	1.895148343	2.189423794	1.941887864	1.500720766	3.212721231	4.018171538	1.094943851	1.636899841	2.810221229	-0.04647729	0.967985657	NR	NR	NR	NR	NR	NR	NR	NR	NR	NR	NR	NR	NR
PDZD9	mRNA	None	None	None	None	0	0	0	0	0	0	0	0	0	0	0	0	0.189815271	0	1.094907636	1	0	-0.936407882	NA	NR	NR	NR	NR	NR	NR	NR	NR	NR	NR	NR	NR	NR
OR2AG2	mRNA	None	None	None	None	0	0	0	0	0	0.615077154	0.188671841	0.23904729	0	0	0	0	0.189637708	0	1.094818854	1	0.027094168	-1.219937469	0.640749938	NR	NR	NR	NR	NR	NR	NR	NR	NR	NR	NR	NR	NR
ZNF208	mRNA	None	None	None	None	0	0.239749547	0	0	0	0	0	0	0	0	0	0	0.189107005	0	1.094553503	1	0.010780189	-0.006680232	NA	NR	NR	NR	NR	NR	NR	NR	NR	NR	NR	NR	NR	NR
OR2W3	mRNA	None	None	None	None	1.874928119	3.322206042	2.470271763	4.026299386	2.615369908	3.375593946	2.884458272	4.98994782	3.683551257	1.519831038	1.347999167	0.818521361	2.508944427	3.456296353	1.094423093	1.830916924	3.263318396	-0.083112433	0.887332749	NR	NR	NR	NR	NR	NR	NR	NR	NR	NR	NR	NR	NR
LILRA4	mRNA	None	None	None	None	0	0.132207569	0.110007693	0	0	0.394600681	0.415000407	0.131451416	0.184542995	0	0.114602623	0	0.312843688	0.623772782	1.093748614	1.535771085	0.267255477	0.363066635	0.826593112	NR	NR	NR	NR	NR	NR	NR	NR	NR	NR	NR	NR	NR
C3orf20	mRNA	None	None	None	None	0.037957054	0.038636728	0	0.032364491	0	0.065896721	0.030320234	0.076831495	0.071908515	0	0.033491807	0.040673258	0.182852715	0.099432648	1.093452142	1.081324886	0.035707361	-0.463948767	0.773358556	NR	NR	NR	NR	NR	NR	NR	NR	NR	NR	NR	NR	NR
KIAA0020	mRNA	None	None	None	None	172.4244538	77.18096744	120.6101408	78.6114113	183.1767448	111.2387748	134.2139208	208.1986545	109.7945742	157.834879	120.9925213	175.1461306	129.9224604	179.6289703	1.093442416	1.286405601	150.4968488	0.138160298	0.707363291	NR	NR	NR	NR	NR	NR	NR	NR	NR	NR	NR	NR	NR
C17orf85	mRNA	None	None	None	None	18.58600064	18.24192865	17.57249042	32.17705519	15.09640829	21.67481459	16.51979233	23.38706603	21.98302201	20.92119273	14.96202585	21.34113124	18.07259342	21.16493444	1.09319446	1.170171663	19.58131948	-0.038225364	0.919118363	NR	NR	NR	NR	NR	NR	NR	NR	NR	NR	NR	NR	NR
FUT7	mRNA	None	None	None	None	14.16838096	29.39121612	19.28336092	30.78526952	11.65378062	24.72476068	15.61069641	17.20751945	33.6445304	10.42560568	12.76027469	8.271719314	17.25967343	23.76253022	1.093128068	1.966381945	16.47817413	-0.351577724	0.456681224	NR	NR	NR	NR	NR	NR	NR	NR	NR	NR	NR	NR	NR
C12orf55	mRNA	None	None	None	None	6.733685965	1.398828996	6.75086398	0.846260207	7.523933352	2.186953392	6.952310877	8.205888046	1.506369021	7.853379469	8.528331315	11.14237717	6.951123391	6.639859216	1.093124617	0.831245721	7.166629366	0.545427991	0.238798634	NR	NR	NR	NR	NR	NR	NR	NR	NR	NR	NR	NR	NR
FAM27E2	mRNA	None	None	None	None	1.22659722	0.864388501	0.879074929	0.670430358	2.369079469	0.737127217	1.582770609	1.050432393	0.536250495	1.548796428	1.082301002	1.921005901	1.136338059	1.73018753	1.09204007	1.179067196	1.173511603	0.03830902	0.974938461	NR	NR	NR	NR	NR	NR	NR	NR	NR	NR	NR	NR	NR
HSD17B13	mRNA	None	None	None	None	0.38947383	0.509718737	0.989632892	0.28464777	0.058208982	0.144891467	0.533336794	0.619426418	0.816901647	0.710348531	0.049093763	0.298103256	0.714756138	0.631595247	1.091836347	1.182554352	0.53761319	-0.137980662	0.87481679	NR	NR	NR	NR	NR	NR	NR	NR	NR	NR	NR	NR	NR
IKZF1	mRNA	None	None	None	None	69.74183261	67.87612215	83.01608185	76.02411179	67.47857204	74.63338637	71.31992205	94.65648903	63.8012453	74.12859858	76.7823129	84.69980988	80.25054755	92.35454529	1.091814546	1.221031833	76.79301071	0.061262717	0.876558488	NR	NR	NR	NR	NR	NR	NR	NR	NR	NR	NR	NR	NR
UPP2	mRNA	None	None	None	None	0	0	0	0.096933182	0	0	0	0	0	0	0	0	0.182550842	0	1.091275421	1	0	-1.043278133	NA	NR	NR	NR	NR	NR	NR	NR	NR	NR	NR	NR	NR	NR
CAMKV	mRNA	None	None	None	None	2.361858757	3.373566949	3.516926697	17.54010896	1.594160294	2.248601313	2.677842093	8.404957542	3.464107001	1.771722166	1.0420055	0.775590192	2.477450134	8.648700147	1.091262467	4.008826762	3.311039243	-0.686454918	0.433738655	NR	NR	NR	NR	NR	NR	NR	NR	NR	NR	NR	NR	NR
TSPX	mRNA	None	None	None	None	4.628291906	1.889790546	3.632167844	1.716779405	4.076087588	2.519484951	3.780646829	3.863822158	2.37780667	5.079141227	3.853097791	4.847413333	5.080664431	3.79027589	1.09109193	0.876357694	3.616529336	0.153759526	0.779427252	NR	NR	NR	NR	NR	NR	NR	NR	NR	NR	NR	NR	NR
BAI1	mRNA	None	None	None	None	1.355299747	2.162010014	2.792690093	4.053262314	1.650687721	3.143076124	2.100602924	1.2078955	1.973583981	1.586434754	2.177541646	1.365581354	2.92341674	1.960644216	1.091086718	1.027292276	1.973718782	-0.186540563	0.843232094	NR	NR	NR	NR	NR	NR	NR	NR	NR	NR	NR	NR	NR
DUSP13	mRNA	None	None	None	None	0	0.230710515	0.095985169	0	0	0	0	0	0	0	0	0	0.181977298	0	1.090988649	1	0	-1.364684426	0.588976308	NR	NR	NR	NR	NR	NR	NR	NR	NR	NR	NR	NR	NR
FGF7	mRNA	None	None	None	None	0.230922188	0.070517152	0.136910983	0.059069489	0.338223253	0.280630592	0.239799942	0.093485112	0.065621288	0.273761408	0.183380966	0.494893937	0.185405807	0.100820983	1.090819878	0.896017255	0.312090229	0.495548853	0.436658828	NR	NR	NR	NR	NR	NR	NR	NR	NR	NR	NR	NR	NR
PIGR	mRNA	None	None	None	None	0.14751713	0.180190358	0.199911153	0.226407732	0.308661324	0	0.164972118	0.059719924	0.437831381	0.026905165	0.104130637	0.158073449	0.165816659	0.128812413	1.090497919	1.05940258	0.267762272	0.247890722	0.824224679	NR	NR	NR	NR	NR	NR	NR	NR	NR	NR	NR	NR	NR
FLT1	mRNA	None	None	None	None	0.30295987	0.507927894	0.150942233	0.607816478	0.186442942	0.170164979	0.526717766	0.180365297	0.135046709	1.413899845	1.383773283	1.756873476	1.47377464	0.357914489	1.090246871	0.566072116	1.971193007	1.821894875	0.000084	NR	NR	NR	NR	NR	NR	NR	NR	NR	NR	NR	NR	NR
AJAP1	mRNA	None	None	None	None	1.080126283	1.055488765	0.914848372	4.052317869	1.401218888	1.95020014	1.794642416	1.574177945	1.596088486	1.103203844	0.800571094	0.694452041	1.561006492	1.509071357	1.090088082	1.285459022	1.72716973	-0.163599252	0.934784145	NR	NR	NR	NR	NR	NR	NR	NR	NR	NR	NR	NR	NR
SLC39A2	mRNA	None	None	None	None	0	0.408278815	0	0	0.314716871	0.870422925	0	0	0	0.182886737	0	0.214899536	0.161018832	0	1.088429522	0.916217945	0.08021033	-0.985200264	0.618653941	NR	NR	NR	NR	NR	NR	NR	NR	NR	NR	NR	NR	NR
CA4	mRNA	None	None	None	None	0	0	0	0	0	0	0	0	0.207971931	0	0	0	0.176280617	0	1.088140309	1	0	-0.402073119	NA	NR	NR	NR	NR	NR	NR	NR	NR	NR	NR	NR	NR	NR
RP11-830F9.6	mRNA	None	None	None	None	0	0.141838584	0.177032248	0.118812691	0	0	0	0	0	0.127071966	0.122951158	0.447944562	0	0	1.08796418	0.888879754	0.13985076	0.273023873	0.904760032	NR	NR	NR	NR	NR	NR	NR	NR	NR	NR	NR	NR	NR
NCR1	mRNA	None	None	None	None	0	0	0	0	0	0	0	0	0	0	0	0	0.175821951	0	1.087910976	1	0	-0.295219059	0.966077677	NR	NR	NR	NR	NR	NR	NR	NR	NR	NR	NR	NR	NR
SLC2A7	mRNA	None	None	None	None	0.164061287	0	0	0	0	0	0.13105276	0	0	0	0	0.175801504	0	0.143258821	1.087900752	1.143258821	0	-0.829540584	NA	NR	NR	NR	NR	NR	NR	NR	NR	NR	NR	NR	NR	NR
TRGV1	mRNA	None	None	None	None	2.171959742	0	0.689854695	0	0.284034797	0.471338694	0.433742361	0	0.192877194	0	0.23955645	0	0.435962817	0.711210727	1.087698779	1.528169319	0.179582873	-1.034359065	0.479560653	NR	NR	NR	NR	NR	NR	NR	NR	NR	NR	NR	NR	NR
CATSPERG	mRNA	None	None	None	None	0.139266586	0.354400875	0.383358304	0.385928262	0.109274281	0.362668217	0.417174981	0.14094956	0.527672854	0.095251407	0.430091696	0.410389364	0.335448499	0.273618026	1.087312793	1.008669297	0.348090945	0.167707911	0.821569676	NR	NR	NR	NR	NR	NR	NR	NR	NR	NR	NR	NR	NR
RIPPLY1	mRNA	None	None	None	None	0	0	0	0	0	0	0	0	0	0	0	0	0.172971595	0	1.086485798	1	0	-0.508944311	NA	NR	NR	NR	NR	NR	NR	NR	NR	NR	NR	NR	NR	NR
AK8	mRNA	None	None	None	None	0.243716525	0	0.103211851	0.36366317	0	0.10577823	0.097340829	0	0	0.111126642	0	0	0.293517437	0	1.086395004	0.947361452	0.063649094	0.041699176	0.997358607	NR	NR	NR	NR	NR	NR	NR	NR	NR	NR	NR	NR	NR
KIAA1755	mRNA	None	None	None	None	0	0.099942259	0.033264109	0.150691971	0.061631442	0.102273678	0.031371939	0.059622388	0	0.035814964	0.051980284	0.126252224	0.141896437	0	1.086384627	0.957948344	0.039057631	-0.741874202	0.74018192	NR	NR	NR	NR	NR	NR	NR	NR	NR	NR	NR	NR	NR
IGSF11	mRNA	None	None	None	None	0	0	0.060668072	0.366448675	0	0	0.085825616	0	0.067848999	0	0	0	0.172529966	0	1.086264983	1	0.072789003	-0.403471616	0.87203686	NR	NR	NR	NR	NR	NR	NR	NR	NR	NR	NR	NR	NR
CTAGE6	mRNA	None	None	None	None	1.047243136	0.479697973	0.842647066	0.380244964	0.712148629	0.545431338	1.003850009	0.794923952	0.49681944	0.955016185	0.693034525	0.785528663	1.177153851	0.640119153	1.086246554	0.899175633	0.741659899	0.15859612	0.742679939	NR	NR	NR	NR	NR	NR	NR	NR	NR	NR	NR	NR	NR
TDRD12	mRNA	None	None	None	None	0	0.065330837	0	0	0	0	0	0.064957182	0	0	0	0.068774407	0.103061876	0.1120871	1.085918142	1.1120871	0.024896826	0.421391848	0.910230971	NR	NR	NR	NR	NR	NR	NR	NR	NR	NR	NR	NR	NR
IGLV5-52	mRNA	None	None	None	None	3.997208232	2.373457255	3.10343603	6.532503591	7.318205245	5.493769604	3.19298466	5.731143013	4.417345768	2.126359916	8.229617363	6.067935039	5.348884161	8.435071812	1.085856578	1.527207699	4.785383669	-0.0742778	0.901219512	NR	NR	NR	NR	NR	NR	NR	NR	NR	NR	NR	NR	NR
PAK7	mRNA	None	None	None	None	0.132055607	0.02688405	0.089479061	0.090078911	0.221048001	0.137555958	0.126583806	0.160381728	0.100070176	0.16859632	0.116520658	0.226408799	0.254463652	0.253684998	1.085665406	1.097261112	0.315989239	0.934807428	0.309364633	NR	NR	NR	NR	NR	NR	NR	NR	NR	NR	NR	NR	NR
ADRA2B	mRNA	None	None	None	None	0.077025723	0.039202488	0	0	0	0	0.123056863	0.038978272	0.255365169	0.070242344	0	0	0.247373654	0.201777296	1.085560664	1.161001561	0.074105487	-0.349130939	0.817195183	NR	NR	NR	NR	NR	NR	NR	NR	NR	NR	NR	NR	NR
MAGEH1	mRNA	None	None	None	None	6.999218316	6.420889986	5.562278103	5.37853099	7.955307237	7.12573128	7.799792038	8.48307004	7.448412937	5.752420044	7.624486605	6.574145991	8.117233756	8.526253168	1.085483584	1.239033752	6.302656138	-0.040385149	0.934126234	NR	NR	NR	NR	NR	NR	NR	NR	NR	NR	NR	NR	NR
IL22RA2	mRNA	None	None	None	None	0	0	0	0	0	0	0	0	0	0	0	0.096974378	0.072660469	0	1.084817424	1	0.009428359	-0.953383919	0.862695957	NR	NR	NR	NR	NR	NR	NR	NR	NR	NR	NR	NR	NR
ATP5L2	mRNA	None	None	None	None	0	0	0	0	0	0.411462752	0.126214141	0.159913362	0	0	0	0.16931071	0	0	1.084655355	1	0.054024765	-0.659259256	0.764333925	NR	NR	NR	NR	NR	NR	NR	NR	NR	NR	NR	NR	NR
C6ORF165	mRNA	None	None	None	None	0.574886885	0.585181043	0.876454736	3.578339607	0.360863881	0.299415974	0.688832642	2.909170687	0.544553099	0.209703463	1.166692274	0.554423187	1.10777437	2.509964996	1.084647015	2.079119434	1.122849711	-0.120390246	0.900292987	NR	NR	NR	NR	NR	NR	NR	NR	NR	NR	NR	NR	NR
STC1	mRNA	None	None	None	None	0.32512274	0.198566712	0.08261201	0.110887765	0.10204186	0	0.155825545	0.065810341	0	0.059298069	0.315563029	0.209033105	0.36545428	0	1.08405809	0.842154517	0.09763725	0.466525305	0.840517144	NR	NR	NR	NR	NR	NR	NR	NR	NR	NR	NR	NR	NR
EMID1	mRNA	None	None	None	None	1.278137837	2.247224469	2.01749958	1.684264216	0.303902854	2.319819296	0.881756502	2.057973852	2.201267565	1.112596053	1.23030372	1.494110531	1.212791176	2.130686531	1.083815412	1.441749382	1.497306826	-0.293465581	0.735791343	NR	NR	NR	NR	NR	NR	NR	NR	NR	NR	NR	NR	NR
HTR2B	mRNA	None	None	None	None	0.112417774	0	0.190431839	0.239635571	0	0	0.359198927	0	0	0	0.247982523	0.120462384	0.315908052	0	1.083803104	0.889686632	0.084718123	-0.221126322	0.929674272	NR	NR	NR	NR	NR	NR	NR	NR	NR	NR	NR	NR	NR
RP11-598P20.5	mRNA	None	None	None	None	77.40874979	83.12651704	76.89166939	61.16546003	79.92410915	83.02521391	70.57538217	83.67652784	87.4325015	74.84192049	70.6268555	79.69099126	78.09542589	79.09508058	1.083527113	1.08626494	79.62041787	0.001277746	1	NR	NR	NR	NR	NR	NR	NR	NR	NR	NR	NR	NR	NR
AC006547	lincRNA	None	None	None	None	0	0	0.352314589	0	0	0	0.332273802	0	0.394016015	0	0	0	0.166987405	0	1.083493703	1	0.029443441	-0.772298638	0.843183894	NR	NR	NR	NR	NR	NR	NR	NR	NR	NR	NR	NR	NR
ZCCHC12	mRNA	None	None	None	None	0.452694433	0.115200141	0.191712197	0.771989589	0	0	0	0.114541261	0	0.154810221	0	0.242544613	0.090866297	0	1.082884649	0.928155984	0.187479321	0.111675361	0.966223757	NR	NR	NR	NR	NR	NR	NR	NR	NR	NR	NR	NR	NR
RP11-1070N10.3	mRNA	None	None	None	None	0.254270211	0	1.938262436	0.21680624	0.532028924	0.662152546	0.406223963	0.128671477	0.72256109	1.159387726	0.448716009	1.498561766	0.408303544	0.333044298	1.082802934	0.738916836	0.852305147	0.534795115	0.537211848	NR	NR	NR	NR	NR	NR	NR	NR	NR	NR	NR	NR	NR
CCDC19	mRNA	None	None	None	None	0.753907036	0.976699565	0.928794595	0.759704603	0.430215571	0.594930762	1.094952213	1.387304849	1.038730601	0.187503585	1.693281748	0.881298095	1.320669119	1.25678117	1.082762084	1.163053854	0.92599185	-0.098008585	0.919743486	NR	NR	NR	NR	NR	NR	NR	NR	NR	NR	NR	NR	NR
GPR84	mRNA	None	None	None	None	4.553933627	5.408057915	3.999959087	2.372920403	3.79377138	7.540002252	2.694591819	4.011507347	5.431999005	3.07621112	5.80408313	5.51238124	4.26570832	3.534674554	1.08251572	0.833557338	5.827135001	0.221954575	0.776597798	NR	NR	NR	NR	NR	NR	NR	NR	NR	NR	NR	NR	NR
UPB1	mRNA	None	None	None	None	0	0	0.233466109	0.141018731	0	0.095708512	0.264222966	0.50215589	0.365540185	0.201095548	0.437792028	0.590739116	0.265575602	0.481387173	1.082393484	1.1227361	0.315372113	0.093253515	0.96089747	NR	NR	NR	NR	NR	NR	NR	NR	NR	NR	NR	NR	NR
IL9R	mRNA	None	None	None	None	0.372771142	2.150194755	1.420788336	1.907084025	1.494956766	3.613326035	0.99256987	1.823500256	2.118611701	0.623227959	0.438558068	0.266297751	1.047533687	1.247768819	1.082319734	1.468272962	0.887457001	-0.824096017	0.067895593	NR	NR	NR	NR	NR	NR	NR	NR	NR	NR	NR	NR	NR
ST20-MTHFS	mRNA	None	None	None	None	3.674189756	8.227958837	6.597388033	11.65415569	7.226519765	8.547472065	4.34373534	7.585925035	9.675294879	6.299160016	7.002633833	5.354475856	9.203941418	11.80659483	1.082122622	1.673868431	7.473797103	-0.119094689	0.748790843	NR	NR	NR	NR	NR	NR	NR	NR	NR	NR	NR	NR	NR
CLEC4M	mRNA	None	None	None	None	0	0.132891166	0.055288251	0.083488339	0	0.453304018	0.156429833	0.132131103	0.247329598	0.178584076	0.057597595	0.419687459	0	0	1.082062111	0.894381716	0.127272386	0.220073185	0.892660805	NR	NR	NR	NR	NR	NR	NR	NR	NR	NR	NR	NR	NR
FABP2	mRNA	None	None	None	None	0	0	0	0.086879982	0	0	0	0	0	0	0	0	0.163618006	0	1.081809003	1	0	-0.615809654	NA	NR	NR	NR	NR	NR	NR	NR	NR	NR	NR	NR	NR	NR
BAI3	mRNA	None	None	None	None	0.420117005	0.406257801	0.765038526	0.340306434	0.615329959	0.474083595	0.855757078	0.403934235	0.298462214	0.498054448	0.630180944	0.742797921	0.640887102	0.807064419	1.081659338	1.155325091	0.606021114	0.257275194	0.665208874	NR	NR	NR	NR	NR	NR	NR	NR	NR	NR	NR	NR	NR
TNFRSF9	mRNA	None	None	None	None	0.131300218	0.534605334	0.166813538	0.111954548	0	0.569871276	0.471973941	0.265773846	0.559674854	0.478948315	0.231708267	0.562784223	0.36897009	0.057325878	1.081566117	0.780125291	0.363684417	0.14538289	0.914528616	NR	NR	NR	NR	NR	NR	NR	NR	NR	NR	NR	NR	NR
GPR64	mRNA	None	None	None	None	0.157707883	0.107021243	0.133575862	0	0.274986842	0.114081039	0.188966456	0.133011427	0.199181945	0.071909557	0.16234775	0.225324602	0.189933832	0.091807339	1.081011765	0.977333574	0.080758625	-0.458382936	0.728883431	NR	NR	NR	NR	NR	NR	NR	NR	NR	NR	NR	NR	NR
KIAA1199	mRNA	None	None	None	None	0	0	0.059190411	0.074484015	0.01827791	0.045496643	0.027911735	0.088410446	0.033098218	0.031864711	0.061662745	0.093605908	0.168327741	0.061022786	1.080441359	1.013622041	0.076632749	0.667173744	0.681065405	NR	NR	NR	NR	NR	NR	NR	NR	NR	NR	NR	NR	NR
BEND5	mRNA	None	None	None	None	2.207083217	2.021943731	1.121616899	5.959328869	2.001154248	1.468813325	1.527956043	0.744584945	1.393751287	1.006356653	1.817613625	1.497847258	1.71298327	0.963615932	1.080195405	0.814107807	1.704592497	-0.177707371	0.877076602	NR	NR	NR	NR	NR	NR	NR	NR	NR	NR	NR	NR	NR
OTOR	mRNA	None	None	None	None	0	0	0	0	0	0	0	0	0	0	0	0.09159056	0.06862651	0	1.080108535	1	0.02499847	-0.177666335	NA	NR	NR	NR	NR	NR	NR	NR	NR	NR	NR	NR	NR	NR
MIA	mRNA	None	None	None	None	0	0	0.175004055	0	0	0	0.330098523	0	0	0	0.364627657	0.221406314	0.331788396	0.541265119	1.079744924	1.303600687	0.054606355	-0.566572354	0.869029221	NR	NR	NR	NR	NR	NR	NR	NR	NR	NR	NR	NR	NR
VAX2	mRNA	None	None	None	None	1.100655275	3.361092165	2.423813794	4.223185199	1.957537111	4.01274834	2.637622463	1.336747445	2.606448571	2.910801075	2.427936994	2.476778039	3.446462807	1.63386248	1.079646224	0.717797108	2.163866714	-0.086479689	0.938255668	NR	NR	NR	NR	NR	NR	NR	NR	NR	NR	NR	NR	NR
GABRD	mRNA	None	None	None	None	0.131986576	0.268699963	0.223580717	1.350477344	0.414248344	0.34371013	0	0.26716315	0.125022332	0.060181496	0.349379245	0.070715765	0.529855488	0.115251085	1.079271922	0.925688293	0.43491814	0.186639494	0.945511663	NR	NR	NR	NR	NR	NR	NR	NR	NR	NR	NR	NR	NR
GBP6	mRNA	None	None	None	None	0	0	0	0	0	0	0	0	0	0	0	0.090578679	0.067868333	0	1.079223506	1	0.003711327	-0.647877667	0.864852417	NR	NR	NR	NR	NR	NR	NR	NR	NR	NR	NR	NR	NR
MTERFD3	mRNA	None	None	None	None	6.751286764	3.376503665	5.652117062	2.02976884	6.083261476	3.319768822	4.67597058	8.215246222	4.76856816	3.879092713	3.959901444	4.850817276	3.75992661	6.542698988	1.078437868	1.533225626	4.656510932	-0.204099766	0.552986751	NR	NR	NR	NR	NR	NR	NR	NR	NR	NR	NR	NR	NR
C9orf96	mRNA	None	None	None	None	0	0.045488764	0.113551304	0.076208353	0.374021042	0.038791592	0.249881661	0.045228593	0.08466114	0	0	0.047886463	0.107640377	0.078044363	1.07776342	1.078044363	0.151489262	0.446389003	0.734138964	NR	NR	NR	NR	NR	NR	NR	NR	NR	NR	NR	NR	NR
AC008394.1	mRNA	None	None	None	None	0	0.132753881	0	0	0	0	0	0	0	0	0.115076187	0.279502598	0	0	1.077740184	0.945592415	0.037610948	-0.35414842	0.901406975	NR	NR	NR	NR	NR	NR	NR	NR	NR	NR	NR	NR	NR
MMP10	mRNA	None	None	None	None	0	0	0	0	0	0	0	0	0	0	0	0.153901317	0	0	1.076950659	1	0	-0.188353721	0.964703688	NR	NR	NR	NR	NR	NR	NR	NR	NR	NR	NR	NR	NR
KDM5DX	mRNA	None	None	None	None	21.75127633	21.88553858	24.52854753	22.45707349	17.9905158	24.88452995	24.80235301	25.71487327	23.74062241	21.51251408	22.87978201	20.95686613	26.99278715	24.48509488	1.076679912	1.098677885	21.29098808	-0.021126203	0.927864837	NR	NR	NR	NR	NR	NR	NR	NR	NR	NR	NR	NR	NR
C8orf12	mRNA	None	None	None	None	0	0	0	0	0	0	0	0	0	0	0	0.153204142	0	0	1.076602071	1	0	-0.081482936	NA	NR	NR	NR	NR	NR	NR	NR	NR	NR	NR	NR	NR	NR
CCL18	mRNA	None	None	None	None	0.190702659	0	0.16152187	0.16260468	0.199510846	0.082769068	0	0	0.180640273	0	0	0	0.153113829	0	1.076556915	1	0.081201353	-0.070991439	0.98893862	NR	NR	NR	NR	NR	NR	NR	NR	NR	NR	NR	NR	NR
LHFPL1	mRNA	None	None	None	None	0.226110734	0	0.446861101	0	0	0	0.060206029	0	0	0.137465315	0.133007462	0.323054944	0.121028483	0	1.076464537	0.880873808	0.127107713	0.670349986	0.718306072	NR	NR	NR	NR	NR	NR	NR	NR	NR	NR	NR	NR	NR
ZFTRAF1	mRNA	None	None	None	None	19.30006942	31.0863747	25.09718677	30.73477042	15.67810774	34.0978788	28.0226039	22.9803555	34.1437731	14.59796346	21.03658935	15.63254011	22.87922668	21.46263846	1.076451393	1.193724213	17.66321164	-0.450197209	0.011222113	NR	NR	NR	NR	NR	NR	NR	NR	NR	NR	NR	NR	NR
HAO1	mRNA	None	None	None	None	0	0	0	0	0	0	0	0	0	0	0	0.152255777	0	0	1.076127889	1	0	-0.295213051	NA	NR	NR	NR	NR	NR	NR	NR	NR	NR	NR	NR	NR	NR
PTPN7	mRNA	None	None	None	None	283.6166152	307.9021556	315.8699917	201.2107665	198.57947	317.7162045	280.6675078	384.7602681	413.9103237	232.475846	255.2673912	224.7748768	300.1724166	354.9213812	1.075966452	1.453501975	247.274795	-0.196801852	0.343966123	NR	NR	NR	NR	NR	NR	NR	NR	NR	NR	NR	NR	NR
SLAMF1	mRNA	None	None	None	None	0.504224304	0.417018183	0.453761139	0.429932295	0.230787135	0.191488698	0.151041087	1.243899223	1.134345156	0.402341691	0.750781635	0.810459856	0.581954858	0.798026015	1.075890272	1.140473003	0.776804426	0.557801971	0.470226394	NR	NR	NR	NR	NR	NR	NR	NR	NR	NR	NR	NR	NR
PROK1	mRNA	None	None	None	None	0.188707265	0.096043167	0.079915903	0	0	0.163806048	0	0.095493854	0.178750165	0	0	0	0.151511741	0	1.075755871	1	0.035811485	-0.708347588	0.841116496	NR	NR	NR	NR	NR	NR	NR	NR	NR	NR	NR	NR	NR
KRTAP5-8	mRNA	None	None	None	None	0.213432223	0.543135068	0.27116013	0.636948511	0	0.370536758	1.022942676	0.756040098	0.202170516	0.097318006	0.188324175	0.114352711	0.342726475	0.559109024	1.075006056	1.364263433	0.372232134	0.145714645	0.9321662	NR	NR	NR	NR	NR	NR	NR	NR	NR	NR	NR	NR	NR
FTCD	mRNA	None	None	None	None	0	0	0.113873778	0.171955748	0	0.116705268	0.214792543	0.340177786	0	0.061303089	0	0	0.21589213	0.117399002	1.074995784	1.084167591	0.025336267	-2.159120305	0.172520467	NR	NR	NR	NR	NR	NR	NR	NR	NR	NR	NR	NR	NR
CLDN22	mRNA	None	None	None	None	0	0	0	0	0	0	0	0	0	0	0	0.149866238	0	0	1.074933119	1	0.00989965	0.35666366	0.943371281	NR	NR	NR	NR	NR	NR	NR	NR	NR	NR	NR	NR	NR
RIMBP3B	mRNA	None	None	None	None	3.850765611	4.529974634	4.433340173	4.977524784	2.725955869	4.323402595	3.591743246	3.943974656	4.193625791	1.577084947	1.586979442	1.531929493	2.017970352	4.107485512	1.074715462	1.978087463	2.085118568	-0.804829958	0.013626019	NR	NR	NR	NR	NR	NR	NR	NR	NR	NR	NR	NR	NR
LAPTM5	mRNA	None	None	None	None	825.562704	1123.890657	1157.491149	665.8644831	853.5341463	1136.482826	1096.548686	946.9866464	1093.468795	715.8291383	1093.342427	878.1285145	1065.684924	932.581864	1.074339657	1.030914886	858.7832458	-0.096909145	0.548910061	NR	NR	NR	NR	NR	NR	NR	NR	NR	NR	NR	NR	NR
MGAM	mRNA	None	None	None	None	0.055038762	0.182079002	0.058271105	0.058661743	0.115161792	0.167216071	0.241808411	0.125333732	0.247639602	0.037643771	0.06070504	0.176931999	0.077332914	0.120150041	1.074304187	1.067649034	0.330629743	0.729374258	0.593851272	NR	NR	NR	NR	NR	NR	NR	NR	NR	NR	NR	NR	NR
SLA	mRNA	None	None	None	None	10.80427102	13.16000356	14.92083458	16.64473774	13.83217323	19.23402351	12.72631796	11.49084443	8.222040884	5.477476353	9.016204252	6.828717966	8.880513248	8.570842352	1.07369796	1.160546585	8.967886378	-0.740372272	0.059249324	NR	NR	NR	NR	NR	NR	NR	NR	NR	NR	NR	NR	NR
CYP2C9	mRNA	None	None	None	None	0	0	0	0	0	0.118664046	0	0.138354929	0	0	0	0.14648539	0	0	1.073242695	1	0.003002571	-0.754742417	NA	NR	NR	NR	NR	NR	NR	NR	NR	NR	NR	NR	NR	NR
GPR142	mRNA	None	None	None	None	0	0.277550231	0.076981625	0.387488475	0	0	0.145205326	0.0919876	0.172186984	0	0	0	0.145948675	0.158729536	1.072974338	1.158729536	0.041599577	-1.439710486	0.45265744	NR	NR	NR	NR	NR	NR	NR	NR	NR	NR	NR	NR	NR
C3orf14	mRNA	None	None	None	None	7.700059404	9.879449696	8.675534365	11.32937154	12.02736281	9.69954861	10.95707031	7.466887936	9.363161839	14.63176911	10.90236695	15.12057518	12.42215753	10.44521399	1.072949325	0.831347239	11.5880937	0.261592295	0.22335418	NR	NR	NR	NR	NR	NR	NR	NR	NR	NR	NR	NR	NR
RAB6C	mRNA	None	None	None	None	6.113269041	3.424592812	6.220350509	1.714192596	7.339950226	3.38339077	6.161481502	6.062571784	2.176371851	5.312987509	6.697381742	7.034345539	5.995374255	5.302299016	1.072756865	0.899662086	4.57575151	0.066473636	0.908942645	NR	NR	NR	NR	NR	NR	NR	NR	NR	NR	NR	NR	NR
MROH7	mRNA	None	None	None	None	4.53059469	3.791231055	6.944871408	1.682682778	3.954724908	5.645790762	4.040908848	6.667035237	4.923421819	3.700698232	6.572770765	5.807894152	5.355950058	7.014241414	1.072544707	1.3059456	5.495119273	0.152704993	0.824224679	NR	NR	NR	NR	NR	NR	NR	NR	NR	NR	NR	NR	NR
NHP2L1	mRNA	None	None	None	None	100.2905662	108.2423743	81.74296203	148.7539638	101.5835426	125.4080796	94.73937428	103.7978165	141.6229352	95.67124035	73.74369964	92.61633807	89.15483108	99.01586465	1.072083735	1.166944546	99.56370314	-0.098493776	0.657873491	NR	NR	NR	NR	NR	NR	NR	NR	NR	NR	NR	NR	NR
ATAD3C	mRNA	None	None	None	None	1.079577683	1.631713423	1.607098655	2.47794813	0.752960862	2.044625482	1.541814157	1.589271126	2.391264032	0.954669717	1.183504463	1.016610125	1.418376046	1.828248357	1.07172535	1.366906386	1.351418415	-0.260653531	0.425345084	NR	NR	NR	NR	NR	NR	NR	NR	NR	NR	NR	NR	NR
RAX	mRNA	None	None	None	None	0.078977266	0.241174396	0.13378477	0.808089821	0.247875221	0.205667025	0.220805659	0	0	0.072022021	0.139372849	0.084628876	0.285346323	0.103444788	1.071710544	0.997962691	0.196526681	-0.192570878	0.946015918	NR	NR	NR	NR	NR	NR	NR	NR	NR	NR	NR	NR	NR
HIST1H2AH	mRNA	None	None	None	None	0.55249523	0	0	0.942182042	0	0.479589699	0	0.559171889	0	0	0.487499997	0	0.665391826	0	1.071514303	0.804020101	0.240012198	0.64691974	0.737232483	NR	NR	NR	NR	NR	NR	NR	NR	NR	NR	NR	NR	NR
AGAP7	mRNA	None	None	None	None	4.277728562	3.823311782	4.992894622	3.656294699	4.038693119	5.751013753	5.375627169	3.484657543	2.79499625	4.091297231	5.017321766	4.080737937	5.821995175	2.960928955	1.071486304	0.713127159	3.766471569	-0.080535488	0.825780769	NR	NR	NR	NR	NR	NR	NR	NR	NR	NR	NR	NR	NR
MGAT4C	mRNA	None	None	None	None	0.556146079	0.283052328	0.134584616	0	0.166238112	0.068965542	0.72984181	0.120614327	0.22577192	0.434715675	0.315463733	0.468241609	0.478420492	0.138750991	1.071443591	0.828128512	0.178078051	-0.186197953	0.922702691	NR	NR	NR	NR	NR	NR	NR	NR	NR	NR	NR	NR	NR
GGT5	mRNA	None	None	None	None	0.506195509	0.051525965	0.600234438	0.215806532	0.529575703	0.087879909	0.121305251	0.204925063	0.191794483	0.784748364	0.71463512	1.139079555	0.609631244	0.486212626	1.071248926	0.84941398	1.4547302	1.839612029	0.002276535	NR	NR	NR	NR	NR	NR	NR	NR	NR	NR	NR	NR	NR
FRMPD2	mRNA	None	None	None	None	0.227377715	0.282882395	0.23538168	0.215417847	0.343604232	0.26316489	0.282535798	0.409111952	0.071793392	0.18431411	0.289797627	0.406081422	0.2434133	0.176486152	1.070887253	0.951037202	0.22433217	-0.125916191	0.899173115	NR	NR	NR	NR	NR	NR	NR	NR	NR	NR	NR	NR	NR
OR2AE1	mRNA	None	None	None	None	0	0.119986701	0	0.502541075	0	0.20464285	0	0.119300445	0.223312531	0	0.104009103	0.25262233	0	0	1.070633357	0.95056623	0.115052985	-0.248688051	0.939866977	NR	NR	NR	NR	NR	NR	NR	NR	NR	NR	NR	NR	NR
CCDC11	mRNA	None	None	None	None	0.553706842	0.634074459	0.937960331	0.295077572	0.796512053	0.360481073	0.939894013	0.560398143	0.196683981	0.378707899	0.061071134	0.444997558	0.166712755	0.48349852	1.070470021	1.216092523	0.386072701	-0.068072873	0.962870586	NR	NR	NR	NR	NR	NR	NR	NR	NR	NR	NR	NR	NR
RASGEF1A	mRNA	None	None	None	None	0.309424412	0.472447636	0.262077151	2.506423612	0.768825805	0.436464829	0.71061191	0.313163668	0	0.282174513	0.341279869	0.248675106	0.55897806	0.033773794	1.070212307	0.788101216	0.292786196	-0.569122023	0.682775905	NR	NR	NR	NR	NR	NR	NR	NR	NR	NR	NR	NR	NR
CXorf48	mRNA	None	None	None	None	0	0.08893132	0	0	0	0	0	0	0.165513994	0	0	0	0.140292533	0	1.070146267	1	0.040759519	-0.038562511	1	NR	NR	NR	NR	NR	NR	NR	NR	NR	NR	NR	NR	NR
EVI2A	mRNA	None	None	None	None	44.11793226	38.27537067	62.25938624	31.94604982	59.57629857	26.39496686	47.87431305	40.80421575	33.81780139	35.0333311	56.47543312	55.7117803	42.34288856	34.73079049	1.070003114	0.764223349	45.39824725	0.001243715	1	NR	NR	NR	NR	NR	NR	NR	NR	NR	NR	NR	NR	NR
GJA9	mRNA	None	None	None	None	8.179114278	11.62336465	7.467379599	11.91016006	10.94615378	11.71009952	7.254737863	6.127836992	11.11823019	8.766522259	6.842022465	9.674999495	7.163949354	6.446375729	1.069875401	0.845768443	8.01087462	-0.176177518	0.492274527	NR	NR	NR	NR	NR	NR	NR	NR	NR	NR	NR	NR	NR
GAS2	mRNA	None	None	None	None	0	0.337285452	0	0	0	0.095875981	0.044114216	0	0	0.201447421	0	0.355063668	0	0.04822295	1.069779657	0.952303416	0.121488112	0.66948352	0.746878406	NR	NR	NR	NR	NR	NR	NR	NR	NR	NR	NR	NR	NR
UTY	mRNA	None	None	None	None	14.03389429	15.56537159	14.91303532	9.344832348	13.95112089	14.22680396	13.55444877	20.93145549	15.44908507	13.59899103	15.65924148	16.5783404	14.85799746	17.95458452	1.069681014	1.212773916	14.05774471	-0.066304247	0.824224679	NR	NR	NR	NR	NR	NR	NR	NR	NR	NR	NR	NR	NR
RNASE3	mRNA	None	None	None	None	39.626953	22.84546793	39.05823145	28.48088726	36.13751046	22.9826711	38.09703734	28.92588414	28.31812251	28.46200251	43.01036432	37.57757157	38.99596569	28.47806285	1.069429782	0.80242584	32.79612728	0.146334559	0.68268621	NR	NR	NR	NR	NR	NR	NR	NR	NR	NR	NR	NR	NR
NXPH1	mRNA	None	None	None	None	0	0	0	0	0	0	0	0	0	0	0	0	0.138803636	0	1.069401818	1	0.054954221	1.384894845	0.864272079	NR	NR	NR	NR	NR	NR	NR	NR	NR	NR	NR	NR	NR
FAM47C	mRNA	None	None	None	None	0	0	0.06464781	0.065081196	0.19963147	0	0.182911304	0.077249563	0	0.104407982	0.033674048	0.163578304	0.122565121	0.199947393	1.069249633	1.122452157	0.02446153	-1.141641252	0.565338936	NR	NR	NR	NR	NR	NR	NR	NR	NR	NR	NR	NR	NR
SLC28A3	mRNA	None	None	None	None	0.077498564	0	0.043759966	0	0	0	0	0	0.024469789	0	0	0.138407262	0	0.022557328	1.069203631	1.022557328	0.041918038	0.657181134	0.765499008	NR	NR	NR	NR	NR	NR	NR	NR	NR	NR	NR	NR	NR
CD72	mRNA	None	None	None	None	1.612960275	1.199808052	1.471238023	1.851376138	1.427850599	2.261730882	1.33799394	0.188359867	0.411344975	1.41433908	1.532690408	1.196573286	2.091978822	1.191758515	1.069035897	0.886090742	1.501949538	0.227066687	0.700339712	NR	NR	NR	NR	NR	NR	NR	NR	NR	NR	NR	NR	NR
NOXRED1	mRNA	None	None	None	None	0.611850533	0.553605846	0.403065344	0.231867094	0.142246829	0.6491377	0.217221538	0.275219766	0.386377578	0.371978033	0.179957592	0.291393124	0.436667118	0.356179847	1.069016089	1.062863682	0.32881035	-0.071984501	0.959318657	NR	NR	NR	NR	NR	NR	NR	NR	NR	NR	NR	NR	NR
ZNF80	mRNA	None	None	None	None	0	0	0.036382265	0	0	0.037286916	0.06862545	0	0.040688622	0	0	0	0.137953528	0	1.068976764	1	0.031422731	1.114964034	0.661960971	NR	NR	NR	NR	NR	NR	NR	NR	NR	NR	NR	NR	NR
GPR82	mRNA	None	None	None	None	0.07539275	0.306971053	0.38313817	0	1.261999932	1.636104006	0.481792052	0	0.035707334	0.068753181	0.066523589	0.040393926	0.242129244	0	1.068958929	0.936646728	0.141504675	-1.545032344	0.123248231	NR	NR	NR	NR	NR	NR	NR	NR	NR	NR	NR	NR	NR
NTSR1	mRNA	None	None	None	None	8.249320716	20.30838804	11.64505445	22.56049427	7.63944993	43.76023873	12.69105794	12.36890383	16.81467157	6.352614197	7.386710385	6.384185683	8.43860263	14.75349164	1.068838007	2.001800212	9.562944646	-0.940524359	0.024856626	NR	NR	NR	NR	NR	NR	NR	NR	NR	NR	NR	NR	NR
FBXO40	mRNA	None	None	None	None	0	0	0.036087573	0	0	0	0	0.064683147	0	0	0	0	0.136836119	0	1.06841806	1	0.01225303	0.48170021	0.96398188	NR	NR	NR	NR	NR	NR	NR	NR	NR	NR	NR	NR	NR
ALB	mRNA	None	None	None	None	0.449871394	0.572408718	0.523920826	0.095896925	0.235325043	0.439321255	0.583958256	0.341480917	0.266333765	0.25640802	0.545804562	0.361548127	0.632097536	0.392829087	1.068314974	0.99409238	0.519217529	0.263861756	0.740538562	NR	NR	NR	NR	NR	NR	NR	NR	NR	NR	NR	NR	NR
UGT2B15	mRNA	None	None	None	None	0.121564911	0	0	0	0	0	0	0	0	0.055429562	0	0	0.195207231	0	1.068004115	0.973032614	0.100566461	0.555037343	0.942054627	NR	NR	NR	NR	NR	NR	NR	NR	NR	NR	NR	NR	NR
DRAXIN	mRNA	None	None	None	None	0.206226779	0.244906153	0.363896943	0.073267287	0.269689995	0.104424683	0.137278926	0.156539204	0.309296671	0.031344188	0.181966375	0.184153631	0.179376207	0.270116788	1.067870853	1.1477077	0.155731361	-0.20629252	0.871916923	NR	NR	NR	NR	NR	NR	NR	NR	NR	NR	NR	NR	NR
RP11-514P8.8	mRNA	None	None	None	None	5.624259019	13.64631044	10.03662232	8.776825667	5.032883309	13.72514769	10.08733547	8.30563748	11.56803806	5.161208233	8.770424084	5.041227589	9.968572584	9.482477565	1.067674663	1.31593265	7.287814916	-0.304862662	0.19095165	NR	NR	NR	NR	NR	NR	NR	NR	NR	NR	NR	NR	NR
C19orf51	mRNA	None	None	None	None	0.453711267	0.404106154	0.432321339	2.756390388	0.534000729	0.344610837	0.226516394	0.286996353	0.429771286	0.362035224	0.45037904	0.364634118	0.637492798	0.396182076	1.067455444	0.992870854	0.609547416	0.19473805	0.888345519	NR	NR	NR	NR	NR	NR	NR	NR	NR	NR	NR	NR	NR
OOEP	mRNA	None	None	None	None	0.125367587	0	0	0	0	0	0	0.253765197	0	0	0	0.134338885	0	0.109471363	1.067169443	1.109471363	0.013616346	-0.43414549	NA	NR	NR	NR	NR	NR	NR	NR	NR	NR	NR	NR	NR	NR
MTERFD2	mRNA	None	None	None	None	22.43924791	13.64788456	17.30577196	12.2047576	21.84258315	14.00981157	19.92854128	24.45954146	14.6542377	22.2933441	17.26615412	22.52165164	19.82913676	23.26942051	1.067163712	1.167936166	20.08650852	0.148788692	0.594801317	NR	NR	NR	NR	NR	NR	NR	NR	NR	NR	NR	NR	NR
ZFY	mRNA	None	None	None	None	20.34539641	18.32206081	22.92049983	15.65295048	18.90861804	16.03178413	18.10596533	15.69334005	10.10370188	18.93643187	18.84521673	22.03943313	18.39689757	16.86013147	1.066731324	0.897908061	16.40828028	-0.026598988	0.956799868	NR	NR	NR	NR	NR	NR	NR	NR	NR	NR	NR	NR	NR
COL6A6	mRNA	None	None	None	None	0.184472627	0.053650248	0.245528077	0.179762945	0.027570437	0.0800651	0.178934003	0.226709446	0.099850838	0.288388772	0.046506106	0.225912548	0.264485322	0.322164133	1.066599569	1.132525619	0.128128224	-0.001969047	1	NR	NR	NR	NR	NR	NR	NR	NR	NR	NR	NR	NR	NR
RXRG	mRNA	None	None	None	None	0	0	0.105036815	0	0	0	0	0	0	0	0	0.132887286	0	0	1.066443643	1	0	-0.402080942	0.925154157	NR	NR	NR	NR	NR	NR	NR	NR	NR	NR	NR	NR	NR
NBPF4	mRNA	None	None	None	None	3.35863493	2.480288478	3.179377273	2.189946601	2.686995845	4.058749864	4.261060514	4.59894814	4.397841503	2.882684223	2.614876744	3.246137638	2.749499453	3.565328682	1.066431754	1.217817021	3.860147033	-0.14341667	0.851845866	NR	NR	NR	NR	NR	NR	NR	NR	NR	NR	NR	NR	NR
AL132989.1	mRNA	None	None	None	None	0	0	0	0.096541972	0	0	0	0	0	0.103253095	0	0.242653377	0	0	1.066278415	0.950907908	0.055685388	-0.260220068	0.972606171	NR	NR	NR	NR	NR	NR	NR	NR	NR	NR	NR	NR	NR
AC007401.2	mRNA	None	None	None	None	1.467966977	0	0.248668553	0.751006732	1.842923447	0.509703471	0.938093943	0.891424023	0	1.606426063	0.259055231	0	2.121516729	0.512733315	1.066236366	0.782688209	0.603772418	-0.076184571	0.974859222	NR	NR	NR	NR	NR	NR	NR	NR	NR	NR	NR	NR	NR
CLDN10	mRNA	None	None	None	None	0.396218627	0.302485109	0.545334331	0	0	0	0.158250449	0.551384285	0.187656117	0.316159438	0.393308648	0.530715016	0.357886306	0.086494831	1.066113802	0.801998619	0.392562383	0.326827815	0.866873635	NR	NR	NR	NR	NR	NR	NR	NR	NR	NR	NR	NR	NR
CCR5	mRNA	None	None	None	None	0.731856	0.67046482	0.712849852	0.468018688	1.033639673	2.890535772	0.730761586	0.074070015	0.138647954	0.900995487	1.291521731	1.293975508	1.175204114	0.063905891	1.065989569	0.507526069	0.986616594	0.596645414	0.458045457	NR	NR	NR	NR	NR	NR	NR	NR	NR	NR	NR	NR	NR
IL20	mRNA	None	None	None	None	0	0	0	0	0	0	0	0	0	0	0	0	0.130536194	0	1.065268097	1	0	-0.188353295	0.988952924	NR	NR	NR	NR	NR	NR	NR	NR	NR	NR	NR	NR	NR
SF3B14	mRNA	None	None	None	None	449.7278882	340.4568111	330.503113	290.7794032	566.5553556	322.4966677	374.6984776	362.0725123	328.3120532	521.3617538	340.1126034	538.1303457	379.6443473	359.6324786	1.065202094	0.83530559	442.902275	0.201221514	0.404104229	NR	NR	NR	NR	NR	NR	NR	NR	NR	NR	NR	NR	NR
CCDC153	mRNA	None	None	None	None	0.77989288	0.694625714	0.412847404	1.413091175	0.305967985	0.930848424	0.389363316	0.591988154	1.015770243	0.622309195	1.11823841	1.044627472	0.939255798	1.617386556	1.065053487	1.399467047	0.798513366	-0.287430965	0.697132677	NR	NR	NR	NR	NR	NR	NR	NR	NR	NR	NR	NR	NR
TMPRSS11F	mRNA	None	None	None	None	0	0	0	0	0	0	0	0	0	0	0	0.129577833	0	0	1.064788917	1	0	-0.188351551	0.961578324	NR	NR	NR	NR	NR	NR	NR	NR	NR	NR	NR	NR	NR
HIST2H3C	mRNA	None	None	None	None	0	0.15520019	0.258278932	1.180880487	0.239268443	0.06617527	0.243587195	0.38578133	0.096283301	0.347606284	0.20180027	0.408451865	0.306042738	0.266274547	1.064755482	0.993387693	0.470428135	0.499389512	0.463685109	NR	NR	NR	NR	NR	NR	NR	NR	NR	NR	NR	NR	NR
HIST2H3A	mRNA	None	None	None	None	0	0.15520019	0.258278932	1.180880487	0.239268443	0.06617527	0.243587195	0.38578133	0.096283301	0.347606284	0.20180027	0.408451865	0.306042738	0.266274547	1.064755482	0.993387693	0.470428135	0.499389512	0.463685109	NR	NR	NR	NR	NR	NR	NR	NR	NR	NR	NR	NR	NR
FAM154A	mRNA	None	None	None	None	0	0	0	0	0	0	0.048044354	0	0	0	0	0.128898769	0	0	1.064449385	1	0.016314752	0.463529054	NA	NR	NR	NR	NR	NR	NR	NR	NR	NR	NR	NR	NR	NR
IL1R2	mRNA	None	None	None	None	0	0	0	0.136431303	0.083698467	0	0	0	0.151563828	0	0	0	0.12846813	0.139718204	1.064234065	1.139718204	0.078875021	1.146039598	0.522703312	NR	NR	NR	NR	NR	NR	NR	NR	NR	NR	NR	NR	NR
RASGEF1C	mRNA	None	None	None	None	0.225538473	0.28697132	0	0.192307813	0.058988915	0.195777126	0.045040241	0.114132002	0.320456973	0	0.049751563	0	0.18108326	0.393881778	1.064072007	1.360049484	0.110924338	-1.105177572	0.175296501	NR	NR	NR	NR	NR	NR	NR	NR	NR	NR	NR	NR	NR
ARPP21	mRNA	None	None	None	None	0.183870026	0.149729982	0.062293899	0.031355752	0.076945051	0.063842847	0.205626476	0.223310416	0.069667265	0.134141802	0.097343795	0.197027757	0.177153548	0.321111747	1.063946506	1.184064776	0.150730912	-0.179024673	0.914206934	NR	NR	NR	NR	NR	NR	NR	NR	NR	NR	NR	NR	NR
CLCN1	mRNA	None	None	None	None	0	0	0.033709798	0	0	0	0	0	0.11309949	0	0	0	0.12782012	0	1.06391006	1	0.031420302	-0.475427199	0.857525051	NR	NR	NR	NR	NR	NR	NR	NR	NR	NR	NR	NR	NR
AC135983.2	mRNA	None	None	None	None	0.415735982	0.188080142	0.352121222	0.295401477	0.314121907	0.300730643	0.184495241	0.677891058	0.19689988	0.379123604	0.489105376	0.569232149	0.482143291	0.201678856	1.0638535	0.837923935	0.282166187	-0.202746299	0.808792872	NR	NR	NR	NR	NR	NR	NR	NR	NR	NR	NR	NR	NR
FAM181B	mRNA	None	None	None	None	0.612840583	1.178316004	0.403717554	1.277332558	0.712385007	0.886620116	0.815898858	0.275665106	0.903006497	0	0	0.072966158	0.054671712	0.891890474	1.063818935	1.891890474	0.237508776	-1.541726659	0.002552582	NR	NR	NR	NR	NR	NR	NR	NR	NR	NR	NR	NR	NR
AQPEP	mRNA	None	None	None	None	0.385817996	0.112207603	0.326781202	0.093991965	0.518963381	0.167453334	0.176110192	0.306806056	0.208834509	0.351840388	0.340430581	0.708732195	0.154885284	0.144384627	1.063643858	0.85012589	0.217210152	-0.244479084	0.74906214	NR	NR	NR	NR	NR	NR	NR	NR	NR	NR	NR	NR	NR
KCNE2	mRNA	None	None	None	None	0	0	0	0	0	0	0	0	0.297842741	0	0	0	0.126228337	0.13728227	1.063114169	1.13728227	0.044917545	-0.070801146	0.995904566	NR	NR	NR	NR	NR	NR	NR	NR	NR	NR	NR	NR	NR
RNF112	mRNA	None	None	None	None	0.157216887	0.160032076	0	0.067026338	0.246717647	0.204706562	0.062792714	0.079558391	0	0	0	0	0.126228337	0	1.063114169	1	0.036903875	-0.985582068	0.505779269	NR	NR	NR	NR	NR	NR	NR	NR	NR	NR	NR	NR	NR
C17orf66	mRNA	None	None	None	None	0	0	0.054167922	0.599841581	0.066907893	0.222059263	0.051086676	0.711995209	0.121158926	0.058321784	0.225721883	0.068530526	0.359437429	0.390913697	1.063012932	1.217939672	0.206212381	-0.24653763	0.830558452	NR	NR	NR	NR	NR	NR	NR	NR	NR	NR	NR	NR	NR
CD2	mRNA	None	None	None	None	0	0	0	0	0	0	0	0	0	0	0	0	0.125992983	0	1.062996492	1	0.087071635	2.038243429	0.498288189	NR	NR	NR	NR	NR	NR	NR	NR	NR	NR	NR	NR	NR
WDR16	mRNA	None	None	None	None	0	0.05977012	0.099467421	0	0	0	0	0	0	0	0	0.12584117	0	0	1.062920585	1	0	-0.615816419	NA	NR	NR	NR	NR	NR	NR	NR	NR	NR	NR	NR	NR	NR
TEKT5	mRNA	None	None	None	None	0	0.079718212	0.066332182	0	0	0.135963085	0	0	0.074183536	0	0	0	0.125758505	0.136771294	1.062879253	1.136771294	0.032948744	-1.256493723	0.560630987	NR	NR	NR	NR	NR	NR	NR	NR	NR	NR	NR	NR	NR
MBD3L4	mRNA	None	None	None	None	0	0	0	0	0	0	0	0	0	0.148551227	0.14373387	0.174553881	0.26157769	0	1.062752436	0.872491822	0.02922851	0.281850801	NA	NR	NR	NR	NR	NR	NR	NR	NR	NR	NR	NR	NR	NR
PRR18	mRNA	None	None	None	None	0.326818092	0.190097274	0.118632557	0.119427846	0.048844741	0.081054916	0.14917914	1.748342727	0.796046408	0	0.247175479	0.200117245	0.187428541	1.386124456	1.062465218	2.123665444	0.694477056	-0.180305264	0.914467239	NR	NR	NR	NR	NR	NR	NR	NR	NR	NR	NR	NR	NR
VCX2	mRNA	None	None	None	None	0	0	0.131846458	0	0	0	0	0	0.196603141	0	0.27470715	0.166805496	0.24996635	0	1.06245406	0.879234059	0.203311614	1.208772601	0.624407208	NR	NR	NR	NR	NR	NR	NR	NR	NR	NR	NR	NR	NR
TMEM78	mRNA	None	None	None	None	0	0	0	0	0	0	0	0	0	0	0	0.12439472	0	0.101367966	1.06219736	1.101367966	0	-0.402080276	NA	NR	NR	NR	NR	NR	NR	NR	NR	NR	NR	NR	NR	NR
TMEM194B	mRNA	None	None	None	None	9.43563858	8.021192686	8.511898764	6.771398791	9.314711165	8.332676641	6.801485265	6.773839809	5.758172269	9.108637186	7.440697911	9.38708208	8.315312184	5.915801935	1.062161752	0.74566575	7.697328923	0.033234286	0.95297911	NR	NR	NR	NR	NR	NR	NR	NR	NR	NR	NR	NR	NR
SLC26A10	mRNA	None	None	None	None	0	0.322743634	0.089516515	0.360466466	0	0.045871179	0	0.160448861	0.050056032	0.096381081	0	0.226503571	0	0.23071926	1.062070055	1.174136965	0.169461853	-0.157529275	0.922832854	NR	NR	NR	NR	NR	NR	NR	NR	NR	NR	NR	NR	NR
PEG3	mRNA	None	None	None	None	0	0	0	0.061701421	0.045423426	0.025125816	0.023121655	0.029295145	0	0	0	0.031016682	0.092960087	0	1.061988385	1	0.012289311	-0.500994526	0.937460236	NR	NR	NR	NR	NR	NR	NR	NR	NR	NR	NR	NR	NR
GBX1	mRNA	None	None	None	None	0	0	0	0	0	0.200707411	0	0	0.10950903	0	0	0.123882104	0	0	1.061941052	1	0.008183228	-0.113547594	NA	NR	NR	NR	NR	NR	NR	NR	NR	NR	NR	NR	NR	NR
AP003733.1	mRNA	None	None	None	None	0.193776147	0.394491964	0.164125062	0.165225324	0.202726294	0.168206057	0.928734602	0	0.091775795	0.176710976	0	0	0.311163023	0	1.061768443	0.918817437	0.127813933	-0.053814981	0.989167759	NR	NR	NR	NR	NR	NR	NR	NR	NR	NR	NR	NR	NR
PPAP2C	mRNA	None	None	None	None	0	0.885568005	0.163748052	0.906651823	0.404521226	0.335639346	0	0.489168364	0.549389864	0.176305055	0	0	0.310448254	0.844086238	1.06163805	1.694694624	0.13794324	-1.222210108	0.264412244	NR	NR	NR	NR	NR	NR	NR	NR	NR	NR	NR	NR	NR
FAM27A	mRNA	None	None	None	None	2.049434416	2.086132421	2.256586381	4.718175412	1.500865686	3.55799501	1.473386184	3.31872147	2.556040308	2.055842878	1.085004052	1.317655107	2.139119502	1.610615201	1.061454403	1.015636231	1.960062159	-0.368407106	0.50085442	NR	NR	NR	NR	NR	NR	NR	NR	NR	NR	NR	NR	NR
MLNR	mRNA	None	None	None	None	5.400317579	7.778798857	5.868497568	2.519519492	1.918782282	5.129945348	3.337085595	6.909315602	6.949183174	2.880503015	3.146716082	1.856131864	4.663113177	5.60530488	1.061294695	1.64572682	3.174111272	-0.552913832	0.290246997	NR	NR	NR	NR	NR	NR	NR	NR	NR	NR	NR	NR	NR
TRIM50	mRNA	None	None	None	None	0.185019775	0.439443234	0.052236188	0.315518217	0.645218272	0.535350495	0.049264826	0.187255657	0.058419082	0.056241916	0.217672202	0.264346375	0.148551082	0.107706559	1.061120751	0.974272995	0.170251042	-0.193262812	0.869742138	NR	NR	NR	NR	NR	NR	NR	NR	NR	NR	NR	NR	NR
PLIN5	mRNA	None	None	None	None	0.103522066	0.632254648	0.263044226	0.286874924	0.054151775	0.673962154	0.289428328	0.052386542	0.294179238	0.141607873	0.319703258	0.277325251	0.332468569	0.49717683	1.060326664	1.216568528	0.30514422	0.120420702	0.942924266	NR	NR	NR	NR	NR	NR	NR	NR	NR	NR	NR	NR	NR
PDE6A	mRNA	None	None	None	None	0.089503836	0.068329896	0.056856156	0.019079103	0.093637845	0.058269893	0.035747997	0.045292725	0.11021554	0.081621553	0.05923099	0.143863089	0.125758505	0.078155025	1.060148492	1.007220258	0.086120493	0.338205221	0.691882974	NR	NR	NR	NR	NR	NR	NR	NR	NR	NR	NR	NR	NR
INMT	mRNA	None	None	None	None	0.14800136	0.40173742	0.208924341	0.042064986	0.051612419	0.128471567	0.078816021	0.249649817	0.140192099	0.179956547	0.043530187	0.31718466	0.039609752	0.086156829	1.059954339	0.976985212	0.11385128	-0.269099553	0.840645849	NR	NR	NR	NR	NR	NR	NR	NR	NR	NR	NR	NR	NR
ITK	mRNA	None	None	None	None	0	0	0	0	0	0	0	0	0	0	0	0.119504645	0	0	1.059752323	1	0.003947034	-0.038739749	0.998722348	NR	NR	NR	NR	NR	NR	NR	NR	NR	NR	NR	NR	NR
C17orf59	mRNA	None	None	None	None	2.309765081	4.702249346	4.080348079	10.63500908	2.140283111	6.129497311	3.584666346	3.673493315	6.251116594	2.046170852	2.911493709	2.192188702	3.179132928	3.11177929	1.059453437	1.181942376	3.261981568	-0.580225187	0.340996015	NR	NR	NR	NR	NR	NR	NR	NR	NR	NR	NR	NR	NR
OXGR1	mRNA	None	None	None	None	0	0	0	0	0	0	0	0	0	0	0	0.118406352	0	0	1.059203176	1	0	-0.188336943	NA	NR	NR	NR	NR	NR	NR	NR	NR	NR	NR	NR	NR	NR
RGS9	mRNA	None	None	None	None	0.100115115	0.101907817	0	0.2560927	0	0.217260599	0.239916968	0	0.094832562	0.091298336	0	0.214558696	0	0.043710413	1.058939635	0.998145884	0.104328445	-0.154166288	0.966268357	NR	NR	NR	NR	NR	NR	NR	NR	NR	NR	NR	NR	NR
AC018755.1	mRNA	None	None	None	None	0.445309206	0	0.188584617	0.06328295	0.23293859	0.257698404	0.296428862	0.225345285	0.113264483	0.40609242	0.196461639	0.636234016	0.119178548	0.129615124	1.058734036	0.868081967	0.268741049	0.496593612	0.476600137	NR	NR	NR	NR	NR	NR	NR	NR	NR	NR	NR	NR	NR
PDZD3	mRNA	None	None	None	None	0.337103231	0.471816865	0.463971032	0.089823346	0.044084172	0.475507744	0.302939215	0.170588487	0.159658025	0.076853939	0.334627418	0.316073032	0.236825595	0.073589895	1.058643319	0.890398669	0.157155731	-0.657009476	0.424596397	NR	NR	NR	NR	NR	NR	NR	NR	NR	NR	NR	NR	NR
FAM216B	mRNA	None	None	None	None	0.194762666	0	0	0	0.692778484	0.101437439	0.497846832	0.118269772	0	0.284176985	0.206221072	0.166959898	0.469120741	0.204080832	1.058497709	0.966978615	0.129077876	-0.102481448	0.976835987	NR	NR	NR	NR	NR	NR	NR	NR	NR	NR	NR	NR	NR
C20orf201	mRNA	None	None	None	None	0	0.296096215	0	0.248028337	0	0	0	0	0.275538849	0	0	0	0.116775754	0	1.058387877	1	0.079882691	-1.044923208	0.755984488	NR	NR	NR	NR	NR	NR	NR	NR	NR	NR	NR	NR	NR
FAM71A	mRNA	None	None	None	None	0	0	0	0	0	0	0	0	0	0	0	0.116019947	0	0.09454345	1.058009974	1.09454345	0.04267601	1.016659446	0.636148491	NR	NR	NR	NR	NR	NR	NR	NR	NR	NR	NR	NR	NR
C9orf37	mRNA	None	None	None	None	10.48309703	14.13654532	8.879002765	13.90437352	11.9984039	13.92188651	9.94852288	14.05569224	15.19198795	8.661095332	9.645164951	8.256931269	11.22240692	12.04868705	1.057769274	1.285188594	9.710447104	-0.290436113	0.143191712	NR	NR	NR	NR	NR	NR	NR	NR	NR	NR	NR	NR	NR
CYP2A6	mRNA	None	None	None	None	0	0	0.060650867	0	0	0	0	0	0	0	0	0	0.114987357	0	1.057493679	1	0	-0.829541117	NA	NR	NR	NR	NR	NR	NR	NR	NR	NR	NR	NR	NR	NR
RIIAD1	mRNA	None	None	None	None	0	0	0	0.121494693	0	0	0	0	0	0	0	0	0.114403335	0	1.057201668	1	0.014577451	-0.145606498	0.978664614	NR	NR	NR	NR	NR	NR	NR	NR	NR	NR	NR	NR	NR
LARGE	mRNA	None	None	None	None	0.028633513	0.262316129	0.024252093	2.148491325	0.50925268	0.521957626	0.205853003	0.347754438	0.108490688	0.313342348	0.101060331	0.368190313	0.183917178	0.175020104	1.057034733	0.97334228	0.517751472	0.254235467	0.905287887	NR	NR	NR	NR	NR	NR	NR	NR	NR	NR	NR	NR	NR
OC90	mRNA	None	None	None	None	0	0.106511195	0	0.044610153	0	0.090829877	0.083584831	0	0	0	0	0.112125369	0	0	1.056062685	1	0.025965864	0.458150155	0.916664966	NR	NR	NR	NR	NR	NR	NR	NR	NR	NR	NR	NR	NR
EPHX3	mRNA	None	None	None	None	0	0.283990623	0.236303818	0	0.072970265	0	0	0.141183179	0	0	0	0	0.112001497	0.121809572	1.056000749	1.121809572	0.111342551	0.377561428	0.844170701	NR	NR	NR	NR	NR	NR	NR	NR	NR	NR	NR	NR	NR
C6orf118	mRNA	None	None	None	None	0	0	0	0	0	0.060478061	0.111308056	0	0	0	0	0	0.111877875	0	1.055938938	1	0.007567141	-1.705927397	0.51388076	NR	NR	NR	NR	NR	NR	NR	NR	NR	NR	NR	NR	NR
CD300LB	mRNA	None	None	None	None	2.209014173	1.573998775	3.882318746	3.908345039	2.946581452	4.745861061	2.86742407	4.527310981	2.981749801	1.359770092	1.559317576	1.242722839	1.950962211	4.966963802	1.055822827	2.426044911	1.797925966	-0.689384172	0.128922144	NR	NR	NR	NR	NR	NR	NR	NR	NR	NR	NR	NR	NR
GNAT2	mRNA	None	None	None	None	0	0	0.079856219	0	0	0.163683714	0.527196185	0.190845073	0	0.085979986	0	0.202060131	0	0	1.055647775	0.95878197	0.070304718	-0.37018494	0.899905503	NR	NR	NR	NR	NR	NR	NR	NR	NR	NR	NR	NR	NR
DAZ3	mRNA	None	None	None	None	0.07207831	0	0	0.015364587	0.075407468	0	0.115152839	0.036474672	0.017068778	0	0.031799529	0.115854346	0.028935585	0	1.055610999	0.984349081	0.021910033	-0.020808664	0.999683419	NR	NR	NR	NR	NR	NR	NR	NR	NR	NR	NR	NR	NR
HSFX2	mRNA	None	None	None	None	0.064214222	0.065364068	0.054388341	0.255513763	0	0.167222146	0.051294557	0.064990222	0.10137662	0.058559105	0.113320193	0.137618777	0.154671447	0.112144113	1.055440892	1.024130682	0.093520111	-0.309148955	0.805880896	NR	NR	NR	NR	NR	NR	NR	NR	NR	NR	NR	NR	NR
SLC14A1	mRNA	None	None	None	None	0.349709584	0.097083171	0.727031453	0.271076047	0.631943447	0.165579823	0.507907826	0.579167459	0.24091435	0.173951953	0.729347137	0.681335974	0.382880968	0.832820418	1.055425861	1.262577751	0.521548352	0.55616197	0.412458078	NR	NR	NR	NR	NR	NR	NR	NR	NR	NR	NR	NR	NR
MUC7	mRNA	None	None	None	None	0	0	0	0	0	0	0	0	0	0	0	0.110748471	0	0	1.055374236	1	0	-0.18834828	NA	NR	NR	NR	NR	NR	NR	NR	NR	NR	NR	NR	NR	NR
UPK1A	mRNA	None	None	None	None	0	0	0	0	0	0.179208906	0	0	0.391116469	0	0	0.110612639	0	0.180274183	1.05530632	1.180274183	0.077816369	0.404433691	0.90212121	NR	NR	NR	NR	NR	NR	NR	NR	NR	NR	NR	NR	NR
RSC1A1	mRNA	None	None	None	None	14.64008058	11.43659651	14.41848405	17.99877695	11.32692162	13.83127381	14.46860641	23.15586889	9.933071472	13.90965106	10.93509297	14.30136704	12.02777674	17.59997203	1.055295731	1.385744041	13.57006542	-0.135563571	0.712265498	NR	NR	NR	NR	NR	NR	NR	NR	NR	NR	NR	NR	NR
NKX2-3	mRNA	None	None	None	None	0	0	0	0.308436385	0.06307363	0.575667961	0.385272584	0	0	0.109959122	0.106393266	0	0.338839295	0	1.055265087	0.902383579	0.06769177	-1.2658022	0.475697854	NR	NR	NR	NR	NR	NR	NR	NR	NR	NR	NR	NR	NR
AP3B2	mRNA	None	None	None	None	0.202749186	0.378362775	0.372070988	0.31693985	0.070704593	0.234660056	0.161956797	0.444598527	0.576153503	0.277340688	0.089448942	0.144838606	0.352702787	0.059013738	1.055244354	0.894894692	0.929945003	0.450221811	0.677362719	NR	NR	NR	NR	NR	NR	NR	NR	NR	NR	NR	NR	NR
FAM124B	mRNA	None	None	None	None	2.384738951	7.0346251	3.709897069	0.165989666	2.189389266	6.801613592	2.682464078	4.974883745	7.468228756	1.109552825	2.318913825	1.929580776	1.797464273	4.079728456	1.055002346	1.871515028	1.746521624	-1.114355189	0.124907032	NR	NR	NR	NR	NR	NR	NR	NR	NR	NR	NR	NR	NR
GUCY2D	mRNA	None	None	None	None	0	0.104250209	0	0.058217576	0	0.088901768	0	0	0	0	0	0	0.109639107	0	1.054819554	1	0.042738409	0.755418832	0.860769624	NR	NR	NR	NR	NR	NR	NR	NR	NR	NR	NR	NR	NR
KLRC4	mRNA	None	None	None	None	0	0	0.115223575	0.231992022	0	0	0	0	0	0	0	0	0.109225598	0	1.054612799	1	0.198395673	1.910714989	0.234191736	NR	NR	NR	NR	NR	NR	NR	NR	NR	NR	NR	NR	NR
APOC4	mRNA	None	None	None	None	308.1930397	349.2496045	324.1220194	193.5885819	316.5778293	339.3377633	310.094384	307.2012879	346.1209181	260.5235074	278.0099535	264.1056717	303.9113876	327.9586113	1.054545371	1.217162803	278.4294887	-0.046442863	0.922509426	NR	NR	NR	NR	NR	NR	NR	NR	NR	NR	NR	NR	NR
ZIC4	mRNA	None	None	None	None	0.233193553	0	0.197510926	0	0.182973235	0.15181655	0	0.059002898	0.055222286	0.053164258	0.154320595	0.187410655	0.140422103	0.509063323	1.054518111	1.36722417	0.067763665	-0.077761005	0.992603617	NR	NR	NR	NR	NR	NR	NR	NR	NR	NR	NR	NR	NR
TNNT3	mRNA	None	None	None	None	0	0	0	0	0.424000579	0	0	0	0	0	0	0.108570833	0	0	1.054285417	1	0.061252366	0.593022482	0.886838175	NR	NR	NR	NR	NR	NR	NR	NR	NR	NR	NR	NR	NR
LPPR1	mRNA	None	None	None	None	0	0.103010627	0	0	0	0	0	0	0.095858806	0	0	0.108440287	0	0.176733728	1.054220144	1.176733728	0.085475101	1.533973861	0.670076023	NR	NR	NR	NR	NR	NR	NR	NR	NR	NR	NR	NR	NR
OR2T33	mRNA	None	None	None	None	0	0.120549491	0.100307202	0.319768866	0.247797712	0.30840407	0.283804218	0.119860016	0	0.107999251	0	0.126903619	0.095085699	0.103412442	1.054075004	1.046881247	0.221108722	0.234696505	0.878976709	NR	NR	NR	NR	NR	NR	NR	NR	NR	NR	NR	NR	NR
CLEC4A	mRNA	None	None	None	None	0	0	0	0.420157292	0.412415864	0	0.078723731	0.19948599	0.560111759	0	0.347833721	0	0.474760444	0	1.054061206	0.851849082	0.589617707	1.332347832	0.106944528	NR	NR	NR	NR	NR	NR	NR	NR	NR	NR	NR	NR	NR
CHODL	mRNA	None	None	None	None	0.104291747	0.106159238	0	0	0.054554391	0.27158921	0.083308632	0.052776033	0	0.190214294	0.184045848	0	0.502410681	0.18213575	1.053974936	0.995792945	0.215811088	1.37678172	0.134332832	NR	NR	NR	NR	NR	NR	NR	NR	NR	NR	NR	NR	NR
CCDC63	mRNA	None	None	None	None	0	0	0.11333066	0	0	0	0.320652143	0	0.190117425	0	0	0	0.107431219	0.058419535	1.05371561	1.058419535	0.063351856	0.90972517	0.77660789	NR	NR	NR	NR	NR	NR	NR	NR	NR	NR	NR	NR	NR
F5	mRNA	None	None	None	None	0.0359468	0	0.030446321	0.030650427	0	0	0	0.036381201	0.034050074	0.098343281	0.174449209	0.308153206	0.086584301	0	1.053654268	0.879974749	0.371583519	3.44247808	0.000000603	NR	NR	NR	NR	NR	NR	NR	NR	NR	NR	NR	NR	NR
C17orf77	mRNA	None	None	None	None	0	0	0	0	0	0	0	0	0	0	0	0.107151887	0	0	1.053575944	1	0	-0.18834828	NA	NR	NR	NR	NR	NR	NR	NR	NR	NR	NR	NR	NR	NR
CCDC135	mRNA	None	None	None	None	1.286945071	1.352247362	2.109716759	1.628292575	1.693841182	1.225232613	1.956547462	0.882336833	0.471886329	1.552191795	1.428594615	1.245583431	1.999895196	0.79751022	1.053142656	0.721777676	1.162063797	0.024132984	0.98916994	NR	NR	NR	NR	NR	NR	NR	NR	NR	NR	NR	NR	NR
TKTL1	mRNA	None	None	None	None	44.05678937	70.28418586	52.8566563	53.6184317	45.99170551	61.47116467	65.99590306	43.23507731	52.09728364	34.07625712	54.09469355	33.02616245	59.92673591	45.02136184	1.05303202	1.020758049	35.82015215	-0.358626425	0.069861406	NR	NR	NR	NR	NR	NR	NR	NR	NR	NR	NR	NR	NR
AANAT	mRNA	None	None	None	None	0	0	0	0	0	0	0	0	0	0	0	0	0.106026522	0	1.053013261	1	0.009347369	-0.359339782	NA	NR	NR	NR	NR	NR	NR	NR	NR	NR	NR	NR	NR	NR
ZNF833P	lincRNA	None	None	None	None	2.539092245	2.736591101	3.004469206	1.814766342	1.836019071	1.750268353	1.610658189	3.627919122	1.768468803	1.498254023	2.075659925	1.92055734	1.948680291	1.956302798	1.052983179	1.060763702	1.693372165	-0.383660591	0.135463214	NR	NR	NR	NR	NR	NR	NR	NR	NR	NR	NR	NR	NR
MOGAT3	mRNA	None	None	None	None	0	0	0	0.050489821	0.247797712	0.051400678	0.047300703	0.179790023	0.336539945	0.215998501	0	0	0.332799946	0.051706221	1.052708269	0.949193982	0.113757831	0.231400943	0.934215251	NR	NR	NR	NR	NR	NR	NR	NR	NR	NR	NR	NR	NR
TRIM55	mRNA	None	None	None	None	0	0	0.073439202	0	0	0	0	0	0	0	0.076506696	0.185823156	0	0	1.052644405	0.963156056	0.024681846	0.687188965	0.784762	NR	NR	NR	NR	NR	NR	NR	NR	NR	NR	NR	NR	NR
HRH4	mRNA	None	None	None	None	0.240925878	0.14013714	0.204060072	0	0.144030731	0.179257764	0.247438901	0.313505177	0.097805775	0.156934571	0.303690701	0.368809317	0.221071657	0.240431107	1.052529617	1.008224309	0.195792319	0.249357899	0.836659542	NR	NR	NR	NR	NR	NR	NR	NR	NR	NR	NR	NR	NR
CFHR4	mRNA	None	None	None	None	0	0	0	0	0	0	0	0	0	0	0	0.104705308	0	0	1.052352654	1	0	-0.18834828	NA	NR	NR	NR	NR	NR	NR	NR	NR	NR	NR	NR	NR	NR
LILRA3	mRNA	None	None	None	None	0.157412918	0.400579043	0.266652064	0.268439647	0.247025275	0.27328241	0.125742018	0.398287957	0.484597938	0.071775063	0.069447475	0	0.252771458	0.137453445	1.052095902	1.062433656	0.134347823	-0.570620207	0.586723265	NR	NR	NR	NR	NR	NR	NR	NR	NR	NR	NR	NR	NR
RP3-340N1.2	lincRNA	None	None	None	None	1.012797112	1.649492269	0.428910861	1.381715823	0.794682192	2.066006248	1.173087792	0.512518157	1.103260646	1.01596407	0.625556554	1.139536466	0.691192552	0.928596436	1.051958622	1.059225876	0.638569085	-0.759341866	0.202500835	NR	NR	NR	NR	NR	NR	NR	NR	NR	NR	NR	NR	NR
SLC6A4	mRNA	None	None	None	None	0.09964101	0.060855134	0.067515377	0.042479991	0.083394589	0.155686853	0	0.020169026	0.037753389	0.018173197	0.035167719	0	0.160002139	0.087006837	1.051945209	1.058768983	0.047833139	-0.474266365	0.646196831	NR	NR	NR	NR	NR	NR	NR	NR	NR	NR	NR	NR	NR
ADH4	mRNA	None	None	None	None	0.1287559	0.131061455	0	0	0.134702887	0	0	0	0	0	0	0	0.10337721	0	1.051688605	1	0.080039562	1.235468256	0.775894752	NR	NR	NR	NR	NR	NR	NR	NR	NR	NR	NR	NR	NR
TNFRSF18	mRNA	None	None	None	None	0	0.217991106	0	0	0	0.464742351	0.17106887	0	0.101428211	0	0.283444655	0.229481353	0.171944622	0	1.051668132	0.875869707	0.154585446	0.365528485	0.826861652	NR	NR	NR	NR	NR	NR	NR	NR	NR	NR	NR	NR	NR
ZPLD1	mRNA	None	None	None	None	0	0.071017274	0	0	0	0	0.055730919	0	0	0	0	0.074760573	0.028008111	0	1.051384342	1	0.023320833	1.21006334	0.838546598	NR	NR	NR	NR	NR	NR	NR	NR	NR	NR	NR	NR	NR
SLC17A8	mRNA	None	None	None	None	0	0	0	0	0	0	0	0.064628617	0	0	0	0	0.102540571	0	1.051270286	1	0	-0.615809454	NA	NR	NR	NR	NR	NR	NR	NR	NR	NR	NR	NR	NR	NR
TSPEAR	mRNA	None	None	None	None	0	0.097181062	0	0.027134938	0	0	0	0.096625241	0.030144659	0	0	0	0.102204542	0.111154689	1.051102271	1.111154689	0.033039649	-0.86189558	0.647449686	NR	NR	NR	NR	NR	NR	NR	NR	NR	NR	NR	NR	NR
RDH12	mRNA	None	None	None	None	0	0.136781008	0.170719762	0.114576156	0	0	0	0	0	0.245081855	0	0.143990695	0.215777232	0.117336522	1.051083247	0.995363728	0.024508186	-1.230522708	0.661960971	NR	NR	NR	NR	NR	NR	NR	NR	NR	NR	NR	NR	NR
LEPRE1	mRNA	None	None	None	None	230.556647	258.2995773	260.7272745	223.8843157	217.2439145	275.3020334	281.1398278	252.5959522	329.8644677	198.4819104	240.9871456	199.6871902	262.2593825	277.6383231	1.050915271	1.262323233	203.0621297	-0.175634965	0.238081085	NR	NR	NR	NR	NR	NR	NR	NR	NR	NR	NR	NR	NR
PAX4	mRNA	None	None	None	None	0	0	0	0	0	0	0	0	0	0	0	0	0.10085707	0	1.050428535	1	0	-0.18834828	NA	NR	NR	NR	NR	NR	NR	NR	NR	NR	NR	NR	NR	NR
FAM69C	mRNA	None	None	None	None	0	0	0	0	0	0.108878536	0	0	0	0	0	0	0.100706761	0	1.050353381	1	0.032080531	0.430079083	NA	NR	NR	NR	NR	NR	NR	NR	NR	NR	NR	NR	NR	NR
C9orf129	mRNA	None	None	None	None	8.642432964	7.90633341	12.87947956	11.70655064	6.180341196	10.63575354	11.97207846	13.72926889	9.378110373	6.783925198	10.32853655	6.916357193	11.15501912	13.08714019	1.050172216	1.47413142	8.047635055	-0.247384499	0.435482079	NR	NR	NR	NR	NR	NR	NR	NR	NR	NR	NR	NR	NR
SPAG6	mRNA	None	None	None	None	6.154754441	3.45312975	6.813804724	9.380136551	3.80257717	2.818533015	4.335758568	6.032938779	3.672441012	4.154302076	5.387951022	4.517963691	5.603084491	5.712892306	1.050145763	1.163185775	4.576166463	-0.059993302	0.938310634	NR	NR	NR	NR	NR	NR	NR	NR	NR	NR	NR	NR	NR
NUTM2D	mRNA	None	None	None	None	0.933799668	1.089621249	0.983817674	0.759640291	1.024585199	2.01656091	0.909661725	0.184406677	0.480018202	0.789253769	0.904333162	0.92740606	0.950891296	0.377866785	1.050008414	0.746086019	0.645189954	-0.315515406	0.525164278	NR	NR	NR	NR	NR	NR	NR	NR	NR	NR	NR	NR	NR
VHLL	mRNA	None	None	None	None	0	0	0	0	0	0.432292885	0	0	0.235865602	0	0	0	0.099961888	0	1.049980944	1	0.03372629	-0.662407034	0.869941219	NR	NR	NR	NR	NR	NR	NR	NR	NR	NR	NR	NR	NR
AC079210.1	mRNA	None	None	None	None	0.070097257	0.499467129	0.118742341	0.530451498	0.220004742	0.517203272	0.251972762	0.603026986	0.708251626	0.255696171	0.185553164	0.22534024	0.337683581	0.642695979	1.049882036	1.345783043	0.38009691	0.053490667	0.959318657	NR	NR	NR	NR	NR	NR	NR	NR	NR	NR	NR	NR	NR
RP4-576H24.4	mRNA	None	None	None	None	0.448473037	0.684755367	1.139546832	0.286796532	0.703780712	0.778587896	1.2538467	1.361677903	0.743416539	0.204488812	1.187144753	0.480565747	1.080227583	0.587412057	1.049875602	0.936075214	0.626055707	-0.132092794	0.90212121	NR	NR	NR	NR	NR	NR	NR	NR	NR	NR	NR	NR	NR
DNAJC25-GNG10	mRNA	None	None	None	None	41.32610901	49.96460032	46.1530895	20.29481591	48.61643932	50.55498104	50.49219382	42.97262997	31.14851246	60.98243321	91.93061493	82.8678878	77.77103953	43.16626707	1.049872359	0.570207192	62.41974369	0.566287295	0.007821135	NR	NR	NR	NR	NR	NR	NR	NR	NR	NR	NR	NR	NR
STEAP1B	mRNA	None	None	None	None	0	0.107716477	0.179258135	0.721839385	0.110709288	0.091857709	0.253592034	0.107100399	0.150356908	0.096502264	0.186745598	0.226788362	0.169926831	0.092403741	1.049695582	0.956885811	0.1708346	0.031930137	0.992603617	NR	NR	NR	NR	NR	NR	NR	NR	NR	NR	NR	NR	NR
CTD-2368P22.1	mRNA	None	None	None	None	2.392343821	1.85632734	2.47471174	1.529893336	1.518117016	0.817045639	1.08081886	3.234954424	1.792457678	1.53789054	2.180119977	2.710628182	1.291026887	2.688305846	1.049605462	1.290066129	2.006680282	0.146199133	0.752629022	NR	NR	NR	NR	NR	NR	NR	NR	NR	NR	NR	NR	NR
SLC25A48	mRNA	None	None	None	None	0	0	0	0	0	0	0.195625798	0	0	0	0	0	0.098313632	0	1.049156816	1	0	-0.615812381	NA	NR	NR	NR	NR	NR	NR	NR	NR	NR	NR	NR	NR	NR
C9orf38	mRNA	None	None	None	None	0	0	0.077539868	0	0	0	0	0	0	0	0	0.098099534	0	0	1.049049767	1	0.009943191	-0.145605917	NA	NR	NR	NR	NR	NR	NR	NR	NR	NR	NR	NR	NR	NR
SOGA2	mRNA	None	None	None	None	0.474450765	0.986890618	1.257970326	2.057905703	0.927986235	0.698343727	0.906287653	2.463554189	1.797665876	0.658407196	0.728063721	0.707342524	0.844677957	1.981395897	1.048885571	1.760768641	1.264061342	-0.061499611	0.961225744	NR	NR	NR	NR	NR	NR	NR	NR	NR	NR	NR	NR	NR
FAM178A	mRNA	None	None	None	None	27.41354867	21.41762619	28.98860689	19.17423822	25.32705403	23.11261998	24.34091158	16.25398478	9.817880042	29.10744294	26.48308023	33.73151202	24.67135965	13.6557824	1.048833529	0.508965072	19.30119902	-0.032049081	0.968674187	NR	NR	NR	NR	NR	NR	NR	NR	NR	NR	NR	NR	NR
FRG2C	mRNA	None	None	None	None	0.12150641	0	0.051456919	0	0.063559278	0.052736403	0	0	0	0	0	0	0.097556646	0	1.048778323	1	0.010669618	-1.560779991	0.571597687	NR	NR	NR	NR	NR	NR	NR	NR	NR	NR	NR	NR	NR
NRG3	mRNA	None	None	None	None	0	0	0	0.205952101	0.084232258	0.139778375	0	0	0	0	0	0	0.096965582	0	1.048482791	1	0.016267234	-1.240368965	0.83058483	NR	NR	NR	NR	NR	NR	NR	NR	NR	NR	NR	NR	NR
CD300LF	mRNA	None	None	None	None	28.91329061	33.29202438	37.82468601	18.79503621	31.07234402	40.87740934	30.52793808	33.10161275	39.04779117	25.77961704	27.59584379	27.83807853	28.21339299	33.80871626	1.048324847	1.257189222	29.5558673	-0.05855547	0.910351889	NR	NR	NR	NR	NR	NR	NR	NR	NR	NR	NR	NR	NR
AP000322.53	mRNA	None	None	None	None	0	0	0.101835693	0	0	0	0	0.121686454	0.113889391	0	0	0	0.096534624	0	1.048267312	1	0.05106334	0.159589107	0.984840901	NR	NR	NR	NR	NR	NR	NR	NR	NR	NR	NR	NR	NR
UGT2B4	mRNA	None	None	None	None	0	0	0	0	0	0	0	0	0	0	0	0	0.096396914	0	1.048198457	1	0	-0.18834828	NA	NR	NR	NR	NR	NR	NR	NR	NR	NR	NR	NR	NR	NR
GABRB2	mRNA	None	None	None	None	0.73735179	0.482499714	0.862438285	1.317299159	0.679574284	0.38098403	0.603023119	1.616901776	0.68181592	0.992613888	0.557665829	0.846553552	0.873926297	1.502334994	1.047939922	1.409655122	1.06866544	0.187550975	0.805046965	NR	NR	NR	NR	NR	NR	NR	NR	NR	NR	NR	NR	NR
IRX6	mRNA	None	None	None	None	0.282517941	0.205412016	0.307655786	0.126181509	0.084447686	0.210203797	0.064478963	0.16338974	0.242124185	0.073610742	0	0.172991378	0	0.105726659	1.04792637	1.066474663	0.075900483	-0.5874487	0.634833566	NR	NR	NR	NR	NR	NR	NR	NR	NR	NR	NR	NR	NR
LRRD1	mRNA	None	None	None	None	0	0	0.075567122	0.152147418	0	0.038723055	0	0	0	0	0	0.095603716	0	0.155812951	1.047801858	1.155812951	0.05261327	0.043925441	0.994704692	NR	NR	NR	NR	NR	NR	NR	NR	NR	NR	NR	NR	NR
HDGFRP2	mRNA	None	None	None	None	52.95207359	73.93938163	61.70847096	71.09638536	50.09195956	73.04171839	63.55637114	49.89407431	73.86821617	57.04142537	53.89244027	47.27469522	69.04831818	59.52357594	1.047719501	1.071841039	54.44074166	-0.115637027	0.519637575	NR	NR	NR	NR	NR	NR	NR	NR	NR	NR	NR	NR	NR
NPC1L1	mRNA	None	None	None	None	0	0	0	0.042648296	0.052328122	0.043417689	0.099886191	0.050622336	0	0.114032489	0.044133815	0	0.2610336	0.17470311	1.047664212	1.088612224	0.047314184	0.101766174	0.9709368	NR	NR	NR	NR	NR	NR	NR	NR	NR	NR	NR	NR	NR
CHRNA6	mRNA	None	None	None	None	0.1052043	0.107088131	0.089106231	0	0.220126967	0.273965616	0	0.212951294	0.199306434	0	0.232070311	0	0.337871183	0	1.047400331	0.896029122	0.06499746	-1.102190735	0.519611377	NR	NR	NR	NR	NR	NR	NR	NR	NR	NR	NR	NR	NR
ARSF	mRNA	None	None	None	None	0	0	0	0.099486412	0.305166775	0.101281189	0	0	0	0	0	0	0.093679626	0	1.046839813	1	0.029651851	-0.963287533	0.800165326	NR	NR	NR	NR	NR	NR	NR	NR	NR	NR	NR	NR	NR
WASH4P	mRNA	None	None	None	None	92.08239509	59.20657939	83.64622287	63.8667182	77.54083685	69.91875203	75.20252704	81.17319165	76.76242364	73.18544863	72.84770075	72.42594781	80.51370449	84.52125612	1.04665511	1.155433854	74.93074284	0.077219465	0.736986905	NR	NR	NR	NR	NR	NR	NR	NR	NR	NR	NR	NR	NR
ACER1	mRNA	None	None	None	None	0	0	0	0	0	0	0	0	0	0	0	0	0.09316301	0	1.046581505	1	0	-0.295213623	NA	NR	NR	NR	NR	NR	NR	NR	NR	NR	NR	NR	NR	NR
CTXN2	mRNA	None	None	None	None	0	0	0.302482257	0	0	0.155001763	0.142638046	0.090361228	0	0.16283904	0	0.191342656	0.071684126	0	1.046322329	0.924710514	0.073164228	-0.258168906	0.911857001	NR	NR	NR	NR	NR	NR	NR	NR	NR	NR	NR	NR	NR
PTGES3L-AARSD1	mRNA	None	None	None	None	39.79340527	37.54500001	48.04345198	40.13098494	33.11034199	38.32993592	47.95951244	59.94039196	37.0324213	40.00272335	47.12417597	37.52908438	53.71684704	56.33804971	1.046215364	1.286660933	42.64866465	0.035341208	0.894548396	NR	NR	NR	NR	NR	NR	NR	NR	NR	NR	NR	NR	NR
GLTPD1	mRNA	None	None	None	None	6.052850137	15.49110497	9.276813138	22.31530202	5.789640784	17.36366551	12.66319734	8.28468049	24.68123512	6.045492298	4.933878394	3.891595083	7.68309813	13.94330254	1.045866825	2.302623585	8.38063242	-0.550235802	0.125502871	NR	NR	NR	NR	NR	NR	NR	NR	NR	NR	NR	NR	NR
RBMXL2	mRNA	None	None	None	None	0	0	0	0.097195755	0	0	0	0	0	0	0	0	0.091522668	0	1.045761334	1	0	-0.829545371	NA	NR	NR	NR	NR	NR	NR	NR	NR	NR	NR	NR	NR	NR
SCN4A	mRNA	None	None	None	None	0.113224359	0.263432686	0.328796857	0.372376176	0.13537597	0.519499182	0.335934986	0.409259374	0.33707174	0.250757517	0.171265214	0.207988609	0.324668017	0.395471435	1.045678306	1.152319024	0.258523332	0.00185557	1	NR	NR	NR	NR	NR	NR	NR	NR	NR	NR	NR	NR	NR
INSRR	mRNA	None	None	None	None	0	0.025192268	0	0.232128461	0	0.064449861	0.07907869	0	0	0.090278142	0	0.106080578	0.079483517	0.043221981	1.045585298	0.998165708	0.107095806	1.04356625	0.550373111	NR	NR	NR	NR	NR	NR	NR	NR	NR	NR	NR	NR	NR
HDC	mRNA	None	None	None	None	0	0	0	0.15917826	0.24413342	0	0	0	0	0.255365326	0.041180684	0.100021632	0.299774802	0	1.044959005	0.870873038	0.087877913	1.009887709	0.583657545	NR	NR	NR	NR	NR	NR	NR	NR	NR	NR	NR	NR	NR
NUTM1	mRNA	None	None	None	None	0	0	0.052134314	0	0	0	0	0	0	0.056132229	0	0	0.148261367	0	1.04480701	0.972700088	0.014327103	0.438788031	NA	NR	NR	NR	NR	NR	NR	NR	NR	NR	NR	NR	NR	NR
AC010327.2	mRNA	None	None	None	None	0.577403541	0.083963252	0.174661022	0.070332766	0.345184398	0.035800799	0.065890297	0	0.039066926	0.26327684	0	0.265166791	0.099341413	0.036013611	1.044727787	0.915498796	0.246291564	0.565496698	0.695558572	NR	NR	NR	NR	NR	NR	NR	NR	NR	NR	NR	NR	NR
RP11-108K14.8	mRNA	None	None	None	None	17.46194736	19.13574826	16.18902	22.53488114	17.36328602	24.64837067	18.47256016	9.712171179	15.42296518	15.2068328	17.97568914	16.18293923	18.56712668	12.91257357	1.044554622	0.790879835	14.64991117	-0.101157807	0.822251163	NR	NR	NR	NR	NR	NR	NR	NR	NR	NR	NR	NR	NR
SLITRK3	mRNA	None	None	None	None	0	0	0	0	0	0	0	0	0	0	0	0	0.089011069	0	1.044505535	1	0	-0.829547535	0.840517144	NR	NR	NR	NR	NR	NR	NR	NR	NR	NR	NR	NR	NR
HLA-DQA2	mRNA	None	None	None	None	0	0	0	0	0	0	0	0	0	0	0	0.088765917	0	0.072334424	1.044382959	1.072334424	0.011235126	0.068124825	0.996421298	NR	NR	NR	NR	NR	NR	NR	NR	NR	NR	NR	NR	NR
AGPAT6	mRNA	None	None	None	None	53.36052968	54.96895993	64.88993648	48.26730683	47.33184171	56.70714143	62.38369404	86.95229413	66.93126517	47.25370197	52.30093946	45.94511466	58.11620393	77.59345165	1.04437687	1.547806197	53.47900091	-0.08949431	0.723604001	NR	NR	NR	NR	NR	NR	NR	NR	NR	NR	NR	NR	NR
SRCRB4D	mRNA	None	None	None	None	0.270428761	0.504663809	0.229048506	0.307445336	0	0.743355473	0.216019491	0	0.42693274	0	0.238615671	0.193187087	0.144750239	0.393565379	1.044367444	1.245024233	0.250782257	-0.264862455	0.792784267	NR	NR	NR	NR	NR	NR	NR	NR	NR	NR	NR	NR	NR
LEFTY2	mRNA	None	None	None	None	0	0	0.046754472	0.047067905	0	0.047917029	0	0	0.07843279	0	0	0	0.088641325	0	1.044320663	1	0.013920681	-0.095059165	0.990502338	NR	NR	NR	NR	NR	NR	NR	NR	NR	NR	NR	NR	NR
GPR68	mRNA	None	None	None	None	0.662356558	1.25853837	0.785406447	0.188255156	0.092393271	0.459963258	0.317455715	0.268144337	1.129333414	0.442951806	1.441612006	0.425852857	1.630857756	0	1.044315606	0.51485832	1.805228843	1.135015333	0.099345912	NR	NR	NR	NR	NR	NR	NR	NR	NR	NR	NR	NR	NR
STMN4	mRNA	None	None	None	None	0	0	0	0	0	0	0.08815131	0	0	0	0	0	0.088602583	0	1.044301292	1	0.011985717	0.174991993	NA	NR	NR	NR	NR	NR	NR	NR	NR	NR	NR	NR	NR	NR
SOST	mRNA	None	None	None	None	0	0	0	0	0.115048938	0	0	0	0	0	0	0	0.088293863	0	1.044146932	1	0.005971977	-0.113547064	0.990683733	NR	NR	NR	NR	NR	NR	NR	NR	NR	NR	NR	NR	NR
MAATS1	mRNA	None	None	None	None	0.227827945	0.260895965	0.144724761	0	0.208557018	0.024720561	0.090994901	0.230581144	0	0.077911483	0.100513196	0.183098476	0.091460731	0.049735016	1.044130297	0.963756081	0.142527512	0.110442854	0.939464785	NR	NR	NR	NR	NR	NR	NR	NR	NR	NR	NR	NR	NR
CDH18	mRNA	None	None	None	None	0.081791487	0	0	0	0	0	0	0	0	0	0	0.087644482	0	0	1.043822241	1	0	-0.402075147	0.973024142	NR	NR	NR	NR	NR	NR	NR	NR	NR	NR	NR	NR	NR
SPINK9	mRNA	None	None	None	None	0.209015166	0.212757876	0.531096744	0.712876148	0.218669173	0.181434183	0	1.269246125	0.593959572	0.381215898	0.553280212	0.223972281	0.839084063	0.182512686	1.043809986	0.805939174	0.354397532	-0.228796465	0.877350348	NR	NR	NR	NR	NR	NR	NR	NR	NR	NR	NR	NR	NR
VIL1	mRNA	None	None	None	None	0.115980854	0.078705103	0.032744596	0.024723082	0.141560751	0	0.061763956	0.019563739	0	0.070511224	0.03411231	0.165707252	0.031040072	0.06751656	1.043772099	1.014448943	0.069434447	0.521812122	0.725161083	NR	NR	NR	NR	NR	NR	NR	NR	NR	NR	NR	NR	NR
VWC2	mRNA	None	None	None	None	0.133522115	0	0	0.113849073	0.139689244	0.115902958	0	0.067567835	0.189715273	0.121763301	0	0	0.214407943	0	1.043663985	0.942612213	0.107817695	-0.345998916	0.859166374	NR	NR	NR	NR	NR	NR	NR	NR	NR	NR	NR	NR	NR
PLEKHD1	mRNA	None	None	None	None	0	0.141838584	0.236042997	0	0.145779449	0	0.111308056	0	0.395973048	0	0.184426737	0	0.279694688	0	1.043612335	0.91557202	0.212242379	0.413292635	0.728312896	NR	NR	NR	NR	NR	NR	NR	NR	NR	NR	NR	NR	NR
TUBA3C	mRNA	None	None	None	None	0	0	0	0	0	0	0	0	0	0	0	0.087220669	0	0	1.043610335	1	0	-0.081471241	NA	NR	NR	NR	NR	NR	NR	NR	NR	NR	NR	NR	NR	NR
RGS7BP	mRNA	None	None	None	None	0.121389577	0.061781614	0.231333486	0	0.190494491	0.052685695	0.096966441	0.337855419	0.057492241	0.055349616	0.133886718	0.065038105	0.219291393	0.264994381	1.043436683	1.155648992	0.068931662	-0.870491074	0.346913973	NR	NR	NR	NR	NR	NR	NR	NR	NR	NR	NR	NR	NR
SIGLEC9	mRNA	None	None	None	None	0.149491012	0.684755367	0.569773416	0.350529095	0.078197857	0.389293948	0.298534928	0	0.708015752	0.272651749	0.065952486	0.080094291	0.360075861	0.391608038	1.043430143	1.190118462	0.617998168	0.216114923	0.895738891	NR	NR	NR	NR	NR	NR	NR	NR	NR	NR	NR	NR	NR
SCNN1G	mRNA	None	None	None	None	0	0	0.060979457	0	0	0	0	0.07286614	0	0	0	0	0.086707746	0.062867216	1.043353873	1.062867216	0.022502242	0.594239365	0.876558488	NR	NR	NR	NR	NR	NR	NR	NR	NR	NR	NR	NR	NR
FAM83C	mRNA	None	None	None	None	0	0	0	0	0	0	0	0	0	0	0	0.086028145	0	0	1.043014073	1	0.007053416	0.068127499	0.994946012	NR	NR	NR	NR	NR	NR	NR	NR	NR	NR	NR	NR	NR
SP7	mRNA	None	None	None	None	0	0.163285587	0.067933595	0.034194504	0.125866754	0.139245548	0.064069313	0	0	0	0	0.085946161	0	0.035018317	1.042973081	1.035018317	0.02662335	-0.489836749	0.875224501	NR	NR	NR	NR	NR	NR	NR	NR	NR	NR	NR	NR	NR
ITLN1	mRNA	None	None	None	None	0	0	0	0	0.446580492	0.185268379	0	0	0	0	0	0	0.085681619	0	1.04284081	1	0.038323043	-0.573711384	0.868831052	NR	NR	NR	NR	NR	NR	NR	NR	NR	NR	NR	NR	NR
BX255923.1	mRNA	None	None	None	None	0	0	0.180012589	0	0	0	0	0	0	0	0	0	0.085321006	0	1.042660503	1	0.024375339	0.356666316	0.958070211	NR	NR	NR	NR	NR	NR	NR	NR	NR	NR	NR	NR	NR
KIR2DL3	mRNA	None	None	None	None	0.158798943	0	0	0.135401633	0.08306678	0	0	0	0.050139983	0	0	0.085081294	0	0	1.042540647	1	0.028136094	-0.436568226	0.868716199	NR	NR	NR	NR	NR	NR	NR	NR	NR	NR	NR	NR	NR
EFCAB4B	mRNA	None	None	None	None	4.914995106	4.764766671	6.462431914	20.47516686	1.665031566	5.526039859	4.26264044	6.86939659	5.099052262	3.713780682	4.667220494	2.808913025	6.013280228	5.027524103	1.042499954	1.161260653	4.746163665	-0.324167414	0.648008518	NR	NR	NR	NR	NR	NR	NR	NR	NR	NR	NR	NR	NR
NAPRT1	mRNA	None	None	None	None	47.54270656	166.6977989	75.09410651	125.0098161	35.82524384	172.54954	72.00288736	60.01650218	199.8541464	39.84045638	60.77053397	31.25536029	73.71265958	80.8970532	1.042461626	1.596262796	64.69050414	-0.498331302	0.237638881	NR	NR	NR	NR	NR	NR	NR	NR	NR	NR	NR	NR	NR
AC006486.1	mRNA	None	None	None	None	0.114820518	0.175314812	0.194502006	0.146854432	0.240247713	0	0	0.290520183	0.108762038	0.261771717	0.202626192	0.246074139	0.322660065	0.300784891	1.042337439	1.055661414	0.263710459	0.43565647	0.567463095	NR	NR	NR	NR	NR	NR	NR	NR	NR	NR	NR	NR	NR
TMEM163	mRNA	None	None	None	None	0.266903087	0.271682362	0.11303116	0.284472247	0.139615413	0.115841698	0	0.47272486	0.252820001	0.121698944	0.294380944	0.143001329	0.375015583	0.291325747	1.042191082	1.068942921	0.332347701	0.320470875	0.868831052	NR	NR	NR	NR	NR	NR	NR	NR	NR	NR	NR	NR	NR
MRC1	mRNA	None	None	None	None	0	0	0.041356596	0	0.076625129	0	0	0	0	0.044528022	0	0.052322281	0.078407546	0.085273767	1.042162203	1.061637459	0.059414148	1.261966583	0.517403528	NR	NR	NR	NR	NR	NR	NR	NR	NR	NR	NR	NR	NR
OR7D2	mRNA	None	None	None	None	0	0	0.066517871	0	0.041081238	0	0.125468241	0	0	0	0	0.084155059	0	0.034288542	1.04207753	1.034288542	0.024911963	0.269706127	0.955152451	NR	NR	NR	NR	NR	NR	NR	NR	NR	NR	NR	NR	NR
DND1	mRNA	None	None	None	None	1.573148411	0.800658923	0.799457778	1.073089578	0.32916182	1.092448561	0.188495512	0.716471644	0.782324321	1.219415838	0.277616821	1.011433702	0.631534921	0.824206823	1.04173137	1.043288411	1.005665845	0.362709906	0.5381404	NR	NR	NR	NR	NR	NR	NR	NR	NR	NR	NR	NR	NR
CHST5	mRNA	None	None	None	None	0.038904518	0.079202316	0.065902914	0.082930892	0.081402885	0.0675416	0	0	0	0	0	0.083377046	0	0.033971545	1.041688523	1.033971545	0.014245131	-1.400145676	0.530598939	NR	NR	NR	NR	NR	NR	NR	NR	NR	NR	NR	NR	NR
APLNR	mRNA	None	None	None	None	0	0	0	0	0	0	0	0	0.036817691	0	0	0.083300035	0	0	1.041650018	1	0.007128438	0.068125129	0.999683419	NR	NR	NR	NR	NR	NR	NR	NR	NR	NR	NR	NR	NR
PLA2G10	mRNA	None	None	None	None	0	0.515569738	0.536246127	0.107968203	0	0	0	0.128155242	0.119943692	0.115473622	0	0	0.203332708	0	1.041531639	0.945414766	0.080586572	-0.376571103	0.865069431	NR	NR	NR	NR	NR	NR	NR	NR	NR	NR	NR	NR	NR
PIDD	mRNA	None	None	None	None	8.253519466	19.16013123	14.87283463	19.8915748	7.313090708	18.60553682	12.14312231	10.27109978	26.04678481	9.523530983	10.47799777	6.407489855	14.50434331	15.51710928	1.041374598	1.501451055	10.88017528	-0.393808166	0.238081085	NR	NR	NR	NR	NR	NR	NR	NR	NR	NR	NR	NR	NR
LYVE1	mRNA	None	None	None	None	0	0	0	0.065777145	0	0	0	0	0	0	0	0.082663769	0	0	1.041331885	1	0.022562017	0.482124033	0.939866977	NR	NR	NR	NR	NR	NR	NR	NR	NR	NR	NR	NR	NR
FRG1B	mRNA	None	None	None	None	41.36273584	20.53509084	39.33211744	23.9089346	43.14046093	23.01861857	33.6488169	41.09210905	23.61631013	44.77811743	35.71317189	51.392522	32.49675598	38.88785888	1.041192091	0.967080505	37.98761415	0.166115934	0.612275176	NR	NR	NR	NR	NR	NR	NR	NR	NR	NR	NR	NR	NR
ZSCAN10	mRNA	None	None	None	None	0	0.104179779	0.04334312	0	0	0	0.081755248	0	0.096946786	0	0	0	0.082173778	0	1.041086889	1	0.005331399	-1.363246572	0.577907473	NR	NR	NR	NR	NR	NR	NR	NR	NR	NR	NR	NR	NR
ASPN	mRNA	None	None	None	None	0	0	0	0	0	0	0	0	0	0	0	0	0.082073972	0	1.041036986	1	0	-0.188348279	NA	NR	NR	NR	NR	NR	NR	NR	NR	NR	NR	NR	NR	NR
CCDC103	mRNA	None	None	None	None	1.263566512	1.134875688	1.825667857	2.376603583	1.127527004	1.161349681	2.018683168	1.880641398	0.950475193	1.050616201	0.983754042	0.796463101	1.40240909	1.655025256	1.040775124	1.316203073	1.326694656	-0.025720891	0.982322414	NR	NR	NR	NR	NR	NR	NR	NR	NR	NR	NR	NR	NR
FAM187A	mRNA	None	None	None	None	1.263566512	1.134875688	1.825667857	2.376603583	1.127527004	1.161349681	2.018683168	1.880641398	0.950475193	1.050616201	0.983754042	0.796463101	1.40240909	1.655025256	1.040775124	1.316203073	1.326694656	-0.025720891	0.982322414	NR	NR	NR	NR	NR	NR	NR	NR	NR	NR	NR	NR	NR
HIST1H3J	mRNA	None	None	None	None	0	0	0	0.450394554	0	0	0	0	0	0	0.466082633	0.566021999	0	0	1.040525554	0.811002832	0.111710936	0.158609028	0.964205097	NR	NR	NR	NR	NR	NR	NR	NR	NR	NR	NR	NR	NR
LAMP5	mRNA	None	None	None	None	91.63454478	75.62869472	88.10110967	86.15767279	77.01744898	64.97781844	93.72313011	88.1048121	67.62147675	98.64012772	87.30123168	92.68520006	100.8642418	93.15325784	1.040481151	1.001942927	78.44824007	0.177234624	0.822753312	NR	NR	NR	NR	NR	NR	NR	NR	NR	NR	NR	NR	NR
CCL20	mRNA	None	None	None	None	1.974954368	3.711357606	3.602851236	1.295358584	7.628949047	4.219927656	3.883325105	4.458907967	2.158553438	2.770811099	1.608573997	1.465118314	3.171354063	1.989849506	1.040299696	0.93734724	2.207966658	-0.533324704	0.58097942	NR	NR	NR	NR	NR	NR	NR	NR	NR	NR	NR	NR	NR
AL359091.2	mRNA	None	None	None	None	0.136776988	0.417678517	0.347543265	0.408185313	0	0.178092491	0.218515924	0.138429877	0.151153309	0.249463058	0.060343309	0.073282371	0.329451858	0.298585218	1.040231884	1.124410458	0.229255974	0.031184513	0.990159589	NR	NR	NR	NR	NR	NR	NR	NR	NR	NR	NR	NR	NR
LY6G6C	mRNA	None	None	None	None	0.538933447	0	0.114116839	0	0.422869308	0.116954372	0.215251011	0.136361555	0	0.368603632	0.594417019	0	1.081764726	0.470598346	1.040075345	0.992634557	0.568472692	1.238991417	0.135978663	NR	NR	NR	NR	NR	NR	NR	NR	NR	NR	NR	NR	NR
ERAS	mRNA	None	None	None	None	0	0.304516012	0.084460883	0.170054184	0	0.086561016	0	0	0	0	0	0	0.080064261	0.348302252	1.040032131	1.348302252	0.082260075	-0.042856972	0.996566676	NR	NR	NR	NR	NR	NR	NR	NR	NR	NR	NR	NR	NR
OR13A1	mRNA	None	None	None	None	0	0	0.051456919	0.25900938	0	0	0.291179304	0.245949522	0	0.110805776	0	0	0.195113291	0	1.039940915	0.947505461	0.08643619	-0.613948939	0.830444836	NR	NR	NR	NR	NR	NR	NR	NR	NR	NR	NR	NR	NR
AVPR1B	mRNA	None	None	None	None	0.790090407	0.517010198	1.338385953	0	0.354249925	0.391904323	0.766368655	0.45693617	0	0.102929997	0.547756478	0.302367585	0.453112896	0.197116965	1.039534667	0.903250517	0.390601641	-0.174018846	0.956610791	NR	NR	NR	NR	NR	NR	NR	NR	NR	NR	NR	NR	NR
DSCAML1	mRNA	None	None	None	None	0.036598104	0	0	0.031205768	0	0	0	0	0	0	0	0.078434125	0	0	1.039217063	1	0	-0.829543786	NA	NR	NR	NR	NR	NR	NR	NR	NR	NR	NR	NR	NR	NR
RHO	mRNA	None	None	None	None	0.097411389	0	0.08250577	0.083058872	0	0.042278644	0.077812576	0.098588562	0	0	0	0	0.078210922	0.17011985	1.039105461	1.17011985	0.033298429	-0.640044774	0.791252102	NR	NR	NR	NR	NR	NR	NR	NR	NR	NR	NR	NR	NR
MAPK10	mRNA	None	None	None	None	0	0.031289447	0.104141688	0	0.128635189	0.133413984	0.171881103	0.062220977	0	0.056063891	0.0271229	0.065877408	0.098720579	0	1.039080123	0.960067531	0.068456156	0.596220598	0.698135148	NR	NR	NR	NR	NR	NR	NR	NR	NR	NR	NR	NR	NR
CTSE	mRNA	None	None	None	None	0.339977989	0	0.287955506	0	0.237120611	0.049185927	0.045262612	0.229390981	0	0	0.099994389	0	0.181977298	0.098956609	1.039039585	1.046628138	0.125125396	0.543722003	0.76069833	NR	NR	NR	NR	NR	NR	NR	NR	NR	NR	NR	NR	NR
NRXN1	mRNA	None	None	None	None	0.045305997	0.046117264	0.076746799	0	0.094797187	0.03932756	0.036190597	0.091706999	0.042915435	0.08263212	0	0.145644275	0.018187934	0.079122672	1.038989166	1.036306568	0.060673038	-0.033547116	0.994946012	NR	NR	NR	NR	NR	NR	NR	NR	NR	NR	NR	NR	NR
POU2AF1	mRNA	None	None	None	None	0.076628322	0.03900023	0.06490287	0.032668983	0.120251454	0	0	0.077554341	0	0	0.033806904	0.082111841	0.030762171	0.066912087	1.038876408	1.049177368	0.019806822	-1.336855211	0.3007717	NR	NR	NR	NR	NR	NR	NR	NR	NR	NR	NR	NR	NR
CCDC23	mRNA	None	None	None	None	136.797567	157.0191926	112.7776133	166.0470559	163.3890742	157.5510471	110.5004806	92.04156246	131.5785942	153.4446131	123.4134396	167.3515437	120.3088422	82.59447976	1.038737749	0.599548616	149.8761965	0.175335704	0.458811054	NR	NR	NR	NR	NR	NR	NR	NR	NR	NR	NR	NR	NR
CD300E	mRNA	None	None	None	None	0.072119486	0	0	0	0	0.125205651	0	0	0	0	0	0.077280353	0	0	1.038640177	1	0.186678317	2.10196761	0.176339384	NR	NR	NR	NR	NR	NR	NR	NR	NR	NR	NR	NR	NR
CCDC160	mRNA	None	None	None	None	0.141056045	0	0	0.601364795	0.147571151	0.061221367	0	0	0	0.128633744	0.12446229	0.226725013	0.11325291	0	1.038561112	0.887667445	0.118741954	-0.043178711	0.994316923	NR	NR	NR	NR	NR	NR	NR	NR	NR	NR	NR	NR	NR
IAPP	mRNA	None	None	None	None	0	0	0	0.054976659	0	0.055968461	0	0	0	0.058798366	0	0.13818106	0	0.056301156	1.03855778	1.026133665	0.027930391	-0.05396389	0.994946012	NR	NR	NR	NR	NR	NR	NR	NR	NR	NR	NR	NR	NR
APOD	mRNA	None	None	None	None	0	0	0	0	0	0	0	0	0	0	0.098578539	0	0.179400628	0	1.038512778	0.953026043	0.009857854	0.100184996	0.990683733	NR	NR	NR	NR	NR	NR	NR	NR	NR	NR	NR	NR	NR
RASL12	mRNA	None	None	None	None	0	0.097500574	0.081128587	0.081672457	0	0	0	0	0.090731305	0	0	0	0.076905429	0.167280216	1.038452715	1.167280216	0.008768105	-1.565645655	0.693211987	NR	NR	NR	NR	NR	NR	NR	NR	NR	NR	NR	NR	NR
SPIC	mRNA	None	None	None	None	0.111523993	0.227041974	0.188917805	0	0	0	0	0	0	0	0.098404372	0	0.179083666	0	1.038447925	0.953105143	0.105109626	0.906915879	0.832956893	NR	NR	NR	NR	NR	NR	NR	NR	NR	NR	NR	NR	NR
ZMPSTE24-DT	lincRNA	None	None	None	None	61.14742756	92.23261968	75.21170045	52.34853099	59.83894743	71.15247805	64.81960068	93.78741488	86.53069432	50.13361823	67.67860127	56.528034	65.878273	95.21832008	1.038344065	1.606152035	66.84025231	-0.221769561	0.376425672	NR	NR	NR	NR	NR	NR	NR	NR	NR	NR	NR	NR	NR
TAS2R3	mRNA	None	None	None	None	0	0	0.388474034	0	0	0.298600126	0.18318819	0.232099503	0	0	0.607050405	0.614347219	0.092062993	0.400500137	1.038111962	1.074394369	0.275834156	0.443774741	0.786009045	NR	NR	NR	NR	NR	NR	NR	NR	NR	NR	NR	NR	NR
ADAMTS14	mRNA	None	None	None	None	0	0.292668264	0.304405422	0.796759847	0.250666503	0.29117621	0.172253917	0.145497183	0.18156593	0.349598637	0.634240364	0.385118403	0.711780249	0.188297393	1.037890667	0.796488948	0.384619339	0.489646296	0.539329263	NR	NR	NR	NR	NR	NR	NR	NR	NR	NR	NR	NR	NR
WFIKKN2	mRNA	None	None	None	None	0.035185385	0	0	0	0	0	0	0	0	0	0	0.075406498	0	0	1.037703249	1	0	-0.2952151	NA	NR	NR	NR	NR	NR	NR	NR	NR	NR	NR	NR	NR	NR
GLRA1	mRNA	None	None	None	None	0	0	0	0	0	0	0	0	0	0	0	0.075030093	0	0	1.037515047	1	0	-0.081482936	NA	NR	NR	NR	NR	NR	NR	NR	NR	NR	NR	NR	NR	NR
OR51E1	mRNA	None	None	None	None	0	0	0	0	0	0	0	0	0	0	0	0.074905458	0	0	1.037452729	1	0	-0.18834828	NA	NR	NR	NR	NR	NR	NR	NR	NR	NR	NR	NR	NR	NR
TAS2R19	mRNA	None	None	None	None	0.125993174	0.256498517	0.213428099	0.107429439	0	0.218735023	0	0.127515745	0	0.114897406	0.333514219	0.540036957	0	0.330052882	1.037422356	1.086461826	0.170839855	-0.232909241	0.905059842	NR	NR	NR	NR	NR	NR	NR	NR	NR	NR	NR	NR	NR
ANO1	mRNA	None	None	None	None	0	0	0	0	0	0	0	0	0	0	0.02325548	0.056484032	0.042322069	0	1.037341118	0.98850591	0.002325548	-0.327272383	NA	NR	NR	NR	NR	NR	NR	NR	NR	NR	NR	NR	NR	NR
CHST1	mRNA	None	None	None	None	0.046447815	0.23639764	0	3.128734204	0	0.080637415	0.074205371	0.047009116	0	0	0	0	0.07458525	0	1.037292625	1	0.248952841	-0.754425355	0.749784807	NR	NR	NR	NR	NR	NR	NR	NR	NR	NR	NR	NR	NR
NLRP14	mRNA	None	None	None	None	0.034797453	0	0	0.089011272	0	0	0.166778002	0	0	0	0	0.074575114	0	0.060770487	1.037287557	1.060770487	0.03149836	-0.092707868	0.988248349	NR	NR	NR	NR	NR	NR	NR	NR	NR	NR	NR	NR	NR
SPAG17	mRNA	None	None	None	None	0.036235695	0.073769091	0.061382019	0.061793512	0	0	0.057890413	0	0	0.066089094	0.095918843	0.038828719	0.203653698	0.06328224	1.037222102	0.983606232	0.05341595	0.34347779	0.898914933	NR	NR	NR	NR	NR	NR	NR	NR	NR	NR	NR	NR	NR
AC000003.2	mRNA	None	None	None	None	0	0.088808402	0.073895976	0.07439136	0	0	0.139385071	0.088300468	0.165285225	0	0.153965099	0.093489466	0.140098625	0	1.036965776	0.928520151	0.071851107	0.021090294	0.998880458	NR	NR	NR	NR	NR	NR	NR	NR	NR	NR	NR	NR	NR
FER1L6	mRNA	None	None	None	None	0	0	0	0.088947528	0	0.072441743	0	0.042231293	0.079050643	0	0.036818294	0.044713025	0.067004697	0.07287236	1.036772759	1.053478715	0.044262138	0.16871045	0.933505971	NR	NR	NR	NR	NR	NR	NR	NR	NR	NR	NR	NR	NR
GRIA1	mRNA	None	None	None	None	0	0	0	0	0	0	0	0	0	0	0	0	0.073463566	0	1.036731783	1	0	-0.508944311	NA	NR	NR	NR	NR	NR	NR	NR	NR	NR	NR	NR	NR	NR
XAGE1B	mRNA	None	None	None	None	174.7693583	132.0637341	127.8253561	109.4325261	166.2783183	117.6178116	141.4130783	140.6727117	127.7249115	156.5654934	119.7392094	151.1426234	135.3685847	145.0684551	1.036673851	1.049701666	147.0061606	0.164204963	0.47355501	NR	NR	NR	NR	NR	NR	NR	NR	NR	NR	NR	NR	NR
XAGE1C	mRNA	None	None	None	None	174.7693583	132.0637341	127.8253561	109.4325261	166.2783183	117.6178116	141.4130783	140.6727117	127.7249115	156.5654934	119.7392094	151.1426234	135.3685847	145.0684551	1.036673851	1.049701666	147.0061606	0.164204963	0.47355501	NR	NR	NR	NR	NR	NR	NR	NR	NR	NR	NR	NR	NR
XAGE1A	mRNA	None	None	None	None	174.7693583	132.0637341	127.8253561	109.4325261	166.2783183	117.6178116	141.4130783	140.6727117	127.7249115	156.5654934	119.7392094	151.1426234	135.3685847	145.0684551	1.036673851	1.049701666	147.0061606	0.164204963	0.47355501	NR	NR	NR	NR	NR	NR	NR	NR	NR	NR	NR	NR	NR
XAGE1E	mRNA	None	None	None	None	174.7693583	132.0637341	127.8253561	109.4325261	166.2783183	117.6178116	141.4130783	140.6727117	127.7249115	156.5654934	119.7392094	151.1426234	135.3685847	145.0684551	1.036673851	1.049701666	147.0061606	0.164204963	0.47355501	NR	NR	NR	NR	NR	NR	NR	NR	NR	NR	NR	NR	NR
XAGE1D	mRNA	None	None	None	None	174.7693583	132.0637341	127.8253561	109.4325261	166.2783183	117.6178116	141.4130783	140.6727117	127.7249115	156.5654934	119.7392094	151.1426234	135.3685847	145.0684551	1.036673851	1.049701666	147.0061606	0.164204963	0.47355501	NR	NR	NR	NR	NR	NR	NR	NR	NR	NR	NR	NR	NR
ARHGAP8	mRNA	None	None	None	None	0.247176035	1.006408279	0.471046157	1.975849822	0.387888929	1.984675043	0.444251537	0.437785333	0.760934991	0.732576415	0.218098383	0.463511896	0.595367723	0.161876157	1.036671212	0.787532505	0.584066843	-0.356457457	0.596310109	NR	NR	NR	NR	NR	NR	NR	NR	NR	NR	NR	NR	NR
AC135178.1	mRNA	None	None	None	None	0.48878104	0.355380965	0.473130433	0.773991083	0.438305908	0.242447448	0.446217251	1.130714837	0.529132126	0.382059296	0.431281109	0.299290393	0.616689659	1.097498854	1.036483195	1.491109181	0.501360004	-0.071685792	0.957132256	NR	NR	NR	NR	NR	NR	NR	NR	NR	NR	NR	NR	NR
KANK3	mRNA	None	None	None	None	0.090628256	0.092251082	0	0.734114023	0	0.078669236	0	0	0.214615686	0	0	0	0.072764792	0	1.036382396	1	0.107399981	-0.092715439	0.985946527	NR	NR	NR	NR	NR	NR	NR	NR	NR	NR	NR	NR	NR
OMP	mRNA	None	None	None	None	0.513191707	0	0.434664544	0.437578448	0.268447521	0	0.204969713	0	0.972226508	0.233998376	0.22641006	0.549915681	0	0	1.036379019	0.812873168	0.175979189	-0.417458397	0.838546598	NR	NR	NR	NR	NR	NR	NR	NR	NR	NR	NR	NR	NR
CHRNB4	mRNA	None	None	None	None	0.09626013	0	0.081530673	0	0.0503531	0.083557946	0.192232365	0	0	0.17556569	0.127404212	0.3094455	0.077286584	0	1.036371375	0.868443829	0.051744572	-0.564776535	0.871916923	NR	NR	NR	NR	NR	NR	NR	NR	NR	NR	NR	NR	NR
FBXO47	mRNA	None	None	None	None	0	0	0	0	0.114749071	0	0	0	0	0.100023633	0	0	0.176127463	0	1.036239511	0.952370235	0.068604025	1.029972695	0.771310637	NR	NR	NR	NR	NR	NR	NR	NR	NR	NR	NR	NR	NR
CYP2C8	mRNA	None	None	None	None	0	0	0.22241805	0.111954548	0.137364722	0.170961383	0.314649294	0.132886923	0.24874438	0.119737079	0.115854133	0	0.316260078	0.171977633	1.036083907	1.048472213	0.201422504	0.298791697	0.841116496	NR	NR	NR	NR	NR	NR	NR	NR	NR	NR	NR	NR	NR
RPA3-AS1	mRNA	None	None	None	None	15.24988906	14.91421625	14.84118947	11.98314074	20.58411338	12.77035367	12.03835382	12.40786793	11.55618547	15.59752702	15.61939829	16.85383456	15.55711936	11.85407362	1.035946392	0.773947227	12.72442756	-0.036799448	0.929693062	NR	NR	NR	NR	NR	NR	NR	NR	NR	NR	NR	NR	NR
RP11-514P8.6	mRNA	None	None	None	None	5.482768226	13.9703653	9.82690185	8.776825667	4.847850835	13.57162255	10.45466141	8.484638288	11.85842569	5.257980888	8.988904399	4.775899822	10.05377406	9.544252664	1.035870789	1.298002968	7.370990816	-0.293585299	0.226864081	NR	NR	NR	NR	NR	NR	NR	NR	NR	NR	NR	NR	NR
SERPINB12	mRNA	None	None	None	None	0	0	0	0.353511653	0	0	0.082795648	0.104902115	0	0	0.09145628	0	0.166439006	0.181014224	1.035851921	1.129370224	0.135432102	1.10312888	0.577907473	NR	NR	NR	NR	NR	NR	NR	NR	NR	NR	NR	NR	NR
ADC	mRNA	None	None	None	None	0.694290522	0.471148514	0.68606081	1.726650064	0.060529872	0.301337066	0.83190274	0.702680714	0.164414107	0.211048948	0.408409713	0.619978266	0.092906833	0.151564156	1.035666315	0.879238274	0.617341964	0.206565596	0.887332749	NR	NR	NR	NR	NR	NR	NR	NR	NR	NR	NR	NR	NR
PTH1R	mRNA	None	None	None	None	0	0.242121069	0	0	0	0.103237161	0	0	0.225311089	0.054228545	0	0.127441599	0	0.103850836	1.03564017	1.074710834	0.060740863	0.030694996	0.998741933	NR	NR	NR	NR	NR	NR	NR	NR	NR	NR	NR	NR	NR
CYP2C19	mRNA	None	None	None	None	0	0	0	0	0	0.057646631	0	0	0	0	0	0.071162156	0	0	1.035581078	1	0.018153295	0.723206576	NA	NR	NR	NR	NR	NR	NR	NR	NR	NR	NR	NR	NR	NR
SLMO2	mRNA	None	None	None	None	83.21796343	64.54649415	84.77646941	62.30743847	104.9165698	78.87205085	87.5578162	100.4260788	56.55870323	88.42786166	80.21537698	88.81242962	85.88309769	88.57633975	1.035467498	1.04986685	75.54864869	-0.04267189	0.895497432	NR	NR	NR	NR	NR	NR	NR	NR	NR	NR	NR	NR	NR
ITIH1	mRNA	None	None	None	None	0.086736627	0	0	0	0	0	0	0	0	0	0	0	0.06964023	0	1.034820115	1	0.015560113	0.402313107	NA	NR	NR	NR	NR	NR	NR	NR	NR	NR	NR	NR	NR	NR
SCN2B	mRNA	None	None	None	None	0	0	0	0	0	0	0	0	0	0	0	0	0.069592417	0	1.034796209	1	0.003967169	-0.252464563	NA	NR	NR	NR	NR	NR	NR	NR	NR	NR	NR	NR	NR	NR
CAMK2A	mRNA	None	None	None	None	0.142328253	0.09658456	0.020091597	0.687693751	0	0.061773532	0.056846166	0.048016075	0.044939444	0.043264638	0	0	0.114274357	0.041427156	1.03475307	1.019375696	0.161102409	0.371554451	0.804112559	NR	NR	NR	NR	NR	NR	NR	NR	NR	NR	NR	NR	NR
TRPC5	mRNA	None	None	None	None	0	0	0.036625271	0.036870799	0.045239315	0	0	0	0	0	0	0	0.069437475	0.03775909	1.034718738	1.03775909	0.005043458	-0.896354074	0.795119098	NR	NR	NR	NR	NR	NR	NR	NR	NR	NR	NR	NR	NR
PPEF2	mRNA	None	None	None	None	0.073957329	0.225844916	0.031320292	0.063060515	0.038686637	0	0.059077387	0	0	0	0	0.039624856	0.029689911	0.064579767	1.034657384	1.064579767	0.023298229	-1.328487884	0.444747229	NR	NR	NR	NR	NR	NR	NR	NR	NR	NR	NR	NR	NR
TEX28P2	mRNA	None	None	None	None	0.085822678	0.087359454	0	0	0.089786662	0.074497788	0.137110943	0	0.054196175	0	0	0	0.068906427	0.074940627	1.034453214	1.074940627	0	-1.354528208	0.425309436	NR	NR	NR	NR	NR	NR	NR	NR	NR	NR	NR	NR	NR
TEX28P1	mRNA	None	None	None	None	0.085822678	0.174718908	0	0	0.089786662	0.074497788	0.137110943	0	0.054196175	0	0	0	0.068906427	0.074940627	1.034453214	1.074940627	0	-1.458284736	0.363810105	NR	NR	NR	NR	NR	NR	NR	NR	NR	NR	NR	NR	NR
INSC	mRNA	None	None	None	None	0	0	0	0	0.044710962	0	0	0	0	0	0	0	0.06862651	0	1.034313255	1	0.017478587	0.533445987	NA	NR	NR	NR	NR	NR	NR	NR	NR	NR	NR	NR	NR	NR
RP11-631M21.2	mRNA	None	None	None	None	2.557014545	3.389694959	6.446875719	2.535193083	1.617513278	2.735784764	6.935178723	5.837854606	3.013535814	1.518399262	5.771696855	1.019532794	6.588726787	6.490677263	1.034247597	1.612615665	2.458869047	-0.374432915	0.455148281	NR	NR	NR	NR	NR	NR	NR	NR	NR	NR	NR	NR	NR
GSG1L	mRNA	None	None	None	None	0.051360928	0.156841852	0.239260019	0.109483623	0	0.022291751	0.082054596	0.207926406	0.097301758	0.093675509	0	0.165108939	0	0.201818341	1.034118673	1.148046424	0.055415593	-0.836997736	0.444699322	NR	NR	NR	NR	NR	NR	NR	NR	NR	NR	NR	NR	NR
CEACAM16	mRNA	None	None	None	None	0	0	0	0	0	0	0	0	0	0	0	0	0.068210871	0	1.034105436	1	0.008691536	-0.006681061	1	NR	NR	NR	NR	NR	NR	NR	NR	NR	NR	NR	NR	NR
FLJ00273	mRNA	None	None	None	None	0.580437517	0	0	0	2.428987225	0	0.231827813	0	0.824716279	1.587961395	0	1.243947197	0.466029218	0.506839828	1.034006782	0.839942052	0.390060367	0.031118743	0.998173201	NR	NR	NR	NR	NR	NR	NR	NR	NR	NR	NR	NR	NR
LCT	mRNA	None	None	None	None	0	0.040931918	0	0.051430625	0	0.034905637	0	0.020348905	0.038090097	0	0.017740683	0.086178855	0	0	1.03391822	0.99120765	0.022416102	0.447221338	0.857525051	NR	NR	NR	NR	NR	NR	NR	NR	NR	NR	NR	NR	NR
CCDC141	mRNA	None	None	None	None	0	0.028159473	0	0.023588101	0.043412791	0	0	0	0	0.113525234	0	0.118575004	0.066633957	0.024156385	1.033916665	0.969145169	0.022501379	-0.540512714	0.849067239	NR	NR	NR	NR	NR	NR	NR	NR	NR	NR	NR	NR	NR
FAM129C	mRNA	None	None	None	None	0.151071193	0.102517557	0.170606267	0.30056246	0.15804888	0.131136314	0.281577859	0	0.286199905	0.091844596	0	0	0.161725337	0.131915831	1.033406277	1.082217898	0.125795369	-0.644200916	0.443216655	NR	NR	NR	NR	NR	NR	NR	NR	NR	NR	NR	NR	NR
ARG1	mRNA	None	None	None	None	0	0	0	0	0	0	0	0	0	0	0	0	0.066162764	0	1.033081382	1	0.016861125	0.495581148	NA	NR	NR	NR	NR	NR	NR	NR	NR	NR	NR	NR	NR	NR
SORCS1	mRNA	None	None	None	None	0.235594807	0.034259066	0.114025569	0	0.140843701	0.17529125	0.322618285	0	0	0.122769609	0.118788322	0.288518811	0.027022489	0.235110984	1.033005334	1.10201121	0.082910514	-0.426756626	0.787952434	NR	NR	NR	NR	NR	NR	NR	NR	NR	NR	NR	NR	NR
FCGBP	mRNA	None	None	None	None	0.015406085	0	0.039146065	0.052544657	0	0.026746292	0.024612874	0.01559226	0.014593186	0	0	0.016508543	0.04947775	0	1.032993147	1	0.067370286	0.549263295	0.69726429	NR	NR	NR	NR	NR	NR	NR	NR	NR	NR	NR	NR	NR
CCDC79	mRNA	None	None	None	None	0	0.050572907	0	0.1270889	0	0.129381637	0.03968717	0.100567317	0	0.090615664	0	0	0.159561361	0.173534298	1.032978657	1.122668617	0.101418875	0.845874632	0.404891591	NR	NR	NR	NR	NR	NR	NR	NR	NR	NR	NR	NR	NR
TAF1L	mRNA	None	None	None	None	1.299821467	1.033669217	0.89450271	0.805254162	0.849911071	1.463265516	1.119419533	1.479970385	0.923427494	1.203871955	1.254434114	1.414599702	1.190376272	1.046335601	1.032898124	0.91798794	1.103371198	-0.026741716	0.939570967	NR	NR	NR	NR	NR	NR	NR	NR	NR	NR	NR	NR	NR
AL353791.1	mRNA	None	None	None	None	5.983182938	3.688027258	7.573325833	2.31462639	6.502960961	4.501172835	6.372518094	10.42889435	5.163705401	5.21376477	6.804462833	5.6989682	6.778774126	10.07174011	1.032779802	1.579620537	4.963558133	-0.157504805	0.760432294	NR	NR	NR	NR	NR	NR	NR	NR	NR	NR	NR	NR	NR
GMFG	mRNA	None	None	None	None	351.9621256	354.6838467	357.3628862	375.7552518	355.9514397	345.0440016	312.6822492	372.2362253	431.501515	345.203388	310.7299323	353.485119	324.011142	360.9174249	1.032773748	1.100164451	371.3143521	0.105624586	0.612572836	NR	NR	NR	NR	NR	NR	NR	NR	NR	NR	NR	NR	NR
TEX28	mRNA	None	None	None	None	0.081501072	0.165920926	0	0	0.085265449	0.070746447	0.130206713	0	0.051467123	0	0	0	0.06543664	0.071166987	1.03271832	1.071166987	0	-1.559134753	0.316458452	NR	NR	NR	NR	NR	NR	NR	NR	NR	NR	NR	NR	NR
KLHL6	mRNA	None	None	None	None	9.501461708	10.18170416	12.37696591	2.409946977	8.283596578	8.265078914	9.671394045	13.89694855	8.848218318	12.41209425	16.18375367	14.11217407	15.48263312	12.84764122	1.032650158	0.905197415	12.72752767	0.385416675	0.284942365	NR	NR	NR	NR	NR	NR	NR	NR	NR	NR	NR	NR	NR
PKLR	mRNA	None	None	None	None	0	0.08248123	0	0	0	0	0	0.328037937	0	0	0	0	0.065058636	0	1.032529318	1	0.021805991	0.017739369	1	NR	NR	NR	NR	NR	NR	NR	NR	NR	NR	NR	NR	NR
MIOX	mRNA	None	None	None	None	0	0.125862642	0.209456372	0	0.258719256	0.214664537	0.197541819	0	0	0.225518514	0	0	0.297829642	0	1.032491811	0.898666979	0.128348846	0.420771654	0.839649934	NR	NR	NR	NR	NR	NR	NR	NR	NR	NR	NR	NR	NR
ERMN	mRNA	None	None	None	None	0.266269781	0.135518858	0.169144441	0.056759451	0.139284134	0.086675122	0.186110122	0.067371883	0.441385195	0.182115267	0.117472976	0.106996513	0.267232678	0.174380695	1.032458397	1.021383457	0.327590723	0.642115042	0.452994283	NR	NR	NR	NR	NR	NR	NR	NR	NR	NR	NR	NR	NR
CDKL4	mRNA	None	None	None	None	0	0.164015006	0.068237063	0.137389021	0	0	0	0.163076932	0.152627773	0	0	0	0.064684974	0	1.032342487	1	0.02216321	-0.504188003	0.87556732	NR	NR	NR	NR	NR	NR	NR	NR	NR	NR	NR	NR	NR
CAPN11	mRNA	None	None	None	None	0.092555103	0.047106216	0.117588868	0.078918107	0.096830044	0.080341823	0	0	0	0	0.081666972	0	0.148623687	0.121229101	1.03216495	1.077241572	0.126948286	0.141648813	0.95297911	NR	NR	NR	NR	NR	NR	NR	NR	NR	NR	NR	NR	NR
APOBR	mRNA	None	None	None	None	86.5272075	92.82100969	88.26028622	60.59249861	85.05538831	104.2976696	84.43649493	76.92528558	72.95813849	68.94880639	76.31881875	74.09678748	75.88736456	73.66620178	1.032026909	1.014020586	78.7889982	-0.044696051	0.929693062	NR	NR	NR	NR	NR	NR	NR	NR	NR	NR	NR	NR	NR
ASB11	mRNA	None	None	None	None	0	0	0	0.07834374	0.096125313	0	0.183488171	0	0	0	0.081072598	0	0.147542001	0	1.031939973	0.961042879	0.033220794	0.065432861	0.994704692	NR	NR	NR	NR	NR	NR	NR	NR	NR	NR	NR	NR	NR
PIK3R5	mRNA	None	None	None	None	10.49672466	14.13042124	14.5284518	19.76793671	10.71370548	15.13663114	10.04360831	13.67533098	27.08016668	8.171489041	10.49179523	9.022681447	10.30057932	15.17692922	1.031939574	1.565765539	14.29111003	-0.056809608	0.95500253	NR	NR	NR	NR	NR	NR	NR	NR	NR	NR	NR	NR	NR
MYBPC2	mRNA	None	None	None	None	0	0.214295315	0.059437175	0.17950689	0	0.091372635	0	0	0	0	0.247679265	0.150393838	0.169029497	0.030638594	1.031919176	0.917069094	0.086838985	0.852067267	0.687355669	NR	NR	NR	NR	NR	NR	NR	NR	NR	NR	NR	NR	NR
PXDNL	mRNA	None	None	None	None	0.052547413	0.053488348	0	0.044805119	0.137436192	0.136840266	0.041975067	0	0.04977476	0.071879626	0.139097294	0.281538517	0	0.068826845	1.031914217	0.966836728	0.094709541	0.711959177	0.476762228	NR	NR	NR	NR	NR	NR	NR	NR	NR	NR	NR	NR	NR
TMIE	mRNA	None	None	None	None	1.176627039	1.409054354	0.527602686	0.236062058	0.579281493	0.420561252	0.331727299	1.541094893	0.458929289	0.315589915	0.305355672	0.370831298	0.333425509	0.966997041	1.031786703	1.500982737	0.606738956	-0.10076186	0.932747946	NR	NR	NR	NR	NR	NR	NR	NR	NR	NR	NR	NR	NR
HSFX1	mRNA	None	None	None	None	0.064312359	0.065463962	0.054471461	0.255904258	0	0.167477707	0.051372949	0.065089545	0.101531551	0.0586486	0.113493377	0.137829096	0.103271885	0.112315499	1.031747006	1.024164636	0.093663036	-0.283218924	0.828581775	NR	NR	NR	NR	NR	NR	NR	NR	NR	NR	NR	NR	NR
LINC00908	mRNA	None	None	None	None	0.168927511	0.114634931	0.095385796	0.096025244	0.117819965	0	0.134939918	0	0	0	0.099369982	0.120677304	0.045210239	0	1.031684535	0.952666761	0.086366643	-0.014704296	1	NR	NR	NR	NR	NR	NR	NR	NR	NR	NR	NR	NR	NR
DTHD1	mRNA	None	None	None	None	0	0	0	0	0	0	0	0	0	0	0	0	0.063291511	0	1.031645756	1	0.004106326	-0.113538126	0.994946012	NR	NR	NR	NR	NR	NR	NR	NR	NR	NR	NR	NR	NR
TRPV4	mRNA	None	None	None	None	0	0	0	0	0	0	0	0	0	0	0	0	0.06243385	0	1.031216925	1	0	-0.402078967	NA	NR	NR	NR	NR	NR	NR	NR	NR	NR	NR	NR	NR	NR
GTF2A1L	mRNA	None	None	None	None	0	0	0	0	0	0	0	0	0	0	0	0	0.061843414	0	1.030921707	1	0	-0.29520856	NA	NR	NR	NR	NR	NR	NR	NR	NR	NR	NR	NR	NR	NR
STON1-GTF2A1L	mRNA	None	None	None	None	0.033039822	0	0.027984161	0.211288207	0	0.057359982	0.026392332	0.033439094	0.031296483	0.060260247	0	0.0708083	0.053054883	0.028850474	1.030871312	0.998757779	0.078860948	0.587330442	0.634301311	NR	NR	NR	NR	NR	NR	NR	NR	NR	NR	NR	NR	NR
C1orf194	mRNA	None	None	None	None	0.380830045	0	0	0.649437697	0	0	0	0.770864414	0	0	0.33602941	0.408082225	0	0	1.030844139	0.856153605	0.234223237	0.757451215	0.576823953	NR	NR	NR	NR	NR	NR	NR	NR	NR	NR	NR	NR	NR
CLUL1	mRNA	None	None	None	None	0	0	0	0	0	0	0	0	0	0	0	0.061518535	0	0	1.030759268	1	0.010087764	0.281857117	NA	NR	NR	NR	NR	NR	NR	NR	NR	NR	NR	NR	NR	NR
FGF11	mRNA	None	None	None	None	0.329729442	0.125862642	0.384003348	2.495182886	0.905517397	0.465106498	0.460930912	0.625713891	0.312331336	0.563796284	0.254572721	0.309159257	0.595659284	0.611831624	1.030673604	1.143804535	0.566988297	-0.132904248	0.945989287	NR	NR	NR	NR	NR	NR	NR	NR	NR	NR	NR	NR	NR
C21orf62	mRNA	None	None	None	None	0.097386341	0	0.027494852	0	0.237730332	0.084535546	0.051861712	0.131417615	0.030749257	0.148016458	0.028643289	0.139140404	0.104254415	0.141730088	1.030659395	1.049066203	0.048946568	-0.502338785	0.661839059	NR	NR	NR	NR	NR	NR	NR	NR	NR	NR	NR	NR	NR
LZTS3	mRNA	None	None	None	None	0.624381617	1.124455931	0.650880595	0.634767595	0.3266103	0.750447949	0.326111219	0.729146528	1.433095531	0.788392475	0.381412876	0.514663335	0.751967441	0.901696689	1.030546174	1.199882314	0.725371472	-0.090952111	0.920913946	NR	NR	NR	NR	NR	NR	NR	NR	NR	NR	NR	NR	NR
C1QTNF4	mRNA	None	None	None	None	0.227605457	0	0	0	0	0.263428477	0.121208051	0.076785322	0.215595902	0	0	0	0.060914276	0.066248595	1.030457138	1.066248595	0.115562685	-0.150936266	0.945955137	NR	NR	NR	NR	NR	NR	NR	NR	NR	NR	NR	NR	NR
HAPLN4	mRNA	None	None	None	None	0.404396261	0.261951165	0.217965156	0.846358781	0	0.063824255	0	0.148830258	0	0.067051369	0.064876965	0.078788152	0.118067973	0.192610942	1.030454959	1.118809599	0.145622436	-0.284077304	0.843430621	NR	NR	NR	NR	NR	NR	NR	NR	NR	NR	NR	NR	NR
ZNF667	mRNA	None	None	None	None	0	0	0	0	0	0	0.045232159	0	0.107274152	0	0	0.060676949	0	0	1.030338475	1	0.022165439	0.124203158	0.987546465	NR	NR	NR	NR	NR	NR	NR	NR	NR	NR	NR	NR	NR
TMEM45B	mRNA	None	None	None	None	0.056510815	0	0	0	0	0	0	0	0	0	0	0.060554726	0	0	1.030277363	1	0	-0.295217198	NA	NR	NR	NR	NR	NR	NR	NR	NR	NR	NR	NR	NR	NR
FOXN4	mRNA	None	None	None	None	0	0.191799637	0	0.064265253	0.039425725	0	0	0	0	0	0	0	0.060514242	0.06581353	1.030257121	1.06581353	0.023726164	-0.158744558	0.980069581	NR	NR	NR	NR	NR	NR	NR	NR	NR	NR	NR	NR	NR
MEIG1	mRNA	None	None	None	None	0	0	0.843609292	0.42463234	1.302526434	0.216146442	0.596716561	0.252013366	0.471731205	1.589527432	1.977403834	2.134583947	1.599390215	0.869725149	1.03000628	0.67172561	0.912066465	0.763400743	0.573723327	NR	NR	NR	NR	NR	NR	NR	NR	NR	NR	NR	NR	NR
KIF6	mRNA	None	None	None	None	0	0	0	0.011852488	0.029085263	0.024132624	0	0	0	0	0	0.059581263	0	0	1.029790632	1	0.005564418	-0.665981811	0.906436869	NR	NR	NR	NR	NR	NR	NR	NR	NR	NR	NR	NR	NR
INS-IGF2	mRNA	None	None	None	None	0.07400068	0	0	0.031548739	0	0	0	0	0	0	0	0	0.059414628	0	1.029707314	1	0.006498085	-0.647877733	0.766611301	NR	NR	NR	NR	NR	NR	NR	NR	NR	NR	NR	NR	NR
MCHR1	mRNA	None	None	None	None	0.309967071	0	0.075010507	0.075513363	0.092652529	0	0	0	0	0.080762681	0	0	0.142211652	0	1.029531946	0.96118602	0.071627874	-0.067821568	0.986727024	NR	NR	NR	NR	NR	NR	NR	NR	NR	NR	NR	NR	NR
KCNS1	mRNA	None	None	None	None	0.918045456	0.792895813	1.107446332	1.304635612	0.465671857	1.279874626	0.955561756	0.140778731	0.500681655	0.964044435	0.490937635	0.775068466	0.781764526	0.85022437	1.029479436	1.071047162	0.830107693	-0.090146935	0.946015918	NR	NR	NR	NR	NR	NR	NR	NR	NR	NR	NR	NR	NR
CCL22	mRNA	None	None	None	None	18.92168837	10.57353618	20.88170614	3.638369932	20.20147791	9.203897779	17.38708601	11.12377877	9.471988946	16.82295736	20.11857063	21.33800513	16.74936693	13.58682015	1.029424733	0.749165269	13.9523172	0.189210729	0.838288069	NR	NR	NR	NR	NR	NR	NR	NR	NR	NR	NR	NR	NR
LPA	mRNA	None	None	None	None	0	0	0	0.067130838	0.020591858	0.034170953	0	0	0.004661049	0	0	0.042182494	0.015803142	0	1.028992818	1	0.013044498	-0.630637084	0.886773568	NR	NR	NR	NR	NR	NR	NR	NR	NR	NR	NR	NR	NR
PLA2G5	mRNA	None	None	None	None	0	0.442741627	0.184198928	0.185433761	0.113760707	0.377558127	0.1737211	0	0	0.396648411	0	0.466078407	0	0.094950614	1.028969621	0.913734872	0.201909595	0.730350582	0.791463788	NR	NR	NR	NR	NR	NR	NR	NR	NR	NR	NR	NR	NR
HLA-DMB	mRNA	None	None	None	None	0.088593095	0.360717915	0.300147306	0.151079717	0.092685039	0.538318403	0.283073962	0	0.209796246	0.161582037	0.312684209	0.474664062	0.071130775	0	1.028909011	0.808320448	0.353868119	0.03986058	0.990683733	NR	NR	NR	NR	NR	NR	NR	NR	NR	NR	NR	NR	NR
CSF1R	mRNA	None	None	None	None	86.90629465	132.5326359	136.2795931	78.23033862	80.6561984	146.3714015	132.5724989	87.44402609	104.5946576	90.59520793	145.462532	99.63661543	143.2373921	86.88573862	1.028632833	0.73835649	132.2056302	0.297286757	0.498497391	NR	NR	NR	NR	NR	NR	NR	NR	NR	NR	NR	NR	NR
HAPLN2	mRNA	None	None	None	None	0	0.072561128	0	0.303908239	0	0	0.056942461	0	0	0	0	0	0.057233967	0	1.028616984	1	0.049651419	0.002250608	1	NR	NR	NR	NR	NR	NR	NR	NR	NR	NR	NR	NR	NR
GRASP	mRNA	None	None	None	None	0.783725773	4.454157127	0.719119095	1.16944142	0.204981139	1.644077156	0.573872782	0.198299188	1.732202841	0.119117642	0.403391746	0.279936384	0.314623967	0.51326382	1.028563209	1.199808276	0.278039353	-1.931413482	0.004452069	NR	NR	NR	NR	NR	NR	NR	NR	NR	NR	NR	NR	NR
USH1G	mRNA	None	None	None	None	0.07090433	0	0.060054747	0	0	0	0.02831932	0	0	0	0	0	0.05692859	0	1.028464295	1	0.022325173	0.496389206	0.922509426	NR	NR	NR	NR	NR	NR	NR	NR	NR	NR	NR	NR	NR
RPTN	mRNA	None	None	None	None	0	0	0	0	0	0	0	0	0	0	0	0	0.056800983	0	1.028400492	1	0	-0.188352037	NA	NR	NR	NR	NR	NR	NR	NR	NR	NR	NR	NR	NR	NR
C14orf64	mRNA	None	None	None	None	0	0.061251552	0	0.051308054	0.062953375	0.052233673	0	0	0	0.054874738	0	0.064480104	0.048313325	0.052544167	1.028185996	1.024436329	0.032031736	-0.127875667	0.966828743	NR	NR	NR	NR	NR	NR	NR	NR	NR	NR	NR	NR	NR
CDH22	mRNA	None	None	None	None	0	0.035101272	0	0.147014884	0	0	0.055091559	0.279204101	0.065328523	0	0	0	0.055373589	0.120445411	1.027686795	1.120445411	0.050124885	-0.101655152	0.980714047	NR	NR	NR	NR	NR	NR	NR	NR	NR	NR	NR	NR	NR
FAIM3	mRNA	None	None	None	None	0.906375508	0.527203106	0.877353664	0.220808817	0.880507869	0.393386525	0.258577176	1.048375603	0.245300227	0.472316723	1.313874992	1.318105587	0.571782002	1.187174828	1.027387909	1.155342884	1.784266431	0.59809536	0.558963931	NR	NR	NR	NR	NR	NR	NR	NR	NR	NR	NR	NR	NR
SCARF1	mRNA	None	None	None	None	0.91667993	2.276750271	0.931694549	1.641395777	0.498690196	1.400463212	0.497928167	0.667985472	1.927651541	0.835951214	1.002964342	0.707239802	1.236473106	0.76842983	1.027298686	0.92131739	1.39297402	-0.101008187	0.937408564	NR	NR	NR	NR	NR	NR	NR	NR	NR	NR	NR	NR	NR
MYBPH	mRNA	None	None	None	None	75.67715408	108.998512	110.7780517	114.4428856	50.12309338	83.47982753	64.13860025	55.21396439	46.70726959	57.97818607	80.16647111	61.83123964	80.134434	50.75207626	1.027264803	0.738552255	59.63626009	-0.291750378	0.694797484	NR	NR	NR	NR	NR	NR	NR	NR	NR	NR	NR	NR	NR
SLA2	mRNA	None	None	None	None	3.113772535	1.817818109	2.016767807	2.010765819	2.970157121	5.763513136	3.730939456	1.065915075	1.431362856	2.75603746	2.101006516	1.472026743	3.56621379	1.639370391	1.026424879	0.769827465	1.787941746	-0.273260566	0.644802953	NR	NR	NR	NR	NR	NR	NR	NR	NR	NR	NR	NR	NR
SLC24A3	mRNA	None	None	None	None	0	0.066018884	0.137333005	0	0.033926581	0.056299125	0	0.131282586	0.276458963	0	0.14306929	0.06949872	0.130184119	0	1.026417041	0.933240941	0.053404012	-0.429177936	0.765499008	NR	NR	NR	NR	NR	NR	NR	NR	NR	NR	NR	NR	NR
C1orf95	mRNA	None	None	None	None	0.065539343	0	0.055510696	0.153677778	0.03428324	0.056890978	0.078529603	0.514068017	0.170723227	0	0	0	0.05262108	0.357682228	1.02631054	1.357682228	0.110693514	-0.439173908	0.689835109	NR	NR	NR	NR	NR	NR	NR	NR	NR	NR	NR	NR	NR
MAGEB10	mRNA	None	None	None	None	0	0	0	0	0	0	0	0	0	0	0	0	0.051900335	0	1.025950168	1	0	-0.081468123	NA	NR	NR	NR	NR	NR	NR	NR	NR	NR	NR	NR	NR	NR
GRHL2	mRNA	None	None	None	None	0	0	0.040819804	0	0	0.041834795	0	0.02438839	0	0	0	0.05164316	0	0	1.02582158	1	0.004419387	-0.829291683	0.855520216	NR	NR	NR	NR	NR	NR	NR	NR	NR	NR	NR	NR	NR
PPIAL4B	mRNA	None	None	None	None	8.684380433	6.384362455	3.405333686	8.085892302	7.73949592	7.39881663	3.083162257	3.580837051	7.076013144	8.359554733	3.263765903	8.099522432	3.873682351	4.072474161	1.025682736	0.744675149	6.782823735	0.111565844	0.774542485	NR	NR	NR	NR	NR	NR	NR	NR	NR	NR	NR	NR	NR
PPIAL4A	mRNA	None	None	None	None	8.684380433	6.384362455	3.405333686	8.085892302	7.73949592	7.39881663	3.083162257	3.580837051	7.076013144	8.359554733	3.263765903	8.099522432	3.873682351	4.072474161	1.025682736	0.744675149	6.794207282	0.114070838	0.766087174	NR	NR	NR	NR	NR	NR	NR	NR	NR	NR	NR	NR	NR
PPIAL4C	mRNA	None	None	None	None	8.684380433	6.384362455	3.405333686	8.085892302	7.73949592	7.39881663	3.083162257	3.580837051	7.076013144	8.359554733	3.263765903	8.099522432	3.873682351	4.072474161	1.025682736	0.744675149	6.771440188	0.110314231	0.778561255	NR	NR	NR	NR	NR	NR	NR	NR	NR	NR	NR	NR	NR
TMPRSS15	mRNA	None	None	None	None	0	0	0	0	0	0	0	0	0	0	0	0	0.051361214	0	1.025680607	1	0.015593192	1.138104157	NA	NR	NR	NR	NR	NR	NR	NR	NR	NR	NR	NR	NR	NR
PIGY	mRNA	None	None	None	None	16.871473	38.49250789	22.17390092	21.08240865	20.69396375	46.96553414	30.67178121	31.79549279	57.31208058	21.2216039	28.23343876	18.0787948	32.69721124	38.60858231	1.025672185	1.539541326	26.80797441	-0.123913842	0.808792872	NR	NR	NR	NR	NR	NR	NR	NR	NR	NR	NR	NR	NR
SYT9	mRNA	None	None	None	None	0	0	0	0	0	0	0	0	0	0	0	0	0.051257322	0	1.025628661	1	0.011698077	0.340699516	NA	NR	NR	NR	NR	NR	NR	NR	NR	NR	NR	NR	NR	NR
C6orf25	mRNA	None	None	None	None	0.052689967	0.053633455	0	0	0.055123615	0	0.042088939	0	0.024954896	0	0.046491548	0.056460458	0.042304405	0	1.025542893	0.977282316	0.017606669	-0.823808708	0.677752326	NR	NR	NR	NR	NR	NR	NR	NR	NR	NR	NR	NR	NR
AXDND1	mRNA	None	None	None	None	0.138654761	0	0.029359549	0.059112739	0.072529479	0	0.055378967	0	0.164173339	0.063221967	0.122343492	0.185721112	0.055662468	0	1.025539441	0.915094989	0.039093458	-0.327367419	0.883729883	NR	NR	NR	NR	NR	NR	NR	NR	NR	NR	NR	NR	NR
HIST1H2BE	mRNA	None	None	None	None	0.254014406	1.034251566	0.21514583	1.454234556	0	0	0.608722931	0	1.546787502	0.231644268	0.448264585	0.544383331	0.203946388	0.221806162	1.025531042	0.911826655	0.501467093	-0.023928366	0.994946012	NR	NR	NR	NR	NR	NR	NR	NR	NR	NR	NR	NR	NR
AC004824.2	mRNA	None	None	None	None	0	0	0	0	0.389605252	0	0	0	0	0.339608263	0	0.399053857	0	0.325184846	1.025408354	1.132826266	0.276257487	1.402238532	0.410226183	NR	NR	NR	NR	NR	NR	NR	NR	NR	NR	NR	NR	NR
MORC1	mRNA	None	None	None	None	1.039744942	0.238985202	0.937461946	0.171590274	0.771964923	0.349371667	0.509048055	1.323873615	0.698949237	1.651665479	2.012426927	1.868895164	1.938899455	1.200782191	1.02537074	0.777099677	1.269334767	0.960035679	0.179661922	NR	NR	NR	NR	NR	NR	NR	NR	NR	NR	NR	NR	NR
CD3G	mRNA	None	None	None	None	0	0	0	0	0	0	0	0	0	0	0	0.050515033	0	0	1.025257517	1	0.008283418	-0.145607107	0.98927092	NR	NR	NR	NR	NR	NR	NR	NR	NR	NR	NR	NR	NR
COL21A1	mRNA	None	None	None	None	0.174572703	0	0.172503421	0	0	0.050512213	0.069724659	0.206129393	0.027560235	0	0.102690712	0.062355039	0.093442134	0.101624948	1.02525643	1.047824049	0.083984091	0.130102896	0.946151054	NR	NR	NR	NR	NR	NR	NR	NR	NR	NR	NR	NR	NR
MASP1	mRNA	None	None	None	None	0	0.032006415	0	0	0.032895686	0	0	0	0.059568548	0	0	0	0.050491335	0	1.025245668	1	0.008286109	0.036067199	NA	NR	NR	NR	NR	NR	NR	NR	NR	NR	NR	NR	NR	NR
MYBPC1	mRNA	None	None	None	None	0.187911426	0	0	0	0	0	0.05003478	0	0	0	0	0	0.050290923	0	1.025145462	1	0.034761256	0.361610098	0.910825734	NR	NR	NR	NR	NR	NR	NR	NR	NR	NR	NR	NR	NR
CTB-50L17.14	mRNA	None	None	None	None	0.700195008	0.855279581	0.948884994	0.507474507	0.732535665	1.580278649	1.342364044	0.779522209	0.464274555	2.107153432	1.977038257	2.100842603	2.136290341	0.855977414	1.025137481	0.610098271	1.314769355	0.628078873	0.194246166	NR	NR	NR	NR	NR	NR	NR	NR	NR	NR	NR	NR	NR
CTD-2207O23.3	mRNA	None	None	None	None	7.290639102	15.22689402	12.35009168	15.57331485	6.007055481	19.21530232	10.38022561	11.66070822	14.34863197	6.441887078	9.632792804	6.395608231	10.13006957	12.00673525	1.024951917	1.439221644	8.809224521	-0.409333795	0.05404486	NR	NR	NR	NR	NR	NR	NR	NR	NR	NR	NR	NR	NR
DDX4	mRNA	None	None	None	None	0.306420291	0.089116336	0.111228306	0.074649305	0	0.07599601	0.139868376	0.177213282	0.248787504	0.079838558	0.077249479	0	0.210876605	0.076447755	1.024935731	0.998056395	0.113759165	0.011560321	1	NR	NR	NR	NR	NR	NR	NR	NR	NR	NR	NR	NR	NR
STAB2	mRNA	None	None	None	None	0.168306479	0	0.051837342	0.013046212	0.016007294	0.092971	0	0.123883919	0.057973027	0.027906242	0.067503181	0.049186495	0.098277886	0.053442086	1.02484238	1.005476137	0.028391577	-0.450902451	0.826091987	NR	NR	NR	NR	NR	NR	NR	NR	NR	NR	NR	NR	NR
GCK	mRNA	None	None	None	None	0	0	0	0	0	0	0	0	0	0	0	0.049571	0	0	1.0247855	1	0	-0.295213623	NA	NR	NR	NR	NR	NR	NR	NR	NR	NR	NR	NR	NR	NR
TREH	mRNA	None	None	None	None	0.09115174	0	0.077203955	0	0	0	0	0	0	0	0	0.048837277	0	0	1.024418639	1	0.037282293	1.077817691	0.701131909	NR	NR	NR	NR	NR	NR	NR	NR	NR	NR	NR	NR	NR
UGT2B17	mRNA	None	None	None	None	0	0	0	0	0	0	0	0	0	0	0	0	0.048801808	0	1.024400904	1	0.005337378	-0.220409096	NA	NR	NR	NR	NR	NR	NR	NR	NR	NR	NR	NR	NR	NR
AL162389.1	mRNA	None	None	None	None	17.82477	8.32291173	15.65130179	5.797699862	11.80473633	7.381457006	11.23403951	15.22656923	5.930448265	19.98321885	12.1205634	24.00681127	8.928202241	15.13625938	1.02437358	0.946303214	15.08267946	0.304111621	0.567322315	NR	NR	NR	NR	NR	NR	NR	NR	NR	NR	NR	NR	NR
RP11-770J1.4	mRNA	None	None	None	None	0	0	0	0	0	0	0	0	0.057326875	0	0	0	0.048591254	0	1.024295627	1	0.005539963	0.100191266	NA	NR	NR	NR	NR	NR	NR	NR	NR	NR	NR	NR	NR	NR
SEZ6	mRNA	None	None	None	None	0	0	0.050628541	0	0	0	0	0.060497527	0	0	0	0	0.047993066	0	1.023996533	1	0.050096846	1.260981093	0.433845323	NR	NR	NR	NR	NR	NR	NR	NR	NR	NR	NR	NR	NR
GABRA1	mRNA	None	None	None	None	0	0.120295584	0	0	0	0	0.047201076	0	0.111943703	0	0	0	0.047442712	0.051597315	1.023721356	1.051597315	0.016409778	-1.428498931	0.430800251	NR	NR	NR	NR	NR	NR	NR	NR	NR	NR	NR	NR	NR
SH2D4B	mRNA	None	None	None	None	0	0	0.107383859	0.162155609	0.06631995	0	0.10127552	0.12831612	0	0.144523225	0	0.16982081	0.025448495	0	1.023663106	0.932608226	0.026985835	-0.844145059	0.670076023	NR	NR	NR	NR	NR	NR	NR	NR	NR	NR	NR	NR	NR
LIPC	mRNA	None	None	None	None	0	0	0	0	0	0.101421792	0	0	0	0	0	0	0.046904838	0	1.023452419	1	0.005976688	-0.434145272	0.913054182	NR	NR	NR	NR	NR	NR	NR	NR	NR	NR	NR	NR	NR
TRIM58	mRNA	None	None	None	None	16.36293857	24.9042165	19.16405648	22.31324447	12.49092559	26.53856074	17.51108693	25.63339301	19.2075782	13.24409043	12.88368015	13.9264228	12.85481989	23.20972804	1.023232275	1.721411085	19.89693905	-0.195990059	0.488513287	NR	NR	NR	NR	NR	NR	NR	NR	NR	NR	NR	NR	NR
DIRAS2	mRNA	None	None	None	None	0	0	0.048769659	0	0	0	0	0	0	0	0	0	0.046230949	0	1.023115475	1	0.006253893	0.174991752	0.956610791	NR	NR	NR	NR	NR	NR	NR	NR	NR	NR	NR	NR	NR
CTA-204B4.6	lincRNA	None	None	None	None	0.05403174	0.082498881	0.022881977	0.011517687	0.01413184	0.140705645	0.032370565	0.041013517	0.063975958	0	0.011918869	0.014474562	0.043381705	0.058975852	1.022832629	1.052702341	0.031543721	-0.951545348	0.310397404	NR	NR	NR	NR	NR	NR	NR	NR	NR	NR	NR	NR	NR
USP9Y	mRNA	None	None	None	None	0.364797692	0.268894071	0.234396623	0	0.065801206	0.141951096	0.100483359	0.36920611	0.214478825	0.126185653	0.277485426	0.296546798	0.161596421	0.307558246	1.022662061	1.087967699	0.303095835	0.081714348	0.961411367	NR	NR	NR	NR	NR	NR	NR	NR	NR	NR	NR	NR	NR
CCL25	mRNA	None	None	None	None	0.662356558	0	0.224401842	0.451812375	0	0	0.105818572	0	0	0	0.23377492	0.283901905	0	0.115674357	1.022440482	0.998913854	0.139341393	-0.541851442	0.779038649	NR	NR	NR	NR	NR	NR	NR	NR	NR	NR	NR	NR	NR
FAM115A	mRNA	None	None	None	None	16.49356791	13.15766255	17.55080352	16.034926	17.83132106	13.9539438	20.84448668	17.89637774	9.803665517	20.30238974	16.94319717	20.81219348	17.30904699	15.34443656	1.022312154	0.832931183	16.00487063	-0.011924535	0.990230104	NR	NR	NR	NR	NR	NR	NR	NR	NR	NR	NR	NR	NR
BSPRY	mRNA	None	None	None	None	10.74082379	10.38374865	9.005862812	5.93677404	7.114834856	7.355724956	10.0025921	10.3789857	8.23129608	11.07465595	10.90601479	9.427327489	13.08727198	10.13300448	1.022264962	0.928498173	10.74396471	0.346454968	0.488818594	NR	NR	NR	NR	NR	NR	NR	NR	NR	NR	NR	NR	NR
ZFYVE20	mRNA	None	None	None	None	6.730050458	8.640174445	8.630414871	7.60828224	9.078012398	10.22345485	8.124388016	10.02573928	8.720775687	8.654365825	8.173545547	9.379199804	7.862411173	9.19472568	1.021972676	1.082937505	8.342122484	0.015474289	0.965151696	NR	NR	NR	NR	NR	NR	NR	NR	NR	NR	NR	NR	NR
LY6G6D	mRNA	None	None	None	None	0	0	0.265988751	0	0	0	0	0	0	0.286386073	0	0.336515566	0	0	1.021925209	0.874742907	0.057385778	0.388724505	NA	NR	NR	NR	NR	NR	NR	NR	NR	NR	NR	NR	NR	NR
POLR2J2	mRNA	None	None	None	None	60.51189722	32.07898516	40.59137634	32.59539313	52.08912875	35.04493697	34.33500041	38.02926363	31.14715026	57.56360058	33.23713052	57.3488138	35.48396026	35.09042289	1.021896842	0.77780471	46.52337804	0.249742366	0.277111325	NR	NR	NR	NR	NR	NR	NR	NR	NR	NR	NR	NR	NR
COLCA1	mRNA	None	None	None	None	0	0.023381688	0	0	0	0	0.018348817	0	0	0.041894906	0	0.04922826	0.0368855	0	1.021655793	0.97948234	0.029348544	0.967663965	0.579285268	NR	NR	NR	NR	NR	NR	NR	NR	NR	NR	NR	NR	NR
ZNF536	mRNA	None	None	None	None	0.383723891	0.781190013	0.671682231	0.087249685	0.856421028	0.399706674	0.163477364	0.647268372	0.896576056	0.279944562	0.180577506	0.164473262	0.349167788	0.871179097	1.021588501	1.520961036	0.330224102	-0.710961144	0.321860554	NR	NR	NR	NR	NR	NR	NR	NR	NR	NR	NR	NR	NR
SLC4A9	mRNA	None	None	None	None	0	0	0	0	0	0	0	0	0	0	0	0.043027754	0	0	1.021513877	1	0.008216044	-0.6929716	0.890478793	NR	NR	NR	NR	NR	NR	NR	NR	NR	NR	NR	NR	NR
CTNNA3	mRNA	None	None	None	None	0.078122005	0.079520889	0.231587978	0	0	0.033906636	0.156010363	0.43486341	0.073999914	0.28496832	0.103397663	0.251137236	0.188170832	0.068216375	1.021329263	0.894516488	0.140783224	0.360721047	0.7597604	NR	NR	NR	NR	NR	NR	NR	NR	NR	NR	NR	NR	NR
LMX1B	mRNA	None	None	None	None	2.086337642	2.013087261	2.153643466	1.241550695	1.136823725	3.735251639	2.378340255	1.561667264	1.626291096	1.565682371	1.457380779	0.931514943	2.198576469	1.480209621	1.021307369	0.987528744	1.195304958	-0.485109301	0.402303882	NR	NR	NR	NR	NR	NR	NR	NR	NR	NR	NR	NR	NR
NMUR1	mRNA	None	None	None	None	0.535910321	1.636519648	0.907813638	3.329205102	0.840994478	0.830702292	0.947907236	1.472192089	1.232823304	0.418898246	0.8444038	0.410185742	0.922025666	1.437301241	1.021116452	1.493763805	0.812587534	-0.608710459	0.437964323	NR	NR	NR	NR	NR	NR	NR	NR	NR	NR	NR	NR	NR
SLC13A2	mRNA	None	None	None	None	0	0.104222025	0	0	0	0	0	0	0	0	0	0	0.04110355	0.044703026	1.020551775	1.044703026	0	-0.402075322	NA	NR	NR	NR	NR	NR	NR	NR	NR	NR	NR	NR	NR	NR
GCM1	mRNA	None	None	None	None	0.182633143	0.185903446	0	0.155724121	0	0.079266724	0.364720068	0.092420092	0.086498272	0.166549296	0.080574141	0	0.293269743	0.358820602	1.020535724	1.209386703	0.106697071	-0.479590789	0.75195627	NR	NR	NR	NR	NR	NR	NR	NR	NR	NR	NR	NR	NR
SEC14L3	mRNA	None	None	None	None	0	0	0	0	0.053385683	0	0	0	0	0	0	0	0.040970637	0	1.020485319	1	0	-0.18834828	NA	NR	NR	NR	NR	NR	NR	NR	NR	NR	NR	NR	NR	NR
IRF4	mRNA	None	None	None	None	0.331538593	0.289264507	0.381095869	0.28268996	0.198200983	0.205564146	0.170250589	0.095870026	0.269181453	0.518299161	0.814923321	0.812030809	0.589420747	0.248143304	1.020469403	0.748910888	0.871399293	1.042694817	0.111649479	NR	NR	NR	NR	NR	NR	NR	NR	NR	NR	NR	NR	NR
GPR112	mRNA	None	None	None	None	0	0	0.021534081	0	0	0	0	0	0	0	0	0.040865751	0	0	1.020432876	1	0.004448423	-0.140890318	NA	NR	NR	NR	NR	NR	NR	NR	NR	NR	NR	NR	NR	NR
C5orf54	mRNA	None	None	None	None	1.328430305	1.171922022	2.512851985	1.47251057	1.992029378	2.34470748	1.6624762	4.033451383	2.181115659	1.292202889	1.445657217	1.6607415	1.173246128	2.861307273	1.020289228	1.629979437	1.550646955	-0.49060086	0.172742104	NR	NR	NR	NR	NR	NR	NR	NR	NR	NR	NR	NR	NR
GDPD4	mRNA	None	None	None	None	0	0.154083642	0	0	0	0	0	0.102134913	0.047795308	0	0	0	0.040512132	0	1.020256066	1	0.024003026	0.383839265	NA	NR	NR	NR	NR	NR	NR	NR	NR	NR	NR	NR	NR	NR
FNDC7	mRNA	None	None	None	None	0.151554814	0.308537232	0.224637558	0.32306212	0	0.197334177	0.242125087	0.268426001	0.287116112	0.241863868	0.066862995	0.203000086	0.152102873	0.13233813	1.020087303	0.980919959	0.207181042	0.329304513	0.734138964	NR	NR	NR	NR	NR	NR	NR	NR	NR	NR	NR	NR	NR
HEATR4	mRNA	None	None	None	None	0.215007369	0.072952459	0.212458798	0.122218902	0.074979381	0.155529728	0.372122136	0.036267606	0	0.09803622	0.126476014	0.153595524	0.115085274	0	1.019855393	0.8990735	0.130650955	0.523119992	0.65075208	NR	NR	NR	NR	NR	NR	NR	NR	NR	NR	NR	NR	NR
SLC5A2	mRNA	None	None	None	None	0.111180238	0.113171076	0	0	0.058157719	0.048254622	0	0	0.131642295	0	0.049050528	0	0.089265834	0	1.019626313	0.976061826	0.055042685	0.768183989	0.691046633	NR	NR	NR	NR	NR	NR	NR	NR	NR	NR	NR	NR	NR
OR52B4	mRNA	None	None	None	None	0	0	0	0	0	0	0	0	0	0	0.198209518	0.240710423	0	0	1.019334329	0.90983138	0.086382922	1.526461123	NA	NR	NR	NR	NR	NR	NR	NR	NR	NR	NR	NR	NR	NR
STARD6	mRNA	None	None	None	None	0.331787543	0	0.281018338	0	0.347112169	0	0.662582778	0.671594095	0.314280842	0.453852304	0.29275624	0.533295365	0.266389894	0.869153713	1.019324456	1.361063059	0.273292666	-0.05074016	0.992811063	NR	NR	NR	NR	NR	NR	NR	NR	NR	NR	NR	NR	NR
C19orf10	mRNA	None	None	None	None	112.3121529	175.739639	137.6101225	187.7060365	115.0913357	185.7287054	160.5585595	109.8681534	192.8031531	112.2545455	126.8947989	92.82597813	150.9719988	148.0062284	1.019276986	1.235800402	122.9606309	-0.2079799	0.366501718	NR	NR	NR	NR	NR	NR	NR	NR	NR	NR	NR	NR	NR
MIR3142HG	lincRNA	None	None	None	None	0.122568117	0.436670048	0.311439256	0.365781596	0.128229301	0	0.146861794	0.620246488	0.464403342	0.111773982	0.108149271	0.26267817	0	0.214053714	1.019259637	1.093779897	0.246133383	-0.179636106	0.937175784	NR	NR	NR	NR	NR	NR	NR	NR	NR	NR	NR	NR	NR
NLRP7	mRNA	None	None	None	None	0.032996644	0.167937477	0.02794759	0.042202417	0	0.028642511	0	0	0	0.120362991	0.145574685	0.176789411	0.132463872	0.028812771	1.019115975	0.908068021	0.130430068	1.060051281	0.295829519	NR	NR	NR	NR	NR	NR	NR	NR	NR	NR	NR	NR	NR
SCRT2	mRNA	None	None	None	None	0	0	0	0	0	0	0	0	0	0	0	0.03779806	0	0	1.01889903	1	0	-0.188351565	NA	NR	NR	NR	NR	NR	NR	NR	NR	NR	NR	NR	NR	NR
CCDC176	mRNA	None	None	None	None	1.788405357	0.951588028	1.721305179	2.37399692	1.743439599	1.517130905	2.045473672	1.39864984	1.020274405	1.853303303	1.613882395	1.872829388	1.696970525	2.484428971	1.018769111	1.274670064	1.459634988	-0.052110851	0.937175784	NR	NR	NR	NR	NR	NR	NR	NR	NR	NR	NR	NR	NR
CYS1	mRNA	None	None	None	None	0	0.09386834	0.234318797	0.511094185	0.192952784	0.08004839	0.14732666	0.046665733	0.524107496	0	0	0	0.037020217	0.241572672	1.018510109	1.241572672	0.031508066	-2.318526264	0.045714041	NR	NR	NR	NR	NR	NR	NR	NR	NR	NR	NR	NR	NR
DKFZP434E1119	mRNA	None	None	None	None	0	0.035120458	0	0	0.072192501	0	0	0	0	0	0	0.036971647	0	0	1.018485824	1	0.010807025	-0.177666118	0.966651694	NR	NR	NR	NR	NR	NR	NR	NR	NR	NR	NR	NR	NR
KCNB1	mRNA	None	None	None	None	0.03450264	0	0	0.088257145	0	0.02994978	0	0.034919589	0	0	0	0.036971647	0	0	1.018485824	1	0.035689479	0.891897036	0.826287045	NR	NR	NR	NR	NR	NR	NR	NR	NR	NR	NR	NR	NR
ATP10A	mRNA	None	None	None	None	4.554653228	8.310551957	8.547795377	28.53863058	7.078334218	16.17545492	8.016279563	7.497925811	6.247719655	9.461801412	12.4567561	11.58379272	10.77343742	6.403025914	1.018340263	0.61901943	15.40750719	0.531906033	0.41200977	NR	NR	NR	NR	NR	NR	NR	NR	NR	NR	NR	NR	NR
PRDM9	mRNA	None	None	None	None	0	0	0	0	0	0	0	0	0	0	0	0.036651113	0	0	1.018325557	1	0	-0.081464265	NA	NR	NR	NR	NR	NR	NR	NR	NR	NR	NR	NR	NR	NR
FBN3	mRNA	None	None	None	None	0	0	0.011582266	0.023319822	0	0	0	0	0	0	0	0.014653299	0.021958699	0.023881643	1.018305999	1.023881643	0.007981934	-0.789804628	0.759713243	NR	NR	NR	NR	NR	NR	NR	NR	NR	NR	NR	NR	NR
LHX3	mRNA	None	None	None	None	0	0	0.088994988	0	0	0.091207862	0.083932667	0	0	0.14372934	0	0.056295987	0.126543514	0	1.018243983	0.932953598	0.042437895	-0.355299833	0.95171858	NR	NR	NR	NR	NR	NR	NR	NR	NR	NR	NR	NR	NR
UBXN10	mRNA	None	None	None	None	0	0.046133821	0.095967939	0.096611289	0.094831219	0.059012518	0.072407179	0	0.042930842	0	0	0	0.036388927	0	1.018194464	1	0.028198584	-0.26851221	0.909040582	NR	NR	NR	NR	NR	NR	NR	NR	NR	NR	NR	NR	NR
DNMT3L	mRNA	None	None	None	None	0	0.426221417	0	0	0	0	0	0	0	0	0.184732586	0.224343711	0	0	1.01813088	0.915443846	0.018473259	-0.861375743	NA	NR	NR	NR	NR	NR	NR	NR	NR	NR	NR	NR	NR	NR
ITGAD	mRNA	None	None	None	None	0.064542515	0.09854736	0.0546664	0.013758218	0.06752361	0.056025688	0.051556799	0.065322483	0.030568471	0.029429244	0.028474885	0.069161175	0.025910367	0.056358723	1.018060809	1.026635506	0.082843644	0.497986463	0.6310062	NR	NR	NR	NR	NR	NR	NR	NR	NR	NR	NR	NR	NR
WNT10A	mRNA	None	None	None	None	0.099132438	1.715428246	0.335853876	0.042263172	0.207422348	0.731435488	0.118781035	0.250826024	0.939017357	0.0904022	0.043735277	0.053113175	0.119389111	0.259688251	1.017976728	1.18051275	0.11971791	-1.936884057	0.015437275	NR	NR	NR	NR	NR	NR	NR	NR	NR	NR	NR	NR	NR
SLC10A2	mRNA	None	None	None	None	0.066849436	0	0	0	0	0	0.053399576	0.067657282	0	0	0	0.035816589	0	0	1.017908295	1	0	-0.722676546	NA	NR	NR	NR	NR	NR	NR	NR	NR	NR	NR	NR	NR	NR
GSC2	mRNA	None	None	None	None	0	0.373201618	0	0	0	0	0.195247045	0.247378077	0	0.222898744	0	0.26191531	0	0.213432067	1.017552111	1.091756492	0.097438906	-0.126436258	0.984010856	NR	NR	NR	NR	NR	NR	NR	NR	NR	NR	NR	NR	NR
TTC16	mRNA	None	None	None	None	0	0	0	0	0	0	0.034810183	0	0	0	0	0	0.034988386	0	1.017494193	1	0.007978159	0.068125294	NA	NR	NR	NR	NR	NR	NR	NR	NR	NR	NR	NR	NR	NR
RPS17L	mRNA	None	None	None	None	1810.722388	1614.136503	1321.240709	1649.939802	1988.058857	1576.783186	1508.247475	1729.006235	1606.605125	1912.045003	1358.175815	1794.04975	1531.891963	1627.30901	1.017028464	0.995231741	1866.364766	0.176763223	0.432015582	NR	NR	NR	NR	NR	NR	NR	NR	NR	NR	NR	NR	NR
ACSL6	mRNA	None	None	None	None	0.077225973	0.078608813	0	0.008230945	0	0.134070954	0.15422098	0.097699019	0.109726742	0.052818719	0.051105864	0	0.139509435	0.084292447	1.016913559	1.030733189	0.03564936	-0.66453498	0.619178204	NR	NR	NR	NR	NR	NR	NR	NR	NR	NR	NR	NR	NR
ABHD1	mRNA	None	None	None	None	0.450875571	0.642528786	0.840144468	0.538221491	0.471700644	0.313103561	0.864386561	0.456324202	0.512502259	0.082233715	0.716102674	0.193256082	0.65160871	0.708670688	1.016627166	1.221204638	0.441950308	-0.196341059	0.866074028	NR	NR	NR	NR	NR	NR	NR	NR	NR	NR	NR	NR	NR
CNGA4	mRNA	None	None	None	None	0.406586667	0.068977862	0.229581273	0.11556017	0.141788707	0.352934771	0.216521951	0.068583348	0	0.061796673	0.119585345	0	0.217630392	0.177516365	1.01661716	1.079605824	0.211055455	0.340445993	0.835751241	NR	NR	NR	NR	NR	NR	NR	NR	NR	NR	NR	NR	NR
NPIPB8	mRNA	None	None	None	None	2.733655039	3.288533155	3.367794575	2.616943079	1.819947367	4.745861061	2.580681663	3.772759151	2.546257397	2.719540185	3.727743579	3.195573015	3.392013843	3.906058913	1.016609255	1.161570761	2.504901481	-0.25566679	0.492605734	NR	NR	NR	NR	NR	NR	NR	NR	NR	NR	NR	NR	NR
HIST2H3D	mRNA	None	None	None	None	1.535829197	9.692648347	4.68295523	5.936587417	0	7.465729676	2.944382448	3.108778019	7.952860142	3.081263291	2.710310202	1.974879674	3.945940821	4.827926831	1.016588049	1.495956327	3.569404787	-0.530344561	0.439559137	NR	NR	NR	NR	NR	NR	NR	NR	NR	NR	NR	NR	NR
RNF222	mRNA	None	None	None	None	0	0.041954214	0	0	0	0	0	0	0	0	0	0	0.033092182	0	1.016546091	1	0.013135833	0.65995844	NA	NR	NR	NR	NR	NR	NR	NR	NR	NR	NR	NR	NR	NR
PKD1L1	mRNA	None	None	None	None	0	0	0	0.035518356	0	0	0	0	0.026305293	0	0.073511053	0.029757866	0.078038879	0	1.01653509	0.964547547	0.044342416	1.879174969	0.001006186	NR	NR	NR	NR	NR	NR	NR	NR	NR	NR	NR	NR	NR
FAM186A	mRNA	None	None	None	None	0	0	0	0	0.032213703	0	0	0	0	0	0	0.032994941	0	0	1.016497471	1	0	-0.40207312	NA	NR	NR	NR	NR	NR	NR	NR	NR	NR	NR	NR	NR	NR
MIR2682	lincRNA	None	None	None	None	0.300297716	0.427944957	0.305216397	0	0.188500733	0	0	0	0.113781028	0.109540629	0.158982516	0.064357401	0.241106934	0.314665069	1.016284246	1.159049289	0.163952223	0.508866509	0.667607708	NR	NR	NR	NR	NR	NR	NR	NR	NR	NR	NR	NR	NR
DAZ2	mRNA	None	None	None	None	0	0	0	0.014197349	0	0	0.053202373	0.067407426	0.015772073	0	0.029383738	0.03568432	0.026737366	0	1.016279793	0.985520857	0.016628643	0.368167285	0.882962447	NR	NR	NR	NR	NR	NR	NR	NR	NR	NR	NR	NR	NR
HFM1	mRNA	None	None	None	None	0.563251576	0.703641339	1.257715212	0.130980692	0.803546017	0.777837887	0.593086162	1.321498602	0.84880047	1.097338969	1.26506793	0.768164513	1.665031382	0.983666022	1.01622705	0.909436496	1.23654201	0.230066273	0.793622243	NR	NR	NR	NR	NR	NR	NR	NR	NR	NR	NR	NR	NR
UROC1	mRNA	None	None	None	None	0	0	0.033956011	0.06836729	0	0	0	0.081150065	0	0	0	0	0.032188426	0	1.016094213	1	0.012716302	-0.315699637	0.95028553	NR	NR	NR	NR	NR	NR	NR	NR	NR	NR	NR	NR	NR
COLEC11	mRNA	None	None	None	None	0	0.714487927	0.339721931	0	0	0.34816917	0.080099364	0.608915536	0	0.091443369	0.088477958	0.214899536	0	0.437798501	1.016045629	1.319128799	0.248402159	0.365520195	0.858912835	NR	NR	NR	NR	NR	NR	NR	NR	NR	NR	NR	NR	NR
RNASE4	mRNA	None	None	None	None	0.860611998	0.808636122	1.90641544	1.524067149	0.623327542	1.494096699	1.00474928	1.139015837	1.222802978	1.388529432	1.285087826	1.844394703	0.903588376	1.271750696	1.015911834	0.972159495	1.286038525	0.270317771	0.56215054	NR	NR	NR	NR	NR	NR	NR	NR	NR	NR	NR	NR	NR
PAPOLB	mRNA	None	None	None	None	0.11848443	0	0	0	0	0.051424799	0	0	0	0	0	0.031740793	0	0	1.015870397	1	0	-2.12225692	0.07336452	NR	NR	NR	NR	NR	NR	NR	NR	NR	NR	NR	NR	NR
GALR3	mRNA	None	None	None	None	0	0	0.092417872	0.558224537	0.799078014	1.136590282	0	0.110432823	0.413427348	0.199009855	0	0.233844871	0	0	1.015841228	0.909500244	0.21570617	-0.457367093	0.819710404	NR	NR	NR	NR	NR	NR	NR	NR	NR	NR	NR	NR	NR
CD200R1	mRNA	None	None	None	None	0.068630149	0.104788603	0.145321389	0	0.215400131	0.178721793	0.301521089	0.138919029	0.065008894	0.156465345	0.030278268	0.220623959	0	0.029964029	1.015493515	0.942007122	0.03399951	-1.251258503	0.311929349	NR	NR	NR	NR	NR	NR	NR	NR	NR	NR	NR	NR	NR
CDHR2	mRNA	None	None	None	None	0.055996966	0.05699967	0	0.071619626	0	0.145823348	0	0.113347329	0.079563447	0	0	0.030002053	0	0.122241808	1.015001027	1.122241808	0.05118549	0.583926443	0.68295177	NR	NR	NR	NR	NR	NR	NR	NR	NR	NR	NR	NR	NR
PRG2	mRNA	None	None	None	None	0.531931854	1.624370525	1.952327543	2.645751714	0.649250887	1.923915841	0.779000061	1.884260048	2.351368042	1.051020797	1.095163266	1.42499218	0.782987994	1.238625423	1.014904334	1.079848549	1.645242358	-0.23532	0.830558452	NR	NR	NR	NR	NR	NR	NR	NR	NR	NR	NR	NR	NR
ADORA3	mRNA	None	None	None	None	0.201027325	0.818508007	0.908088983	0.914176631	0.140208259	0.581667974	0.321162735	0.542551068	0.698207253	0.122215712	0.591261939	0.430825661	0.322806863	0.585125598	1.014798306	1.168335105	0.882310034	-0.277581613	0.822631807	NR	NR	NR	NR	NR	NR	NR	NR	NR	NR	NR	NR	NR
PDCD1	mRNA	None	None	None	None	0	0.121575929	0.101161285	0.203678899	0	0	0.286220716	0	0	0.054459414	0.105386707	0	0.191790643	0	1.014790184	0.925991894	0.089158243	0.596653395	0.693354733	NR	NR	NR	NR	NR	NR	NR	NR	NR	NR	NR	NR	NR
KDR	mRNA	None	None	None	None	0.021650688	0.132230242	0.110026559	0.166146233	0	0.037587462	0.051883947	0.087649307	0	0.039487978	0	0	0.069532742	0	1.014731523	0.980638288	0.037337287	-0.390082369	0.862865359	NR	NR	NR	NR	NR	NR	NR	NR	NR	NR	NR	NR	NR
KLHL33	mRNA	None	None	None	None	0.135528889	0	0.114790636	0.11556017	0.141788707	0.176467385	0	0.068583348	0.128377735	0	0.239170691	0	0.272037989	0.118344243	1.014678335	0.998891462	0.055888256	-0.964784929	0.51251337	NR	NR	NR	NR	NR	NR	NR	NR	NR	NR	NR	NR	NR
SNTG1	mRNA	None	None	None	None	0	0	0	0	0	0	0	0	0	0	0	0	0.028927327	0	1.014463664	1	0	-0.081485143	0.998173201	NR	NR	NR	NR	NR	NR	NR	NR	NR	NR	NR	NR	NR
SGCD	mRNA	None	None	None	None	0	0	0	0	0.027937849	0	0	0	0	0	0	0.02861539	0	0	1.014307695	1	0	-0.402078967	NA	NR	NR	NR	NR	NR	NR	NR	NR	NR	NR	NR	NR	NR
SOX3	mRNA	None	None	None	None	0.121740752	0.371762075	0.154668483	0.726624964	0.191045584	0.317028678	0.097246961	0	0.057658563	0.11101948	0.053709619	0	0.195489595	0.1063044	1.014209859	1.022118103	0.248768676	0.127630249	0.942207492	NR	NR	NR	NR	NR	NR	NR	NR	NR	NR	NR	NR	NR
C8orf34	mRNA	None	None	None	None	0	0	0	0	0	0	0	0	0	0	0	0	0.028384586	0	1.014192293	1	0.007233616	0.06812665	NA	NR	NR	NR	NR	NR	NR	NR	NR	NR	NR	NR	NR	NR
KB-1592A4.15	lincRNA	None	None	None	None	0	0	0	0	0	0	0	0	0	0	0	0.027990742	0	0	1.013995371	1	0.002391137	0.207049106	NA	NR	NR	NR	NR	NR	NR	NR	NR	NR	NR	NR	NR	NR
CD86	mRNA	None	None	None	None	0.69929003	1.755802442	0.631772394	1.033512465	1.219314811	0.890287082	1.117190903	0.141548128	0.883189516	1.275412125	2.426968689	1.64852862	2.133529256	0.773454797	1.013972596	0.622005038	5.375101958	1.247577439	0.056836554	NR	NR	NR	NR	NR	NR	NR	NR	NR	NR	NR	NR	NR
LINS	mRNA	None	None	None	None	7.829766198	7.703415019	9.67027179	6.65380645	7.780467792	8.842366691	10.45893993	10.70719638	8.6320646	12.441666	10.65183954	12.23434066	11.20630619	8.666267194	1.013833911	0.770419835	10.48854871	0.249537606	0.100389349	NR	NR	NR	NR	NR	NR	NR	NR	NR	NR	NR	NR	NR
NLRP4	mRNA	None	None	None	None	0	0	0.058239367	0.029314896	0	0.059687498	0	0	0	0	0	0	0.027603855	0	1.013801928	1	0.01258863	0.123754389	0.990522983	NR	NR	NR	NR	NR	NR	NR	NR	NR	NR	NR	NR	NR
CAGE1	mRNA	None	None	None	None	0.038442497	0	0.032560133	0	0	0	0.030708008	0.038907057	0.018207043	0	0.033920143	0	0.061730423	0.033568107	1.013673241	1.01633106	0.0428539	1.002500537	0.452994283	NR	NR	NR	NR	NR	NR	NR	NR	NR	NR	NR	NR	NR
LINC00607	lincRNA	None	None	None	None	0.136851122	0.069650817	0.144888181	0	0.322137025	0.118792679	0.245963656	0.069252453	0	0	0.181128048	0.183305227	0.027469202	0.238997643	1.013592224	1.136107203	0.072031857	-0.255559211	0.897329551	NR	NR	NR	NR	NR	NR	NR	NR	NR	NR	NR	NR	NR
C1orf158	mRNA	None	None	None	None	0	0	0.056815876	0	0	0	0	0	0	0	0	0	0.026929159	0	1.01346458	1	0.009210703	0.356663247	NA	NR	NR	NR	NR	NR	NR	NR	NR	NR	NR	NR	NR	NR
CASR	mRNA	None	None	None	None	0	0	0	0	0	0	0.053314882	0	0	0	0	0	0.026793908	0	1.013396954	1	0	-0.295214832	0.974812557	NR	NR	NR	NR	NR	NR	NR	NR	NR	NR	NR	NR	NR
GOLGA6L6	mRNA	None	None	None	None	0.061718484	0.03141182	0	0.013156233	0	0.026787154	0.024650476	0.093696487	0.01461548	0.028141579	0.027228978	0.033067528	0.049553339	0.053892771	1.013258101	1.025501477	0.036552801	0.430820771	0.761014727	NR	NR	NR	NR	NR	NR	NR	NR	NR	NR	NR	NR	NR
KIR3DX1	mRNA	None	None	None	None	0.074305568	0	0	1.10875528	0.077737599	0.03225022	0.029677781	0.225610553	0.175962125	0	0.032782151	0	0.05965942	0.129767702	1.013221913	1.111548231	0.203205821	0.256406914	0.920844604	NR	NR	NR	NR	NR	NR	NR	NR	NR	NR	NR	NR	NR
AC131971.1	mRNA	None	None	None	None	0	0	0	0	0	0	0	0	0	0.156529165	0	0.18392829	0	0	1.012705196	0.927416161	0.015652917	0.174985117	NA	NR	NR	NR	NR	NR	NR	NR	NR	NR	NR	NR	NR	NR
IMPG1	mRNA	None	None	None	None	0	0	0	0	0	0	0	0	0	0	0.031307968	0	0.056976591	0	1.0126365	0.984587286	0.003130797	-0.006675816	NA	NR	NR	NR	NR	NR	NR	NR	NR	NR	NR	NR	NR	NR
POU5F1B	mRNA	None	None	None	None	0	0	0	0	0.024654878	0.122739869	0.075299682	0.023851181	0	0	0	0.025252802	0	0.061734737	1.012626401	1.061734737	0.025775042	-0.089604425	0.982322414	NR	NR	NR	NR	NR	NR	NR	NR	NR	NR	NR	NR	NR
KRTAP5-7	mRNA	None	None	None	None	0	0.429306538	0.595364575	0	0	0.366101046	0	0	0.399500647	0	0.496185966	0.301290106	0.22574912	0.491036359	1.012360161	1.194651664	0.183193677	-0.386938893	0.889533441	NR	NR	NR	NR	NR	NR	NR	NR	NR	NR	NR	NR	NR
NUTM2G	mRNA	None	None	None	None	0	0.026290049	0.043751014	0.004404431	0	0	0.020631158	0	0.006116196	0.023553028	0	0.027675789	0.020736775	0	1.012285092	0.988360558	0.012685504	-0.50378551	0.89688996	NR	NR	NR	NR	NR	NR	NR	NR	NR	NR	NR	NR	NR
C11orf35	mRNA	None	None	None	None	1.453879002	6.967922531	3.950775329	6.301633586	2.281546302	7.151501679	3.871213007	2.084552017	5.049606391	2.872655691	3.367469389	2.207051228	4.134220327	3.332520512	1.012274871	1.051566686	3.404450552	-0.257650208	0.667607708	NR	NR	NR	NR	NR	NR	NR	NR	NR	NR	NR	NR	NR
DNAH3	mRNA	None	None	None	None	0	0.041473538	0	0	0	0.008841879	0.016273213	0.020618166	0	0	0	0	0.02453478	0	1.01226739	1	0.00578032	0.133853935	0.984714094	NR	NR	NR	NR	NR	NR	NR	NR	NR	NR	NR	NR	NR
TBR1	mRNA	None	None	None	None	0.251923492	0.064108634	0.160031147	0.080551982	0.32944919	0.054670115	0.100618707	0.063741969	0.238630802	0.114868746	0.111143676	0.202463344	0.050566902	0	1.01213732	0.898467583	0.102461751	-0.052728608	0.982322414	NR	NR	NR	NR	NR	NR	NR	NR	NR	NR	NR	NR	NR
SCN11A	mRNA	None	None	None	None	0.038844665	0.158160932	0.032900762	0.165606613	0.040638825	0.06743769	0	0.019657043	0.073590068	0	0.119962499	0.020812193	0.124752437	0.033919281	1.012076691	0.975412802	0.097986614	0.094365075	0.970350798	NR	NR	NR	NR	NR	NR	NR	NR	NR	NR	NR	NR	NR
AP001362.1	mRNA	None	None	None	None	0.161232644	0	0.136561274	0	0.168679668	0.139956892	0	0	0	0.147033463	0	0.172770444	0	0	1.011987229	0.931517852	0.179711854	0.949411854	0.586174175	NR	NR	NR	NR	NR	NR	NR	NR	NR	NR	NR	NR	NR
TRIM61	mRNA	None	None	None	None	0.079800986	0	0.202770185	0.068043172	0.08348684	0	0.254981287	0.403826727	0	0.145546398	0	0.171023082	0	0	1.011874217	0.932163481	0.067165352	-0.64580835	0.645967711	NR	NR	NR	NR	NR	NR	NR	NR	NR	NR	NR	NR	NR
SLC26A8	mRNA	None	None	None	None	0.10367793	0	0	0.206271582	0.433866456	0.029998972	0.055212209	0.034976944	0.065471591	0.220610569	0.121975088	0.370323727	0	0.090531888	1.011840792	0.931049744	0.130338571	-0.014907055	1	NR	NR	NR	NR	NR	NR	NR	NR	NR	NR	NR	NR	NR
HLA-DQA1	mRNA	None	None	None	None	0.317398265	0.080770432	0	0	0.166029139	0.55103078	0.126769452	0	0	0.144723069	0	0.170055635	0	0.415729715	1.011811579	1.320198151	0.273664034	0.616308842	0.755585158	NR	NR	NR	NR	NR	NR	NR	NR	NR	NR	NR	NR	NR
TPSD1	mRNA	None	None	None	None	0	0.133443154	0	0.111780164	0	0.113796725	0	0.663399671	0.434624623	0	0.115673675	0.140476903	0	0	1.01172356	0.94532537	0.085662923	-0.413319214	0.853078334	NR	NR	NR	NR	NR	NR	NR	NR	NR	NR	NR	NR	NR
TRPM5	mRNA	None	None	None	None	0.032353962	0	0.082209747	0	0	0.084253905	0	0.130979781	0.030646812	0	0.02854786	0	0.051953539	0.084754738	1.011538145	1.069488928	0.04068524	-0.477507656	0.808792872	NR	NR	NR	NR	NR	NR	NR	NR	NR	NR	NR	NR	NR
ADCY10	mRNA	None	None	None	None	0.049988185	0.101766587	0.042339132	0.08524593	0	0.021695951	0.079861492	0.202369078	0.094701137	0.136757713	0	0.080348005	0.080270327	0.087299673	1.011166741	1.017709838	0.112988564	0.390402328	0.634317361	NR	NR	NR	NR	NR	NR	NR	NR	NR	NR	NR	NR	NR
TLL2	mRNA	None	None	None	None	0	0.019020982	0.015827039	0.031866281	0	0.048661743	0.059706986	0.037824386	0.070801575	0.034081469	0.082440608	0.080094291	0.060012643	0.032634003	1.011143213	0.975783824	0.0306392	-0.465774414	0.756524283	NR	NR	NR	NR	NR	NR	NR	NR	NR	NR	NR	NR	NR
NOS1	mRNA	None	None	None	None	0	0	0	0	0	0	0	0	0	0	0	0.022253538	0	0	1.011126769	1	0	-0.188336584	NA	NR	NR	NR	NR	NR	NR	NR	NR	NR	NR	NR	NR	NR
C12orf23	mRNA	None	None	None	None	22.76861052	15.77063785	19.18883671	15.13898612	20.78356138	9.751179876	21.10851427	20.14421321	10.96215144	23.30732827	20.95493045	23.59005269	21.18630887	18.6307904	1.011112792	0.8486741	16.60120399	0.022207765	0.98161789	NR	NR	NR	NR	NR	NR	NR	NR	NR	NR	NR	NR	NR
GALNT15	mRNA	None	None	None	None	0	0	0	0	0	0	0	0.027365769	0	0	0	0	0.021709436	0	1.010854718	1	0.001913918	-0.006680837	NA	NR	NR	NR	NR	NR	NR	NR	NR	NR	NR	NR	NR	NR
TRDN	mRNA	None	None	None	None	0	0.05415329	0	0	0.055657893	0	0.042496881	0	0	0	0	0	0.021357218	0	1.010678609	1	0.019464859	-0.74047871	0.734973926	NR	NR	NR	NR	NR	NR	NR	NR	NR	NR	NR	NR	NR
ATP8A2	mRNA	None	None	None	None	0	0	0	0	0.013793857	0	0	0	0	0	0	0	0.021172085	0	1.010586043	1	0.002418085	-0.777819309	0.887195915	NR	NR	NR	NR	NR	NR	NR	NR	NR	NR	NR	NR	NR
KLHDC7A	mRNA	None	None	None	None	0.024974315	0.025421515	0.021152815	0.031941928	0	0.043357565	0.019949574	0.050552236	0.02365655	0.045549832	0	0.026761475	0.040103404	0.043615297	1.010420204	1.020376312	0.020646559	-0.29696956	0.859166374	NR	NR	NR	NR	NR	NR	NR	NR	NR	NR	NR	NR	NR
GSG1	mRNA	None	None	None	None	0	0	0.223697652	0.990868018	0.055262	0.137555958	0.126583806	0.213842304	0.200140352	0.096340754	0.233041317	0.226408799	0.127231826	0.046124545	1.010414158	0.89819919	0.262355381	0.293011674	0.81141928	NR	NR	NR	NR	NR	NR	NR	NR	NR	NR	NR	NR	NR
LRAT	mRNA	None	None	None	None	0	0	0	0	0	0	0	0	0	0	0	0	0.020568457	0	1.010284229	1	0	-0.295213623	NA	NR	NR	NR	NR	NR	NR	NR	NR	NR	NR	NR	NR	NR
IKZF3	mRNA	None	None	None	None	0.362624588	0.316386764	0.263260101	0	0	0.044967684	0	0.734013489	0.147210333	0.094482726	0.091418752	0.166531708	0.041592677	0.497584854	1.010166472	1.370221731	0.146080123	-0.214899302	0.876535604	NR	NR	NR	NR	NR	NR	NR	NR	NR	NR	NR	NR	NR
KNDC1	mRNA	None	None	None	None	0.018584596	0	0	0.095078138	0	0.032264462	0	0	0	0	0	0.019914509	0	0	1.009957255	1	0.02184208	-0.183780344	0.97011457	NR	NR	NR	NR	NR	NR	NR	NR	NR	NR	NR	NR	NR
NOVA2	mRNA	None	None	None	None	0	0.16506841	0.027470129	0.594567094	0.067861878	0.084459535	0.03886131	0	0.030721608	0.029576673	0.028617534	0.052130735	0.026040168	0	1.009705933	0.9717256	0.140273604	0.437977461	0.82592986	NR	NR	NR	NR	NR	NR	NR	NR	NR	NR	NR	NR	NR
EPS8L3	mRNA	None	None	None	None	1.481750704	0.904970121	0.903612488	0.758058439	0.620075964	0.823183071	0.520796285	3.659163085	4.379127284	0.810754938	1.150545767	0.952670828	1.046924792	4.813193721	1.009667258	2.934992395	2.088217432	0.071817469	0.982962428	NR	NR	NR	NR	NR	NR	NR	NR	NR	NR	NR	NR	NR
TENM4	mRNA	None	None	None	None	0.036070046	0.018357965	0.007637677	0	0	0.015655178	0	0.036505936	0.042708522	0	0	0.019325608	0	0.055118831	1.009662804	1.055118831	0.00774945	-1.232784791	0.398792819	NR	NR	NR	NR	NR	NR	NR	NR	NR	NR	NR	NR	NR
GFRA2	mRNA	None	None	None	None	0.102617484	0.104454995	0.086915243	0.153121335	0.187875079	0.400843819	0.143449643	0.051928785	0.145804341	0	0.09054562	0.027490197	0.082390859	0.044802952	1.00924899	0.999550492	0.354280934	0.349774854	0.798846778	NR	NR	NR	NR	NR	NR	NR	NR	NR	NR	NR	NR	NR
C5orf47	mRNA	None	None	None	None	0	0.101907817	0	0	0	0	0	0	0	0	0.088337628	0.107279348	0	0.087420827	1.009070238	1.041422433	0.031376222	0.950147126	NA	NR	NR	NR	NR	NR	NR	NR	NR	NR	NR	NR	NR	NR
TMEM194A	mRNA	None	None	None	None	70.8237606	74.66667247	73.96933031	52.28162252	66.7469069	65.84976769	72.73836109	77.2338916	59.38547345	59.23181226	66.67683098	65.12280542	61.94103545	71.01356407	1.009031427	1.126015604	57.18368442	-0.207310182	0.345553207	NR	NR	NR	NR	NR	NR	NR	NR	NR	NR	NR	NR	NR
CASC1	mRNA	None	None	None	None	0	0	0.087466239	0.132078894	0.108037775	0.089641101	0.082490878	0.156773959	0	0.188347159	0.273358894	0.110657879	0.373109282	0	1.008961715	0.812444685	0.174303921	0.912072935	0.301548246	NR	NR	NR	NR	NR	NR	NR	NR	NR	NR	NR	NR	NR
CCR7	mRNA	None	None	None	None	0	0.709649832	0	0.445834646	0.364683425	0.100861709	0.092816474	0.117598506	0.220126756	0.105961529	0	0.124509211	0	0	1.008807227	0.949684965	0.223391684	0.347962713	0.844627457	NR	NR	NR	NR	NR	NR	NR	NR	NR	NR	NR	NR	NR
RNF180	mRNA	None	None	None	None	0.797717073	0.654839773	1.176943294	0.087765429	0.592269867	0.960499101	0.287776474	1.093838691	0.560625518	1.10293079	0.840107771	1.0478214	0.929731139	1.393138011	1.008753142	1.213854734	0.725313745	-0.108338541	0.919199553	NR	NR	NR	NR	NR	NR	NR	NR	NR	NR	NR	NR	NR
HDHD1	mRNA	None	None	None	None	18.46482948	16.21334319	18.43749499	19.56711778	19.37940217	20.63703611	16.30486177	19.64326425	18.7757837	18.07604654	19.25966694	23.51583357	14.16217061	20.70819644	1.008701779	1.103739809	19.1122816	0.049789034	0.853078334	NR	NR	NR	NR	NR	NR	NR	NR	NR	NR	NR	NR	NR
TSGA13	mRNA	None	None	None	None	0.246813607	0.125616576	0.209046877	0.289366393	0.129106726	0.214244861	0.295733428	0.374694359	0.175342904	0.168808213	0.108889296	0.198356683	0.099082458	0.161638802	1.008667363	1.020011479	0.126230277	-0.481427308	0.588297798	NR	NR	NR	NR	NR	NR	NR	NR	NR	NR	NR	NR	NR
IGLON5	mRNA	None	None	None	None	1.06576881	2.514886267	1.846406945	0.206531654	2.686123392	1.766163601	1.896166478	0.931559768	0.963645844	1.634576532	1.795294501	2.232159662	1.244652093	0.972934091	1.008644906	0.726696483	0.922549361	-0.005275524	1	NR	NR	NR	NR	NR	NR	NR	NR	NR	NR	NR	NR	NR
RTP1	mRNA	None	None	None	None	0	0	0	0	0	0	0	0	0	0.103858549	0	0.122038121	0	0	1.008641062	0.950634253	0.014416565	0.677247846	NA	NR	NR	NR	NR	NR	NR	NR	NR	NR	NR	NR	NR	NR
BAI2	mRNA	None	None	None	None	0.116828762	0.118920745	0.118742341	1.115691413	0.073334914	0.507062032	0.20531114	0	0.287727223	0.127848086	0.041234036	0.150226827	0.037520398	0.061209141	1.00860507	0.978486827	0.306354976	0.04862456	0.988184587	NR	NR	NR	NR	NR	NR	NR	NR	NR	NR	NR	NR	NR
ADCY8	mRNA	None	None	None	None	0.021260552	0.043282505	0	0	0	0	0	0.12910486	0.040277488	0	0	0	0.017069949	0	1.008534975	1	0.02613154	0.36470479	0.864906298	NR	NR	NR	NR	NR	NR	NR	NR	NR	NR	NR	NR	NR
NBPF16	mRNA	None	None	None	None	14.99779316	14.9979304	18.03528737	16.11390221	14.13870338	18.22622426	16.14048188	22.51834835	16.3148358	13.25616076	14.4259268	14.41094964	13.52366902	20.83865999	1.008507862	1.471504317	14.23449206	-0.178823584	0.403445026	NR	NR	NR	NR	NR	NR	NR	NR	NR	NR	NR	NR	NR
SLC6A20	mRNA	None	None	None	None	0.048120892	0	0	0	0	0.041771011	0	0	0.045581803	0.021941529	0	0	0.038635927	0	1.008256618	0.989148287	0.019161572	0.878493067	0.740244235	NR	NR	NR	NR	NR	NR	NR	NR	NR	NR	NR	NR	NR
ENDOU	mRNA	None	None	None	None	0	0	0.13755679	0	0.113272882	0.093984774	0	0.109580426	0.102559057	0.098736879	0	0.116019947	0	0.09454345	1.008234986	1.043049713	0.043052694	-0.860433116	0.592244715	NR	NR	NR	NR	NR	NR	NR	NR	NR	NR	NR	NR	NR
CEACAM4	mRNA	None	None	None	None	1.571516515	2.3461632	2.040939409	4.377237026	3.288203661	5.183747751	2.343288604	2.756879827	4.46578732	5.254768517	6.193677347	4.827392596	6.729384554	4.848627486	1.008055301	0.869784887	7.486247823	0.960687877	0.004834574	NR	NR	NR	NR	NR	NR	NR	NR	NR	NR	NR	NR	NR
ZNF486	mRNA	None	None	None	None	0	0	0.140509169	0	0	0	0.066258278	0	0	0	0.07318906	0.088882561	0	0.072429476	1.007569739	1.034569878	0.014925071	-0.783823882	0.751196313	NR	NR	NR	NR	NR	NR	NR	NR	NR	NR	NR	NR	NR
ITGAM	mRNA	None	None	None	None	15.54200266	26.76861139	33.93438591	16.30140492	17.94773229	24.4614241	28.07338534	8.953479338	16.4029832	15.79167573	32.62330251	19.65078886	29.1454375	10.70678896	1.007562199	0.464417099	23.07185348	0.18691242	0.748790843	NR	NR	NR	NR	NR	NR	NR	NR	NR	NR	NR	NR	NR
IL2RA	mRNA	None	None	None	None	0	0	0	0	0	0	0	0	0	0.217494713	0	0.170376899	0.063829569	0	1.007536322	0.901918723	0.054943151	2.370702312	0.191418569	NR	NR	NR	NR	NR	NR	NR	NR	NR	NR	NR	NR	NR
SRX	mRNA	None	None	None	None	0.061976024	0.189257374	0.078738938	0.369911678	0.097257865	0.161393588	0.049506676	0	0.029352936	0.056518017	0.027342599	0	0.099520231	0.054117655	1.007514713	1.011696893	0.126643651	0.12762266	0.942252195	NR	NR	NR	NR	NR	NR	NR	NR	NR	NR	NR	NR	NR
GRAP2	mRNA	None	None	None	None	0	0	0	1.382536582	0.271412649	0.562991247	0.155425274	0	0	0.088718624	0	0.104248079	0	0	1.00743492	0.957524856	0.49590433	0.312736113	0.938255668	NR	NR	NR	NR	NR	NR	NR	NR	NR	NR	NR	NR	NR
GPR132	mRNA	None	None	None	None	26.781368	61.33708363	34.93120172	47.34818916	22.06083822	47.27367323	32.39283519	28.95625308	47.56547757	18.88363059	28.77722611	19.89618387	28.12514357	29.53332679	1.007258649	1.229673784	27.08967488	-0.304127916	0.402426048	NR	NR	NR	NR	NR	NR	NR	NR	NR	NR	NR	NR	NR
CRX	mRNA	None	None	None	None	0.104898346	0.133470874	0.111058868	0.081989148	0.164615098	0.113820364	0.062844889	0.185790494	0.028980994	0.167405569	0.069418622	0.168607301	0.084222148	0.114496949	1.007155349	0.99649937	0.106522944	0.066959705	0.951613523	NR	NR	NR	NR	NR	NR	NR	NR	NR	NR	NR	NR	NR
SAGE1	mRNA	None	None	None	None	0	0	0	0	0	0	0	0	0	0.079977215	0	0.09397656	0	0	1.006730528	0.961548995	0.007997722	0.068119773	NA	NR	NR	NR	NR	NR	NR	NR	NR	NR	NR	NR	NR	NR
TMEM215	mRNA	None	None	None	None	0	0.071770878	0	0.060119686	0.221294913	0	0	0.214081167	0.06678797	0	0.062213767	0.0755539	0	0.123136177	1.006468841	1.089252914	0.07974836	0.020188936	0.998741933	NR	NR	NR	NR	NR	NR	NR	NR	NR	NR	NR	NR	NR
FOXD4L4	mRNA	None	None	None	None	0.243638134	0.289334287	0.240750191	0.307571625	0.382336965	0.246736483	0.324365065	0.246582393	0.441051228	0.407333295	0.358294465	0.391609302	0.391230704	0.531863924	1.006223631	1.107787495	0.517674924	0.757479491	0.005400165	NR	NR	NR	NR	NR	NR	NR	NR	NR	NR	NR	NR	NR
FOXD4L2	mRNA	None	None	None	None	0.243638134	0.289334287	0.240750191	0.307571625	0.382336965	0.246736483	0.324365065	0.246582393	0.441051228	0.407333295	0.358294465	0.391609302	0.391230704	0.531863924	1.006223631	1.107787495	0.517674924	0.757479491	0.005400165	NR	NR	NR	NR	NR	NR	NR	NR	NR	NR	NR	NR	NR
SLC25A2	mRNA	None	None	None	None	0.178186535	0	0	0.075966336	0	0	0.498176212	0.09016992	0.16878456	0.162494285	0.15722477	0.190937555	0.143064721	0	1.006157306	0.862173372	0.114629257	-0.275104019	0.92730884	NR	NR	NR	NR	NR	NR	NR	NR	NR	NR	NR	NR	NR
ZNF681	mRNA	None	None	None	None	0.058293902	0.019779245	0.032915954	0.008284154	0	0	0.046565383	0.019666119	0.009203006	0	0.034290826	0	0.046803766	0.016967472	1.006151008	0.999825058	0.017211022	0.412820202	0.838546598	NR	NR	NR	NR	NR	NR	NR	NR	NR	NR	NR	NR	NR
KIAA0247	mRNA	None	None	None	None	22.86846254	35.65629304	28.29966282	23.37487547	22.62552236	34.75926039	23.60164618	24.99450603	38.8625352	24.48696595	31.46645999	27.31696962	28.98994948	25.08377402	1.006099608	0.900163316	27.43296921	0.082905977	0.808792872	NR	NR	NR	NR	NR	NR	NR	NR	NR	NR	NR	NR	NR
FAM27D1	mRNA	None	None	None	None	0.154775431	0.105031269	0.218486877	0.256610165	0.16192421	0.358271341	0.164846913	0.052215274	0.048869579	0.282289827	0.227612892	0.276418589	0.248536219	0.135150383	1.005997081	0.904537355	0.141203846	-0.021202833	0.994946012	NR	NR	NR	NR	NR	NR	NR	NR	NR	NR	NR	NR	NR
FKSG68	mRNA	None	None	None	None	14.13945792	4.797548266	15.68269674	4.835791953	10.56609443	5.844599804	11.02573081	12.60671662	2.814459937	13.2012524	11.88199993	15.51202154	9.730690066	8.819013011	1.005887745	0.725098514	10.95305578	0.346023996	0.442351476	NR	NR	NR	NR	NR	NR	NR	NR	NR	NR	NR	NR	NR
FCRL6	mRNA	None	None	None	None	0.695391467	0.128698805	0.32126433	0	0.198411888	0.274377182	0.201993187	0.127962721	0.119763506	0.40355053	0.055780545	0.067741241	0.406054501	0.607217971	1.005881545	1.307036688	0.41427116	0.517056461	0.632477151	NR	NR	NR	NR	NR	NR	NR	NR	NR	NR	NR	NR	NR
PMCH	mRNA	None	None	None	None	0.164810914	0.167762085	0	0	0.172423212	0	0	0	0	0.150296607	0.145422649	0.176604775	0.132325529	0	1.005754644	0.871186664	0.078716529	0.744488028	0.876924337	NR	NR	NR	NR	NR	NR	NR	NR	NR	NR	NR	NR	NR
PACRG	mRNA	None	None	None	None	0.15595449	0.31749415	0.198136154	0.06648814	0.407894319	0.270750454	0.124577021	0.078919566	0.443176753	0.142220137	0.137608091	0.167114586	0.125214768	0.068089971	1.005483363	0.936991619	0.146174364	-0.197413473	0.914206934	NR	NR	NR	NR	NR	NR	NR	NR	NR	NR	NR	NR	NR
TMEM178A	mRNA	None	None	None	None	0	0.618559601	0	0.388607575	0.317872877	0.263745479	0.424738683	0	0	0.138540555	0.134047833	0.162790924	0.121975156	0.132656634	1.005358512	0.996798752	0.220122694	0.308990188	0.825594287	NR	NR	NR	NR	NR	NR	NR	NR	NR	NR	NR	NR	NR
RP11-1220K2.2	mRNA	None	None	None	None	0.192569203	0.196017425	0.135919001	0.041049052	0.23504087	0.139298648	0.166643738	0.665895747	0.638429152	0.16097613	0.084957734	0.103174723	0.154612464	0.518468732	1.005277681	1.35219363	0.580712979	0.516046708	0.6913707	NR	NR	NR	NR	NR	NR	NR	NR	NR	NR	NR	NR	NR
PSD2	mRNA	None	None	None	None	0.055947334	0	0	0	0	0.0485647	0	0	0	0	0.049365721	0.059950923	0	0.097706769	1.005165111	1.071264887	0.004936572	-1.449824048	0.544983515	NR	NR	NR	NR	NR	NR	NR	NR	NR	NR	NR	NR	NR
RRH	mRNA	None	None	None	None	0	0.088320108	0.220469026	0	0.907740071	0.753170078	0.277237385	0.439074834	0.657505762	0	0.382796389	0.18595087	0.208992484	0.303058866	1.005097777	1.093722378	0.117509084	-1.421401807	0.099345912	NR	NR	NR	NR	NR	NR	NR	NR	NR	NR	NR	NR	NR
MUSTN1	mRNA	None	None	None	None	0.525291928	0.356465346	0.59321763	0.149298611	1.46547773	1.063944139	1.258815381	0.708853129	1.409795858	2.235479634	0.926993753	1.501018115	1.687012841	0.917373059	1.004950644	0.742811794	1.083469594	0.247306962	0.772905307	NR	NR	NR	NR	NR	NR	NR	NR	NR	NR	NR	NR	NR
DNAJC5G	mRNA	None	None	None	None	0	0	0	0.053607718	0	0.109149648	0	0	0	0.057334264	0	0.067370148	0	0.109798469	1.004878101	1.07887035	0.031919531	-0.116826942	0.982600261	NR	NR	NR	NR	NR	NR	NR	NR	NR	NR	NR	NR	NR
FGF9	mRNA	None	None	None	None	0	0	0	0.178556893	0.062595346	0	0	0	0	0.054562655	0	0.064113392	0	0	1.00464855	0.973443178	0.039877665	0.074149847	0.990522983	NR	NR	NR	NR	NR	NR	NR	NR	NR	NR	NR	NR	NR
ATP2B2	mRNA	None	None	None	None	0.029383256	0	0	0.050107901	0	0.051011868	0.07041436	0.02973834	0.027832855	0.053591156	0	0.062971841	0	0	1.004567942	0.973903688	0.027719833	0.238880498	0.936211761	NR	NR	NR	NR	NR	NR	NR	NR	NR	NR	NR	NR	NR
KIAA2022	mRNA	None	None	None	None	2.469290484	2.152873046	2.155099262	0.631640155	1.673556499	2.423031214	1.715198551	1.423417955	1.342381969	1.830834817	1.828301183	2.208828767	1.474002184	1.303089983	1.004187026	0.813936962	1.438466545	-0.40541467	0.29878917	NR	NR	NR	NR	NR	NR	NR	NR	NR	NR	NR	NR	NR
SIGLEC10	mRNA	None	None	None	None	2.19274321	3.678678798	2.682644987	1.66192548	1.911684824	3.137078135	2.205682445	1.890465012	2.923246508	1.888545275	2.293084579	1.827510074	2.379986782	2.942980379	1.004184495	1.275708987	2.423888797	-0.138229863	0.748213818	NR	NR	NR	NR	NR	NR	NR	NR	NR	NR	NR	NR	NR
DCDC2	mRNA	None	None	None	None	0.107282906	0.054601979	0	0	0	0	0.04284899	0	0	0.048917443	0	0.057480033	0	0	1.00417908	0.976125225	0.009602062	-1.472234367	0.301099078	NR	NR	NR	NR	NR	NR	NR	NR	NR	NR	NR	NR	NR
COL22A1	mRNA	None	None	None	None	0	0	0	0	0	0.069074218	0	0	0.037687948	0	0.03510676	0.042634497	0	0.069484817	1.00369894	1.05103559	0.040410576	1.038062211	0.464704868	NR	NR	NR	NR	NR	NR	NR	NR	NR	NR	NR	NR	NR
AC024940.1	mRNA	None	None	None	None	0.154902037	0.236513663	0.262398718	0.462276128	0.567198321	0.403384956	0.680549747	0.235160938	0.95373631	0.423781109	0.478378065	0.414967048	0.497479042	0.270521872	1.003544573	0.875570081	0.606377802	0.504837458	0.441811867	NR	NR	NR	NR	NR	NR	NR	NR	NR	NR	NR	NR	NR
UNC5A	mRNA	None	None	None	None	0.563003075	0.337108492	0.476853914	4.885221303	1.004776818	0.661197184	0.846548574	1.005541264	1.380296395	0.60402519	0.555215435	0.319389643	0.850882307	0.89647627	1.003491765	1.200589949	0.690963881	-0.443550981	0.79307986	NR	NR	NR	NR	NR	NR	NR	NR	NR	NR	NR	NR	NR
KIAA1045	mRNA	None	None	None	None	0	0.089895598	0.056100461	0.357684797	0	0	0	0.737396927	0.104567909	0.040268346	0	0.047316984	0	0.424139311	1.00345476	1.396031374	0.088425751	-0.470309098	0.657873491	NR	NR	NR	NR	NR	NR	NR	NR	NR	NR	NR	NR	NR
PSTPIP1	mRNA	None	None	None	None	18.37746	26.63647814	25.32196071	18.73555825	13.37480308	27.39656158	19.94562872	26.95586004	33.74333615	15.84820649	20.38693619	13.91321479	22.45346468	24.76858876	1.003440207	1.347900751	21.94449213	-0.099843974	0.867755099	NR	NR	NR	NR	NR	NR	NR	NR	NR	NR	NR	NR	NR
NUP210L	mRNA	None	None	None	None	0.042874906	0	0.072628615	0	0.022427607	0	0.034248633	0.065089545	0	0.039099066	0	0.045943032	0	0.0374385	1.003356368	1.017545952	0.031643144	0.178160524	0.93864858	NR	NR	NR	NR	NR	NR	NR	NR	NR	NR	NR	NR	NR
DNAH10	mRNA	None	None	None	None	0.204972376	0.263071224	0.407601567	0.083586565	0.195792728	0.332642143	0.384415879	0.243527528	0.075974498	0.268191278	0.345992162	0.372433365	0.250433956	0.155636965	1.003321833	0.884128441	0.212831613	0.030012373	0.985624411	NR	NR	NR	NR	NR	NR	NR	NR	NR	NR	NR	NR	NR
CTD-2215E18.1	mRNA	None	None	None	None	0.928273235	0.674925195	0.449275117	0.113071742	0.416206451	0.115111603	0.317789177	1.342130006	1.758586183	0.60465967	1.053092168	1.563100666	0.106472011	1.505346234	1.003231723	1.369883111	0.739008756	-0.173537025	0.91020862	NR	NR	NR	NR	NR	NR	NR	NR	NR	NR	NR	NR	NR
EIF1AY	mRNA	None	None	None	None	77.92686855	59.44546894	60.23324826	53.20261362	84.18668764	55.26615732	62.53847136	75.00788035	52.65131122	96.57432845	68.11847979	90.12128962	75.10949316	74.07336468	1.003227341	0.900739096	82.14076317	0.257935591	0.230000275	NR	NR	NR	NR	NR	NR	NR	NR	NR	NR	NR	NR	NR
GYS2	mRNA	None	None	None	None	0	0	0	0	0	0.069978446	0	0	0.038181309	0.073516731	0.071132662	0.086385222	0.06472628	0	1.003013131	0.932553361	0.085608846	1.206218342	0.387405424	NR	NR	NR	NR	NR	NR	NR	NR	NR	NR	NR	NR	NR
NUTM2E	mRNA	None	None	None	None	1.151171672	1.640499027	1.105025606	0.919938861	0.963473656	2.098460036	1.134124212	0.427197125	0.636084364	0.909819827	1.083465039	0.740129677	1.26316582	0.368575772	1.002506866	0.685438589	0.822077662	-0.228256978	0.667607708	NR	NR	NR	NR	NR	NR	NR	NR	NR	NR	NR	NR	NR
RASAL3	mRNA	None	None	None	None	6.945402419	13.47552772	10.85525154	18.48602691	5.901276145	13.72326246	9.348861746	8.388598097	12.6853396	7.068600192	8.329137486	6.044392363	9.396721346	9.415435624	1.0024932	1.197332184	10.49602262	-0.200429934	0.748790843	NR	NR	NR	NR	NR	NR	NR	NR	NR	NR	NR	NR	NR
NUTM2F	mRNA	None	None	None	None	0	0.030633077	0.050978535	0.025660143	0	0	0.024039356	0	0.007126571	0.02744391	0	0.032247737	0	0	1.002369401	0.986463788	0.006192704	-0.572888298	NA	NR	NR	NR	NR	NR	NR	NR	NR	NR	NR	NR	NR	NR
ATCAY	mRNA	None	None	None	None	0	0	0.021249499	0.021391951	0	0.065333613	0	0	0.023764678	0	0.022137073	0.026883795	0	0.087629303	1.002347379	1.075722628	0.011218091	-0.995695084	0.693211987	NR	NR	NR	NR	NR	NR	NR	NR	NR	NR	NR	NR	NR
FFAR4	mRNA	None	None	None	None	1.347813096	0.703562864	1.112303355	1.326031597	1.952399053	2.669908547	2.070457819	0.244838608	0.392829544	0.378189547	0.457406581	0.592517964	0.249726853	0.211241073	1.002344724	0.854311417	0.350730525	-1.621942954	0.064802081	NR	NR	NR	NR	NR	NR	NR	NR	NR	NR	NR	NR	NR
ABCA9	mRNA	None	None	None	None	0	0.039877659	0.149316881	0	0	0.034006593	0.031294057	0.376671025	0.241208718	0	0.120986229	0.062969398	0.062908521	0.188148067	1.002306328	1.120373203	0.317061568	0.715820981	0.565820164	NR	NR	NR	NR	NR	NR	NR	NR	NR	NR	NR	NR	NR
DSG3	mRNA	None	None	None	None	0.274197633	0.116294803	0.154827117	0.153545627	0.334672674	0.138842303	0.073010026	0.138755594	0.109972833	0.312562537	0.22177941	0.318304136	0.220151359	0.119715109	1.001623123	0.883633805	0.234929167	0.527166155	0.179650594	NR	NR	NR	NR	NR	NR	NR	NR	NR	NR	NR	NR	NR
MYO15A	mRNA	None	None	None	None	0.138345029	0.075827388	0.135202914	0.199626955	0.033400366	0.064663553	0.068006473	0.140016867	0.11088447	0.058228375	0.140850227	0.091227688	0.111076255	0.055755372	1.001466678	0.960179751	0.089950055	0.0056001	1	NR	NR	NR	NR	NR	NR	NR	NR	NR	NR	NR	NR	NR
FUT5	mRNA	None	None	None	None	24.14036346	20.14348978	22.3144217	20.83765926	17.70993165	19.97180882	23.66384047	22.4413262	20.40114962	18.31816185	20.72197225	14.49876841	24.59855354	26.96086367	1.001393462	1.362610736	18.90871946	-0.057763761	0.751255092	NR	NR	NR	NR	NR	NR	NR	NR	NR	NR	NR	NR	NR
CD22	mRNA	None	None	None	None	0	0	0.065080632	0.03275846	0	0.133397744	0.061378636	0.077766754	0.145567694	0.070071334	0	0.041168368	0.030846426	0	1.000938837	0.966150281	0.116555948	0.332948459	0.793401424	NR	NR	NR	NR	NR	NR	NR	NR	NR	NR	NR	NR	NR
PTPN20A	mRNA	None	None	None	None	0.087914457	0.089488689	0	0.149922421	0	0.076313542	0	0	0.041637834	0.040086073	0.077572249	0.047102806	0.070585902	0.115150762	1.000014349	1.05319234	0.075081407	0.47091804	0.732547926	NR	NR	NR	NR	NR	NR	NR	NR	NR	NR	NR	NR	NR
KLF14	mRNA	None	None	None	None	0	0	0	0.144683197	0	0	0.135544488	0.085867457	0	0	0	0	0	0.592675606	1	1.592675606	0.023312708	-2.37399099	0.076423178	NR	NR	NR	NR	NR	NR	NR	NR	NR	NR	NR	NR	NR
TARM1	mRNA	None	None	None	None	0	0	0	0	0	0	0.224849719	0.284884675	0	0	0	0	0	0.49158378	1	1.49158378	0.12692272	1.367437894	0.828581775	NR	NR	NR	NR	NR	NR	NR	NR	NR	NR	NR	NR	NR
TRBV9	mRNA	None	None	None	None	0	0	0	0	0	0	0	0.327617376	0	0	0	0	0	0.282660673	1	1.282660673	0.05807114	-0.25247337	NA	NR	NR	NR	NR	NR	NR	NR	NR	NR	NR	NR	NR	NR
HAVCR1	mRNA	None	None	None	None	0	0	0	0	0	0.127946581	0	0	0	0	0	0	0	0.257414274	1	1.257414274	0.021520623	-0.571636345	0.818720293	NR	NR	NR	NR	NR	NR	NR	NR	NR	NR	NR	NR	NR
DEFA5	mRNA	None	None	None	None	0	0	0	0	0	0	0	0	0	0	0	0	0	0.248283024	1	1.248283024	0	-0.081482936	NA	NR	NR	NR	NR	NR	NR	NR	NR	NR	NR	NR	NR	NR
GZMA	mRNA	None	None	None	None	0	0	0	0	0	0	0	0	0.267525415	0	0	0	0	0.246616695	1	1.246616695	0.01292658	-0.327274749	0.966077677	NR	NR	NR	NR	NR	NR	NR	NR	NR	NR	NR	NR	NR
FAM178B	mRNA	None	None	None	None	0	0	0	0	0	0	0	0	0	0	0	0	0	0.22025507	1	1.22025507	0.050261977	0.014571118	1	NR	NR	NR	NR	NR	NR	NR	NR	NR	NR	NR	NR	NR
CALY	mRNA	None	None	None	None	0	0	0.116225519	0	0.287122131	0.476461941	0.219228476	0	0.259964914	0	0	0	0	0.239647093	1	1.239647093	0	-2.394790467	0.301099078	NR	NR	NR	NR	NR	NR	NR	NR	NR	NR	NR	NR	NR
OR52I2	mRNA	None	None	None	None	0	0	0	0	0	0	0	0	0	0	0	0	0	0.197735718	1	1.197735718	0	-0.188348279	NA	NR	NR	NR	NR	NR	NR	NR	NR	NR	NR	NR	NR	NR
MYL2	mRNA	None	None	None	None	0	0	0	0.271829036	0	0	0	0.161326738	0	0	0	0	0	0.278377936	1	1.278377936	0.029182734	-0.803326739	0.855151175	NR	NR	NR	NR	NR	NR	NR	NR	NR	NR	NR	NR	NR
PLA2G1B	mRNA	None	None	None	None	0	0	0	0	0	0	0	0	0	0	0	0	0	0.195110907	1	1.195110907	0.020453739	-0.541008836	NA	NR	NR	NR	NR	NR	NR	NR	NR	NR	NR	NR	NR	NR
OCM	mRNA	None	None	None	None	0.202640706	0	0.343266381	0	0	0	0.161870143	0	0	0	0	0	0	0.353892978	1	1.353892978	0.109995031	0.228404737	0.956610791	NR	NR	NR	NR	NR	NR	NR	NR	NR	NR	NR	NR	NR
SCML4	mRNA	None	None	None	None	0	0	0	0	0	0	0	0	0	0	0	0	0	0.185507215	1	1.185507215	0	-0.402078966	NA	NR	NR	NR	NR	NR	NR	NR	NR	NR	NR	NR	NR	NR
APOH	mRNA	None	None	None	None	0	0	0	0	0	0	0	0	0.199306434	0	0	0	0	0.183729438	1	1.183729438	0	-0.402078967	NA	NR	NR	NR	NR	NR	NR	NR	NR	NR	NR	NR	NR	NR
DUSP26	mRNA	None	None	None	None	0	0.140520237	0	0.470833453	0.144424473	0.119831871	0.220546963	0.698582704	0.1307642	0	0	0	0	0.361632573	1	1.361632573	0.061296805	-1.69986113	0.141691455	NR	NR	NR	NR	NR	NR	NR	NR	NR	NR	NR	NR	NR
ADH7	mRNA	None	None	None	None	0	0	0	0	0	0	0	0	0	0	0	0	0	0.175258605	1	1.175258605	0.010899571	0.174985117	NA	NR	NR	NR	NR	NR	NR	NR	NR	NR	NR	NR	NR	NR
AL627171.2	mRNA	None	None	None	None	0	0	0	0	0.208651154	0.173122032	0	0	0	0	0	0	0	0.174151126	1	1.174151126	0.046420761	-0.188741049	0.98071228	NR	NR	NR	NR	NR	NR	NR	NR	NR	NR	NR	NR	NR
FAM3D	mRNA	None	None	None	None	0	0	0	0	0	0	0.152911446	0	0.271987552	0	0	0	0	0.167153393	1	1.167153393	0.081557479	0.649465715	NA	NR	NR	NR	NR	NR	NR	NR	NR	NR	NR	NR	NR	NR
PPP1R17	mRNA	None	None	None	None	0	0	0.094292308	0	0	0	0	0	0	0	0	0	0	0.194422685	1	1.194422685	0.073911149	1.372842205	0.418877735	NR	NR	NR	NR	NR	NR	NR	NR	NR	NR	NR	NR	NR
FNDC8	mRNA	None	None	None	None	0	0	0	0	0	0	0	0	0	0	0	0	0	0.165026441	1	1.165026441	0.048336908	1.387732476	NA	NR	NR	NR	NR	NR	NR	NR	NR	NR	NR	NR	NR	NR
RP11-503N18.3	mRNA	None	None	None	None	0	0	0	0	0	0	0	0.091395405	0	0	0	0	0	0.157707672	1	1.157707672	0.008266354	-0.43414587	NA	NR	NR	NR	NR	NR	NR	NR	NR	NR	NR	NR	NR	NR
KLRC1	mRNA	None	None	None	None	0	0	0	0.038253127	0	0	0	0	0	0	0	0	0	0.156698881	1	1.156698881	0	-0.402086391	0.917486487	NR	NR	NR	NR	NR	NR	NR	NR	NR	NR	NR	NR	NR
OCA2	mRNA	None	None	None	None	0	0	0	0	0	0.035719115	0	0	0	0	0	0	0	0.143725766	1	1.143725766	0	-1.36129899	NA	NR	NR	NR	NR	NR	NR	NR	NR	NR	NR	NR	NR	NR
RERGL	mRNA	None	None	None	None	0	0	0	0.18769712	0	0	0	0	0	0	0	0	0	0.192219115	1	1.192219115	0.027120794	0.249803727	0.967296409	NR	NR	NR	NR	NR	NR	NR	NR	NR	NR	NR	NR	NR
PEBP4	mRNA	None	None	None	None	0	0.144388491	0	0.2418973	0	0	0	0.14356267	0	0	0	0	0	0.247725085	1	1.247725085	0.063911232	0.33040445	0.945571106	NR	NR	NR	NR	NR	NR	NR	NR	NR	NR	NR	NR	NR
KRT27	mRNA	None	None	None	None	0	0	0	0	0	0	0	0	0	0	0	0	0	0.136771294	1	1.136771294	0	-0.188330775	NA	NR	NR	NR	NR	NR	NR	NR	NR	NR	NR	NR	NR	NR
THEG	mRNA	None	None	None	None	0	0	0	0	0	0	0	0.078242974	0.146459106	0	0	0	0	0.135012447	1	1.135012447	0.018021146	-1.025529478	0.707471878	NR	NR	NR	NR	NR	NR	NR	NR	NR	NR	NR	NR	NR
DCAF4L2	mRNA	None	None	None	None	0	0	0	0	0	0	0	0	0	0	0	0	0	0.132656634	1	1.132656634	0	-0.615809654	NA	NR	NR	NR	NR	NR	NR	NR	NR	NR	NR	NR	NR	NR
SLC39A5	mRNA	None	None	None	None	0	0.065297641	0.217332272	0.054697306	0.134223761	0	0.102484857	0.12984835	0.121528313	0	0	0	0	0.22406029	1	1.22406029	0.022543692	-1.579754603	0.516111276	NR	NR	NR	NR	NR	NR	NR	NR	NR	NR	NR	NR	NR
CELA2B	mRNA	None	None	None	None	0	0	0	0	0	0	0	0.138429877	0	0	0	0	0	0.119434087	1	1.119434087	0.014855536	0.100187176	NA	NR	NR	NR	NR	NR	NR	NR	NR	NR	NR	NR	NR	NR
LURAP1	mRNA	None	None	None	None	0	0	0	0	0	0	0	0	0	0	0	0	0	0.11891873	1	1.11891873	0.01393271	0.068129156	NA	NR	NR	NR	NR	NR	NR	NR	NR	NR	NR	NR	NR	NR
C17orf78	mRNA	None	None	None	None	0	0	0	0	0	0	0	0	0	0	0	0	0	0.118535121	1	1.118535121	0	-0.295217798	NA	NR	NR	NR	NR	NR	NR	NR	NR	NR	NR	NR	NR	NR
CYP17A1	mRNA	None	None	None	None	0	0	0	0	0	0	0	0	0	0	0	0	0	0.117901243	1	1.117901243	0	-0.188341399	NA	NR	NR	NR	NR	NR	NR	NR	NR	NR	NR	NR	NR	NR
PRR23B	mRNA	None	None	None	None	0	0	0	0	0	0	0	0	0	0	0	0	0	0.116284454	1	1.116284454	0	-0.188342432	NA	NR	NR	NR	NR	NR	NR	NR	NR	NR	NR	NR	NR	NR
OCM2	mRNA	None	None	None	None	0	0	0.153631434	0	0	0	0.144892383	0	0	0	0	0	0	0.158387446	1	1.158387446	0.015936058	-0.541011807	NA	NR	NR	NR	NR	NR	NR	NR	NR	NR	NR	NR	NR	NR
TKTL2	mRNA	None	None	None	None	0	0	0	0.154273448	0	0	0	0	0	0	0	0	0	0.157990201	1	1.157990201	0.062947421	0.488348088	0.903796066	NR	NR	NR	NR	NR	NR	NR	NR	NR	NR	NR	NR	NR
C3orf65	mRNA	None	None	None	None	0	0	0	0	0	0	0	0	0	0	0	0	0	0.114592165	1	1.114592165	0	-0.188353008	NA	NR	NR	NR	NR	NR	NR	NR	NR	NR	NR	NR	NR	NR
RLN1	mRNA	None	None	None	None	0	0	0	0	0	0	0	0	0	0	0	0	0	0.113999651	1	1.113999651	0.096901302	1.509272891	0.513778035	NR	NR	NR	NR	NR	NR	NR	NR	NR	NR	NR	NR	NR
KLHL38	mRNA	None	None	None	None	0	0	0	0	0	0	0	0	0	0	0	0	0	0.111238812	1	1.111238812	0	-1.255776396	0.457819729	NR	NR	NR	NR	NR	NR	NR	NR	NR	NR	NR	NR	NR
GABRA6	mRNA	None	None	None	None	0	0	0	0	0	0	0	0	0.280977116	0	0	0	0	0.103606826	1	1.103606826	0.0368616	1.175837884	0.736402886	NR	NR	NR	NR	NR	NR	NR	NR	NR	NR	NR	NR	NR
GRM3	mRNA	None	None	None	None	0	0	0	0	0	0	0	0.089810761	0	0	0	0	0	0.103315523	1	1.103315523	0	-1.149518185	0.838967107	NR	NR	NR	NR	NR	NR	NR	NR	NR	NR	NR	NR	NR
C5orf60	mRNA	None	None	None	None	0	0	0	0	0	0	0	0	0	0	0	0	0	0.091256343	1	1.091256343	0.014794842	-0.25247176	NA	NR	NR	NR	NR	NR	NR	NR	NR	NR	NR	NR	NR	NR
RNF17	mRNA	None	None	None	None	0	0	0	0	0	0	0	0.04992021	0	0	0	0	0	0.086139998	1	1.086139998	0.009690626	-0.240919949	NA	NR	NR	NR	NR	NR	NR	NR	NR	NR	NR	NR	NR	NR
DDC	mRNA	None	None	None	None	0	0	0.110348274	0	0	0	0	0	0	0	0	0	0	0.113764358	1	1.113764358	0.011946939	0.174994712	NA	NR	NR	NR	NR	NR	NR	NR	NR	NR	NR	NR	NR	NR
NAALADL1	mRNA	None	None	None	None	0	0	0	0	0	0	0	0	0	0	0	0	0	0.081687783	1	1.081687783	0	-0.402081462	0.952802911	NR	NR	NR	NR	NR	NR	NR	NR	NR	NR	NR	NR	NR
TEKT1	mRNA	None	None	None	None	0	0	0	0.062931481	0	0	0.058956503	0.074697911	0	0	0	0	0	0.096671438	1	1.096671438	0.025303827	-0.361045118	0.898239522	NR	NR	NR	NR	NR	NR	NR	NR	NR	NR	NR	NR	NR
RP11-480I12.4	mRNA	None	None	None	None	0	0	0	0	0	0	0	0	0	0	0	0	0	0.07846097	1	1.07846097	0.007890202	-1.195936012	0.828246302	NR	NR	NR	NR	NR	NR	NR	NR	NR	NR	NR	NR	NR
MBOAT4	mRNA	None	None	None	None	0	0.16998116	0	0.355966595	0	0	0	0	0.15817971	0	0	0	0	0.218725521	1	1.218725521	0.061144776	-0.481860953	0.855263375	NR	NR	NR	NR	NR	NR	NR	NR	NR	NR	NR	NR	NR
ALLC	mRNA	None	None	None	None	0	0	0	0	0	0	0	0	0	0	0	0	0	0.076236281	1	1.076236281	0	-0.402078967	NA	NR	NR	NR	NR	NR	NR	NR	NR	NR	NR	NR	NR	NR
CPA1	mRNA	None	None	None	None	0	0	0	0	0	0	0	0	0	0	0	0	0	0.074134272	1	1.074134272	0.015543191	0.495581148	NA	NR	NR	NR	NR	NR	NR	NR	NR	NR	NR	NR	NR	NR
HNF1B	mRNA	None	None	None	None	0	0	0	0	0	0	0	0	0	0	0	0	0	0.074059565	1	1.074059565	0.007447587	-0.038740001	0.998741933	NR	NR	NR	NR	NR	NR	NR	NR	NR	NR	NR	NR	NR
C14orf178	mRNA	None	None	None	None	0	0.200164731	0.166553704	0	0	0	0	0.199019901	0	0	0	0	0	0.171709755	1	1.171709755	0.149036702	0.756083774	0.684146876	NR	NR	NR	NR	NR	NR	NR	NR	NR	NR	NR	NR	NR
AL359878.1	mRNA	None	None	None	None	0	0	0.171083964	0	0	0	0.107568105	0	0	0	0	0	0	0.11758684	1	1.11758684	0.042179097	-0.455643669	0.860861844	NR	NR	NR	NR	NR	NR	NR	NR	NR	NR	NR	NR	NR
EPHA10	mRNA	None	None	None	None	0	0	0	0.039684534	0	0.040400459	0	0.023552217	0	0	0	0	0	0.081281226	1	1.081281226	0.012609851	-0.183264395	0.963783827	NR	NR	NR	NR	NR	NR	NR	NR	NR	NR	NR	NR	NR
SLC1A2	mRNA	None	None	None	None	0	0	0	0.018407028	0	0	0	0	0.020448677	0	0	0	0	0.075401958	1	1.075401958	0.005480303	-0.866340931	0.616625744	NR	NR	NR	NR	NR	NR	NR	NR	NR	NR	NR	NR	NR
SAG	mRNA	None	None	None	None	0	0	0	0	0	0	0	0	0	0	0	0	0	0.069288286	1	1.069288286	0.016235854	-0.252472792	0.973220862	NR	NR	NR	NR	NR	NR	NR	NR	NR	NR	NR	NR	NR
ITIH2	mRNA	None	None	None	None	0	0	0	0	0	0	0	0	0	0	0	0	0	0.069049585	1	1.069049585	0.01717715	0.761650394	0.812644011	NR	NR	NR	NR	NR	NR	NR	NR	NR	NR	NR	NR	NR
NOXO1	mRNA	None	None	None	None	0	0	0.069478543	0.20983294	0.08581948	0.284824552	0	0	0.271958097	0	0	0	0	0.143258821	1	1.143258821	0.037991228	-1.17778198	0.5432836	NR	NR	NR	NR	NR	NR	NR	NR	NR	NR	NR	NR	NR
ZNF625	mRNA	None	None	None	None	0	0	0	0	0	0	0	0	0	0	0	0	0	0.065695866	1	1.065695866	0	-0.081480012	NA	NR	NR	NR	NR	NR	NR	NR	NR	NR	NR	NR	NR	NR
AMPD1	mRNA	None	None	None	None	0	0.054107687	0.045022096	0.18129566	0	0	0	0	0	0	0	0	0	0.139247574	1	1.139247574	0.043030961	0.532718279	0.822359569	NR	NR	NR	NR	NR	NR	NR	NR	NR	NR	NR	NR	NR
RP11-6L6.2	mRNA	None	None	None	None	0	0	0.808016205	0	0.665371186	0	0.254017881	0	1.50609396	0	0	0	0	0.277676732	1	1.277676732	0.275967447	0.177543374	0.95297911	NR	NR	NR	NR	NR	NR	NR	NR	NR	NR	NR	NR	NR
P2RY12	mRNA	None	None	None	None	0	0	0	0	0	0.124106734	0.11420736	0	0.270858121	0	0	0	0	0.062422233	1	1.062422233	0.099765913	-0.587092168	0.747964449	NR	NR	NR	NR	NR	NR	NR	NR	NR	NR	NR	NR	NR
HBG2	mRNA	None	None	None	None	0	0	0	0	0.074535091	0	0	0	0	0	0	0	0	0.062210871	1	1.062210871	0.012512114	0.06812578	NA	NR	NR	NR	NR	NR	NR	NR	NR	NR	NR	NR	NR	NR
AL354898.1	mRNA	None	None	None	None	0	0	0.096331061	0.048488423	0	0.049363174	0	0.057554404	0.161599811	0	0	0	0	0.09931321	1	1.09931321	0.05852066	0.331268054	0.868227565	NR	NR	NR	NR	NR	NR	NR	NR	NR	NR	NR	NR	NR
SPATS1	mRNA	None	None	None	None	0	0	0	0.079500959	0	0	0	0	0	0	0	0	0	0.081416294	1	1.081416294	0	-0.402085879	0.934697673	NR	NR	NR	NR	NR	NR	NR	NR	NR	NR	NR	NR	NR
NWD1	mRNA	None	None	None	None	0.082610365	0.100907544	0	0.028175448	0	0	0.052791571	0.016721735	0.062601157	0	0	0	0	0.115417001	1	1.115417001	0.017030717	-0.853961602	0.552080933	NR	NR	NR	NR	NR	NR	NR	NR	NR	NR	NR	NR	NR
C2orf73	mRNA	None	None	None	None	0	0	0	0	0	0	0	0	0	0	0	0	0	0.057385561	1	1.057385561	0	-0.081485549	NA	NR	NR	NR	NR	NR	NR	NR	NR	NR	NR	NR	NR	NR
TRIM67	mRNA	None	None	None	None	0.027091236	0.027576343	0	0	0	0	0	0.054837243	0.038492659	0	0	0	0	0.070968452	1	1.070968452	0.018986366	-0.242101115	0.921106407	NR	NR	NR	NR	NR	NR	NR	NR	NR	NR	NR	NR	NR
BHMT2	mRNA	None	None	None	None	0	0	0	0	0	0	0	0	0	0	0	0	0	0.05377447	1	1.05377447	0	-0.081482936	NA	NR	NR	NR	NR	NR	NR	NR	NR	NR	NR	NR	NR	NR
SOWAHB	mRNA	None	None	None	None	0.086439685	0	0	0	0	0	0	0.08748427	0.081878713	0	0	0	0	0.075479399	1	1.075479399	0.022041096	-0.641487346	0.786009045	NR	NR	NR	NR	NR	NR	NR	NR	NR	NR	NR	NR	NR
UPK1B	mRNA	None	None	None	None	0	0	0	0	0.062358914	0	0	0	0	0	0	0	0	0.052047999	1	1.052047999	0.02263	0.653478466	0.830558452	NR	NR	NR	NR	NR	NR	NR	NR	NR	NR	NR	NR	NR
MUSK	mRNA	None	None	None	None	0	0	0	0.064826437	0	0	0	0	0	0	0	0	0	0.066388234	1	1.066388234	0.024400247	1.179212967	NA	NR	NR	NR	NR	NR	NR	NR	NR	NR	NR	NR	NR	NR
MFSD6L	mRNA	None	None	None	None	0	0	0.095813152	0.096455464	0	0	0.090362992	0	0	0	0	0	0	0.098779268	1	1.098779268	0.064544097	0.671425663	0.870368988	NR	NR	NR	NR	NR	NR	NR	NR	NR	NR	NR	NR	NR
RFPL2	mRNA	None	None	None	None	0	0	0	0	0	0	0	0.106165996	0	0	0	0	0	0.04579878	1	1.04579878	0.02841823	0.237688523	0.966438348	NR	NR	NR	NR	NR	NR	NR	NR	NR	NR	NR	NR	NR
TUSC5	mRNA	None	None	None	None	0	0	0	0.059868909	0	0	0	0	0	0	0	0	0	0.06131127	1	1.06131127	0	-0.402060389	NA	NR	NR	NR	NR	NR	NR	NR	NR	NR	NR	NR	NR	NR
RFX6	mRNA	None	None	None	None	0.072974081	0	0	0	0	0	0	0	0	0	0	0	0	0.063721192	1	1.063721192	0	-1.043278862	0.678959665	NR	NR	NR	NR	NR	NR	NR	NR	NR	NR	NR	NR	NR
TRIM42	mRNA	None	None	None	None	0	0	0	0	0	0	0.039718432	0	0.094197606	0	0	0	0	0.043417748	1	1.043417748	0.031081277	1.145420583	0.811187469	NR	NR	NR	NR	NR	NR	NR	NR	NR	NR	NR	NR	NR
ST6GALNAC1	mRNA	None	None	None	None	0	0	0	0	0	0	0	0	0	0	0	0	0	0.043366508	1	1.043366508	0	-0.508941387	NA	NR	NR	NR	NR	NR	NR	NR	NR	NR	NR	NR	NR	NR
EPX	mRNA	None	None	None	None	0	0	0	0	0	0	0	0	0.088058807	0	0	0	0	0.040588241	1	1.040588241	0.004755384	-0.861852704	NA	NR	NR	NR	NR	NR	NR	NR	NR	NR	NR	NR	NR	NR
GRIA2	mRNA	None	None	None	None	0	0	0	0	0	0	0	0	0	0	0	0	0	0.039223506	1	1.039223506	0.004119048	-0.145606801	NA	NR	NR	NR	NR	NR	NR	NR	NR	NR	NR	NR	NR	NR
MRAP	mRNA	None	None	None	None	0.573841636	0	0.243016995	0	0.300173137	0	0	0	0	0	0	0	0	0.250540142	1	1.250540142	0.084979214	-0.177665817	NA	NR	NR	NR	NR	NR	NR	NR	NR	NR	NR	NR	NR	NR
COL17A1	mRNA	None	None	None	None	0	0	0	0	0	0	0	0	0	0	0	0	0	0.038450528	1	1.038450528	0	-0.188348239	NA	NR	NR	NR	NR	NR	NR	NR	NR	NR	NR	NR	NR	NR
EVX1	mRNA	None	None	None	None	0.093066834	0.094733326	0	0.317417761	0.097365411	0.040393014	0.037171065	0.047095753	0.088156182	0	0	0	0	0.162532492	1	1.162532492	0.055750086	-0.333190396	0.903796066	NR	NR	NR	NR	NR	NR	NR	NR	NR	NR	NR	NR	NR
EBF2	mRNA	None	None	None	None	0	0	0.041565589	0	0	0	0	0	0	0	0	0	0	0.042852347	1	1.042852347	0.005719831	0.463531708	0.903459069	NR	NR	NR	NR	NR	NR	NR	NR	NR	NR	NR	NR	NR
ARHGEF15	mRNA	None	None	None	None	0.030051216	0	0	0.051246988	0	0	0	0	0	0	0	0	0	0.052481629	1	1.052481629	0.012029528	0.233838771	NA	NR	NR	NR	NR	NR	NR	NR	NR	NR	NR	NR	NR	NR
CRYM	mRNA	None	None	None	None	0.171645357	0	0.145380663	0.439065799	0.089786662	0.446986729	0	0	0.162588525	0	0	0	0	0.224821882	1	1.224821882	0.070705142	-0.827931357	0.766259927	NR	NR	NR	NR	NR	NR	NR	NR	NR	NR	NR	NR	NR
TEKT4	mRNA	None	None	None	None	0.167767654	0	0	0	0	0.072814782	0.268026841	0	0	0	0	0	0	0.073247616	1	1.073247616	0.044457047	-0.596808653	0.838546598	NR	NR	NR	NR	NR	NR	NR	NR	NR	NR	NR	NR	NR
UNC45B	mRNA	None	None	None	None	0.167517213	0	0	0	0	0.036353042	0	0.127156188	0	0	0	0	0	0.073138273	1	1.073138273	0.003679382	-1.730064179	0.344400346	NR	NR	NR	NR	NR	NR	NR	NR	NR	NR	NR	NR	NR
HSF5	mRNA	None	None	None	None	0	0	0	0	0	0	0	0.069384076	0	0	0	0	0	0.029931486	1	1.029931486	0.004852612	-0.145606318	0.979964834	NR	NR	NR	NR	NR	NR	NR	NR	NR	NR	NR	NR	NR
GPR4	mRNA	None	None	None	None	0.165839291	0	0	0	0	0	0	0	0	0	0	0	0	0.07240569	1	1.07240569	0	-1.26293198	0.574585835	NR	NR	NR	NR	NR	NR	NR	NR	NR	NR	NR	NR	NR
GP5	mRNA	None	None	None	None	0	0.036362693	0	0.091378861	0.149491998	0.124036498	0	0	0	0	0	0	0	0.062386906	1	1.062386906	0.016654517	-0.499630792	0.855520216	NR	NR	NR	NR	NR	NR	NR	NR	NR	NR	NR	NR	NR
ARL5C	mRNA	None	None	None	None	0	0	0.340895253	0	0	0	0	0	0	0	0	0	0	0.117149482	1	1.117149482	0.06762248	-0.189723036	0.973016934	NR	NR	NR	NR	NR	NR	NR	NR	NR	NR	NR	NR	NR
TFAP2B	mRNA	None	None	None	None	0	0	0.036890625	0	0	0	0	0	0	0	0	0	0	0.038032659	1	1.038032659	0.007987983	0.231551934	0.978664614	NR	NR	NR	NR	NR	NR	NR	NR	NR	NR	NR	NR	NR
ATP1B4	mRNA	None	None	None	None	0	0	0	0	0	0	0	0	0	0	0	0	0	0.028499913	1	1.028499913	0	-0.402084764	0.92999183	NR	NR	NR	NR	NR	NR	NR	NR	NR	NR	NR	NR	NR
SFTPB	mRNA	None	None	None	None	0.071324949	0	0.060411004	0	0	0	0.028487316	0	0.067561503	0	0	0	0	0.062281165	1	1.062281165	0.048079428	0.45726305	0.876535604	NR	NR	NR	NR	NR	NR	NR	NR	NR	NR	NR	NR	NR
ZNF676	mRNA	None	None	None	None	0	0	0.036444266	0	0	0	0	0	0	0	0	0	0	0.037572482	1	1.037572482	0	-0.295213623	NA	NR	NR	NR	NR	NR	NR	NR	NR	NR	NR	NR	NR	NR
AC021860.1	mRNA	None	None	None	None	0	0.067777298	0	0.056774419	0	0.115597306	0	0	0	0	0	0	0	0.058142227	1	1.058142227	0.029761422	-0.278108839	0.922832854	NR	NR	NR	NR	NR	NR	NR	NR	NR	NR	NR	NR	NR
SMYD1	mRNA	None	None	None	None	0	0	0	0	0	0	0	0	0	0	0	0	0	0.024867508	1	1.024867508	0.02039462	1.959697683	NA	NR	NR	NR	NR	NR	NR	NR	NR	NR	NR	NR	NR	NR
IRX4	mRNA	None	None	None	None	0	0	0	0.096933182	0	0	0	0	0	0	0	0	0	0.049634247	1	1.049634247	0	-0.61581138	NA	NR	NR	NR	NR	NR	NR	NR	NR	NR	NR	NR	NR	NR
SLITRK1	mRNA	None	None	None	None	0.048696301	0	0	0.020760713	0	0	0	0.098569548	0	0	0	0	0	0.04252176	1	1.04252176	0	-2.058763431	0.198789016	NR	NR	NR	NR	NR	NR	NR	NR	NR	NR	NR	NR	NR
HIST1H4K	mRNA	None	None	None	None	0	0.363010613	0.604110044	0.152039969	0.746193109	0	0.569746321	0.360934397	0.675615031	0	0	0	0	0.311405827	1	1.311405827	0.558830576	0.384992988	0.747320636	NR	NR	NR	NR	NR	NR	NR	NR	NR	NR	NR	NR	NR
CXCL6	mRNA	None	None	None	None	0.220451385	0.074799626	0.124479019	0	0	0.063787105	0	0	0	0	0	0	0	0.128332553	1	1.128332553	0.026975501	-2.721101867	0.036304993	NR	NR	NR	NR	NR	NR	NR	NR	NR	NR	NR	NR	NR
LRFN5	mRNA	None	None	None	None	0	0.034516722	0.057441567	0.057826644	0	0	0	0	0.064240591	0	0	0	0	0.059219803	1	1.059219803	0.01075884	-1.18137061	0.532630306	NR	NR	NR	NR	NR	NR	NR	NR	NR	NR	NR	NR	NR
GDF5	mRNA	None	None	None	None	0	0.053926042	0	0.045171758	0	0	0	0	0.10036413	0	0	0	0	0.046260035	1	1.046260035	0.011249792	-0.284002442	0.959214732	NR	NR	NR	NR	NR	NR	NR	NR	NR	NR	NR	NR	NR
CEACAM8	mRNA	None	None	None	None	0.054770134	0.055750871	0	0	0	0	0	0	0	0	0	0	0	0.04782545	1	1.04782545	0.04762439	1.38417802	0.341314514	NR	NR	NR	NR	NR	NR	NR	NR	NR	NR	NR	NR	NR
NCAN	mRNA	None	None	None	None	0.059121992	0	0.03338354	0.100822009	0	0.034213627	0	0.07978194	0	0	0	0	0	0.068834007	1	1.068834007	0.003461047	-2.3731784	0.116730139	NR	NR	NR	NR	NR	NR	NR	NR	NR	NR	NR	NR	NR
USHBP1	mRNA	None	None	None	None	0.103057273	0	0	0	0	0.08945816	0	0	0	0	0	0	0	0.044994964	1	1.044994964	0.009054283	-0.801249959	0.838546598	NR	NR	NR	NR	NR	NR	NR	NR	NR	NR	NR	NR	NR
FPR3	mRNA	None	None	None	None	0	0.102110256	0.169928451	0	0	0.435384372	0	0	0.190041892	0	0	0	0	0.087594488	1	1.087594488	0.092948074	-0.08242333	0.988345356	NR	NR	NR	NR	NR	NR	NR	NR	NR	NR	NR	NR	NR
ZDHHC15	mRNA	None	None	None	None	0	0	0	0	0	0	0	0	0	0	0	0	0	0.018336271	1	1.018336271	0	-0.295202842	NA	NR	NR	NR	NR	NR	NR	NR	NR	NR	NR	NR	NR	NR
SEMA5B	mRNA	None	None	None	None	0.052689967	0.053633455	0	0.044926669	0	0.022868582	0.02104447	0.079990052	0.199639166	0	0	0	0	0.046009041	1	1.046009041	0.013943267	-1.373094399	0.462477916	NR	NR	NR	NR	NR	NR	NR	NR	NR	NR	NR	NR	NR
LRRN4	mRNA	None	None	None	None	0	0.095472331	0.03972046	0	0	0	0	0	0	0	0	0	0	0.040950098	1	1.040950098	0	-1.350010074	NA	NR	NR	NR	NR	NR	NR	NR	NR	NR	NR	NR	NR	NR
SLFN14	mRNA	None	None	None	None	0.131414115	0	0	0	0	0	0	0	0	0	0	0	0	0.038250403	1	1.038250403	0	-0.615813299	NA	NR	NR	NR	NR	NR	NR	NR	NR	NR	NR	NR	NR	NR
CACNA1S	mRNA	None	None	None	None	0.081897606	0.041682049	0	0	0.042840149	0	0	0.18649643	0	0	0	0	0	0.035756621	1	1.035756621	0.031208657	0.190528283	0.96655235	NR	NR	NR	NR	NR	NR	NR	NR	NR	NR	NR	NR	NR
MMP3	mRNA	None	None	None	None	0	0	0	0	0	0	0	0	0	0	0	0	0	0	1	1	0	0	1	NR	NR	NR	NR	NR	NR	NR	NR	NR	NR	NR	NR	NR
DAZL	mRNA	None	None	None	None	0	0	0	0	0	0	0	0	0	0	0	0	0	0	1	1	0.007146583	0.388724671	0.946555799	NR	NR	NR	NR	NR	NR	NR	NR	NR	NR	NR	NR	NR
LHFPL4	mRNA	None	None	None	None	0	0	0	0	0	0	0	0	0	0	0	0	0	0	1	1	0	NA	NA	NR	NR	NR	NR	NR	NR	NR	NR	NR	NR	NR	NR	NR
PKHD1L1	mRNA	None	None	None	None	0	0	0	0	0	0	0	0	0	0	0	0	0	0	1	1	0.001770661	0.388733561	0.955152451	NR	NR	NR	NR	NR	NR	NR	NR	NR	NR	NR	NR	NR
DAO	mRNA	None	None	None	None	0	0	0	0	0	0	0	0	0	0	0	0	0	0	1	1	0.010194543	0.313917412	NA	NR	NR	NR	NR	NR	NR	NR	NR	NR	NR	NR	NR	NR
PCDH15	mRNA	None	None	None	None	0	0	0	0	0	0	0	0	0	0	0	0	0	0	1	1	0	0	NA	NR	NR	NR	NR	NR	NR	NR	NR	NR	NR	NR	NR	NR
CABP5	mRNA	None	None	None	None	0	0	0	0	0	0	0	0	0	0	0	0	0	0	1	1	0	0	NA	NR	NR	NR	NR	NR	NR	NR	NR	NR	NR	NR	NR	NR
FAM3B	mRNA	None	None	None	None	0	0	0	0	0	0	0	0	0	0	0	0	0	0	1	1	0	NA	NA	NR	NR	NR	NR	NR	NR	NR	NR	NR	NR	NR	NR	NR
CHRM1	mRNA	None	None	None	None	0	0	0	0	0	0	0	0	0	0	0	0	0	0	1	1	0	0	NA	NR	NR	NR	NR	NR	NR	NR	NR	NR	NR	NR	NR	NR
LRRC18	mRNA	None	None	None	None	0	0	0	0	0	0	0	0	0	0	0	0	0	0	1	1	0	0	NA	NR	NR	NR	NR	NR	NR	NR	NR	NR	NR	NR	NR	NR
CAMK1G	mRNA	None	None	None	None	0	0	0	0	0	0	0	0	0	0	0	0	0	0	1	1	0	0	1	NR	NR	NR	NR	NR	NR	NR	NR	NR	NR	NR	NR	NR
PRRG3	mRNA	None	None	None	None	0	0	0	0	0	0	0	0	0	0	0	0	0	0	1	1	0.003866944	0.602446492	NA	NR	NR	NR	NR	NR	NR	NR	NR	NR	NR	NR	NR	NR
PPBP	mRNA	None	None	None	None	0	0	0	0	0	0	0	0	0	0	0	0	0	0	1	1	0	0	1	NR	NR	NR	NR	NR	NR	NR	NR	NR	NR	NR	NR	NR
CCL1	mRNA	None	None	None	None	0	0	0	0	0	0	0	0	0	0	0	0	0	0	1	1	0	0	1	NR	NR	NR	NR	NR	NR	NR	NR	NR	NR	NR	NR	NR
HAMP	mRNA	None	None	None	None	0	0	0	0	0	0	0	0	0	0	0	0	0	0	1	1	0.06204038	0.602456042	0.869434974	NR	NR	NR	NR	NR	NR	NR	NR	NR	NR	NR	NR	NR
PROKR2	mRNA	None	None	None	None	0	0	0	0	0	0	0	0	0	0	0	0	0	0	1	1	0	0	NA	NR	NR	NR	NR	NR	NR	NR	NR	NR	NR	NR	NR	NR
AL162431.1	mRNA	None	None	None	None	0	0	0	0	0	0.652299085	0	0	0	0	0	0	0	0	1	1	0	-0.402084217	NA	NR	NR	NR	NR	NR	NR	NR	NR	NR	NR	NR	NR	NR
NRAP	mRNA	None	None	None	None	0	0	0	0	0	0	0	0	0	0	0	0	0	0	1	1	0.003175017	0.602456571	0.850140645	NR	NR	NR	NR	NR	NR	NR	NR	NR	NR	NR	NR	NR
CSF3	mRNA	None	None	None	None	0	0	0	0	0	0	0	0	0	0	0	0	0	0	1	1	0	-0.188353846	0.971216539	NR	NR	NR	NR	NR	NR	NR	NR	NR	NR	NR	NR	NR
IBSP	mRNA	None	None	None	None	0	0	0	0	0	0	0	0	0	0	0	0	0	0	1	1	0	0	1	NR	NR	NR	NR	NR	NR	NR	NR	NR	NR	NR	NR	NR
AP000867.1	mRNA	None	None	None	None	0	0	0	0	0	0	0	0	0	0	0	0	0	0	1	1	0.019196843	1.538111125	NA	NR	NR	NR	NR	NR	NR	NR	NR	NR	NR	NR	NR	NR
KRT79	mRNA	None	None	None	None	0	0	0	0	0	0	0	0	0	0	0	0	0	0	1	1	0	0	1	NR	NR	NR	NR	NR	NR	NR	NR	NR	NR	NR	NR	NR
AC002472.1	mRNA	None	None	None	None	0	0	0	0	0	0	0	0	0	0	0	0	0	0	1	1	0.12915309	0.602449415	NA	NR	NR	NR	NR	NR	NR	NR	NR	NR	NR	NR	NR	NR
AC092964.1	mRNA	None	None	None	None	0	0	0	0	0	0	0	0	0	0	0	0	0	0	1	1	0	NA	NA	NR	NR	NR	NR	NR	NR	NR	NR	NR	NR	NR	NR	NR
CPNE6	mRNA	None	None	None	None	0	0	0	0	0	0	0	0	0	0	0	0	0	0	1	1	0.012269942	0.602456724	0.870683589	NR	NR	NR	NR	NR	NR	NR	NR	NR	NR	NR	NR	NR
RFPL1	mRNA	None	None	None	None	0	0	0	0	0	0	0	0	0	0	0	0	0	0	1	1	0.007738358	-0.647872584	0.934215251	NR	NR	NR	NR	NR	NR	NR	NR	NR	NR	NR	NR	NR
AC116407.2	mRNA	None	None	None	None	0	0	0	0	0	0	0	0	0	0	0	0	0	0	1	1	0	-0.081478431	NA	NR	NR	NR	NR	NR	NR	NR	NR	NR	NR	NR	NR	NR
AL591806.1	mRNA	None	None	None	None	0	0	0	0	0	0	0	0	0	0	0	0	0	0	1	1	0	NA	NA	NR	NR	NR	NR	NR	NR	NR	NR	NR	NR	NR	NR	NR
ASPDH	mRNA	None	None	None	None	0	0	0	0	0	0	0	0	0	0	0	0	0	0	1	1	0	-0.295213623	NA	NR	NR	NR	NR	NR	NR	NR	NR	NR	NR	NR	NR	NR
APOA2	mRNA	None	None	None	None	0	0	0	0	1.114566923	0	0	0	0	0	0	0	0	0	1	1	0.159838416	1.057503006	0.857609288	NR	NR	NR	NR	NR	NR	NR	NR	NR	NR	NR	NR	NR
AP000322.54	mRNA	None	None	None	None	0	0	0	0	0	0	0	0	0	0	0	0	0	0	1	1	0	0	NA	NR	NR	NR	NR	NR	NR	NR	NR	NR	NR	NR	NR	NR
EMR3	mRNA	None	None	None	None	0	0	0	0	0.201029194	0.055599313	0	0	0	0	0	0	0	0	1	1	0	-1.441237475	0.66861998	NR	NR	NR	NR	NR	NR	NR	NR	NR	NR	NR	NR	NR
MEPE	mRNA	None	None	None	None	0	0	0	0	0	0	0	0	0	0	0	0	0	0	1	1	0	-0.829551301	0.761014727	NR	NR	NR	NR	NR	NR	NR	NR	NR	NR	NR	NR	NR
GSX2	mRNA	None	None	None	None	0	0	0	0	0	0	0	0	0	0	0	0	0	0	1	1	0.016252071	-0.651613553	0.846367777	NR	NR	NR	NR	NR	NR	NR	NR	NR	NR	NR	NR	NR
IL36G	mRNA	None	None	None	None	0	0	0	0	0	0	0	0	0	0	0	0	0	0	1	1	0.040500669	1.157280143	0.661960971	NR	NR	NR	NR	NR	NR	NR	NR	NR	NR	NR	NR	NR
BBOX1	mRNA	None	None	None	None	0	0	0	0	0	0	0.116921854	0	0	0	0	0	0	0	1	1	0.026258387	0.757635709	0.748790843	NR	NR	NR	NR	NR	NR	NR	NR	NR	NR	NR	NR	NR
IL36B	mRNA	None	None	None	None	0	0	0	0	0	0	0	0	0	0	0	0	0	0	1	1	0.083014896	0.97647243	0.762512156	NR	NR	NR	NR	NR	NR	NR	NR	NR	NR	NR	NR	NR
GLTPD2	mRNA	None	None	None	None	0	0	0	0	0	0	0	0	0	0	0	0	0	0	1	1	0	0	NA	NR	NR	NR	NR	NR	NR	NR	NR	NR	NR	NR	NR	NR
KIAA1658	mRNA	None	None	None	None	0	0	0	0	0	0.849505785	0	0	0	0	0	0	0	0	1	1	0	-0.936415827	NA	NR	NR	NR	NR	NR	NR	NR	NR	NR	NR	NR	NR	NR
Junc-pLenti-5UTR-IRF3	mRNA	None	None	None	None	0	0	0	0	0	0	0	0	0	0	0	0	0	0	1	1	0	0	NA	NR	NR	NR	NR	NR	NR	NR	NR	NR	NR	NR	NR	NR
Junc-IRF3-pLenti-3UTR	mRNA	None	None	None	None	0	0	0	0	0	0	0	0	0	0	0	0	0	0	1	1	0	0	NA	NR	NR	NR	NR	NR	NR	NR	NR	NR	NR	NR	NR	NR
Junc-pLenti-5UTR-IRF7	mRNA	None	None	None	None	0	0	0	0	0	0	0	0	0	0	0	0	0	0	1	1	0	0	NA	NR	NR	NR	NR	NR	NR	NR	NR	NR	NR	NR	NR	NR
CSF2	mRNA	None	None	None	None	0	0	0	0	0	0	0	0	0	0	0	0	0	0	1	1	0	-0.402086288	0.930584838	NR	NR	NR	NR	NR	NR	NR	NR	NR	NR	NR	NR	NR
RPL10L	mRNA	None	None	None	None	0	0	0	0	0	0	0	0	0	0	0	0	0	0	1	1	0	NA	NA	NR	NR	NR	NR	NR	NR	NR	NR	NR	NR	NR	NR	NR
AL365202.1	mRNA	None	None	None	None	0	0	0	0	0	0	0	0	0	0	0	0	0	0	1	1	0	0	NA	NR	NR	NR	NR	NR	NR	NR	NR	NR	NR	NR	NR	NR
C9orf50	mRNA	None	None	None	None	0	0	0	0	0	0	0	0.157741699	0.221451593	0	0	0	0	0	1	1	0.034806923	-0.893310956	0.693085177	NR	NR	NR	NR	NR	NR	NR	NR	NR	NR	NR	NR	NR
AP003041.2	mRNA	None	None	None	None	0	0	0	0	0	0	0	0	0	0	0	0	0	0	1	1	0	-0.081480012	NA	NR	NR	NR	NR	NR	NR	NR	NR	NR	NR	NR	NR	NR
GPR25	mRNA	None	None	None	None	0	0	0	0	0	0.179062494	0	0.313163668	0	0	0	0	0	0	1	1	0	-1.149936093	0.813252561	NR	NR	NR	NR	NR	NR	NR	NR	NR	NR	NR	NR	NR
MS4A10	mRNA	None	None	None	None	0	0	0	0	0	0	0	0	0	0	0	0	0	0	1	1	0	-0.081481491	NA	NR	NR	NR	NR	NR	NR	NR	NR	NR	NR	NR	NR	NR
AC007773.3	mRNA	None	None	None	None	0	0	0	0	0	0	0	0	0	0	0	0	0	0	1	1	0	0	NA	NR	NR	NR	NR	NR	NR	NR	NR	NR	NR	NR	NR	NR
FFAR1	mRNA	None	None	None	None	0	0	0	0	0	0	0	0	0	0	0	0	0	0	1	1	0	0	1	NR	NR	NR	NR	NR	NR	NR	NR	NR	NR	NR	NR	NR
RNASE7	mRNA	None	None	None	None	0	0	0	0	0	0	0	0	0	0	0	0	0	0	1	1	0	0	NA	NR	NR	NR	NR	NR	NR	NR	NR	NR	NR	NR	NR	NR
UNC13C	mRNA	None	None	None	None	0	0	0	0	0	0	0	0	0.029414306	0	0	0	0	0	1	1	0.007257059	0.152239623	0.966077677	NR	NR	NR	NR	NR	NR	NR	NR	NR	NR	NR	NR	NR
MOG	mRNA	None	None	None	None	0	0	0	0	0	0	0	0	0	0	0	0	0	0	1	1	0	0	NA	NR	NR	NR	NR	NR	NR	NR	NR	NR	NR	NR	NR	NR
PRAP1	mRNA	None	None	None	None	0	0	0	0	0	0	0	0	0	0	0	0	0	0	1	1	0	0	NA	NR	NR	NR	NR	NR	NR	NR	NR	NR	NR	NR	NR	NR
ZNF679	mRNA	None	None	None	None	0	0	0	0	0	0	0	0	0	0	0	0	0	0	1	1	0	0	NA	NR	NR	NR	NR	NR	NR	NR	NR	NR	NR	NR	NR	NR
AC090673.2	mRNA	None	None	None	None	0	0	0	0	0	0	0	0	0	0	0	0	0	0	1	1	0	0	NA	NR	NR	NR	NR	NR	NR	NR	NR	NR	NR	NR	NR	NR
AL049747.1	mRNA	None	None	None	None	0	0	0	0	0	0	0	0	0	0	0	0	0	0	1	1	0.042378575	0.890997004	NA	NR	NR	NR	NR	NR	NR	NR	NR	NR	NR	NR	NR	NR
GNG8	mRNA	None	None	None	None	0	0	0	0	0	0	0	0	0	0	0	0	0	0	1	1	0	0	NA	NR	NR	NR	NR	NR	NR	NR	NR	NR	NR	NR	NR	NR
AL031666.2	mRNA	None	None	None	None	0	0	0	0	0	0	0	0	0	0	0	0	0	0	1	1	0.034661614	1.821965606	0.34298552	NR	NR	NR	NR	NR	NR	NR	NR	NR	NR	NR	NR	NR
AL136115.1	mRNA	None	None	None	None	0	0	0	0	0	0	0	0	0	0	0	0	0	0	1	1	0	-0.402078967	NA	NR	NR	NR	NR	NR	NR	NR	NR	NR	NR	NR	NR	NR
AC011472.1	mRNA	None	None	None	None	0	0	0	0	0	0	0	0	0	0	0	0	0	0	1	1	0	NA	NA	NR	NR	NR	NR	NR	NR	NR	NR	NR	NR	NR	NR	NR
SLC16A8	mRNA	None	None	None	None	0	0	0	0	0	0	0	0	0	0	0	0	0	0	1	1	0.065039539	1.625829922	0.455220543	NR	NR	NR	NR	NR	NR	NR	NR	NR	NR	NR	NR	NR
TMEM146	mRNA	None	None	None	None	0	0	0	0	0	0	0	0	0	0	0	0	0	0	1	1	0	0	1	NR	NR	NR	NR	NR	NR	NR	NR	NR	NR	NR	NR	NR
DYDC1	mRNA	None	None	None	None	0	0	0	0	0	0	0	0	0	0	0	0	0	0	1	1	0	0	NA	NR	NR	NR	NR	NR	NR	NR	NR	NR	NR	NR	NR	NR
WFDC8	mRNA	None	None	None	None	0	0	0	0	0	0	0	0	0	0	0	0	0	0	1	1	0	-0.188339508	NA	NR	NR	NR	NR	NR	NR	NR	NR	NR	NR	NR	NR	NR
CDRT15	mRNA	None	None	None	None	0	0	0	0	0	0.143062985	0	0	0	0	0	0	0	0	1	1	0	-0.615815196	0.943297895	NR	NR	NR	NR	NR	NR	NR	NR	NR	NR	NR	NR	NR
TIGIT	mRNA	None	None	None	None	0	0	0	0	0	0	0	0	0	0	0	0	0	0	1	1	0.007352546	0.602458027	0.929693062	NR	NR	NR	NR	NR	NR	NR	NR	NR	NR	NR	NR	NR
IL36RN	mRNA	None	None	None	None	0	0	0	0	0	0	0	0	0	0	0	0	0	0	1	1	0	0	1	NR	NR	NR	NR	NR	NR	NR	NR	NR	NR	NR	NR	NR
RNF151	mRNA	None	None	None	None	0	0	0	0	0	0	0	0	0	0	0	0	0	0	1	1	0.040739234	0.784125636	NA	NR	NR	NR	NR	NR	NR	NR	NR	NR	NR	NR	NR	NR
AP001024.1	mRNA	None	None	None	None	0	0	0	0	0	0	0	0	0	0	0	0	0	0	1	1	0	NA	NA	NR	NR	NR	NR	NR	NR	NR	NR	NR	NR	NR	NR	NR
PRR25	mRNA	None	None	None	None	0	0	0	0	0	0.090642057	0	0	0	0	0	0	0	0	1	1	0	-0.081486298	NA	NR	NR	NR	NR	NR	NR	NR	NR	NR	NR	NR	NR	NR
AQP9	mRNA	None	None	None	None	0	0	0	0	0.261192183	0	0	0	0	0	0	0	0	0	1	1	0.018207785	-0.375466351	0.929674272	NR	NR	NR	NR	NR	NR	NR	NR	NR	NR	NR	NR	NR
CCL17	mRNA	None	None	None	None	0	0	0	0	0	0	0	0.20775736	0	0	0	0	0	0	1	1	0.018034954	-0.220412374	0.978664614	NR	NR	NR	NR	NR	NR	NR	NR	NR	NR	NR	NR	NR
HIGD1B	mRNA	None	None	None	None	0	0	0	0	0	0	0	0	0	0	0	0	0	0	1	1	0.035876159	0.495581148	NA	NR	NR	NR	NR	NR	NR	NR	NR	NR	NR	NR	NR	NR
CLCA4	mRNA	None	None	None	None	0	0	0	0	0	0	0	0	0	0	0	0	0	0	1	1	0	0	NA	NR	NR	NR	NR	NR	NR	NR	NR	NR	NR	NR	NR	NR
RTDR1	mRNA	None	None	None	None	0	0	0	0	0	0	0	0.39557516	0	0	0	0	0	0	1	1	0	-0.081474178	NA	NR	NR	NR	NR	NR	NR	NR	NR	NR	NR	NR	NR	NR
AC126614.1	mRNA	None	None	None	None	0	0	0	0	0	0	0	0	0	0	0	0	0	0	1	1	0	NA	NA	NR	NR	NR	NR	NR	NR	NR	NR	NR	NR	NR	NR	NR
PRR15L	mRNA	None	None	None	None	0	0	0	0	0	0	0	0	0	0	0	0	0	0	1	1	0	-0.18834828	NA	NR	NR	NR	NR	NR	NR	NR	NR	NR	NR	NR	NR	NR
GGT6	mRNA	None	None	None	None	0	0	0	0	0	0	0	0	0	0	0	0	0	0	1	1	0.004568502	0.31391445	NA	NR	NR	NR	NR	NR	NR	NR	NR	NR	NR	NR	NR	NR
AC008686.1	mRNA	None	None	None	None	0	0	0	0	0	0	0	0	0	0	0	0	0	0	1	1	0	NA	NA	NR	NR	NR	NR	NR	NR	NR	NR	NR	NR	NR	NR	NR
FAM221B	mRNA	None	None	None	None	0	0	0	0	0.226351637	0	0	0	0	0	0	0	0	0	1	1	0.029339246	0.463530623	NA	NR	NR	NR	NR	NR	NR	NR	NR	NR	NR	NR	NR	NR
KIAA1024L	mRNA	None	None	None	None	0	0	0	0	0	0	0	0	0	0	0	0	0	0	1	1	0.009418635	0.602449416	NA	NR	NR	NR	NR	NR	NR	NR	NR	NR	NR	NR	NR	NR
AC112693.2	mRNA	None	None	None	None	0	0	0	0	0	0	0	0.128866139	0	0	0	0	0	0	1	1	0	-0.402078967	NA	NR	NR	NR	NR	NR	NR	NR	NR	NR	NR	NR	NR	NR
C17orf99	mRNA	None	None	None	None	0	0	0	0	0	0.045718084	0	0	0	0	0	0	0	0	1	1	0.010114333	0.495590817	NA	NR	NR	NR	NR	NR	NR	NR	NR	NR	NR	NR	NR	NR
CTB-167G5.5	mRNA	None	None	None	None	0	0	0	0	0	0	0	0	0	0	0	0	0	0	1	1	0	-0.081480012	NA	NR	NR	NR	NR	NR	NR	NR	NR	NR	NR	NR	NR	NR
RP11-944C7.1	mRNA	None	None	None	None	0	0	0	0	0	0	0	0	0	0	0	0	0	0	1	1	0	0	NA	NR	NR	NR	NR	NR	NR	NR	NR	NR	NR	NR	NR	NR
TMIGD2	mRNA	None	None	None	None	0	0	0	0	0	0	0	0	0	0	0	0	0	0	1	1	0	-0.081482936	NA	NR	NR	NR	NR	NR	NR	NR	NR	NR	NR	NR	NR	NR
KRTAP9-6	mRNA	None	None	None	None	0	0	0	0	0	0	0	0	0	0	0	0	0	0	1	1	0	NA	NA	NR	NR	NR	NR	NR	NR	NR	NR	NR	NR	NR	NR	NR
C16orf92	mRNA	None	None	None	None	0	0	0	0	0	0	0	0	0	0	0	0	0	0	1	1	0	0	NA	NR	NR	NR	NR	NR	NR	NR	NR	NR	NR	NR	NR	NR
DCDC2B	mRNA	None	None	None	None	0	0	0	0	0	0.324940686	0	0	0	0	0	0	0	0	1	1	0	-0.722682756	NA	NR	NR	NR	NR	NR	NR	NR	NR	NR	NR	NR	NR	NR
TSSK2	mRNA	None	None	None	None	0	0	0	0	0	0	0	0	0	0	0	0	0	0	1	1	0.020288264	0.829549326	NA	NR	NR	NR	NR	NR	NR	NR	NR	NR	NR	NR	NR	NR
AC002451.1	mRNA	None	None	None	None	0	0	0	0	0	0	0	0	0	0	0	0	0	0	1	1	0.002409584	0.313923221	NA	NR	NR	NR	NR	NR	NR	NR	NR	NR	NR	NR	NR	NR
HIST3H3	mRNA	None	None	None	None	0	0	0	0	0	0	0	0	0	0	0	0	0	0	1	1	0	-0.18834828	NA	NR	NR	NR	NR	NR	NR	NR	NR	NR	NR	NR	NR	NR
FKBP6	mRNA	None	None	None	None	0	0	0	0	0	0	0	0	0	0	0	0	0	0	1	1	0.05742576	1.582265122	NA	NR	NR	NR	NR	NR	NR	NR	NR	NR	NR	NR	NR	NR
COL1A2	mRNA	None	None	None	None	0	0	0	0	0	0	0	0	0	0	0	0	0	0	1	1	0.004278907	0.388732028	0.971760304	NR	NR	NR	NR	NR	NR	NR	NR	NR	NR	NR	NR	NR
AGMO	mRNA	None	None	None	None	0	0	0	0	0	0	0	0	0	0	0	0	0	0	1	1	0	0	NA	NR	NR	NR	NR	NR	NR	NR	NR	NR	NR	NR	NR	NR
CXorf27	mRNA	None	None	None	None	0	0	0	0	0	0	0	0	0	0	0	0	0	0	1	1	0	0	NA	NR	NR	NR	NR	NR	NR	NR	NR	NR	NR	NR	NR	NR
NAP1L6	mRNA	None	None	None	None	0	0	0	0	0	0	0	0	0	0	0	0	0	0	1	1	0.004371861	0.207052015	NA	NR	NR	NR	NR	NR	NR	NR	NR	NR	NR	NR	NR	NR
GRM6	mRNA	None	None	None	None	0	0	0	0	0	0	0	0	0	0	0	0	0	0	1	1	0.006423194	0.570382503	NA	NR	NR	NR	NR	NR	NR	NR	NR	NR	NR	NR	NR	NR
MDS2	mRNA	None	None	None	None	0	0	0	0	0	0	0	0	0	0	0	0	0	0	1	1	0	-0.081482936	NA	NR	NR	NR	NR	NR	NR	NR	NR	NR	NR	NR	NR	NR
G6PC	mRNA	None	None	None	None	0	0	0	0	0	0	0	0	0	0	0	0	0	0	1	1	0	0	NA	NR	NR	NR	NR	NR	NR	NR	NR	NR	NR	NR	NR	NR
CLECL1	mRNA	None	None	None	None	0	0	0	0	0.617755755	0	0	0	0	0	0	0	0	0	1	1	0.095601995	0.268181788	0.977644861	NR	NR	NR	NR	NR	NR	NR	NR	NR	NR	NR	NR	NR
CLEC4E	mRNA	None	None	None	None	0	0	0	0	0	0	0	0	0	0	0	0	0	0	1	1	0	-0.081487404	0.991376483	NR	NR	NR	NR	NR	NR	NR	NR	NR	NR	NR	NR	NR
C10orf40	mRNA	None	None	None	None	0	0	0	0	0	0	0	0	0.027623899	0	0	0	0	0	1	1	0.011934046	1.089324041	NA	NR	NR	NR	NR	NR	NR	NR	NR	NR	NR	NR	NR	NR
CATSPERD	mRNA	None	None	None	None	0	0	0	0	0	0	0	0	0	0	0	0	0	0	1	1	0	0	NA	NR	NR	NR	NR	NR	NR	NR	NR	NR	NR	NR	NR	NR
CLDN16	mRNA	None	None	None	None	0	0	0	0	0.080706496	0	0	0	0	0	0	0	0	0	1	1	0	-0.40208383	0.957030035	NR	NR	NR	NR	NR	NR	NR	NR	NR	NR	NR	NR	NR
AC092811.1	mRNA	None	None	None	None	0	0	0	0	0	0	0	0.078051788	0	0	0	0	0	0	1	1	0.029923281	0.446111274	0.955152451	NR	NR	NR	NR	NR	NR	NR	NR	NR	NR	NR	NR	NR
ZNF683	mRNA	None	None	None	None	0	0	0	0	0	0	0	0	0	0	0	0	0	0	1	1	0.01575157	0.388723578	0.922036859	NR	NR	NR	NR	NR	NR	NR	NR	NR	NR	NR	NR	NR
PGK2	mRNA	None	None	None	None	0	0	0	0	0	0	0	0	0	0	0	0	0	0	1	1	0.003285396	0.313914558	NA	NR	NR	NR	NR	NR	NR	NR	NR	NR	NR	NR	NR	NR
C11orf89	mRNA	None	None	None	None	0	0	0	0	0	0	0	0	0	0	0	0	0	0	1	1	0	0	NA	NR	NR	NR	NR	NR	NR	NR	NR	NR	NR	NR	NR	NR
KNG1	mRNA	None	None	None	None	0	0	0	0	0	0	0	0	0	0	0	0	0	0	1	1	0	NA	NA	NR	NR	NR	NR	NR	NR	NR	NR	NR	NR	NR	NR	NR
CXorf36	mRNA	None	None	None	None	0	0	0	0	0	0	0	0	0	0	0	0	0	0	1	1	0	0	NA	NR	NR	NR	NR	NR	NR	NR	NR	NR	NR	NR	NR	NR
RP11-10J21.3	mRNA	None	None	None	None	0	0	0	0	0	0	0	0	0	0	0	0	0	0	1	1	0.050391321	0.89100074	NA	NR	NR	NR	NR	NR	NR	NR	NR	NR	NR	NR	NR	NR
GPR21	mRNA	None	None	None	None	0	0	0	0	0	0	0.086192392	0	0	0	0	0	0	0	1	1	0.039578064	0.768302982	NA	NR	NR	NR	NR	NR	NR	NR	NR	NR	NR	NR	NR	NR
FAM20A	mRNA	None	None	None	None	0	0	0	0	0	0	0	0	0	0	0	0	0	0	1	1	0.106077174	3.674362471	0.104287417	NR	NR	NR	NR	NR	NR	NR	NR	NR	NR	NR	NR	NR
C1orf111	mRNA	None	None	None	None	0	0	0	0	0	0	0	0	0	0	0	0	0	0	1	1	0	NA	NA	NR	NR	NR	NR	NR	NR	NR	NR	NR	NR	NR	NR	NR
MAG	mRNA	None	None	None	None	0	0	0	0	0	0	0	0	0	0	0	0	0	0	1	1	0	0	1	NR	NR	NR	NR	NR	NR	NR	NR	NR	NR	NR	NR	NR
PRSS54	mRNA	None	None	None	None	0	0	0	0	0	0	0.056056197	0	0	0	0	0	0	0	1	1	0	-0.18834828	NA	NR	NR	NR	NR	NR	NR	NR	NR	NR	NR	NR	NR	NR
PF4	mRNA	None	None	None	None	0	0	0	0	0	0	0	0	0	0	0	0	0	0	1	1	0	0	NA	NR	NR	NR	NR	NR	NR	NR	NR	NR	NR	NR	NR	NR
RFPL3	mRNA	None	None	None	None	0	0	0	0	0	0	0	0	0	0	0	0	0	0	1	1	0.009131576	-0.006680468	NA	NR	NR	NR	NR	NR	NR	NR	NR	NR	NR	NR	NR	NR
DSPP	mRNA	None	None	None	None	0	0	0	0	0	0	0	0	0	0	0	0	0	0	1	1	0.006033928	0.602446492	NA	NR	NR	NR	NR	NR	NR	NR	NR	NR	NR	NR	NR	NR
MYADML2	mRNA	None	None	None	None	0	0	0	0	0	0	0	0.0521088	0	0	0	0	0	0	1	1	0	-0.081482936	NA	NR	NR	NR	NR	NR	NR	NR	NR	NR	NR	NR	NR	NR
RP11-3B7.1	mRNA	None	None	None	None	0	0	0	0	0	0	0	0	0	0	0	0	0	0	1	1	0.009039525	0.207049106	NA	NR	NR	NR	NR	NR	NR	NR	NR	NR	NR	NR	NR	NR
C2orf83	mRNA	None	None	None	None	0	0	0	0	0	0	0	0	0	0	0	0	0	0	1	1	0	0	NA	NR	NR	NR	NR	NR	NR	NR	NR	NR	NR	NR	NR	NR
SVOP	mRNA	None	None	None	None	0	0	0	0	0.085100632	0	0	0	0	0	0	0	0	0	1	1	0.004417416	0.100188676	NA	NR	NR	NR	NR	NR	NR	NR	NR	NR	NR	NR	NR	NR
SLC46A2	mRNA	None	None	None	None	0	0	0	0	0	0	0	0	0	0	0	0	0	0	1	1	0.01096056	-0.359338694	0.968674187	NR	NR	NR	NR	NR	NR	NR	NR	NR	NR	NR	NR	NR
GFRAL	mRNA	None	None	None	None	0	0	0	0	0	0	0	0	0	0	0	0	0	0	1	1	0	0	NA	NR	NR	NR	NR	NR	NR	NR	NR	NR	NR	NR	NR	NR
AQP8	mRNA	None	None	None	None	0	0	0	0	0	0	0	0	0	0	0	0	0	0	1	1	0	0	NA	NR	NR	NR	NR	NR	NR	NR	NR	NR	NR	NR	NR	NR
TMPRSS11A	mRNA	None	None	None	None	0	0	0	0	0	0	0	0	0	0	0	0	0	0	1	1	0.003565317	0.313917232	0.96398188	NR	NR	NR	NR	NR	NR	NR	NR	NR	NR	NR	NR	NR
ZFP42	mRNA	None	None	None	None	0	0	0	0	0	0	0	0	0	0	0	0	0	0	1	1	0	0	NA	NR	NR	NR	NR	NR	NR	NR	NR	NR	NR	NR	NR	NR
GCNT7	mRNA	None	None	None	None	0	0	0	0	0	0	0	0	0	0	0	0	0	0	1	1	0	-0.402078967	NA	NR	NR	NR	NR	NR	NR	NR	NR	NR	NR	NR	NR	NR
CD1B	mRNA	None	None	None	None	0	0	0	0	0	0.157112898	0	0	0	0	0	0	0	0	1	1	0.114892684	1.516621491	0.430941461	NR	NR	NR	NR	NR	NR	NR	NR	NR	NR	NR	NR	NR
DPPA4	mRNA	None	None	None	None	0	0	0	0	0	0	0	0	0	0	0	0	0	0	1	1	0	NA	NA	NR	NR	NR	NR	NR	NR	NR	NR	NR	NR	NR	NR	NR
AICDA	mRNA	None	None	None	None	0	0	0	0	0	0	0	0	0	0	0	0	0	0	1	1	0	0	1	NR	NR	NR	NR	NR	NR	NR	NR	NR	NR	NR	NR	NR
FXYD7	mRNA	None	None	None	None	0	0	0	0	0	0	0	0	0	0	0	0	0	0	1	1	0.031096026	0.495581148	NA	NR	NR	NR	NR	NR	NR	NR	NR	NR	NR	NR	NR	NR
CASP16	mRNA	None	None	None	None	0	0	0	0	0	0	0	0	0	0	0	0	0	0	1	1	0	NA	NA	NR	NR	NR	NR	NR	NR	NR	NR	NR	NR	NR	NR	NR
MEP1A	mRNA	None	None	None	None	0	0	0	0	0	0.075785786	0	0	0.082699765	0	0	0	0	0	1	1	0.008931965	-0.038741141	0.997761591	NR	NR	NR	NR	NR	NR	NR	NR	NR	NR	NR	NR	NR
RPL3L	mRNA	None	None	None	None	0	0	0	0	0	0	0	0	0	0	0	0	0	0	1	1	0.005296225	-0.113545513	0.981385907	NR	NR	NR	NR	NR	NR	NR	NR	NR	NR	NR	NR	NR
MARVELD3	mRNA	None	None	None	None	0	0	0	0	0	0	0	0	0	0	0	0	0	0	1	1	0.00443531	0.100184639	NA	NR	NR	NR	NR	NR	NR	NR	NR	NR	NR	NR	NR	NR
VWA5B1	mRNA	None	None	None	None	0	0	0	0	0	0	0	0	0	0	0	0	0	0	1	1	0	0	NA	NR	NR	NR	NR	NR	NR	NR	NR	NR	NR	NR	NR	NR
WSCD2	mRNA	None	None	None	None	0	0	0	0	0	0	0.022505043	0	0	0	0	0	0	0	1	1	0	-0.508951532	0.946256735	NR	NR	NR	NR	NR	NR	NR	NR	NR	NR	NR	NR	NR
TPPP2	mRNA	None	None	None	None	0	0	0	0	0	0	0	0	0	0	0	0	0	0	1	1	0	0	NA	NR	NR	NR	NR	NR	NR	NR	NR	NR	NR	NR	NR	NR
INSL6	mRNA	None	None	None	None	0	0	0	0	0	0	0	0	0	0	0	0	0	0	1	1	0.068156315	1.196282579	NA	NR	NR	NR	NR	NR	NR	NR	NR	NR	NR	NR	NR	NR
AGRP	mRNA	None	None	None	None	0	0	0	0	0	0	0	0	0	0	0	0	0	0	1	1	0	-0.402082235	NA	NR	NR	NR	NR	NR	NR	NR	NR	NR	NR	NR	NR	NR
AMELX	mRNA	None	None	None	None	0	0	0	0	0	0	0	0	0	0	0	0	0	0	1	1	0	0	NA	NR	NR	NR	NR	NR	NR	NR	NR	NR	NR	NR	NR	NR
PRND	mRNA	None	None	None	None	0	0	0	0	0	0.027534233	0	0	0	0	0	0	0	0	1	1	0	-0.081486107	0.994149265	NR	NR	NR	NR	NR	NR	NR	NR	NR	NR	NR	NR	NR
TAT	mRNA	None	None	None	None	0	0	0	0	0	0	0	0	0	0	0	0	0	0	1	1	0	0	NA	NR	NR	NR	NR	NR	NR	NR	NR	NR	NR	NR	NR	NR
LIN28A	mRNA	None	None	None	None	0	0	0	0	0	0.054683756	0	0	0	0	0	0	0	0	1	1	0	-0.188351924	NA	NR	NR	NR	NR	NR	NR	NR	NR	NR	NR	NR	NR	NR
DUX4L3	mRNA	None	None	None	None	0	0	0	0	0	0	0	0	0	0	0	0	0	0	1	1	0	-0.081480012	NA	NR	NR	NR	NR	NR	NR	NR	NR	NR	NR	NR	NR	NR
DUX4L2	mRNA	None	None	None	None	0	0	0	0	0	0	0	0	0	0	0	0	0	0	1	1	0	-0.081480012	NA	NR	NR	NR	NR	NR	NR	NR	NR	NR	NR	NR	NR	NR
DUX4L5	mRNA	None	None	None	None	0	0	0	0	0	0	0	0	0	0	0	0	0	0	1	1	0	-0.081480012	NA	NR	NR	NR	NR	NR	NR	NR	NR	NR	NR	NR	NR	NR
LMOD3	mRNA	None	None	None	None	0	0	0	0	0	0.026819933	0	0	0	0	0	0	0	0	1	1	0	-0.081483851	NA	NR	NR	NR	NR	NR	NR	NR	NR	NR	NR	NR	NR	NR
PKD1L2	mRNA	None	None	None	None	0	0	0	0	0	0	0	0	0	0	0	0	0	0	1	1	0	-0.081482936	NA	NR	NR	NR	NR	NR	NR	NR	NR	NR	NR	NR	NR	NR
TTC9B	mRNA	None	None	None	None	0	0	0	0	0	0	0	0	0	0	0	0	0	0	1	1	0	0	1	NR	NR	NR	NR	NR	NR	NR	NR	NR	NR	NR	NR	NR
CLDN6	mRNA	None	None	None	None	0	0	0	0	0.455697	0.126033636	0	0	0	0	0	0	0	0	1	1	0.006657035	-1.568829029	0.520260826	NR	NR	NR	NR	NR	NR	NR	NR	NR	NR	NR	NR	NR
TMEM210	mRNA	None	None	None	None	0	0	0	0	0	0	0	0	0	0	0	0	0	0	1	1	0	0	NA	NR	NR	NR	NR	NR	NR	NR	NR	NR	NR	NR	NR	NR
RLBP1	mRNA	None	None	None	None	0	0	0	0	0.145940531	0.121089775	0	0	0	0	0	0	0	0	1	1	0	-0.722682829	NA	NR	NR	NR	NR	NR	NR	NR	NR	NR	NR	NR	NR	NR
CD40LG	mRNA	None	None	None	None	0	0	0	0	0	0.120623276	0	0	0	0	0	0	0	0	1	1	0	-0.402078967	NA	NR	NR	NR	NR	NR	NR	NR	NR	NR	NR	NR	NR	NR
MC2R	mRNA	None	None	None	None	0	0	0	0	0	0	0	0	0	0	0	0	0	0	1	1	0	0	NA	NR	NR	NR	NR	NR	NR	NR	NR	NR	NR	NR	NR	NR
GJE1	mRNA	None	None	None	None	0	0	0	0	0	0	0	0	0	0	0	0	0	0	1	1	0	NA	NA	NR	NR	NR	NR	NR	NR	NR	NR	NR	NR	NR	NR	NR
CELA2A	mRNA	None	None	None	None	0	0	0	0	0	0.119245099	0	0.417097203	0	0	0	0	0	0	1	1	0	-0.402083719	NA	NR	NR	NR	NR	NR	NR	NR	NR	NR	NR	NR	NR	NR
OR51E2	mRNA	None	None	None	None	0	0	0	0	0	0	0	0	0	0	0	0	0	0	1	1	0	NA	NA	NR	NR	NR	NR	NR	NR	NR	NR	NR	NR	NR	NR	NR
IRX1	mRNA	None	None	None	None	0	0	0	0	0	0	0	0	0	0	0	0	0	0	1	1	0	-0.081482936	NA	NR	NR	NR	NR	NR	NR	NR	NR	NR	NR	NR	NR	NR
AC023632.1	mRNA	None	None	None	None	0	0	0	0	0	0	0	0	0	0	0	0	0	0	1	1	0.011920143	0.602455931	NA	NR	NR	NR	NR	NR	NR	NR	NR	NR	NR	NR	NR	NR
PRR23C	mRNA	None	None	None	None	0	0	0	0	0	0	0	0	0	0	0	0	0	0	1	1	0	NA	NA	NR	NR	NR	NR	NR	NR	NR	NR	NR	NR	NR	NR	NR
OR5B21	mRNA	None	None	None	None	0	0	0	0	0	0	0	0	0	0	0	0	0	0	1	1	0	0	1	NR	NR	NR	NR	NR	NR	NR	NR	NR	NR	NR	NR	NR
CDH16	mRNA	None	None	None	None	0	0	0	0	0	0	0	0	0	0	0	0	0	0	1	1	0	0	1	NR	NR	NR	NR	NR	NR	NR	NR	NR	NR	NR	NR	NR
DCAF8L2	mRNA	None	None	None	None	0	0	0	0	0	0	0	0	0	0	0	0	0	0	1	1	0	NA	NA	NR	NR	NR	NR	NR	NR	NR	NR	NR	NR	NR	NR	NR
OR6K3	mRNA	None	None	None	None	0	0	0	0	0	0	0	0	0	0	0	0	0	0	1	1	0	-0.081482936	NA	NR	NR	NR	NR	NR	NR	NR	NR	NR	NR	NR	NR	NR
CASQ1	mRNA	None	None	None	None	0	0	0	0	0	0	0	0	0	0	0	0	0	0	1	1	0.006808446	-0.327278228	0.938769984	NR	NR	NR	NR	NR	NR	NR	NR	NR	NR	NR	NR	NR
PGLYRP1	mRNA	None	None	None	None	0	0	0	0	0	0	0	0	0	0	0	0	0	0	1	1	0	-0.081482936	NA	NR	NR	NR	NR	NR	NR	NR	NR	NR	NR	NR	NR	NR
ABCB5	mRNA	None	None	None	None	0	0	0	0	0	0	0	0	0	0	0	0	0	0	1	1	0.001908707	-0.006681455	NA	NR	NR	NR	NR	NR	NR	NR	NR	NR	NR	NR	NR	NR
GPX2	mRNA	None	None	None	None	0	0	0	0	0	0.221386356	0	0	0	0	0	0	0	0	1	1	0.022395421	0.388734323	NA	NR	NR	NR	NR	NR	NR	NR	NR	NR	NR	NR	NR	NR
FOLR3	mRNA	None	None	None	None	0	0	0	0	0	0	0	0	0	0	0	0	0	0	1	1	0.064826771	1.608173322	NA	NR	NR	NR	NR	NR	NR	NR	NR	NR	NR	NR	NR	NR
C16orf3	mRNA	None	None	None	None	0	0	0	0	0	0	0	0	0	0	0	0	0	0	1	1	0.011646462	0.313933027	NA	NR	NR	NR	NR	NR	NR	NR	NR	NR	NR	NR	NR	NR
TNFRSF17	mRNA	None	None	None	None	0	0	0	0	0	0	0	0	0	0	0	0	0	0	1	1	0	-0.40206039	NA	NR	NR	NR	NR	NR	NR	NR	NR	NR	NR	NR	NR	NR
MYL10	mRNA	None	None	None	None	0	0	0	0	0	0	0	0	0	0	0	0	0	0	1	1	0	-0.188351915	NA	NR	NR	NR	NR	NR	NR	NR	NR	NR	NR	NR	NR	NR
OR2A25	mRNA	None	None	None	None	0	0	0	0	0	0	0	0	0	0	0	0	0	0	1	1	0	0	NA	NR	NR	NR	NR	NR	NR	NR	NR	NR	NR	NR	NR	NR
CALHM1	mRNA	None	None	None	None	0	0	0	0	0	0	0	0	0	0	0	0	0	0	1	1	0	0	NA	NR	NR	NR	NR	NR	NR	NR	NR	NR	NR	NR	NR	NR
FCN3	mRNA	None	None	None	None	0	0	0	0	0	0	0	0	0	0	0	0	0	0	1	1	0	-0.081480012	NA	NR	NR	NR	NR	NR	NR	NR	NR	NR	NR	NR	NR	NR
OR13G1	mRNA	None	None	None	None	0	0	0	0	0	0	0	0	0	0	0	0	0	0	1	1	0	0	NA	NR	NR	NR	NR	NR	NR	NR	NR	NR	NR	NR	NR	NR
GALR1	mRNA	None	None	None	None	0	0	0	0	0	0	0	0	0	0	0	0	0	0	1	1	0	0	1	NR	NR	NR	NR	NR	NR	NR	NR	NR	NR	NR	NR	NR
MROH9	mRNA	None	None	None	None	0	0	0	0	0	0	0	0	0	0	0	0	0	0	1	1	0	0	1	NR	NR	NR	NR	NR	NR	NR	NR	NR	NR	NR	NR	NR
C9orf131	mRNA	None	None	None	None	0	0	0	0	0.162106389	0	0	0	0.073386843	0	0	0	0	0	1	1	0.014729276	0.550243126	0.904760032	NR	NR	NR	NR	NR	NR	NR	NR	NR	NR	NR	NR	NR
GJC3	mRNA	None	None	None	None	0	0	0	0	0	0	0	0	0	0	0	0	0	0	1	1	0.020710327	0.388721689	NA	NR	NR	NR	NR	NR	NR	NR	NR	NR	NR	NR	NR	NR
LEP	mRNA	None	None	None	None	0	0	0	0	0	0	0	0	0	0	0	0	0	0	1	1	0	-0.295207776	NA	NR	NR	NR	NR	NR	NR	NR	NR	NR	NR	NR	NR	NR
C11orf42	mRNA	None	None	None	None	0	0	0	0	0	0	0	0	0	0	0	0	0	0	1	1	0	NA	NA	NR	NR	NR	NR	NR	NR	NR	NR	NR	NR	NR	NR	NR
DTX1	mRNA	None	None	None	None	0	0	0	0	0	0	0	0	0.069223653	0	0	0	0	0	1	1	0.009630822	0.036064149	1	NR	NR	NR	NR	NR	NR	NR	NR	NR	NR	NR	NR	NR
FAIM2	mRNA	None	None	None	None	0	0	0	0	0	0.047093359	0.086673914	0.05490794	0	0	0	0	0	0	1	1	0.009527919	0.019024676	1	NR	NR	NR	NR	NR	NR	NR	NR	NR	NR	NR	NR	NR
AC026310.1	mRNA	None	None	None	None	0	0	0	0	0.222631572	0	0	0	0	0	0	0	0	0	1	1	0	-0.402079845	NA	NR	NR	NR	NR	NR	NR	NR	NR	NR	NR	NR	NR	NR
CXCL13	mRNA	None	None	None	None	0	0	0	0	0.219578022	0	0	0	0	0	0	0	0	0	1	1	0.036722602	-0.933905963	0.83098009	NR	NR	NR	NR	NR	NR	NR	NR	NR	NR	NR	NR	NR
SLC18A3	mRNA	None	None	None	None	0	0	0	0	0	0	0	0	0	0	0	0	0	0	1	1	0	-0.188351313	NA	NR	NR	NR	NR	NR	NR	NR	NR	NR	NR	NR	NR	NR
GADL1	mRNA	None	None	None	None	0	0	0	0	0	0	0	0	0.127250716	0	0	0	0	0	1	1	0	-0.615817887	NA	NR	NR	NR	NR	NR	NR	NR	NR	NR	NR	NR	NR	NR
GIMAP7	mRNA	None	None	None	None	0	0	0	0	0	0	0	0	0	0	0	0	0	0	1	1	0	-0.18834828	NA	NR	NR	NR	NR	NR	NR	NR	NR	NR	NR	NR	NR	NR
COLEC10	mRNA	None	None	None	None	0	0	0	0	0	0	0	0	0	0	0	0	0	0	1	1	0	0	NA	NR	NR	NR	NR	NR	NR	NR	NR	NR	NR	NR	NR	NR
SYT13	mRNA	None	None	None	None	0	0	0	0	0	0	0	0	0	0	0	0	0	0	1	1	0	NA	NA	NR	NR	NR	NR	NR	NR	NR	NR	NR	NR	NR	NR	NR
C3orf49	mRNA	None	None	None	None	0	0	0	0	0	0	0	0	0	0	0	0	0	0	1	1	0.030173223	0.784131767	NA	NR	NR	NR	NR	NR	NR	NR	NR	NR	NR	NR	NR	NR
ARR3	mRNA	None	None	None	None	0	0	0	0	0	0	0	0	0	0	0	0	0	0	1	1	0	NA	NA	NR	NR	NR	NR	NR	NR	NR	NR	NR	NR	NR	NR	NR
KIR2DL1	mRNA	None	None	None	None	0	0	0	0	0	0	0	0	0	0	0	0	0	0	1	1	0	0	NA	NR	NR	NR	NR	NR	NR	NR	NR	NR	NR	NR	NR	NR
FLJ30594	mRNA	None	None	None	None	0	0	0	0	0	0	0	0	0	0	0	0	0	0	1	1	0	-0.188352954	NA	NR	NR	NR	NR	NR	NR	NR	NR	NR	NR	NR	NR	NR
CYP1A2	mRNA	None	None	None	None	0	0	0	0	0	0	0	0	0	0	0	0	0	0	1	1	0	0	NA	NR	NR	NR	NR	NR	NR	NR	NR	NR	NR	NR	NR	NR
NOTO	mRNA	None	None	None	None	0	0	0	0	0	0	0	0	0	0	0	0	0	0	1	1	0	NA	NA	NR	NR	NR	NR	NR	NR	NR	NR	NR	NR	NR	NR	NR
LIPF	mRNA	None	None	None	None	0	0	0	0	0	0	0	0.371426676	0	0	0	0	0	0	1	1	0	-1.043278459	NA	NR	NR	NR	NR	NR	NR	NR	NR	NR	NR	NR	NR	NR
PRSS22	mRNA	None	None	None	None	0	0	0	0	0	0	0	0	0	0	0	0	0	0	1	1	0	-0.081487387	0.995485334	NR	NR	NR	NR	NR	NR	NR	NR	NR	NR	NR	NR	NR
ERVH48-1	lincRNA	None	None	None	None	0	0	0	0	0	0.078556449	0.144580787	0	0.085723197	0	0	0	0	0	1	1	0	-2.140649581	0.552363346	NR	NR	NR	NR	NR	NR	NR	NR	NR	NR	NR	NR	NR
IGSF22	mRNA	None	None	None	None	0	0	0	0	0	0.051160713	0	0	0	0	0	0	0	0	1	1	0	-0.508947632	NA	NR	NR	NR	NR	NR	NR	NR	NR	NR	NR	NR	NR	NR
CALB2	mRNA	None	None	None	None	0	0	0	0	0	0	0	0	0	0	0	0	0	0	1	1	0	0	NA	NR	NR	NR	NR	NR	NR	NR	NR	NR	NR	NR	NR	NR
ADH1A	mRNA	None	None	None	None	0	0	0	0	0	0	0	0	0	0	0	0	0	0	1	1	0	-0.081474165	NA	NR	NR	NR	NR	NR	NR	NR	NR	NR	NR	NR	NR	NR
KLK6	mRNA	None	None	None	None	0	0	0	0	0	0	0	0	0	0	0	0	0	0	1	1	0	0	NA	NR	NR	NR	NR	NR	NR	NR	NR	NR	NR	NR	NR	NR
SERPINA9	mRNA	None	None	None	None	0	0	0	0	0	0	0	0	0	0	0	0	0	0	1	1	0	0	1	NR	NR	NR	NR	NR	NR	NR	NR	NR	NR	NR	NR	NR
ADIPOQ	mRNA	None	None	None	None	0	0	0	0	0	0	0	0	0	0	0	0	0	0	1	1	0	0	NA	NR	NR	NR	NR	NR	NR	NR	NR	NR	NR	NR	NR	NR
TUBA3E	mRNA	None	None	None	None	0	0	0	0	0	0	0	0	0	0	0	0	0	0	1	1	0.025324613	0.890978534	NA	NR	NR	NR	NR	NR	NR	NR	NR	NR	NR	NR	NR	NR
WISP1	mRNA	None	None	None	None	0	0	0	0	0	0	0	0	0	0	0	0	0	0	1	1	0	0	1	NR	NR	NR	NR	NR	NR	NR	NR	NR	NR	NR	NR	NR
AC069547.1	mRNA	None	None	None	None	0	0	0	0	0	0	0	0	0	0	0	0	0	0	1	1	0	-0.081482936	NA	NR	NR	NR	NR	NR	NR	NR	NR	NR	NR	NR	NR	NR
DUX4L4	mRNA	None	None	None	None	0	0	0	0	0	0	0	0	0	0	0	0	0	0	1	1	0	-0.295211902	NA	NR	NR	NR	NR	NR	NR	NR	NR	NR	NR	NR	NR	NR
RNASE13	mRNA	None	None	None	None	0	0	0	0	0	0	0.06275364	0.318035536	0	0	0	0	0	0	1	1	0.021988521	-0.070801277	0.994509881	NR	NR	NR	NR	NR	NR	NR	NR	NR	NR	NR	NR	NR
OLFM3	mRNA	None	None	None	None	0	0	0	0	0	0	0	0	0	0	0	0	0	0	1	1	0.02073967	1.0837109	0.588043581	NR	NR	NR	NR	NR	NR	NR	NR	NR	NR	NR	NR	NR
NODAL	mRNA	None	None	None	None	0	0	0	0	0.158650067	0	0	0	0	0	0	0	0	0	1	1	0.012319921	0.388742943	NA	NR	NR	NR	NR	NR	NR	NR	NR	NR	NR	NR	NR	NR
HSD3B1	mRNA	None	None	None	None	0	0	0	0	0	0	0	0	0	0	0	0	0	0	1	1	0	0	NA	NR	NR	NR	NR	NR	NR	NR	NR	NR	NR	NR	NR	NR
C11orf16	mRNA	None	None	None	None	0	0	0	0	0	0	0	0	0	0	0	0	0	0	1	1	0	-0.402078967	NA	NR	NR	NR	NR	NR	NR	NR	NR	NR	NR	NR	NR	NR
KIR3DL3	mRNA	None	None	None	None	0	0	0	0	0	0	0	0	0	0	0	0	0	0	1	1	0.056396156	1.819288932	NA	NR	NR	NR	NR	NR	NR	NR	NR	NR	NR	NR	NR	NR
[truncated: 17,526 more rows]
