# Supplementary material for: Dissection of innate-immune-ligand- and interferon-protein-mediated transcriptional responses in human THP1 cell states
Source: Commun Biol. 2026 Feb 12;9:239. doi: 10.1038/s42003-025-09343-7 (PMC12901304; doi:10.1038/s42003-025-09343-7)
Supplement: Supplementary file 8 — Supplementary Data 5 [file 42003_2025_9343_MOESM8_ESM.csv]

Gene_Name	Gene_Group	Ctrl_genes	Stress_genes	NFkB_genes	IFNAR2_genes	IRF3_genes	IIRG
EEF1A1	None	X	None	None	None	None	None
YBX1	None	X	None	None	None	None	None
CAP1	None	X	None	None	None	None	None
ACTB	None	X	None	None	None	None	None
PTMA	None	X	None	None	None	None	None
RPS24	None	X	None	None	None	None	None
RPS11	None	X	None	None	None	None	None
TPT1	None	X	None	None	None	None	None
RPL11	None	X	None	None	None	None	None
RPS2	None	X	None	None	None	None	None
RPL36A	None	X	None	None	None	None	None
RPS27	None	X	None	None	None	None	None
RPS25	None	X	None	None	None	None	None
SRGN	None	X	None	None	None	None	None
RPL5	None	X	None	None	None	None	None
RPL30	None	X	None	None	None	None	None
PPT1	None	X	None	None	None	None	None
RNASE2	None	X	None	None	None	None	None
RPL12	None	X	None	None	None	None	None
RPS20	None	X	None	None	None	None	None
RPS18	None	X	None	None	None	None	None
RPS6	None	X	None	None	None	None	None
RPLP0	None	X	None	None	None	None	None
TMSB4X	None	X	None	None	None	None	None
CALR	None	X	None	None	None	None	None
RPL26	None	X	None	None	None	None	None
TUBA1B	None	X	None	None	None	None	None
RPS3A	None	X	None	None	None	None	None
RPL7	None	X	None	None	None	None	None
RPL41	None	X	None	None	None	None	None
RPL3	None	X	None	None	None	None	None
RPS8	None	X	None	None	None	None	None
ACTG1	None	X	None	None	None	None	None
RPL4	None	X	None	None	None	None	None
RPL8	None	X	None	None	None	None	None
RPL35	None	X	None	None	None	None	None
PFN1	None	X	None	None	None	None	None
GLO1	None	X	None	None	None	None	None
RPL6	None	X	None	None	None	None	None
NPM1	None	X	None	None	None	None	None
H3F3A	None	X	None	None	None	None	None
RPL21	None	X	None	None	None	None	None
HSP90B1	None	X	None	None	None	None	None
MYL6	None	X	None	None	None	None	None
CHI3L1	None	X	None	None	None	None	None
CTSG	None	X	None	None	None	None	None
RPL7A	None	X	None	None	None	None	None
RPS10	None	X	None	None	None	None	None
RPL13A	None	X	None	None	None	None	None
PABPC1	None	X	None	None	None	None	None
HSP90AB1	None	X	None	None	None	None	None
EEF1G	None	X	None	None	None	None	None
PPIA	None	X	None	None	None	None	None
RPL19	None	X	None	None	None	None	None
RPS12	None	X	None	None	None	None	None
NCL	None	X	None	None	None	None	None
RPL17	None	X	None	None	None	None	None
BTF3	None	X	None	None	None	None	None
HMGN2	None	X	None	None	None	None	None
GAPDH	None	X	None	None	None	None	None
RPLP1	None	X	None	None	None	None	None
RPL10A	None	X	None	None	None	None	None
AZU1	None	X	None	None	None	None	None
RPS4X	None	X	None	None	None	None	None
RPL9	None	X	None	None	None	None	None
RPS17L	None	X	None	None	None	None	None
RPS17	None	X	None	None	None	None	None
HNRNPA2B1	None	X	None	None	None	None	None
RPL14	None	X	None	None	None	None	None
RPL29	None	X	None	None	None	None	None
RPS27A	None	X	None	None	None	None	None
RPS7	None	X	None	None	None	None	None
HMGN1	None	X	None	None	None	None	None
DBI	None	X	None	None	None	None	None
HSPA8	None	X	None	None	None	None	None
P4HB	None	X	None	None	None	None	None
RPL27	None	X	None	None	None	None	None
RPS13	None	X	None	None	None	None	None
RPL24	None	X	None	None	None	None	None
HNRNPH1	None	X	None	None	None	None	None
UQCRH	None	X	None	None	None	None	None
USO1	None	X	None	None	None	None	None
RPL36	None	X	None	None	None	None	None
HSP90AA1	None	X	None	None	None	None	None
ENO1	None	X	None	None	None	None	None
ARPC2	None	X	None	None	None	None	None
RPSA	None	X	None	None	None	None	None
RPS3	None	X	None	None	None	None	None
RPL39	None	X	None	None	None	None	None
EEF1B2	None	X	None	None	None	None	None
UBB	None	X	None	None	None	None	None
RPS16	None	X	None	None	None	None	None
CFL1	None	X	None	None	None	None	None
OAZ1	None	X	None	None	None	None	None
EEF2	None	X	None	None	None	None	None
RPLP2	None	X	None	None	None	None	None
RPL23A	None	X	None	None	None	None	None
APLP2	None	X	None	None	None	None	None
TMSB10	None	X	None	None	None	None	None
S100A11	None	X	None	None	None	None	None
CANX	None	X	None	None	None	None	None
ARHGDIB	None	X	None	None	None	None	None
TPM3	None	X	None	None	None	None	None
EIF3E	None	X	None	None	None	None	None
HMGB1	None	X	None	None	None	None	None
CLIC1	None	X	None	None	None	None	None
CCT8	None	X	None	None	None	None	None
PKM	None	X	None	None	None	None	None
PPIB	None	X	None	None	None	None	None
STMN1	None	X	None	None	None	None	None
ATP5J2	None	X	None	None	None	None	None
RPL15	None	X	None	None	None	None	None
GNB2L1	None	X	None	None	None	None	None
SMAP2	None	X	None	None	None	None	None
LDHA	None	X	None	None	None	None	None
RPS29	None	X	None	None	None	None	None
RPL22	None	X	None	None	None	None	None
HNRNPA1	None	X	None	None	None	None	None
MYL12A	None	X	None	None	None	None	None
LDHB	None	X	None	None	None	None	None
RHOA	None	X	None	None	None	None	None
TUBB4B	None	X	None	None	None	None	None
FCER1G	None	X	None	None	None	None	None
PRTN3	None	X	None	None	None	None	None
SRP14	None	X	None	None	None	None	None
ATP5J	None	X	None	None	None	None	None
EDF1	None	X	None	None	None	None	None
RPL36AL	None	X	None	None	None	None	None
TUBA1C	None	X	None	None	None	None	None
PPIH	None	X	None	None	None	None	None
ARPC3	None	X	None	None	None	None	None
LCP1	None	X	None	None	None	None	None
HMGB2	None	X	None	None	None	None	None
MSN	None	X	None	None	None	None	None
CA2	None	X	None	None	None	None	None
NFYC	None	X	None	None	None	None	None
SNHG6	None	X	None	None	None	None	None
CD63	None	X	None	None	None	None	None
CALM3	None	X	None	None	None	None	None
RPS4Y	None	X	None	None	None	None	None
HNRNPU	None	X	None	None	None	None	None
FUS	None	X	None	None	None	None	None
HMGA1	None	X	None	None	None	None	None
HNRNPC	None	X	None	None	None	None	None
ALDOA	None	X	None	None	None	None	None
CSDE1	None	X	None	None	None	None	None
PDIA6	None	X	None	None	None	None	None
ERP29	None	X	None	None	None	None	None
NUCB2	None	X	None	None	None	None	None
TMA7	None	X	None	None	None	None	None
HNRNPK	None	X	None	None	None	None	None
ELANE	None	X	None	None	None	None	None
ZMPSTE24	None	X	None	None	None	None	None
LAPTM5	None	X	None	None	None	None	None
PCM1	None	X	None	None	None	None	None
ARPC5	None	X	None	None	None	None	None
CALM2	None	X	None	None	None	None	None
COL9A2	None	X	None	None	None	None	None
PDIA3	None	X	None	None	None	None	None
RPS15A	None	X	None	None	None	None	None
RPL32	None	X	None	None	None	None	None
CITED4	None	X	None	None	None	None	None
SNRPG	None	X	None	None	None	None	None
ACTR2	None	X	None	None	None	None	None
SFPQ	None	X	None	None	None	None	None
SRP9	None	X	None	None	None	None	None
EIF4G2	None	X	None	None	None	None	None
HSPD1	None	X	None	None	None	None	None
CD68	None	X	None	None	None	None	None
SOD1	None	X	None	None	None	None	None
PABPC4	None	X	None	None	None	None	None
FAM46A	Group_I	None	None	None	None	X	None
HNRNPA3	None	X	None	None	None	None	None
ARF1	None	X	None	None	None	None	None
DAZAP2	None	X	None	None	None	None	None
COX4I1	None	X	None	None	None	None	None
HDGF	None	X	None	None	None	None	None
CTSZ	None	X	None	None	None	None	None
TUBB	None	X	None	None	None	None	None
RPL18	None	X	None	None	None	None	None
SUMO2	None	X	None	None	None	None	None
DYNLL1	None	X	None	None	None	None	None
XRCC6	None	X	None	None	None	None	None
SNX3	None	X	None	None	None	None	None
TIMP3	None	X	None	None	None	None	None
SCD	None	X	None	None	None	None	None
ANXA5	None	X	None	None	None	None	None
TBCA	None	X	None	None	None	None	None
RPL27A	None	X	None	None	None	None	None
S100A4	None	X	None	None	None	None	None
DDX5	None	X	None	None	None	None	None
PTGES3	None	X	None	None	None	None	None
RPL38	None	X	None	None	None	None	None
MORF4L1	None	X	None	None	None	None	None
FDPS	None	X	None	None	None	None	None
ANP32B	None	X	None	None	None	None	None
HMGN3	None	X	None	None	None	None	None
TAGLN2	None	X	None	None	None	None	None
BSG	None	X	None	None	None	None	None
GNAS	None	X	None	None	None	None	None
RPS26	None	X	None	None	None	None	None
NME2	None	X	None	None	None	None	None
PRR13	None	X	None	None	None	None	None
NUCKS1	None	X	None	None	None	None	None
TPP1	None	X	None	None	None	None	None
HSPB1	None	X	None	None	None	None	None
TPM4	None	X	None	None	None	None	None
SET	None	X	None	None	None	None	None
GPX1	None	X	None	None	None	None	None
SUMO3	None	X	None	None	None	None	None
APP	None	X	None	None	None	None	None
NUDT3	None	X	None	None	None	None	None
ATP5B	None	X	None	None	None	None	None
TYROBP	None	X	None	None	None	None	None
SH3BGRL3	None	X	None	None	None	None	None
RAC2	None	X	None	None	None	None	None
H2AFZ	None	X	None	None	None	None	None
RAB7A	None	X	None	None	None	None	None
RPL23	None	X	None	None	None	None	None
COX6C	None	X	None	None	None	None	None
MYADM	None	X	None	None	None	None	None
HNRNPUL1	None	X	None	None	None	None	None
MYH9	None	X	None	None	None	None	None
PPCS	None	X	None	None	None	None	None
NONO	None	X	None	None	None	None	None
VAMP8	None	X	None	None	None	None	None
HSPA9	None	X	None	None	None	None	None
EMB	None	X	None	None	None	None	None
RAP1B	None	X	None	None	None	None	None
GTSF1	None	X	None	None	None	None	None
HNRNPD	None	X	None	None	None	None	None
TCP1	None	X	None	None	None	None	None
SRSF3	None	X	None	None	None	None	None
MYL12B	None	X	None	None	None	None	None
COX7A2	None	X	None	None	None	None	None
H2AFY	None	X	None	None	None	None	None
ILF2	None	X	None	None	None	None	None
COTL1	None	X	None	None	None	None	None
SNRPC	None	X	None	None	None	None	None
NDUFS5	None	X	None	None	None	None	None
TXN	None	X	None	None	None	None	None
IRF8	None	X	None	None	None	None	None
FAU	None	X	None	None	None	None	None
RPL35A	None	X	None	None	None	None	None
PARP1	None	X	None	None	None	None	None
CAPZA1	None	X	None	None	None	None	None
PSMB1	None	X	None	None	None	None	None
GPATCH8	None	X	None	None	None	None	None
YWHAZ	None	X	None	None	None	None	None
CDC20	None	X	None	None	None	None	None
DDOST	None	X	None	None	None	None	None
CAPG	None	X	None	None	None	None	None
HSPE1	None	X	None	None	None	None	None
NACA	None	X	None	None	None	None	None
SSB	None	X	None	None	None	None	None
HNRNPR	None	X	None	None	None	None	None
HCLS1	None	X	None	None	None	None	None
SYNCRIP	None	X	None	None	None	None	None
PCBP2	None	X	None	None	None	None	None
FABP5	None	X	None	None	None	None	None
SSR2	None	X	None	None	None	None	None
GDI2	None	X	None	None	None	None	None
SLC25A6	None	X	None	None	None	None	None
CAPZB	None	X	None	None	None	None	None
RBM3	None	X	None	None	None	None	None
LRRC75A-AS1	None	X	None	None	None	None	None
EIF4A1	None	X	None	None	None	None	None
ATF4	None	X	None	None	None	None	None
EIF3A	None	X	None	None	None	None	None
RPS23	None	X	None	None	None	None	None
HNRNPM	None	X	None	None	None	None	None
CAPNS1	None	X	None	None	None	None	None
VDAC1	None	X	None	None	None	None	None
MRPL37	None	X	None	None	None	None	None
RPN2	None	X	None	None	None	None	None
RBMX	None	X	None	None	None	None	None
COX6B1	None	X	None	None	None	None	None
TMEM30A	None	X	None	None	None	None	None
CCT5	None	X	None	None	None	None	None
S100A6	None	X	None	None	None	None	None
GPX4	None	X	None	None	None	None	None
FDFT1	None	X	None	None	None	None	None
ITGB2	None	X	None	None	None	None	None
SMC4	None	X	None	None	None	None	None
SF3B14	None	X	None	None	None	None	None
TOMM20	None	X	None	None	None	None	None
H3F3B	None	X	None	None	None	None	None
CSTA	None	X	None	None	None	None	None
YWHAE	None	X	None	None	None	None	None
RAN	None	X	None	None	None	None	None
NASP	None	X	None	None	None	None	None
ZFR	None	X	None	None	None	None	None
U2AF1	None	X	None	None	None	None	None
CHCHD2	None	X	None	None	None	None	None
TXNIP	None	X	None	None	None	None	None
SERF2	None	X	None	None	None	None	None
EWSR1	None	X	None	None	None	None	None
EEF1D	None	X	None	None	None	None	None
CAPRIN1	None	X	None	None	None	None	None
PFDN5	None	X	None	None	None	None	None
MBNL1	None	X	None	None	None	None	None
SLC25A3	None	X	None	None	None	None	None
CAT	None	X	None	None	None	None	None
CLTA	None	X	None	None	None	None	None
CBX3	None	X	None	None	None	None	None
CNBP	None	X	None	None	None	None	None
HNRNPDL	None	X	None	None	None	None	None
RAC1	None	X	None	None	None	None	None
CCT3	None	X	None	None	None	None	None
APEX1	None	X	None	None	None	None	None
XRCC5	None	X	None	None	None	None	None
PGAM1	None	X	None	None	None	None	None
RPL34	None	X	None	None	None	None	None
RANBP1	None	X	None	None	None	None	None
RAD21	None	X	None	None	None	None	None
GNG5	None	X	None	None	None	None	None
ATP5C1	None	X	None	None	None	None	None
SH3BGRL	None	X	None	None	None	None	None
HNRNPA1L2	None	X	None	None	None	None	None
YWHAB	None	X	None	None	None	None	None
CTPS1	None	X	None	None	None	None	None
EIF4B	None	X	None	None	None	None	None
GAS5	None	X	None	None	None	None	None
CCT7	None	X	None	None	None	None	None
TECR	None	X	None	None	None	None	None
ATP5A1	None	X	None	None	None	None	None
DNAJC8	None	X	None	None	None	None	None
TOP2A	None	X	None	None	None	None	None
AK2	None	X	None	None	None	None	None
RPN1	None	X	None	None	None	None	None
RPL37A	None	X	None	None	None	None	None
CDC37	None	X	None	None	None	None	None
AIF1	None	X	None	None	None	None	None
HIAT1	Group_I	None	None	None	None	X	None
IRF2BP2	None	X	None	None	None	None	None
NAP1L1	None	X	None	None	None	None	None
CD99	None	X	None	None	None	None	None
ATP5G2	None	X	None	None	None	None	None
ATP6V0C	None	X	None	None	None	None	None
MS4A6A	None	X	None	None	None	None	None
EIF4G1	None	X	None	None	None	None	None
CD164	None	X	None	None	None	None	None
HNRNPF	None	X	None	None	None	None	None
KPNB1	None	X	None	None	None	None	None
GNB1	None	X	None	None	None	None	None
RPL31	None	X	None	None	None	None	None
ATP1A1	None	X	None	None	None	None	None
STT3A	None	X	None	None	None	None	None
UBAP2L	None	X	None	None	None	None	None
LMNB1	None	X	None	None	None	None	None
ABRACL	None	X	None	None	None	None	None
BAZ1A	None	X	None	None	None	None	None
PRKCSH	None	X	None	None	None	None	None
KPNA2	None	X	None	None	None	None	None
YWHAH	None	X	None	None	None	None	None
C19orf43	None	X	None	None	None	None	None
SF3B1	None	X	None	None	None	None	None
CKS1B	None	X	None	None	None	None	None
TMEM123	None	X	None	None	None	None	None
IFITM2	None	X	None	None	None	None	None
ARL6IP1	None	X	None	None	None	None	None
DOCK8	None	X	None	None	None	None	None
GOLGA8Q	None	X	None	None	None	None	None
SLC25A5	None	X	None	None	None	None	None
SUB1	None	X	None	None	None	None	None
GPR160	None	X	None	None	None	None	None
SNRPD2	None	X	None	None	None	None	None
TYMS	None	X	None	None	None	None	None
ANXA4	None	X	None	None	None	None	None
HYOU1	None	X	None	None	None	None	None
MCM3	None	X	None	None	None	None	None
C6orf48	None	X	None	None	None	None	None
RNASET2	None	X	None	None	None	None	None
NEDD8	None	X	None	None	None	None	None
NSA2	None	X	None	None	None	None	None
NRD1	None	X	None	None	None	None	None
SERBP1	None	X	None	None	None	None	None
HADHA	None	X	None	None	None	None	None
RPL28	None	X	None	None	None	None	None
HNRNPH3	None	X	None	None	None	None	None
PSMA4	None	X	None	None	None	None	None
EIF4H	None	X	None	None	None	None	None
PRDX1	None	X	None	None	None	None	None
EVI2B	None	X	None	None	None	None	None
CDC42	None	X	None	None	None	None	None
GMFG	None	X	None	None	None	None	None
TMED2	None	X	None	None	None	None	None
GRB2	None	X	None	None	None	None	None
PA2G4	None	X	None	None	None	None	None
ITGB1	None	X	None	None	None	None	None
SRSF5	None	X	None	None	None	None	None
SEPT2	None	X	None	None	None	None	None
NDUFB9	None	X	None	None	None	None	None
ELF1	None	X	None	None	None	None	None
SF3B2	None	X	None	None	None	None	None
WDR1	None	X	None	None	None	None	None
MEF2D	None	X	None	None	None	None	None
DDX17	None	X	None	None	None	None	None
PNN	None	X	None	None	None	None	None
HNRNPAB	None	X	None	None	None	None	None
FAM49B	None	X	None	None	None	None	None
TALDO1	None	X	None	None	None	None	None
SNRPD1	None	X	None	None	None	None	None
MCM4	None	X	None	None	None	None	None
EIF3D	None	X	None	None	None	None	None
SNRPD3	None	X	None	None	None	None	None
ZWINT	None	X	None	None	None	None	None
COX7C	None	X	None	None	None	None	None
NOP10	None	X	None	None	None	None	None
ZEB2	None	X	None	None	None	None	None
PPM1G	None	X	None	None	None	None	None
PNRC2	None	X	None	None	None	None	None
PGD	None	X	None	None	None	None	None
ANP32A	None	X	None	None	None	None	None
ARL8B	None	X	None	None	None	None	None
SSRP1	None	X	None	None	None	None	None
RLF	None	X	None	None	None	None	None
MATR3	None	X	None	None	None	None	None
TMBIM6	None	X	None	None	None	None	None
EPRS	None	X	None	None	None	None	None
EIF4A2	None	X	None	None	None	None	None
EIF2S2	None	X	None	None	None	None	None
ATP6V1B2	None	X	None	None	None	None	None
RPL37	None	X	None	None	None	None	None
SF1	None	X	None	None	None	None	None
TPR	None	X	None	None	None	None	None
ZYX	None	X	None	None	None	None	None
GANAB	None	X	None	None	None	None	None
RBM39	None	X	None	None	None	None	None
PSME1	None	X	None	None	None	None	None
DYNLRB1	None	X	None	None	None	None	None
PGK1	None	X	None	None	None	None	None
NUSAP1	None	X	None	None	None	None	None
NME4	None	X	None	None	None	None	None
DPP7	None	X	None	None	None	None	None
AP1S2	None	X	None	None	None	None	None
LMAN2	None	X	None	None	None	None	None
OCIAD1	None	X	None	None	None	None	None
TOP2B	None	X	None	None	None	None	None
SNRPF	None	X	None	None	None	None	None
MORF4L2	None	X	None	None	None	None	None
C1orf43	None	X	None	None	None	None	None
GNAI2	None	X	None	None	None	None	None
STIP1	None	X	None	None	None	None	None
BANF1	None	X	None	None	None	None	None
EIF3K	None	X	None	None	None	None	None
SHFM1	None	X	None	None	None	None	None
EIF3H	None	X	None	None	None	None	None
RPSAP58	None	X	None	None	None	None	None
FUBP1	None	X	None	None	None	None	None
BOLA2	None	X	None	None	None	None	None
BZW1	None	X	None	None	None	None	None
VDAC3	None	X	None	None	None	None	None
PLD4	None	X	None	None	None	None	None
APOC4	None	X	None	None	None	None	None
ARPC1B	None	X	None	None	None	None	None
SRRM2	None	X	None	None	None	None	None
PSMC1	None	X	None	None	None	None	None
PSMA6	None	X	None	None	None	None	None
CCT6A	None	X	None	None	None	None	None
SUPT16H	None	X	None	None	None	None	None
PRRC2C	None	X	None	None	None	None	None
C14orf166	None	X	None	None	None	None	None
MAT2A	None	X	None	None	None	None	None
ST13	None	X	None	None	None	None	None
KIF20B	Group_I	None	None	None	None	X	None
TARDBP	None	X	None	None	None	None	None
PARK7	None	X	None	None	None	None	None
TPI1	None	X	None	None	None	None	None
TMED10	None	X	None	None	None	None	None
NCSTN	None	X	None	None	None	None	None
PLP2	None	X	None	None	None	None	None
SRSF1	None	X	None	None	None	None	None
DHX9	None	X	None	None	None	None	None
GLUL	None	X	None	None	None	None	None
PPIE	None	X	None	None	None	None	None
NOP58	None	X	None	None	None	None	None
WAC	None	X	None	None	None	None	None
MRFAP1	None	X	None	None	None	None	None
PTTG1	None	X	None	None	None	None	None
KRTCAP2	None	X	None	None	None	None	None
SKP1	None	X	None	None	None	None	None
IK	None	X	None	None	None	None	None
UFC1	None	X	None	None	None	None	None
SCAF11	None	X	None	None	None	None	None
RPL10	None	X	None	None	None	None	None
GRN	None	X	None	None	None	None	None
ATP5H	None	X	None	None	None	None	None
IDI1	None	X	None	None	None	None	None
PTBP1	None	X	None	None	None	None	None
PCBP1	None	X	None	None	None	None	None
AP2M1	None	X	None	None	None	None	None
NREP	None	X	None	None	None	None	None
EXO5	None	X	None	None	None	None	None
TRAM1	None	X	None	None	None	None	None
ATP5I	None	X	None	None	None	None	None
ATP6V1G1	None	X	None	None	None	None	None
BMI1	None	X	None	None	None	None	None
PSMB4	None	X	None	None	None	None	None
ANP32E	None	X	None	None	None	None	None
ATP5O	None	X	None	None	None	None	None
CHMP2A	None	X	None	None	None	None	None
PTPN7	None	X	None	None	None	None	None
MAGOH	None	X	None	None	None	None	None
DAZAP1	None	X	None	None	None	None	None
TNNT1	None	X	None	None	None	None	None
SRRM1	None	X	None	None	None	None	None
UBE2V1	None	X	None	None	None	None	None
CES1	None	X	None	None	None	None	None
ELOVL5	None	X	None	None	None	None	None
DHX15	None	X	None	None	None	None	None
COX6A1	None	X	None	None	None	None	None
SEC63	None	X	None	None	None	None	None
PTPRC	None	X	None	None	None	None	None
PET100	None	X	None	None	None	None	None
YWHAQ	None	X	None	None	None	None	None
DNAJA1	None	X	None	None	None	None	None
SSBP1	None	X	None	None	None	None	None
HSPB11	None	X	None	None	None	None	None
MDH1	None	X	None	None	None	None	None
PRKAR1A	None	X	None	None	None	None	None
SUMO1	None	X	None	None	None	None	None
FXYD5	None	X	None	None	None	None	None
MYBL2	None	X	None	None	None	None	None
ITM2B	None	X	None	None	None	None	None
HNRNPL	None	X	None	None	None	None	None
PAIP2	None	X	None	None	None	None	None
SPN	None	X	None	None	None	None	None
FAM107B	None	X	None	None	None	None	None
RAB1B	None	X	None	None	None	None	None
TRA2B	None	X	None	None	None	None	None
PRDX6	None	X	None	None	None	None	None
POLE3	None	X	None	None	None	None	None
KHSRP	None	X	None	None	None	None	None
MKI67	None	X	None	None	None	None	None
PHF10	None	X	None	None	None	None	None
OS9	None	X	None	None	None	None	None
OST4	None	X	None	None	None	None	None
NGFRAP1	None	X	None	None	None	None	None
UQCRB	None	X	None	None	None	None	None
CNPY3	None	X	None	None	None	None	None
NDUFB10	None	X	None	None	None	None	None
ACTN1	None	X	None	None	None	None	None
LTV1	None	X	None	None	None	None	None
ARHGDIA	None	X	None	None	None	None	None
SEPTIN7	None	X	None	None	None	None	None
SRSF9	None	X	None	None	None	None	None
MAZ	None	X	None	None	None	None	None
PPP1CC	None	X	None	None	None	None	None
MFSD1	None	X	None	None	None	None	None
C11orf58	None	X	None	None	None	None	None
ARCN1	None	X	None	None	None	None	None
SNX2	None	X	None	None	None	None	None
DNAJC7	None	X	None	None	None	None	None
MYB	None	X	None	None	None	None	None
ANXA6	None	X	None	None	None	None	None
PSMD4	None	X	None	None	None	None	None
ARF4	None	X	None	None	None	None	None
MANF	None	X	None	None	None	None	None
PRPF38A	None	X	None	None	None	None	None
UBA52	None	X	None	None	None	None	None
BRD2	None	X	None	None	None	None	None
MTDH	None	X	None	None	None	None	None
NDUFA1	None	X	None	None	None	None	None
PAICS	None	X	None	None	None	None	None
PSMA3	None	X	None	None	None	None	None
FADS2	None	X	None	None	None	None	None
BMP8B	None	X	None	None	None	None	None
TOMM5	None	X	None	None	None	None	None
FADS1	None	X	None	None	None	None	None
IL6R	None	X	None	None	None	None	None
PDIA4	None	X	None	None	None	None	None
SON	None	X	None	None	None	None	None
CORO1A	None	X	None	None	None	None	None
THOC7	None	X	None	None	None	None	None
CDC123	None	X	None	None	None	None	None
TMEM66	None	X	None	None	None	None	None
KHDRBS1	None	X	None	None	None	None	None
USMG5	None	X	None	None	None	None	None
TMEM173	None	X	None	None	None	None	None
SLC43A3	None	X	None	None	None	None	None
FLOT2	None	X	None	None	None	None	None
RBBP4	None	X	None	None	None	None	None
SEC61A1	None	X	None	None	None	None	None
TMEM59	None	X	None	None	None	None	None
UBL5	None	X	None	None	None	None	None
PSIP1	None	X	None	None	None	None	None
EDEM1	None	X	None	None	None	None	None
HDAC1	None	X	None	None	None	None	None
NDUFA13	None	X	None	None	None	None	None
EIF3L	None	X	None	None	None	None	None
SF3B4	None	X	None	None	None	None	None
HSD17B12	None	X	None	None	None	None	None
LUC7L2	None	X	None	None	None	None	None
IL10RB	None	X	None	None	None	None	None
LAMTOR2	None	X	None	None	None	None	None
HDLBP	None	X	None	None	None	None	None
C14orf2	None	X	None	None	None	None	None
CEBPA	None	X	None	None	None	None	None
RAB5C	None	X	None	None	None	None	None
DHFR	None	X	None	None	None	None	None
TMPO	None	X	None	None	None	None	None
SRSF2	None	X	None	None	None	None	None
NDUFA12	None	X	None	None	None	None	None
FOXJ3	None	X	None	None	None	None	None
CCT2	None	X	None	None	None	None	None
XRN2	None	X	None	None	None	None	None
HEBP2	None	X	None	None	None	None	None
HP1BP3	None	X	None	None	None	None	None
RNASEH2B	None	X	None	None	None	None	None
NME1	None	X	None	None	None	None	None
PRPF3	None	X	None	None	None	None	None
SARNP	None	X	None	None	None	None	None
ERGIC3	None	X	None	None	None	None	None
RBM25	None	X	None	None	None	None	None
CCT4	None	X	None	None	None	None	None
PTPN12	None	X	None	None	None	None	None
TUBA1A	None	X	None	None	None	None	None
SURF4	None	X	None	None	None	None	None
YWHAG	None	X	None	None	None	None	None
DDX21	None	X	None	None	None	None	None
SEC11A	None	X	None	None	None	None	None
EIF2S3	None	X	None	None	None	None	None
GNL3	None	X	None	None	None	None	None
RCC2	None	X	None	None	None	None	None
COPB2	None	X	None	None	None	None	None
ETF1	None	X	None	None	None	None	None
LYST	None	X	None	None	None	None	None
SEPHS2	None	X	None	None	None	None	None
TUBB6	None	X	None	None	None	None	None
PDE7A	None	X	None	None	None	None	None
UQCR10	None	X	None	None	None	None	None
TARS	None	X	None	None	None	None	None
ALYREF	None	X	None	None	None	None	None
PSMC3	None	X	None	None	None	None	None
UBE2J1	None	X	None	None	None	None	None
SERPINF1	None	X	None	None	None	None	None
PTPN6	None	X	None	None	None	None	None
PAPOLA	None	X	None	None	None	None	None
CHCHD3	None	X	None	None	None	None	None
NID1	None	X	None	None	None	None	None
SAMHD1	None	X	None	None	None	None	None
ERH	None	X	None	None	None	None	None
PRRC2A	None	X	None	None	None	None	None
BCLAF1	None	X	None	None	None	None	None
RAB13	None	X	None	None	None	None	None
SNRPA1	None	X	None	None	None	None	None
STT3B	None	X	None	None	None	None	None
CNN2	None	X	None	None	None	None	None
LAMP2	None	X	None	None	None	None	None
IMPDH2	None	X	None	None	None	None	None
AHSA1	None	X	None	None	None	None	None
EIF3G	None	X	None	None	None	None	None
UBXN1	None	X	None	None	None	None	None
ADIPOR1	None	X	None	None	None	None	None
LEPRE1	None	X	None	None	None	None	None
CDK6	None	X	None	None	None	None	None
PPDPF	None	X	None	None	None	None	None
CD37	None	X	None	None	None	None	None
ADRBK1	None	X	None	None	None	None	None
TIMP1	None	X	None	None	None	None	None
IQGAP1	None	X	None	None	None	None	None
THRAP3	None	X	None	None	None	None	None
ID2	None	X	None	None	None	None	None
TAF7	None	X	None	None	None	None	None
SEC61G	None	X	None	None	None	None	None
PSMD7	None	X	None	None	None	None	None
PPP1CA	None	X	None	None	None	None	None
MLEC	None	X	None	None	None	None	None
PRDX3	None	X	None	None	None	None	None
HLA-C	None	X	None	None	None	None	None
RHEB	None	X	None	None	None	None	None
SATB1	None	X	None	None	None	None	None
HINT1	None	X	None	None	None	None	None
FLI1	None	X	None	None	None	None	None
PEBP1	None	X	None	None	None	None	None
PSPC1	None	X	None	None	None	None	None
HEXB	None	X	None	None	None	None	None
UBA2	None	X	None	None	None	None	None
GHITM	None	X	None	None	None	None	None
CMPK1	None	X	None	None	None	None	None
SLIRP	None	X	None	None	None	None	None
CACYBP	None	X	None	None	None	None	None
BAG6	None	X	None	None	None	None	None
LRRFIP1	None	X	None	None	None	None	None
SAFB	None	X	None	None	None	None	None
ACLY	None	X	None	None	None	None	None
EI24	None	X	None	None	None	None	None
PPIC	None	X	None	None	None	None	None
SNW1	None	X	None	None	None	None	None
LRRC59	None	X	None	None	None	None	None
DECR1	None	X	None	None	None	None	None
EPB41L2	None	X	None	None	None	None	None
CERS2	None	X	None	None	None	None	None
EIF5	None	X	None	None	None	None	None
CTNNB1	None	X	None	None	None	None	None
MMP14	None	X	None	None	None	None	None
SNRPN	None	X	None	None	None	None	None
ODC1	None	X	None	None	None	None	None
MCM7	None	X	None	None	None	None	None
ACADM	None	X	None	None	None	None	None
EIF3I	None	X	None	None	None	None	None
CENPF	None	X	None	None	None	None	None
GSTP1	None	X	None	None	None	None	None
SNHG14	None	X	None	None	None	None	None
CALU	None	X	None	None	None	None	None
C1QBP	None	X	None	None	None	None	None
ACTR3	None	X	None	None	None	None	None
CNOT7	None	X	None	None	None	None	None
CD74	None	X	None	None	None	None	None
DEGS1	None	X	None	None	None	None	None
MGST3	None	X	None	None	None	None	None
ATF6B	None	X	None	None	None	None	None
CS	None	X	None	None	None	None	None
EIF3B	None	X	None	None	None	None	None
SERINC1	None	X	None	None	None	None	None
PARVG	None	X	None	None	None	None	None
MAPRE1	None	X	None	None	None	None	None
PFDN2	None	X	None	None	None	None	None
PRKCD	None	X	None	None	None	None	None
POLR2A	None	X	None	None	None	None	None
ATP6V0E1	None	X	None	None	None	None	None
HAT1	None	X	None	None	None	None	None
PDCD6	None	X	None	None	None	None	None
UBE2D3	None	X	None	None	None	None	None
TCEAL4	None	X	None	None	None	None	None
CD81	None	X	None	None	None	None	None
RSRC2	None	X	None	None	None	None	None
MS4A3	None	X	None	None	None	None	None
NCKAP1L	None	X	None	None	None	None	None
ATP5L	None	X	None	None	None	None	None
ATP5F1	None	X	None	None	None	None	None
CDC42SE1	None	X	None	None	None	None	None
PPP1R14B	None	X	None	None	None	None	None
PSMA1	None	X	None	None	None	None	None
TPX2	None	X	None	None	None	None	None
LAT2	None	X	None	None	None	None	None
ANPEP	None	X	None	None	None	None	None
SNRPE	None	X	None	None	None	None	None
TGOLN2	None	X	None	None	None	None	None
MRPL3	None	X	None	None	None	None	None
SMARCA2	None	X	None	None	None	None	None
CLTC	None	X	None	None	None	None	None
PCNA	None	X	None	None	None	None	None
VDAC2	None	X	None	None	None	None	None
CDV3	None	X	None	None	None	None	None
DDX39B	None	X	None	None	None	None	None
SNRNP200	None	X	None	None	None	None	None
SREBF2	None	X	None	None	None	None	None
ECH1	None	X	None	None	None	None	None
PSMB8	None	X	None	None	None	None	None
ZMAT2	None	X	None	None	None	None	None
NUDC	None	X	None	None	None	None	None
MALAT1	None	X	None	None	None	None	None
YY1AP1	None	X	None	None	None	None	None
SRPR	None	X	None	None	None	None	None
WNK1	None	X	None	None	None	None	None
ILF3	None	X	None	None	None	None	None
ACTN4	None	X	None	None	None	None	None
POLR2J	None	X	None	None	None	None	None
SRSF4	None	X	None	None	None	None	None
CCAR1	None	X	None	None	None	None	None
AARS	None	X	None	None	None	None	None
PRDX5	None	X	None	None	None	None	None
CTSC	None	X	None	None	None	None	None
ARHGEF2	None	X	None	None	None	None	None
FCGR2A	None	X	None	None	None	None	None
CDKN3	None	X	None	None	None	None	None
DAD1	None	X	None	None	None	None	None
GPSM3	None	X	None	None	None	None	None
NARS	None	X	None	None	None	None	None
BARX1	None	X	None	None	None	None	None
GOLPH3	None	X	None	None	None	None	None
TOP1	None	X	None	None	None	None	None
GLTSCR2	None	X	None	None	None	None	None
DDX3Y	None	X	None	None	None	None	None
DDX6	None	X	None	None	None	None	None
NDUFV2	None	X	None	None	None	None	None
TMED9	None	X	None	None	None	None	None
SRSF6	None	X	None	None	None	None	None
GTF3C6	None	X	None	None	None	None	None
MICAL1	None	X	None	None	None	None	None
KIF5B	None	X	None	None	None	None	None
PSMC5	None	X	None	None	None	None	None
TCEA1	None	X	None	None	None	None	None
TMCO1	None	X	None	None	None	None	None
TAX1BP1	None	X	None	None	None	None	None
HIPK3	None	X	None	None	None	None	None
LMO2	None	X	None	None	None	None	None
CHMP4B	None	X	None	None	None	None	None
PMAIP1	Group_I	None	None	None	None	X	None
BCAP31	None	X	None	None	None	None	None
RBM8A	None	X	None	None	None	None	None
MRPL20	None	X	None	None	None	None	None
AIG1	None	X	None	None	None	None	None
COX5B	None	X	None	None	None	None	None
TM9SF2	None	X	None	None	None	None	None
EBNA1BP2	None	X	None	None	None	None	None
DDX24	None	X	None	None	None	None	None
RALY	None	X	None	None	None	None	None
FRG1	None	X	None	None	None	None	None
GARS	None	X	None	None	None	None	None
MRPL18	None	X	None	None	None	None	None
SH3GLB1	None	X	None	None	None	None	None
SRSF11	None	X	None	None	None	None	None
AGT	None	X	None	None	None	None	None
CCNI	None	X	None	None	None	None	None
PRR11	None	X	None	None	None	None	None
DAP	None	X	None	None	None	None	None
ZC3H15	None	X	None	None	None	None	None
UCP2	None	X	None	None	None	None	None
RBBP7	None	X	None	None	None	None	None
KDELR1	None	X	None	None	None	None	None
MAPK6	None	X	None	None	None	None	None
NSMAF	None	X	None	None	None	None	None
DNAJB11	None	X	None	None	None	None	None
SRRT	None	X	None	None	None	None	None
CSE1L	None	X	None	None	None	None	None
HNRNPH2	None	X	None	None	None	None	None
MDH2	None	X	None	None	None	None	None
NRGN	None	X	None	None	None	None	None
DPP9	None	X	None	None	None	None	None
KLHDC3	None	X	None	None	None	None	None
SLBP	None	X	None	None	None	None	None
SLC39A7	None	X	None	None	None	None	None
GSN	None	X	None	None	None	None	None
BRK1	None	X	None	None	None	None	None
ATP6V1F	None	X	None	None	None	None	None
RRM1	None	X	None	None	None	None	None
ARF6	None	X	None	None	None	None	None
SEC61B	None	X	None	None	None	None	None
NDUFS2	None	X	None	None	None	None	None
WSB1	None	X	None	None	None	None	None
MGST2	None	X	None	None	None	None	None
PLK1	None	X	None	None	None	None	None
UBE2I	None	X	None	None	None	None	None
PDCD5	None	X	None	None	None	None	None
ZFP69	None	X	None	None	None	None	None
MGST1	None	X	None	None	None	None	None
G3BP2	None	X	None	None	None	None	None
EID1	None	X	None	None	None	None	None
NOLC1	None	X	None	None	None	None	None
XPO1	None	X	None	None	None	None	None
PTK2B	None	X	None	None	None	None	None
TFRC	None	X	None	None	None	None	None
UGP2	None	X	None	None	None	None	None
TXNDC12	None	X	None	None	None	None	None
PSMB3	None	X	None	None	None	None	None
CCNG1	None	X	None	None	None	None	None
ARPC4	None	X	None	None	None	None	None
CYP51A1	None	X	None	None	None	None	None
SDF4	None	X	None	None	None	None	None
MARCH7	None	X	None	None	None	None	None
YME1L1	None	X	None	None	None	None	None
CYB5R3	None	X	None	None	None	None	None
GUK1	None	X	None	None	None	None	None
C19orf59	None	X	None	None	None	None	None
COMMD3	None	X	None	None	None	None	None
PSMD8	None	X	None	None	None	None	None
MAPK1IP1L	None	X	None	None	None	None	None
ESD	None	X	None	None	None	None	None
DDX42	None	X	None	None	None	None	None
IGF2BP2	None	X	None	None	None	None	None
FAM105A	None	X	None	None	None	None	None
RBM4	None	X	None	None	None	None	None
PSMB7	None	X	None	None	None	None	None
SMC3	None	X	None	None	None	None	None
DNMT1	None	X	None	None	None	None	None
PSME2	None	X	None	None	None	None	None
VPS29	None	X	None	None	None	None	None
CKAP4	None	X	None	None	None	None	None
LLPH	None	X	None	None	None	None	None
NDUFB1	None	X	None	None	None	None	None
CDK1	None	X	None	None	None	None	None
ANO6	None	X	None	None	None	None	None
CASC4	None	X	None	None	None	None	None
FKBP1A	None	X	None	None	None	None	None
TFG	None	X	None	None	None	None	None
LSM12	None	X	None	None	None	None	None
COPE	None	X	None	None	None	None	None
TIPRL	None	X	None	None	None	None	None
UCHL5	None	X	None	None	None	None	None
HTATSF1	None	X	None	None	None	None	None
COX6A1P2	None	X	None	None	None	None	None
ATP6V1E1	None	X	None	None	None	None	None
RPL7L1	None	X	None	None	None	None	None
EIF2A	None	X	None	None	None	None	None
CSTB	None	X	None	None	None	None	None
KDM4A	None	X	None	None	None	None	None
LARP1	None	X	None	None	None	None	None
HOXA9	None	X	None	None	None	None	None
NDUFS6	None	X	None	None	None	None	None
WDFY1	None	X	None	None	None	None	None
CNOT1	None	X	None	None	None	None	None
FASN	None	X	None	None	None	None	None
XAGE1A	None	X	None	None	None	None	None
XAGE1B	None	X	None	None	None	None	None
XAGE1C	None	X	None	None	None	None	None
XAGE1D	None	X	None	None	None	None	None
XAGE1E	None	X	None	None	None	None	None
TAF15	None	X	None	None	None	None	None
RAB1A	None	X	None	None	None	None	None
COPA	None	X	None	None	None	None	None
GLYR1	None	X	None	None	None	None	None
AUP1	None	X	None	None	None	None	None
PRELID1	None	X	None	None	None	None	None
UBA1	None	X	None	None	None	None	None
ARHGAP11A	None	X	None	None	None	None	None
RAD23A	None	X	None	None	None	None	None
BNIP3	None	X	None	None	None	None	None
PSMA7	None	X	None	None	None	None	None
PRPF38B	None	X	None	None	None	None	None
PCNP	None	X	None	None	None	None	None
RPAP3	None	X	None	None	None	None	None
DIAPH1	None	X	None	None	None	None	None
SLTM	None	X	None	None	None	None	None
AZIN1	None	X	None	None	None	None	None
KIAA0020	None	X	None	None	None	None	None
DCAF12	None	X	None	None	None	None	None
CKAP2	None	X	None	None	None	None	None
RUNX1	None	X	None	None	None	None	None
HMMR	None	X	None	None	None	None	None
PRKDC	None	X	None	None	None	None	None
C20orf24	None	X	None	None	None	None	None
LSM8	None	X	None	None	None	None	None
ATAD2	None	X	None	None	None	None	None
FUCA2	None	X	None	None	None	None	None
SRSF7	None	X	None	None	None	None	None
CD4	None	X	None	None	None	None	None
FOPNL	None	X	None	None	None	None	None
DPM1	None	X	None	None	None	None	None
PTTG1IP	None	X	None	None	None	None	None
NRAS	None	X	None	None	None	None	None
NCAM2	None	X	None	None	None	None	None
MRPL33	None	X	None	None	None	None	None
UBE2A	None	X	None	None	None	None	None
SEP15	None	X	None	None	None	None	None
CYC1	None	X	None	None	None	None	None
DHRS9	None	X	None	None	None	None	None
GGCT	None	X	None	None	None	None	None
FKBP8	None	X	None	None	None	None	None
ARHGAP30	None	X	None	None	None	None	None
RNPS1	None	X	None	None	None	None	None
PNISR	None	X	None	None	None	None	None
OLA1	None	X	None	None	None	None	None
CHD1L	None	X	None	None	None	None	None
OSTF1	None	X	None	None	None	None	None
RNH1	None	X	None	None	None	None	None
KARS	None	X	None	None	None	None	None
OSTC	None	X	None	None	None	None	None
CCND3	None	X	None	None	None	None	None
CKS2	None	X	None	None	None	None	None
FAM32A	None	X	None	None	None	None	None
PRC1	None	X	None	None	None	None	None
EIF3CL	None	X	None	None	None	None	None
HSPA4	None	X	None	None	None	None	None
AP3S1	None	X	None	None	None	None	None
SYPL1	None	X	None	None	None	None	None
UBE2Q1	None	X	None	None	None	None	None
EIF5B	None	X	None	None	None	None	None
CHD4	None	X	None	None	None	None	None
EIF3C	None	X	None	None	None	None	None
SUZ12	None	X	None	None	None	None	None
TRA2A	None	X	None	None	None	None	None
LAIR1	None	X	None	None	None	None	None
TK1	None	X	None	None	None	None	None
SENP6	None	X	None	None	None	None	None
M6PR	None	X	None	None	None	None	None
CLPTM1L	None	X	None	None	None	None	None
TMEM258	None	X	None	None	None	None	None
PRPF8	None	X	None	None	None	None	None
CIRBP	None	X	None	None	None	None	None
AP2S1	None	X	None	None	None	None	None
SRP72	None	X	None	None	None	None	None
MGAT2	None	X	None	None	None	None	None
STXBP2	None	X	None	None	None	None	None
COPZ1	None	X	None	None	None	None	None
SIGMAR1	None	X	None	None	None	None	None
RNASEK	None	X	None	None	None	None	None
HAX1	None	X	None	None	None	None	None
TUFM	None	X	None	None	None	None	None
TACC3	None	X	None	None	None	None	None
TCERG1	None	X	None	None	None	None	None
COPB1	None	X	None	None	None	None	None
AHCY	None	X	None	None	None	None	None
ATP5G1	None	X	None	None	None	None	None
GORASP2	None	X	None	None	None	None	None
CRTAP	None	X	None	None	None	None	None
TERF2IP	None	X	None	None	None	None	None
HSD17B4	None	X	None	None	None	None	None
LRPPRC	None	X	None	None	None	None	None
HM13	None	X	None	None	None	None	None
PYCR2	None	X	None	None	None	None	None
DEK	None	X	None	None	None	None	None
ESYT2	None	X	None	None	None	None	None
P4HA1	None	X	None	None	None	None	None
NAA50	None	X	None	None	None	None	None
PBX3	None	X	None	None	None	None	None
GADD45GIP1	None	X	None	None	None	None	None
MEA1	None	X	None	None	None	None	None
PRPF40A	None	X	None	None	None	None	None
NDUFB3	None	X	None	None	None	None	None
FXR1	None	X	None	None	None	None	None
METAP2	None	X	None	None	None	None	None
NDUFB4	None	X	None	None	None	None	None
RRM2	None	X	None	None	None	None	None
PABPN1	None	X	None	None	None	None	None
PTBP3	None	X	None	None	None	None	None
TGFBI	None	X	None	None	None	None	None
CLINT1	None	X	None	None	None	None	None
MCM5	None	X	None	None	None	None	None
TLN1	None	X	None	None	None	None	None
LYPLA1	None	X	None	None	None	None	None
SCMH1	None	X	None	None	None	None	None
FEN1	None	X	None	None	None	None	None
SBDS	None	X	None	None	None	None	None
PLD3	None	X	None	None	None	None	None
CBFB	None	X	None	None	None	None	None
PPP6R1	None	X	None	None	None	None	None
STARD7	None	X	None	None	None	None	None
DOK3	None	X	None	None	None	None	None
KIFC1	None	X	None	None	None	None	None
PUF60	None	X	None	None	None	None	None
PPA1	None	X	None	None	None	None	None
ZFP91	None	X	None	None	None	None	None
GOLM1	None	X	None	None	None	None	None
BUD31	None	X	None	None	None	None	None
CCNA2	None	X	None	None	None	None	None
NUDT21	None	X	None	None	None	None	None
RBM34	None	X	None	None	None	None	None
KRCC1	None	X	None	None	None	None	None
UQCRFS1	None	X	None	None	None	None	None
DROSHA	None	X	None	None	None	None	None
IPO7	None	X	None	None	None	None	None
SCP2	None	X	None	None	None	None	None
SEC11C	None	X	None	None	None	None	None
CSRP1	None	X	None	None	None	None	None
NAP1L4	None	X	None	None	None	None	None
ZRANB2	None	X	None	None	None	None	None
OTX1	None	X	None	None	None	None	None
UBP1	None	X	None	None	None	None	None
CAPN2	None	X	None	None	None	None	None
GTF2I	None	X	None	None	None	None	None
PAK2	None	X	None	None	None	None	None
SKA2	None	X	None	None	None	None	None
NPIPA1	None	X	None	None	None	None	None
PYGL	None	X	None	None	None	None	None
DHCR24	None	X	None	None	None	None	None
CAB39	None	X	None	None	None	None	None
LAMP1	None	X	None	None	None	None	None
MAN2B1	None	X	None	None	None	None	None
ZC3H11A	None	X	None	None	None	None	None
PHIP	None	X	None	None	None	None	None
NUF2	None	X	None	None	None	None	None
BUB3	None	X	None	None	None	None	None
USP7	None	X	None	None	None	None	None
SFT2D1	None	X	None	None	None	None	None
TMX2	None	X	None	None	None	None	None
BRIX1	None	X	None	None	None	None	None
RABL6	None	X	None	None	None	None	None
TAF9	None	X	None	None	None	None	None
PRPF19	None	X	None	None	None	None	None
PHACTR3	None	X	None	None	None	None	None
PFDN6	None	X	None	None	None	None	None
MTPN	None	X	None	None	None	None	None
COMT	None	X	None	None	None	None	None
WASF2	None	X	None	None	None	None	None
MCM6	None	X	None	None	None	None	None
LEO1	None	X	None	None	None	None	None
MAD2L1	None	X	None	None	None	None	None
PTP4A2	None	X	None	None	None	None	None
CREG1	None	X	None	None	None	None	None
NDUFB5	None	X	None	None	None	None	None
CLSTN1	None	X	None	None	None	None	None
GPBP1L1	None	X	None	None	None	None	None
ZNF684	None	X	None	None	None	None	None
TFDP1	None	X	None	None	None	None	None
NPC2	None	X	None	None	None	None	None
TCEB1	None	X	None	None	None	None	None
OSBPL9	None	X	None	None	None	None	None
FKBP2	None	X	None	None	None	None	None
MRPS34	None	X	None	None	None	None	None
AHCTF1	None	X	None	None	None	None	None
LSM1	None	X	None	None	None	None	None
DKC1	None	X	None	None	None	None	None
ITM2C	None	X	None	None	None	None	None
ELOVL1	None	X	None	None	None	None	None
CORO1C	None	X	None	None	None	None	None
SARS	None	X	None	None	None	None	None
TCEAL3	None	X	None	None	None	None	None
RNPEP	None	X	None	None	None	None	None
RRP36	None	X	None	None	None	None	None
EIF4EBP2	None	X	None	None	None	None	None
ATP2A2	None	X	None	None	None	None	None
ELF4	None	X	None	None	None	None	None
LMAN1	None	X	None	None	None	None	None
RPF2	None	X	None	None	None	None	None
SPCS1	None	X	None	None	None	None	None
SYK	None	X	None	None	None	None	None
IDH2	None	X	None	None	None	None	None
DAP3	None	X	None	None	None	None	None
BCOR	None	X	None	None	None	None	None
HADHB	None	X	None	None	None	None	None
EIF4G3	None	X	None	None	None	None	None
AP3D1	None	X	None	None	None	None	None
POLR2B	None	X	None	None	None	None	None
CCNB1	None	X	None	None	None	None	None
MTA2	None	X	None	None	None	None	None
MOB1A	None	X	None	None	None	None	None
DR1	None	X	None	None	None	None	None
NDUFB8	None	X	None	None	None	None	None
UBE2L3	None	X	None	None	None	None	None
PRDX4	None	X	None	None	None	None	None
ARL6IP4	None	X	None	None	None	None	None
DLD	None	X	None	None	None	None	None
COX5A	None	X	None	None	None	None	None
HN1	None	X	None	None	None	None	None
ATG3	None	X	None	None	None	None	None
GFI1	None	X	None	None	None	None	None
SLC39A1	None	X	None	None	None	None	None
XPOT	None	X	None	None	None	None	None
KXD1	None	X	None	None	None	None	None
GPATCH4	None	X	None	None	None	None	None
NOMO1	None	X	None	None	None	None	None
VCP	None	X	None	None	None	None	None
TAOK3	None	X	None	None	None	None	None
EIF3J	None	X	None	None	None	None	None
RBM5	None	X	None	None	None	None	None
DUSP7	None	X	None	None	None	None	None
DARS	None	X	None	None	None	None	None
SMYD3	None	X	None	None	None	None	None
U2AF2	None	X	None	None	None	None	None
TPRKB	None	X	None	None	None	None	None
MYC	None	X	None	None	None	None	None
PRDX2	None	X	None	None	None	None	None
TATDN1	None	X	None	None	None	None	None
WBP2	None	X	None	None	None	None	None
PFKP	None	X	None	None	None	None	None
HMGB3	None	X	None	None	None	None	None
PAF1	None	X	None	None	None	None	None
NCBP2	None	X	None	None	None	None	None
GNL2	None	X	None	None	None	None	None
TIMM17A	None	X	None	None	None	None	None
CFDP1	None	X	None	None	None	None	None
UBE2G2	None	X	None	None	None	None	None
SAP18	None	X	None	None	None	None	None
PIH1D1	None	X	None	None	None	None	None
PTMS	None	X	None	None	None	None	None
KTN1	None	X	None	None	None	None	None
KIF2C	None	X	None	None	None	None	None
P2RY8	None	X	None	None	None	None	None
COLGALT1	None	X	None	None	None	None	None
RSL1D1	None	X	None	None	None	None	None
NDUFA6	None	X	None	None	None	None	None
PDCD4	None	X	None	None	None	None	None
OXA1L	None	X	None	None	None	None	None
LSM6	None	X	None	None	None	None	None
UXT	None	X	None	None	None	None	None
TTC1	None	X	None	None	None	None	None
C16orf80	None	X	None	None	None	None	None
ARF3	None	X	None	None	None	None	None
CTSA	None	X	None	None	None	None	None
IARS2	None	X	None	None	None	None	None
AATF	None	X	None	None	None	None	None
VASP	None	X	None	None	None	None	None
GUSB	None	X	None	None	None	None	None
GSE1	None	X	None	None	None	None	None
LARP7	None	X	None	None	None	None	None
LBR	None	X	None	None	None	None	None
SEC31A	None	X	None	None	None	None	None
KDELR2	None	X	None	None	None	None	None
LARS	None	X	None	None	None	None	None
ARPC1A	None	X	None	None	None	None	None
ECHDC1	None	X	None	None	None	None	None
SNRPB	None	X	None	None	None	None	None
NFYA	None	X	None	None	None	None	None
HGSNAT	None	X	None	None	None	None	None
SND1	None	X	None	None	None	None	None
TGFB1	None	X	None	None	None	None	None
MAPKAPK2	None	X	None	None	None	None	None
EMC2	None	X	None	None	None	None	None
SHMT2	None	X	None	None	None	None	None
YARS	None	X	None	None	None	None	None
EMC7	None	X	None	None	None	None	None
CCDC23	None	X	None	None	None	None	None
TKT	None	X	None	None	None	None	None
SF3A3	None	X	None	None	None	None	None
NSRP1	None	X	None	None	None	None	None
DCTN6	None	X	None	None	None	None	None
ACTL6A	None	X	None	None	None	None	None
SLC2A4RG	None	X	None	None	None	None	None
CCNB2	None	X	None	None	None	None	None
SDC2	None	X	None	None	None	None	None
CRIP1	None	X	None	None	None	None	None
ABCE1	None	X	None	None	None	None	None
ENSA	None	X	None	None	None	None	None
SDHA	None	X	None	None	None	None	None
SYF2	None	X	None	None	None	None	None
PGM2	None	X	None	None	None	None	None
TXN2	None	X	None	None	None	None	None
ATP6AP2	None	X	None	None	None	None	None
TOMM22	None	X	None	None	None	None	None
TCEAL8	None	X	None	None	None	None	None
TNPO1	None	X	None	None	None	None	None
ARHGAP17	None	X	None	None	None	None	None
ZNF385A	None	X	None	None	None	None	None
SCAF4	None	X	None	None	None	None	None
NDUFAB1	None	X	None	None	None	None	None
TRIP12	None	X	None	None	None	None	None
CPSF3	None	X	None	None	None	None	None
PTDSS1	None	X	None	None	None	None	None
ARNT	None	X	None	None	None	None	None
NSUN2	None	X	None	None	None	None	None
LSM14A	None	X	None	None	None	None	None
NOMO2	None	X	None	None	None	None	None
CHMP3	None	X	None	None	None	None	None
RUVBL2	None	X	None	None	None	None	None
LASP1	None	X	None	None	None	None	None
TRIM28	None	X	None	None	None	None	None
ECM1	None	X	None	None	None	None	None
COPG1	None	X	None	None	None	None	None
RTFDC1	None	X	None	None	None	None	None
LSM4	None	X	None	None	None	None	None
FBL	None	X	None	None	None	None	None
FIP1L1	None	X	None	None	None	None	None
SERINC3	None	X	None	None	None	None	None
ATP2B4	None	X	None	None	None	None	None
PICALM	None	X	None	None	None	None	None
POLR2K	None	X	None	None	None	None	None
ARPP19	None	X	None	None	None	None	None
B3GALNT2	None	X	None	None	None	None	None
SUPT6H	None	X	None	None	None	None	None
LPHN2	None	X	None	None	None	None	None
ODF2	None	X	None	None	None	None	None
ALOX5AP	None	X	None	None	None	None	None
APH1A	None	X	None	None	None	None	None
SAFB2	None	X	None	None	None	None	None
CTSD	None	X	None	None	None	None	None
UBE2S	None	X	None	None	None	None	None
MYO1F	None	X	None	None	None	None	None
WDR43	None	X	None	None	None	None	None
ADRM1	None	X	None	None	None	None	None
PPP3R1	None	X	None	None	None	None	None
MIER1	None	X	None	None	None	None	None
ACAT1	None	X	None	None	None	None	None
BUB1	None	X	None	None	None	None	None
GNAI3	None	X	None	None	None	None	None
TOMM7	None	X	None	None	None	None	None
MYL9	None	X	None	None	None	None	None
POLD2	None	X	None	None	None	None	None
SF3B5	None	X	None	None	None	None	None
CTSS	None	X	None	None	None	None	None
CNPY2	None	X	None	None	None	None	None
FH	None	X	None	None	None	None	None
GART	None	X	None	None	None	None	None
HYAL3	None	X	None	None	None	None	None
NUP210	None	X	None	None	None	None	None
C9orf78	None	X	None	None	None	None	None
TOPBP1	None	X	None	None	None	None	None
TMEM167A	None	X	None	None	None	None	None
TOR1AIP1	None	X	None	None	None	None	None
GNPAT	None	X	None	None	None	None	None
RTN3	None	X	None	None	None	None	None
RUVBL1	None	X	None	None	None	None	None
IMMT	None	X	None	None	None	None	None
THOC3	None	X	None	None	None	None	None
FARSA	None	X	None	None	None	None	None
PSMD2	None	X	None	None	None	None	None
LAMTOR5	None	X	None	None	None	None	None
UBTF	None	X	None	None	None	None	None
SNRNP70	None	X	None	None	None	None	None
SNRPA	None	X	None	None	None	None	None
SLC38A1	None	X	None	None	None	None	None
CCNK	None	X	None	None	None	None	None
BASP1	None	X	None	None	None	None	None
SRP54	None	X	None	None	None	None	None
EXOSC10	None	X	None	None	None	None	None
ACIN1	None	X	None	None	None	None	None
AKIRIN1	None	X	None	None	None	None	None
ASH2L	None	X	None	None	None	None	None
IARS	None	X	None	None	None	None	None
USP1	None	X	None	None	None	None	None
API5	None	X	None	None	None	None	None
CYCS	None	X	None	None	None	None	None
U2SURP	None	X	None	None	None	None	None
ITGA5	None	X	None	None	None	None	None
ATXN2L	None	X	None	None	None	None	None
UQCRC2	None	X	None	None	None	None	None
RBM22	None	X	None	None	None	None	None
FBXO5	None	X	None	None	None	None	None
DOCK2	None	X	None	None	None	None	None
RAB27A	None	X	None	None	None	None	None
CAPZA2	None	X	None	None	None	None	None
SF3A2	None	X	None	None	None	None	None
UBE2C	None	X	None	None	None	None	None
SMC1A	None	X	None	None	None	None	None
EZH2	None	X	None	None	None	None	None
MED8	None	X	None	None	None	None	None
EIF2AK1	None	X	None	None	None	None	None
IGF2R	None	X	None	None	None	None	None
RBBP6	None	X	None	None	None	None	None
ATP8B4	None	X	None	None	None	None	None
TM9SF3	None	X	None	None	None	None	None
POLR3GL	None	X	None	None	None	None	None
QARS	None	X	None	None	None	None	None
DDX27	None	X	None	None	None	None	None
NHP2	None	X	None	None	None	None	None
SF3A1	None	X	None	None	None	None	None
FAM96A	None	X	None	None	None	None	None
CBX1	None	X	None	None	None	None	None
PPP1R9B	None	X	None	None	None	None	None
ARHGAP15	None	X	None	None	None	None	None
DDX39A	None	X	None	None	None	None	None
USF1	None	X	None	None	None	None	None
PSME3	None	X	None	None	None	None	None
DDX46	None	X	None	None	None	None	None
GPAA1	None	X	None	None	None	None	None
VPS28	None	X	None	None	None	None	None
CBX5	None	X	None	None	None	None	None
CD46	None	X	None	None	None	None	None
MEF2C	None	X	None	None	None	None	None
AKT1	None	X	None	None	None	None	None
ST14	None	X	None	None	None	None	None
ANAPC5	None	X	None	None	None	None	None
OGT	None	X	None	None	None	None	None
KIF22	None	X	None	None	None	None	None
CTSB	None	X	None	None	None	None	None
PES1	None	X	None	None	None	None	None
MCFD2	None	X	None	None	None	None	None
HPRT1	None	X	None	None	None	None	None
MIF4GD	None	X	None	None	None	None	None
NCF4	None	X	None	None	None	None	None
C11orf31	None	X	None	None	None	None	None
WAS	None	X	None	None	None	None	None
NDUFS4	None	X	None	None	None	None	None
QPRT	None	X	None	None	None	None	None
CMAS	None	X	None	None	None	None	None
BCAS2	None	X	None	None	None	None	None
RNF5	None	X	None	None	None	None	None
PRPF6	None	X	None	None	None	None	None
RAB10	None	X	None	None	None	None	None
ARID1A	None	X	None	None	None	None	None
PDAP1	None	X	None	None	None	None	None
SEC13	None	X	None	None	None	None	None
HNRNPUL2	None	X	None	None	None	None	None
CTNNA1	None	X	None	None	None	None	None
SIRPB1	None	X	None	None	None	None	None
TRAPPC1	None	X	None	None	None	None	None
RFC4	None	X	None	None	None	None	None
RNF181	None	X	None	None	None	None	None
MPC1	None	X	None	None	None	None	None
FAM168B	None	X	None	None	None	None	None
SSR3	None	X	None	None	None	None	None
NOMO3	None	X	None	None	None	None	None
BCL7B	None	X	None	None	None	None	None
MRPS10	None	X	None	None	None	None	None
EP300	None	X	None	None	None	None	None
VPS72	None	X	None	None	None	None	None
RBM17	None	X	None	None	None	None	None
ESYT1	None	X	None	None	None	None	None
CMTM6	None	X	None	None	None	None	None
PJA2	None	X	None	None	None	None	None
ACADVL	None	X	None	None	None	None	None
SMARCC1	None	X	None	None	None	None	None
VRK1	None	X	None	None	None	None	None
MCM2	None	X	None	None	None	None	None
LAMTOR1	None	X	None	None	None	None	None
EFCAB14	None	X	None	None	None	None	None
NCAPG2	None	X	None	None	None	None	None
SMS	None	X	None	None	None	None	None
PARP8	None	X	None	None	None	None	None
CPSF7	None	X	None	None	None	None	None
CALM1	None	X	None	None	None	None	None
SH3KBP1	None	X	None	None	None	None	None
PDCD6IP	None	X	None	None	None	None	None
P2RY2	None	X	None	None	None	None	None
PIGT	None	X	None	None	None	None	None
FNBP4	None	X	None	None	None	None	None
PFKL	None	X	None	None	None	None	None
CKAP5	None	X	None	None	None	None	None
MPHOSPH10	None	X	None	None	None	None	None
PHB2	None	X	None	None	None	None	None
USP16	None	X	None	None	None	None	None
RAD23B	None	X	None	None	None	None	None
TUG1	None	X	None	None	None	None	None
SLC25A1	None	X	None	None	None	None	None
KCNAB2	None	X	None	None	None	None	None
UBALD2	None	X	None	None	None	None	None
DNAJC2	None	X	None	None	None	None	None
INPP5D	None	X	None	None	None	None	None
SLPI	None	X	None	None	None	None	None
NAT1	Group_I	None	None	None	None	X	None
ADPGK	None	X	None	None	None	None	None
CLNS1A	None	X	None	None	None	None	None
GPI	None	X	None	None	None	None	None
MMADHC	None	X	None	None	None	None	None
MGEA5	None	X	None	None	None	None	None
MRPS5	None	X	None	None	None	None	None
MPV17	None	X	None	None	None	None	None
TADA3	None	X	None	None	None	None	None
KIAA0100	None	X	None	None	None	None	None
NDC80	None	X	None	None	None	None	None
CDC26	None	X	None	None	None	None	None
SIN3A	None	X	None	None	None	None	None
ZDHHC3	None	X	None	None	None	None	None
SMN1	None	X	None	None	None	None	None
ACP1	None	X	None	None	None	None	None
ETFA	None	X	None	None	None	None	None
SEPT11	None	X	None	None	None	None	None
NUCB1	None	X	None	None	None	None	None
QTRTD1	Group_I	None	None	None	None	X	None
MSH6	None	X	None	None	None	None	None
RNF26	None	X	None	None	None	None	None
RAB6A	None	X	None	None	None	None	None
JTB	None	X	None	None	None	None	None
ILK	None	X	None	None	None	None	None
RNF19A	None	X	None	None	None	None	None
STAT6	None	X	None	None	None	None	None
ZNF146	None	X	None	None	None	None	None
GGA2	None	X	None	None	None	None	None
ATRAID	None	X	None	None	None	None	None
ANLN	None	X	None	None	None	None	None
DNTTIP2	None	X	None	None	None	None	None
ERP44	None	X	None	None	None	None	None
UQCC2	None	X	None	None	None	None	None
TOP1MT	None	X	None	None	None	None	None
LIPA	None	X	None	None	None	None	None
GSTK1	None	X	None	None	None	None	None
VCPIP1	Group_I	None	None	None	None	X	None
VAMP7	None	X	None	None	None	None	None
ARL8A	None	X	None	None	None	None	None
COPS6	None	X	None	None	None	None	None
SC5D	None	X	None	None	None	None	None
CELF2	None	X	None	None	None	None	None
KIAA0101	None	X	None	None	None	None	None
GOLGA8I	None	X	None	None	None	None	None
PSMD3	None	X	None	None	None	None	None
ADAM10	None	X	None	None	None	None	None
LENG8	None	X	None	None	None	None	None
SNX14	None	X	None	None	None	None	None
NDUFB7	None	X	None	None	None	None	None
PDLIM1	None	X	None	None	None	None	None
NUTF2	None	X	None	None	None	None	None
PSMC6	None	X	None	None	None	None	None
NPIPA5	None	X	None	None	None	None	None
C21orf59	None	X	None	None	None	None	None
MAP4K4	None	X	None	None	None	None	None
TXNRD1	None	X	None	None	None	None	None
PMPCA	None	X	None	None	None	None	None
NUS1	None	X	None	None	None	None	None
MKI67IP	None	X	None	None	None	None	None
C19orf10	None	X	None	None	None	None	None
UQCRQ	None	X	None	None	None	None	None
UBR5	None	X	None	None	None	None	None
PSMB2	None	X	None	None	None	None	None
RBPJ	None	X	None	None	None	None	None
BRI3BP	None	X	None	None	None	None	None
SETD8	None	X	None	None	None	None	None
BZW2	None	X	None	None	None	None	None
AES	None	X	None	None	None	None	None
UBE2T	None	X	None	None	None	None	None
ZCRB1	None	X	None	None	None	None	None
BAZ1B	None	X	None	None	None	None	None
INPPL1	None	X	None	None	None	None	None
PTPN11	None	X	None	None	None	None	None
PIAS1	None	X	None	None	None	None	None
CUTA	None	X	None	None	None	None	None
PPP2CA	None	X	None	None	None	None	None
AHCYL1	None	X	None	None	None	None	None
SAE1	None	X	None	None	None	None	None
SMN2	None	X	None	None	None	None	None
ATP6AP1	None	X	None	None	None	None	None
PITPNB	None	X	None	None	None	None	None
SERPINB8	None	X	None	None	None	None	None
CHAMP1	None	X	None	None	None	None	None
NCAPD3	None	X	None	None	None	None	None
KIAA0930	None	X	None	None	None	None	None
RSL24D1	None	X	None	None	None	None	None
PXK	None	X	None	None	None	None	None
LSM14B	None	X	None	None	None	None	None
RNF4	None	X	None	None	None	None	None
MBD4	None	X	None	None	None	None	None
GGNBP2	None	X	None	None	None	None	None
EBP	None	X	None	None	None	None	None
FAM60A	None	X	None	None	None	None	None
SRSF10	None	X	None	None	None	None	None
STRAP	None	X	None	None	None	None	None
NANS	None	X	None	None	None	None	None
SLC1A5	None	X	None	None	None	None	None
PSMD6	None	X	None	None	None	None	None
SPTLC1	None	X	None	None	None	None	None
SEC24D	None	X	None	None	None	None	None
FAR1	None	X	None	None	None	None	None
RAB2A	None	X	None	None	None	None	None
CHTOP	None	X	None	None	None	None	None
TTK	None	X	None	None	None	None	None
RTN4	None	X	None	None	None	None	None
NDUFA7	None	X	None	None	None	None	None
ACSL4	None	X	None	None	None	None	None
EXOSC3	None	X	None	None	None	None	None
DCAF7	None	X	None	None	None	None	None
SEL1L3	None	X	None	None	None	None	None
NUFIP2	None	X	None	None	None	None	None
NSF	None	X	None	None	None	None	None
PHB	None	X	None	None	None	None	None
APOBEC3C	None	X	None	None	None	None	None
PLXNB2	None	X	None	None	None	None	None
BNIP2	None	X	None	None	None	None	None
GID8	None	X	None	None	None	None	None
TSNAX	None	X	None	None	None	None	None
APBB1IP	None	X	None	None	None	None	None
YTHDF3	None	X	None	None	None	None	None
NNT	None	X	None	None	None	None	None
SMIM15	None	X	None	None	None	None	None
WBP11	None	X	None	None	None	None	None
PDLIM7	None	X	None	None	None	None	None
TAF10	None	X	None	None	None	None	None
HDAC2	None	X	None	None	None	None	None
FBXO11	None	X	None	None	None	None	None
CSK	None	X	None	None	None	None	None
TRAP1	None	X	None	None	None	None	None
EMILIN2	None	X	None	None	None	None	None
VPS52	None	X	None	None	None	None	None
KMT2E	None	X	None	None	None	None	None
IGFBP7	None	X	None	None	None	None	None
SRP68	None	X	None	None	None	None	None
WDR26	None	X	None	None	None	None	None
PREB	None	X	None	None	None	None	None
H2AFX	None	X	None	None	None	None	None
DNAJC1	None	X	None	None	None	None	None
LGALS8	None	X	None	None	None	None	None
QRICH1	None	X	None	None	None	None	None
SCAMP3	None	X	None	None	None	None	None
BIRC5	None	X	None	None	None	None	None
PFDN1	None	X	None	None	None	None	None
ARF5	None	X	None	None	None	None	None
DDX18	None	X	None	None	None	None	None
SCAF8	None	X	None	None	None	None	None
PSMD1	None	X	None	None	None	None	None
E2F4	None	X	None	None	None	None	None
CPNE2	None	X	None	None	None	None	None
PSMD13	None	X	None	None	None	None	None
FAM45A	None	X	None	None	None	None	None
DDX1	None	X	None	None	None	None	None
FES	None	X	None	None	None	None	None
SCAMP2	None	X	None	None	None	None	None
SKI	None	X	None	None	None	None	None
FAM50A	None	X	None	None	None	None	None
COX20	None	X	None	None	None	None	None
FKBP5	None	X	None	None	None	None	None
TIMM23B	None	X	None	None	None	None	None
FBXW2	None	X	None	None	None	None	None
CTCF	None	X	None	None	None	None	None
PPA2	None	X	None	None	None	None	None
TM7SF3	None	X	None	None	None	None	None
MTCH1	None	X	None	None	None	None	None
SDHC	None	X	None	None	None	None	None
DUT	None	X	None	None	None	None	None
PSMA2	None	X	None	None	None	None	None
EMC10	None	X	None	None	None	None	None
CPNE1	None	X	None	None	None	None	None
ATIC	None	X	None	None	None	None	None
SSFA2	None	X	None	None	None	None	None
DDB1	None	X	None	None	None	None	None
SLC2A1	None	X	None	None	None	None	None
NXT2	None	X	None	None	None	None	None
NIPBL	None	X	None	None	None	None	None
MFAP1	None	X	None	None	None	None	None
CLK2	None	X	None	None	None	None	None
UBXN4	None	X	None	None	None	None	None
VPS25	None	X	None	None	None	None	None
RABGGTB	None	X	None	None	None	None	None
GBA	None	X	None	None	None	None	None
PPIG	None	X	None	None	None	None	None
PPP6R3	None	X	None	None	None	None	None
YTHDF2	None	X	None	None	None	None	None
IRAK1	None	X	None	None	None	None	None
POMP	None	X	None	None	None	None	None
ATP1B3	None	X	None	None	None	None	None
PBDC1	None	X	None	None	None	None	None
UCHL3	None	X	None	None	None	None	None
ZNF644	None	X	None	None	None	None	None
EDEM3	None	X	None	None	None	None	None
NCK2	None	X	None	None	None	None	None
ARL2	None	X	None	None	None	None	None
TIAL1	None	X	None	None	None	None	None
PDHB	None	X	None	None	None	None	None
NUMA1	None	X	None	None	None	None	None
C4orf3	None	X	None	None	None	None	None
DSTN	None	X	None	None	None	None	None
ERCC5	None	X	None	None	None	None	None
C8orf59	None	X	None	None	None	None	None
TGFBR1	None	X	None	None	None	None	None
MARCH6	None	X	None	None	None	None	None
VCL	None	X	None	None	None	None	None
EIF3M	None	X	None	None	None	None	None
POLR2G	None	X	None	None	None	None	None
NDUFV1	None	X	None	None	None	None	None
HIATL1	None	X	None	None	None	None	None
SRGAP2	None	X	None	None	None	None	None
ALDH2	None	X	None	None	None	None	None
SMEK1	None	X	None	None	None	None	None
SDHB	None	X	None	None	None	None	None
DENR	None	X	None	None	None	None	None
CXXC5	None	X	None	None	None	None	None
EIF4A3	None	X	None	None	None	None	None
CSNK2A1	None	X	None	None	None	None	None
MRPS35	None	X	None	None	None	None	None
TPP2	None	X	None	None	None	None	None
FBXO7	None	X	None	None	None	None	None
CLSPN	None	X	None	None	None	None	None
PECAM1	None	X	None	None	None	None	None
SCNM1	None	X	None	None	None	None	None
NDRG1	None	X	None	None	None	None	None
MTHFD1	None	X	None	None	None	None	None
CIZ1	None	X	None	None	None	None	None
TP53BP2	None	X	None	None	None	None	None
GTF2F1	None	X	None	None	None	None	None
HSD17B11	None	X	None	None	None	None	None
IWS1	None	X	None	None	None	None	None
RNF149	Group_I	None	None	None	None	X	None
FAM192A	None	X	None	None	None	None	None
DRAP1	None	X	None	None	None	None	None
CDK4	None	X	None	None	None	None	None
RPF1	None	X	None	None	None	None	None
SUN2	None	X	None	None	None	None	None
FAM72D	None	X	None	None	None	None	None
PKP4	None	X	None	None	None	None	None
LMNB2	None	X	None	None	None	None	None
RER1	None	X	None	None	None	None	None
NFE2L1	None	X	None	None	None	None	None
BUB1B	None	X	None	None	None	None	None
NHP2L1	None	X	None	None	None	None	None
PSMB6	None	X	None	None	None	None	None
DOK2	None	X	None	None	None	None	None
SUCLG1	None	X	None	None	None	None	None
FUBP3	None	X	None	None	None	None	None
DLGAP5	None	X	None	None	None	None	None
SRPK1	None	X	None	None	None	None	None
IST1	None	X	None	None	None	None	None
NDC1	None	X	None	None	None	None	None
DRAM2	None	X	None	None	None	None	None
TMEM183A	None	X	None	None	None	None	None
GRIPAP1	None	X	None	None	None	None	None
CNIH1	None	X	None	None	None	None	None
YBX3	None	X	None	None	None	None	None
PBX2	None	X	None	None	None	None	None
COX7B	None	X	None	None	None	None	None
CIR1	None	X	None	None	None	None	None
NDUFC1	None	X	None	None	None	None	None
C6orf62	None	X	None	None	None	None	None
NUP50	None	X	None	None	None	None	None
NCAPG	None	X	None	None	None	None	None
ACBD3	None	X	None	None	None	None	None
MRC2	None	X	None	None	None	None	None
COX17	None	X	None	None	None	None	None
ASS1	None	X	None	None	None	None	None
MRPS15	None	X	None	None	None	None	None
SESN3	None	X	None	None	None	None	None
SETD3	None	X	None	None	None	None	None
ANKHD1	None	X	None	None	None	None	None
MRPL9	None	X	None	None	None	None	None
EFTUD2	None	X	None	None	None	None	None
LRRCC1	None	X	None	None	None	None	None
AKR7A2	None	X	None	None	None	None	None
KBTBD2	None	X	None	None	None	None	None
TXNL4A	None	X	None	None	None	None	None
NPIPB3	None	X	None	None	None	None	None
PRKRIR	None	X	None	None	None	None	None
SLC30A9	None	X	None	None	None	None	None
FAM72A	None	X	None	None	None	None	None
RBM12	None	X	None	None	None	None	None
CCR2	None	X	None	None	None	None	None
SCARB1	None	X	None	None	None	None	None
FBXW5	None	X	None	None	None	None	None
EIF1B	None	X	None	None	None	None	None
PROS1	None	X	None	None	None	None	None
GAPT	None	X	None	None	None	None	None
CENPW	None	X	None	None	None	None	None
MED28	None	X	None	None	None	None	None
ERF	None	X	None	None	None	None	None
MRFAP1L1	None	X	None	None	None	None	None
PPP1CB	None	X	None	None	None	None	None
NFX1	None	X	None	None	None	None	None
IDH1	None	X	None	None	None	None	None
BIN2	None	X	None	None	None	None	None
HCFC1	None	X	None	None	None	None	None
EMC4	None	X	None	None	None	None	None
MT1E	None	X	None	None	None	None	None
CYTH4	None	X	None	None	None	None	None
SKIV2L2	None	X	None	None	None	None	None
AURKA	None	X	None	None	None	None	None
GSTM1	None	X	None	None	None	None	None
ACAT2	None	X	None	None	None	None	None
VPS26A	None	X	None	None	None	None	None
TCTEX1D1	None	X	None	None	None	None	None
DEF6	None	X	None	None	None	None	None
CCDC117	Group_I	None	None	None	None	X	None
TMEM50A	None	X	None	None	None	None	None
ANAPC15	None	X	None	None	None	None	None
ALCAM	None	X	None	None	None	None	None
FAM72B	None	X	None	None	None	None	None
CDC27	None	X	None	None	None	None	None
CSNK1D	None	X	None	None	None	None	None
C7orf73	None	X	None	None	None	None	None
GABARAPL2	None	X	None	None	None	None	None
SRF	None	X	None	None	None	None	None
HMG20B	None	X	None	None	None	None	None
DENND4A	None	X	None	None	None	None	None
MRPL23	None	X	None	None	None	None	None
ADD1	None	X	None	None	None	None	None
PRCC	None	X	None	None	None	None	None
APRT	None	X	None	None	None	None	None
EIF4EBP1	None	X	None	None	None	None	None
DERL1	None	X	None	None	None	None	None
SERP1	None	X	None	None	None	None	None
KIF20A	None	X	None	None	None	None	None
RAB5B	None	X	None	None	None	None	None
RGS10	None	X	None	None	None	None	None
CXCR4	Group_I	None	None	None	None	X	None
PAIP1	None	X	None	None	None	None	None
KIF11	None	X	None	None	None	None	None
TEX30	None	X	None	None	None	None	None
LONP1	None	X	None	None	None	None	None
FAF1	None	X	None	None	None	None	None
CWC27	None	X	None	None	None	None	None
SS18	None	X	None	None	None	None	None
FBXL5	None	X	None	None	None	None	None
FAM208A	None	X	None	None	None	None	None
UBE2V2	None	X	None	None	None	None	None
FAM120A	None	X	None	None	None	None	None
SMG7	None	X	None	None	None	None	None
DYNLL2	None	X	None	None	None	None	None
SELT	None	X	None	None	None	None	None
PPP4C	None	X	None	None	None	None	None
NOP56	None	X	None	None	None	None	None
NOC2L	None	X	None	None	None	None	None
RARS	None	X	None	None	None	None	None
ADNP	None	X	None	None	None	None	None
MAFG	None	X	None	None	None	None	None
MAGT1	None	X	None	None	None	None	None
CDC6	None	X	None	None	None	None	None
SPCS2	None	X	None	None	None	None	None
SMNDC1	None	X	None	None	None	None	None
MED13L	None	X	None	None	None	None	None
RNF11	None	X	None	None	None	None	None
DCK	None	X	None	None	None	None	None
NEK6	None	X	None	None	None	None	None
SEC24C	None	X	None	None	None	None	None
FGD5-AS1	None	X	None	None	None	None	None
UHMK1	None	X	None	None	None	None	None
PSMB5	None	X	None	None	None	None	None
FAM43A	Group_I	None	None	None	None	X	None
CAPN1	None	X	None	None	None	None	None
GABARAP	None	X	None	None	None	None	None
SDHD	None	X	None	None	None	None	None
NUP62	None	X	None	None	None	None	None
CWC22	None	X	None	None	None	None	None
OAF	None	X	None	None	None	None	None
CNOT2	None	X	None	None	None	None	None
PSMC2	None	X	None	None	None	None	None
THOC2	None	X	None	None	None	None	None
FAM133B	None	X	None	None	None	None	None
ST3GAL3	None	X	None	None	None	None	None
NCOA4	None	X	None	None	None	None	None
GSK3A	None	X	None	None	None	None	None
GTPBP2	None	X	None	None	None	None	None
ARID2	None	X	None	None	None	None	None
PRKAA1	None	X	None	None	None	None	None
BABAM1	None	X	None	None	None	None	None
TBL1XR1	None	X	None	None	None	None	None
PTPN18	None	X	None	None	None	None	None
UPF2	None	X	None	None	None	None	None
GNAQ	None	X	None	None	None	None	None
CGGBP1	None	X	None	None	None	None	None
MED4	None	X	None	None	None	None	None
NAGA	None	X	None	None	None	None	None
RNF6	None	X	None	None	None	None	None
DNTTIP1	None	X	None	None	None	None	None
STAG2	None	X	None	None	None	None	None
HNRNPA0	None	X	None	None	None	None	None
PHGDH	None	X	None	None	None	None	None
WASH4P	None	X	None	None	None	None	None
ZDHHC5	None	X	None	None	None	None	None
TOMM40	None	X	None	None	None	None	None
ATP13A3	None	X	None	None	None	None	None
RBM26	None	X	None	None	None	None	None
RAF1	None	X	None	None	None	None	None
SATB2	None	X	None	None	None	None	None
TCF25	None	X	None	None	None	None	None
ERLIN2	None	X	None	None	None	None	None
EXOSC8	None	X	None	None	None	None	None
PPP1R27	None	X	None	None	None	None	None
CSF3R	None	X	None	None	None	None	None
CSNK1A1	None	X	None	None	None	None	None
G3BP1	None	X	None	None	None	None	None
ZNF93	None	X	None	None	None	None	None
BTF3L4	None	X	None	None	None	None	None
TUBG1	None	X	None	None	None	None	None
RFWD3	None	X	None	None	None	None	None
USP4	None	X	None	None	None	None	None
CREB3L2	None	X	None	None	None	None	None
TBCE	None	X	None	None	None	None	None
MIS18BP1	None	X	None	None	None	None	None
MAF1	None	X	None	None	None	None	None
CORO1B	None	X	None	None	None	None	None
HDDC2	None	X	None	None	None	None	None
AFG3L2	None	X	None	None	None	None	None
NTAN1	None	X	None	None	None	None	None
CLTB	None	X	None	None	None	None	None
BECN1	None	X	None	None	None	None	None
ALG3	None	X	None	None	None	None	None
SNX5	None	X	None	None	None	None	None
DCTN3	None	X	None	None	None	None	None
SUGP2	None	X	None	None	None	None	None
TPGS2	None	X	None	None	None	None	None
SLC7A1	None	X	None	None	None	None	None
CPSF6	None	X	None	None	None	None	None
CCDC59	None	X	None	None	None	None	None
ARHGEF6	None	X	None	None	None	None	None
MRPS21	None	X	None	None	None	None	None
KDM3B	None	X	None	None	None	None	None
TIMM23	None	X	None	None	None	None	None
AP3B1	None	X	None	None	None	None	None
RAB8A	None	X	None	None	None	None	None
DNM2	None	X	None	None	None	None	None
NUMB	None	X	None	None	None	None	None
ZNF330	None	X	None	None	None	None	None
SPG21	None	X	None	None	None	None	None
PRIM1	None	X	None	None	None	None	None
CDK5RAP3	None	X	None	None	None	None	None
WHSC1L1	None	X	None	None	None	None	None
RFK	Group_I	None	None	None	None	X	None
ADI1	None	X	None	None	None	None	None
NET1	None	X	None	None	None	None	None
GTPBP4	None	X	None	None	None	None	None
SPG20	None	X	None	None	None	None	None
LPPR3	None	X	None	None	None	None	None
PKIB	None	X	None	None	None	None	None
UQCRC1	None	X	None	None	None	None	None
RTCA	None	X	None	None	None	None	None
QKI	None	X	None	None	None	None	None
HUWE1	None	X	None	None	None	None	None
NAE1	None	X	None	None	None	None	None
TRIT1	None	X	None	None	None	None	None
SKAP2	None	X	None	None	None	None	None
MRPL15	None	X	None	None	None	None	None
MOB3A	None	X	None	None	None	None	None
FKBP3	None	X	None	None	None	None	None
PLOD3	None	X	None	None	None	None	None
NAA20	None	X	None	None	None	None	None
PROSC	None	X	None	None	None	None	None
TSPYL1	None	X	None	None	None	None	None
MLF2	None	X	None	None	None	None	None
RPS6KA1	None	X	None	None	None	None	None
FIS1	None	X	None	None	None	None	None
PLIN3	None	X	None	None	None	None	None
POM121	None	X	None	None	None	None	None
ARID4B	None	X	None	None	None	None	None
RAB31	None	X	None	None	None	None	None
SNRNP27	None	X	None	None	None	None	None
GGH	None	X	None	None	None	None	None
SP3	None	X	None	None	None	None	None
SKIDA1	Group_I	None	None	None	None	X	None
IFNGR1	None	X	None	None	None	None	None
MAX	None	X	None	None	None	None	None
H2AFV	None	X	None	None	None	None	None
PQBP1	None	X	None	None	None	None	None
CASC3	None	X	None	None	None	None	None
UTP11L	None	X	None	None	None	None	None
IRX3	None	X	None	None	None	None	None
CNOT3	None	X	None	None	None	None	None
ALG5	None	X	None	None	None	None	None
DDX41	None	X	None	None	None	None	None
ASAH1	None	X	None	None	None	None	None
UCK2	None	X	None	None	None	None	None
CCNB1IP1	None	X	None	None	None	None	None
TACC1	None	X	None	None	None	None	None
CHAF1A	None	X	None	None	None	None	None
UBA3	None	X	None	None	None	None	None
PSMD12	None	X	None	None	None	None	None
DCTN5	None	X	None	None	None	None	None
SMARCC2	None	X	None	None	None	None	None
POLR3C	None	X	None	None	None	None	None
MRPS6	None	X	None	None	None	None	None
COPS3	None	X	None	None	None	None	None
PUM2	None	X	None	None	None	None	None
TRMT112	None	X	None	None	None	None	None
AP2B1	None	X	None	None	None	None	None
CNTRL	None	X	None	None	None	None	None
GBE1	None	X	None	None	None	None	None
TDG	None	X	None	None	None	None	None
EIF2S1	None	X	None	None	None	None	None
PIGS	None	X	None	None	None	None	None
HAUS4	None	X	None	None	None	None	None
SHOC2	None	X	None	None	None	None	None
NUP133	None	X	None	None	None	None	None
DNM1L	None	X	None	None	None	None	None
SMARCE1	None	X	None	None	None	None	None
TMEM230	None	X	None	None	None	None	None
CBLL1	None	X	None	None	None	None	None
ARL6IP5	None	X	None	None	None	None	None
COPS5	None	X	None	None	None	None	None
ME2	None	X	None	None	None	None	None
NAA15	None	X	None	None	None	None	None
PDS5A	None	X	None	None	None	None	None
LRRC8C	None	X	None	None	None	None	None
TNFRSF21	Group_I	None	None	None	None	X	None
RIPK1	Group_I	None	None	None	None	X	None
SMEK2	None	X	None	None	None	None	None
ADSS	None	X	None	None	None	None	None
SUPT5H	None	X	None	None	None	None	None
IER3IP1	None	X	None	None	None	None	None
ITGA4	None	X	None	None	None	None	None
NOP14	None	X	None	None	None	None	None
STOML2	None	X	None	None	None	None	None
WDR5	None	X	None	None	None	None	None
MLC1	None	X	None	None	None	None	None
SZRD1	None	X	None	None	None	None	None
HIGD1A	None	X	None	None	None	None	None
DYNLT1	None	X	None	None	None	None	None
NELFE	None	X	None	None	None	None	None
GLRX3	None	X	None	None	None	None	None
APOBR	None	X	None	None	None	None	None
DZANK1	None	X	None	None	None	None	None
VLDLR	None	X	None	None	None	None	None
MTIF3	None	X	None	None	None	None	None
GOLGA7	None	X	None	None	None	None	None
USP39	None	X	None	None	None	None	None
CCZ1	None	X	None	None	None	None	None
ATP5E	None	X	None	None	None	None	None
PRRC1	None	X	None	None	None	None	None
RAB14	None	X	None	None	None	None	None
ACO2	None	X	None	None	None	None	None
EIF4E2	None	X	None	None	None	None	None
RARS2	None	X	None	None	None	None	None
RBM6	None	X	None	None	None	None	None
DNAJA2	None	X	None	None	None	None	None
GLB1	None	X	None	None	None	None	None
MRPL24	None	X	None	None	None	None	None
PIK3CB	None	X	None	None	None	None	None
CDC7	None	X	None	None	None	None	None
LAS1L	None	X	None	None	None	None	None
TPD52L2	None	X	None	None	None	None	None
CHMP4A	None	X	None	None	None	None	None
KCTD9	None	X	None	None	None	None	None
IREB2	None	X	None	None	None	None	None
KDM1A	None	X	None	None	None	None	None
ERBB2IP	None	X	None	None	None	None	None
FLT3	None	X	None	None	None	None	None
UHRF2	None	X	None	None	None	None	None
CEBPG	None	X	None	None	None	None	None
MAP3K1	None	X	None	None	None	None	None
CCDC12	None	X	None	None	None	None	None
APOA1BP	None	X	None	None	None	None	None
ROCK1	None	X	None	None	None	None	None
IL17RA	None	X	None	None	None	None	None
TSTA3	None	X	None	None	None	None	None
CUL4A	None	X	None	None	None	None	None
HAUS1	None	X	None	None	None	None	None
RDX	None	X	None	None	None	None	None
SSU72	None	X	None	None	None	None	None
PRMT5	None	X	None	None	None	None	None
EXOC3	None	X	None	None	None	None	None
LMBRD1	None	X	None	None	None	None	None
PSMD11	None	X	None	None	None	None	None
SPCS3	None	X	None	None	None	None	None
AKAP8L	None	X	None	None	None	None	None
SCCPDH	None	X	None	None	None	None	None
ZFAND6	None	X	None	None	None	None	None
MBD6	None	X	None	None	None	None	None
NUDT4	None	X	None	None	None	None	None
CASP4	None	X	None	None	None	None	None
ABHD14B	None	X	None	None	None	None	None
CHRAC1	None	X	None	None	None	None	None
PPP2R3C	None	X	None	None	None	None	None
PARL	None	X	None	None	None	None	None
QSOX1	None	X	None	None	None	None	None
OIP5-AS1	None	X	None	None	None	None	None
FAM8A1	Group_I	None	None	None	None	X	None
EHBP1L1	None	X	None	None	None	None	None
DGAT1	None	X	None	None	None	None	None
MRPL16	None	X	None	None	None	None	None
SNRNP40	None	X	None	None	None	None	None
IMPAD1	None	X	None	None	None	None	None
AKAP17A	None	X	None	None	None	None	None
C16ORF72	None	X	None	None	None	None	None
MAP3K7	None	X	None	None	None	None	None
SLC25A30	Group_I	None	None	None	None	X	None
FAM136A	None	X	None	None	None	None	None
TMEM179B	None	X	None	None	None	None	None
NDUFA11	None	X	None	None	None	None	None
PREP	None	X	None	None	None	None	None
GALNT1	None	X	None	None	None	None	None
GYPC	None	X	None	None	None	None	None
CALCOCO2	None	X	None	None	None	None	None
ISCU	None	X	None	None	None	None	None
TMEM14B	None	X	None	None	None	None	None
SLMO2	None	X	None	None	None	None	None
[truncated: 3,825 more rows]
