# Supplementary material for: Dissection of innate-immune-ligand- and interferon-protein-mediated transcriptional responses in human THP1 cell states
Source: Commun Biol. 2026 Feb 12;9:239. doi: 10.1038/s42003-025-09343-7 (PMC12901304; doi:10.1038/s42003-025-09343-7)
Supplement: Supplementary file 9 — Supplementary Data 6 [file 42003_2025_9343_MOESM9_ESM.xlsx]

## Sheet: Supplementary_Figure_1D
Sample No.	cGAMP	incubation time (h)	Ct_IFNB1_Rep1	Ct_IFNB1_Rep2	Ct_IFNB1_Rep3	Ct_IFIT1_Rep1	Ct_IFIT1_Rep2	Ct_IFIT1_Rep3	Ct_TUBA1B_Rep1	Ct_TUBA1B_Rep2	Ct_TUBA1B_Rep3	△Ct_IFNB1_Rep1	△Ct_IFNB1_Rep2	△Ct_IFNB1_Rep3	△Ct_IFIT1_Rep1	△Ct_IFIT1_Rep2	△Ct_IFIT1_Rep3	△△Ct_IFNB1_Rep1	△△Ct_IFNB1_Rep2	△△Ct_IFNB1_Rep3	△△Ct_IFIT1_Rep1	△△Ct_IFIT1_Rep2	△△Ct_IFIT1_Rep3	FC_IFNB1_Rep1	FC_IFNB1_Rep2	FC_IFNB1_Rep3	FC_IFIT1_Rep1	FC_IFIT1_Rep2	FC_IFIT1_Rep3
1	(-)	2	28.79	28.84	29.15	25.39	25.41	25.38	16.83	16.93	16.89	11.96	11.91	12.26	8.56	8.48	8.49	0	0	0	0	0	0	1	1	1	1	1	1
2	(+)	0	27.57	27.85	27.82	25.05	25.14	24.93	17.05	16.87	16.81	10.52	10.98	11.01	8	8.27	8.12	-1.44	-0.93	-1.25	-0.56	-0.21	-0.37	2.71321	1.90528	2.37841	1.47427	1.15669	1.29235
3	(+)	0.5	17.69	17.82	17.98	20.94	20.76	20.76	16.83	16.82	16.69	0.86	1	1.29	4.11	3.94	4.07	-11.1	-10.91	-10.97	-4.45	-4.54	-4.42	2194.99	1924.14	2005.85	21.8566	23.2636	21.4068
4	(+)	1	16.71	16.74	16.87	18.85	18.66	18.67	16.88	16.88	16.82	-0.17	-0.14	0.05	1.97	1.78	1.85	-12.13	-12.05	-12.21	-6.59	-6.7	-6.64	4482.23	4240.45	4737.79	96.3358	103.968	99.7331
5	(+)	2	17.2	17.23	17.18	17.89	17.84	17.59	17.23	17.31	17.27	-0.03	-0.08	-0.09	0.66	0.53	0.32	-11.99	-11.99	-12.35	-7.9	-7.95	-8.17	4067.71	4067.71	5220.6	238.856	247.28	288.015
6	(+)	4	17.52	17.58	17.46	17.65	17.66	17.74	17.33	17.58	17.58	0.19	0	-0.12	0.32	0.08	0.16	-11.77	-11.91	-12.38	-8.24	-8.4	-8.33	3492.39	3848.29	5330.3	302.334	337.794	321.795
7	(+)	8	22.12	22.13	22.18	18.4	18.56	18.41	17.96	17.77	17.98	4.16	4.36	4.2	0.44	0.79	0.43	-7.8	-7.55	-8.06	-8.12	-7.69	-8.06	222.861	187.403	266.871	278.204	206.5	266.871

## Sheet: Supplementary_Figure_1E
Sample number	Cells	Treatment	Ct_IFNB1_Rep1	Ct_IFNB1_Rep2	Ct_IFIT1_Rep1	Ct_IFIT1_Rep2	Ct_TUBA1B_Rep1	Ct_TUBA1B_Rep2	△Ct_IFNB1_Rep1	△Ct_IFNB1_Rep2	△Ct_IFIT1_Rep1	△Ct_IFIT1_Rep2	△△Ct_IFNB1_Rep1	△△Ct_IFNB1_Rep2	△△Ct_IFIT1_Rep1	△△Ct_IFIT1_Rep2	FC_IFNB1_Rep1	FC_IFNB1_Rep2	FC_IFIT1_Rep1	FC_IFIT1_Rep2
1	WT	media	28.32	26.36	25.3	25.28	16.75	16.78	11.57	9.58	8.55	8.5	0	0	0	0	1	1	1	1
2	WT	IFNb	26.6	27.03	19.75	19.86	16.09	16.21	10.51	10.82	3.66	3.65	-1.06	1.24	-4.89	-4.85	2.08493	0.423373	29.6508	28.84

## Sheet: Supplementary_Figure_1F
Sample No.	Treatment	Ct_IFNB1_Rep1	Ct_IFNB1_Rep2	Ct_IFNB1_Rep3	Ct_TUBA1B_Rep1	Ct_TUBA1B_Rep2	Ct_TUBA1B_Rep3	△Ct_IFNB1_Rep1	△Ct_IFNB1_Rep2	△Ct_IFNB1_Rep3	△△Ct_IFNB1_Rep1	△△Ct_IFNB1_Rep2	△△Ct_IFNB1_Rep3	FC_IFNB1_Rep1	FC_IFNB1_Rep2	FC_IFNB1_Rep3
1	media	28.16	27.73	27.69	16.7	16.68	16.87	11.46	11.05	10.82	0	0	0	1	1	1
2	media + cGAMP	25.34	24.64	25.16	16.65	16.61	16.72	8.69	8.03	8.44	-2.77	-3.02	-2.38	6.82108	8.11168	5.20537
3	Lipo	27.94	27.35	27.76	16.65	16.65	16.8	11.29	10.7	10.96	-0.17	-0.35	0.14	1.12506	1.27456	0.907519
4	Lipo + cGAMP	20.57	20.44	20.6	16.71	16.69	16.91	3.86	3.75	3.69	-7.6	-7.3	-7.13	194.012	157.586	140.07
5	Dig	27.56	27.56	27.15	17.28	17.27	17.28	10.28	10.29	9.87	-1.18	-0.76	-0.95	2.26577	1.69349	1.93187
6	Dig + cGAMP	17.82	17.63	17.74	17.25	17.4	17.5	0.57	0.23	0.24	-10.89	-10.82	-10.58	1897.65	1807.78	1530.73

## Sheet: Supplementary_Figure_1H
Sample No	PMA	LPS	Ct_IFNB1_Rep1	Ct_IFNB1_Rep2	Ct_IFNB1_Rep3	Ct_TUBA1B_Rep1	Ct_TUBA1B_Rep2	Ct_TUBA1B_Rep3	△Ct_IFNB1_Rep1	△Ct_IFNB1_Rep2	△Ct_IFNB1_Rep3	△△Ct_IFNB1_Rep1	△△Ct_IFNB1_Rep2	△△Ct_IFNB1_Rep3	FC_IFNB1_Rep1	FC_IFNB1_Rep2	FC_IFNB1_Rep3
3	(-)	(-)	30.29	31.02	31.98	16.94	16.87	16.81	13.35	14.15	15.17	0	0	0	1	1	1
4	(-)	(+)	27.9	27.95	28.12	16.74	16.75	16.65	11.16	11.2	11.47	-2.19	-2.95	-3.7	4.56305	7.72749	12.996
7	(+)	(-)	31.21	31.21	31.77	17.19	17.28	17.41	14.02	13.93	14.36	0	0	0	1	1	1
8	(+)	(+)	23.34	23.56	23.35	17.73	17.71	17.76	5.61	5.85	5.59	-8.41	-8.08	-8.77	340.144	270.597	436.549

## Sheet: Supplementary_Figure_7A_left
Cells	cGAMP	Clone	Ct_IFNB1_Rep1	Ct_IFNB1_Rep2	Ct_IFNB1_Rep3	Ct_TUBA1B_Rep1	Ct_TUBA1B_Rep2	Ct_TUBA1B_Rep3	△Ct_IFNB1_Rep1	△Ct_IFNB1_Rep2	△Ct_IFNB1_Rep3	△△Ct_IFNB1_Rep1	△△Ct_IFNB1_Rep2	△△Ct_IFNB1_Rep3	FC_IFNB1_Rep1	FC_IFNB1_Rep2	FC_IFNB1_Rep3
WT	(-)	wild_type	28.71	28.45	28.61	16.58	16.65	16.85	12.13	11.8	11.76	0	0	0	1	1	1
WT	(+)	wild_type	16.97	17.38	17.19	16.94	16.97	17.07	0.03	0.41	0.12	-12.1	-11.39	-11.64	4389.98	2683.69	3191.46
IRF1 KO	(-)	A18	30.37	30.14	30.01	17.04	17.09	17.43	13.33	13.05	12.58	0	0	0	1	1	1
IRF1 KO	(+)	A18	19.32	19.34	19.38	17.35	17.37	17.42	1.97	1.97	1.96	-11.36	-11.08	-10.62	2628.46	2164.77	1573.76
IRF3 KO	(-)	clone 4	31	30.71	31.16	17.27	17.21	17.32	13.73	13.5	13.84	0	0	0	1	1	1
IRF3 KO	(+)	clone 4	25.96	25.8	25.8	17.1	17.1	17.32	8.86	8.7	8.48	-4.87	-4.8	-5.36	29.2426	27.8576	41.0696
IRF5 KO	(-)	LB5	30.19	30.18	30.25	18.01	17.94	18.15	12.18	12.24	12.1	0	0	0	1	1	1
IRF5 KO	(+)	LB5	18.66	18.64	18.52	18.34	18.33	18.35	0.32	0.31	0.17	-11.86	-11.93	-11.93	3717.2	3902.01	3902.01
IRF7 KO	(-)	B50	29.44	29.67	29.65	17.55	17.56	17.65	11.89	12.11	12	0	0	0	1	1	1
IRF7 KO	(+)	B50	18.98	18.99	18.81	17.92	17.75	18.09	1.06	1.24	0.72	-10.83	-10.87	-11.28	1820.35	1871.53	2486.67
IRF8 KO	(-)	clone 2	29.46	29.62	29.33	17.24	17.11	17.28	12.22	12.51	12.05	0	0	0	1	1	1
IRF8 KO	(+)	clone 2	17.85	17.8	17.91	17.56	17.54	17.61	0.29	0.26	0.3	-11.93	-12.25	-11.75	3902.01	4870.99	3444.31
IRF9 KO	(-)	MB5	28.67	28.9	28.93	17.65	17.67	17.79	11.02	11.23	11.14	0	0	0	1	1	1
IRF9 KO	(+)	MB5	19.24	19.08	19.16	17.98	18.28	18.48	1.26	0.8	0.68	-9.76	-10.43	-10.46	867.067	1379.57	1408.55

## Sheet: Supplementary_Figure_7A_middle
Sample No.	Cells	cGAMP	Clone	lentivirus OE	Ct_IFNB1_Rep1	Ct_IFNB1_Rep2	Ct_IFNB1_Rep3	Ct_TUBA1B_Rep1	Ct_TUBA1B_Rep2	Ct_TUBA1B_Rep3	△Ct_IFNB1_Rep1	△Ct_IFNB1_Rep2	△Ct_IFNB1_Rep3	△△Ct_IFNB1_Rep1	△△Ct_IFNB1_Rep2	△△Ct_IFNB1_Rep3	FC_IFNB1_Rep1	FC_IFNB1_Rep2	FC_IFNB1_Rep3
1	WT	(-)	wild_type	None	29.59	29.67	29.96	18.21	18.32	18.02	11.38	11.35	11.94	0	0	0	1	1	1
2	WT	(+)	wild_type	None	19.66	19.11	19.46	18.91	18.93	18.9	0.75	0.18	0.56	-10.63	-11.17	-11.38	1584.71	2304.12	2665.15
3	IRF3 KO	(-)	clone 4	None	31.19	30.97	31.33	18.48	18.6	18.52	12.71	12.37	12.81	0	0	0	1	1	1
4	IRF3 KO	(+)	clone 4	None	26.72	26.46	26.66	17.84	17.94	17.77	8.88	8.52	8.89	-3.83	-3.85	-3.92	14.2215	14.42	15.1369
5	IRF3 KO	(-)	clone 4	GFP	31.11	31.03	31.33	17.72	17.92	17.88	13.39	13.11	13.45	0	0	0	1	1	1
6	IRF3 KO	(+)	clone 4	GFP	27.77	27.91	27.97	17.97	18.49	18.03	9.8	9.42	9.94	-3.59	-3.69	-3.51	12.042	12.9063	11.3924
7	IRF3 KO	(-)	clone 4	IRF3	30.57	30.56	30.36	18.47	18.52	18.37	12.1	12.04	11.99	0	0	0	1	1	1
8	IRF3 KO	(+)	clone 4	IRF3	19.81	19.98	20	18.68	18.73	18.81	1.13	1.25	1.19	-10.97	-10.79	-10.8	2005.85	1770.57	1782.89
9	IRF7 KO	(-)	B50	None	29.11	29.44	29.26	18.09	17.98	18.11	11.02	11.46	11.15	0	0	0	1	1	1
10	IRF7 KO	(+)	B50	None	19.23	19.29	19.25	18.51	18.49	18.59	0.72	0.8	0.66	-10.3	-10.66	-10.49	1260.69	1618	1438.15
11	IRF7 KO	(-)	B50	GFP	30.23	30.32	29.87	18.24	18.25	18.42	11.99	12.07	11.45	0	0	0	1	1	1
12	IRF7 KO	(+)	B50	GFP	21.94	22.01	21.97	19.75	19.75	19.78	2.19	2.26	2.19	-9.8	-9.81	-9.26	891.444	897.644	613.109
13	IRF7 KO	(-)	B50	IRF7	30.25	30.09	29.87	18.95	18.84	19.1	11.3	11.25	10.77	0	0	0	1	1	1
14	IRF7 KO	(+)	B50	IRF7	18.76	18.85	18.79	19.38	19.23	19.47	-0.62	-0.38	-0.68	-11.92	-11.63	-11.45	3875.05	3169.41	2797.65

## Sheet: Supplementary_Figure_7B_left
Cells	cGAMP	Clone	Ct_IFNA14_Rep1	Ct_IFNA14_Rep2	Ct_IFNA14_Rep3	Ct_TUBA1B_Rep1	Ct_TUBA1B_Rep2	Ct_TUBA1B_Rep3	△Ct_IFNA14_Rep1	△Ct_IFNA14_Rep2	△Ct_IFNA14_Rep3	△△Ct_IFNA14_Rep1	△△Ct_IFNA14_Rep2	△△Ct_IFNA14_Rep3	FC_IFNA14_Rep1	FC_IFNA14_Rep2	FC_IFNA14_Rep3
WT	(-)	wild_type	28.85	28.68	28.62	16.64	16.7	16.67	12.21	11.98	11.95	0	0	0	1	1	1
WT	(+)	wild_type	25.6	25.33	25.64	16.62	16.88	16.78	8.98	8.45	8.86	-3.23	-3.53	-3.09	9.38268	11.5514	8.51496
IRF1 KO	(-)	A18	29.15	28.84	28.95	16.79	16.74	16.67	12.36	12.1	12.28	0	0	0	1	1	1
IRF1 KO	(+)	A18	28.75	28.57	28.63	16.87	16.97	17.01	11.88	11.6	11.62	-0.48	-0.5	-0.66	1.39474	1.41421	1.58008
IRF3 KO	(-)	clone 4	29.09	28.76	28.79	16.75	16.82	16.68	12.34	11.94	12.11	0	0	0	1	1	1
IRF3 KO	(+)	clone 4	29.29	28.92	28.8	16.73	16.79	16.88	12.56	12.13	11.92	0.22	0.19	-0.19	0.858565	0.876606	1.14076
IRF5 KO	(-)	LB5	28.74	28.83	28.75	17.5	17.51	17.61	11.24	11.32	11.14	0	0	0	1	1	1
IRF5 KO	(+)	LB5	26.4	26.39	26.33	18.05	17.96	18.06	8.35	8.43	8.27	-2.89	-2.89	-2.87	7.4127	7.4127	7.31065
IRF7 KO	(-)	B50	28.71	28.83	28.99	17.12	17.15	17.4	11.59	11.68	11.59	0	0	0	1	1	1
IRF7 KO	(+)	B50	28.54	28.74	28.82	17.53	17.47	17.69	11.01	11.27	11.13	-0.58	-0.41	-0.46	1.49485	1.32869	1.37554
IRF8 KO	(-)	clone 2	28.64	28.92	28.68	16.77	16.75	16.84	11.87	12.17	11.84	0	0	0	1	1	1
IRF8 KO	(+)	clone 2	26.15	26.12	26.18	17.19	17.21	17.32	8.96	8.91	8.86	-2.91	-3.26	-2.98	7.51618	9.57983	7.88986
IRF9 KO	(-)	MB5	28.83	28.6	28.61	17.13	17.14	17.24	11.7	11.46	11.37	0	0	0	1	1	1
IRF9 KO	(+)	MB5	27.73	27.68	27.9	17.65	17.63	17.74	10.08	10.05	10.16	-1.62	-1.41	-1.21	3.07375	2.65737	2.31338

## Sheet: Supplementary_Figure_7B_middle
Sample No.	Cells	cGAMP	Clone	lentivirus OE	Ct_IFNA14_Rep1	Ct_IFNA14_Rep2	Ct_IFNA14_Rep3	Ct_TUBA1B_Rep1	Ct_TUBA1B_Rep2	Ct_TUBA1B_Rep3	△Ct_IFNA14_Rep1	△Ct_IFNA14_Rep2	△Ct_IFNA14_Rep3	△△Ct_IFNA14_Rep1	△△Ct_IFNA14_Rep2	△△Ct_IFNA14_Rep3	FC_IFNA14_Rep1	FC_IFNA14_Rep2	FC_IFNA14_Rep3
1	WT	(-)	wild_type	None	No Ct	29.5	29.08	18.03	18.09	18.02	Not_calculated	11.41	11.06	Not_calculated	0	0	Not_calculated	1	1
2	WT	(+)	wild_type	None	28.59	28.5	28.51	18.66	18.77	18.65	9.93	9.73	9.86	Not_calculated	-1.68	-1.2	Not_calculated	3.20428	2.2974
3	IRF3 KO	(-)	clone 4	None	No Ct	29.85	31.26	18.45	18.4	18.49	Not_calculated	11.45	12.77	Not_calculated	0	0	Not_calculated	1	1
4	IRF3 KO	(+)	clone 4	None	30.43	30.45	30.87	17.82	17.81	17.83	12.61	12.64	13.04	Not_calculated	1.19	0.27	Not_calculated	0.438303	0.82932
5	IRF3 KO	(-)	clone 4	GFP	30.38	30.58	30.6	17.81	17.76	17.67	12.57	12.82	12.93	0	0	0	1	1	1
6	IRF3 KO	(+)	clone 4	GFP	31.32	30.83	31.24	17.87	17.9	17.99	13.45	12.93	13.25	0.88	0.11	0.32	0.543367	0.926588	0.80107
7	IRF3 KO	(-)	clone 4	IRF3	30.33	30.34	30.27	18.04	18.05	18.1	12.29	12.29	12.17	0	0	0	1	1	1
8	IRF3 KO	(+)	clone 4	IRF3	29.29	29.48	29.12	18.47	18.71	18.61	10.82	10.77	10.51	-1.47	-1.52	-1.66	2.77022	2.86791	3.16017
9	IRF7 KO	(-)	B50	None	29.92	29.77	29.61	17.77	17.72	17.98	12.15	12.05	11.63	0	0	0	1	1	1
10	IRF7 KO	(+)	B50	None	30.12	29.99	29.34	18.29	18.22	18.4	11.83	11.77	10.94	-0.32	-0.28	-0.69	1.24833	1.21419	1.61328
11	IRF7 KO	(-)	B50	GFP	30.19	30.5	30.46	18.15	18.05	18.22	12.04	12.45	12.24	0	0	0	1	1	1
12	IRF7 KO	(+)	B50	GFP	29.71	30.03	29.65	19.71	19.67	19.72	10	10.36	9.93	-2.04	-2.09	-2.31	4.11246	4.25748	4.95883
13	IRF7 KO	(-)	B50	IRF7	30.79	30.42	30.59	18.72	18.63	18.94	12.07	11.79	11.65	0	0	0	1	1	1
14	IRF7 KO	(+)	B50	IRF7	21.89	21.88	22.03	18.87	18.91	19.06	3.02	2.97	2.97	-9.05	-8.82	-8.68	530.056	451.944	410.148

## Sheet: Supplementary_Figure7A_7B_right
Sample No.	Cells	cGAMP	Clone	lentivirus OE	Ct_IFNB1_Rep1	Ct_IFNB1_Rep2	Ct_IFNB1_Rep3	Ct_IFNA14_Rep1	Ct_IFNA14_Rep2	Ct_IFNA14_Rep3	Ct_TUBA1B_Rep1	Ct_TUBA1B_Rep2	Ct_TUBA1B_Rep3	△Ct_IFNB1_Rep1	△Ct_IFNB1_Rep2	△Ct_IFNB1_Rep3	△Ct_IFNA14_Rep1	△Ct_IFNA14_Rep2	△Ct_IFNA14_Rep3	△△Ct_IFNB1_Rep1	△△Ct_IFNB1_Rep2	△△Ct_IFNB1_Rep3	△△Ct_IFNA14_Rep1	△△Ct_IFNA14_Rep2	△△Ct_IFNA14_Rep3	FC_IFNB1_Rep1	FC_IFNB1_Rep2	FC_IFNB1_Rep3	FC_IFNA14_Rep1	FC_IFNA14_Rep2	FC_IFNA14_Rep3
1	WT	(-)	wild_type	None	31	28.96	28.62	28.78	29.18	29.21	16.82	16.75	16.85	14.18	12.21	11.77	11.96	12.43	12.36	0	0	0	0	0	0	1	1	1	1	1	1
2	WT	(+)	wild_type	None	18.04	17.91	18.36	27.37	27.34	27.74	17.49	17.45	17.66	0.55	0.46	0.7	9.88	9.89	10.08	-13.63	-11.75	-11.07	-2.08	-2.54	-2.28	12677.7	3444.31	2149.82	4.22807	5.81589	4.85678
17	IRF3/7 DKO	(-)	F10	None	29.58	29.3	30.2	30.06	29.89	29.97	16.01	16.05	16.01	13.57	13.25	14.19	14.05	13.84	13.96	0	0	0	0	0	0	1	1	1	1	1	1
18	IRF3/7 DKO	(+)	F10	None	27.43	27.39	27.64	29.75	29.68	29.92	16.77	16.85	16.7	10.66	10.54	10.94	12.98	12.83	13.22	-2.91	-2.71	-3.25	-1.07	-1.01	-0.74	7.51618	6.54322	9.51366	2.09943	2.01391	1.67018
21	IRF3/7 DKO	(-)	F10	IRF3	28.84	28.96	29.23	29.82	29.59	29.18	16.84	16.95	17.08	12	12.01	12.15	12.98	12.64	12.1	0	0	0	0	0	0	1	1	1	1	1	1
22	IRF3/7 DKO	(+)	F10	IRF3	20.19	20.06	20.12	28.94	28.85	28.74	18.72	18.64	18.57	1.47	1.42	1.55	10.22	10.21	10.17	-10.53	-10.59	-10.6	-2.76	-2.43	-1.93	1478.58	1541.37	1552.09	6.77396	5.38893	3.81055
23	IRF3/7 DKO	(-)	F10	IRF7	27.54	27.53	27.72	28.79	28.8	29.15	16.36	16.44	16.56	11.18	11.09	11.16	12.43	12.36	12.59	0	0	0	0	0	0	1	1	1	1	1	1
24	IRF3/7 DKO	(+)	F10	IRF7	17.27	17.45	17.4	20.3	20.34	20.34	17.17	16.96	17.18	0.1	0.49	0.22	3.13	3.38	3.16	-11.08	-10.6	-10.94	-9.3	-8.98	-9.43	2164.77	1552.09	1964.57	630.346	504.951	689.784
